# Supplementary material for: An affordable and automated imaging approach to acquire highly resolved individual data—an example of copepod growth in response to multiple stressors
Source: PeerJ. 2019 Apr 19;7:e6776. doi: 10.7717/peerj.6776 (PMC6476288; doi:10.7717/peerj.6776)
Supplement: Supplemental Information 1 — This zip file contains individual data files as they were acquired by the automatized platform, with each file representing measurements from one individual well plate. It also contains a table which links each file to information about the experimental treatments to which each individual was subjected. [file peerj-07-6776-s001.zip]

Archive with 146 entries (143 files):
- Supplemental Data S2/
- Supplemental Data S2/Well_17_dat.csv
- __MACOSX/
- __MACOSX/Supplemental Data S2/
- __MACOSX/Supplemental Data S2/._Well_17_dat.csv
- Supplemental Data S2/Well_5_dat.csv
- __MACOSX/Supplemental Data S2/._Well_5_dat.csv
- Supplemental Data S2/Well_75_dat.csv
- __MACOSX/Supplemental Data S2/._Well_75_dat.csv
- Supplemental Data S2/Well_91_dat.csv
- __MACOSX/Supplemental Data S2/._Well_91_dat.csv
- Supplemental Data S2/Well_81_dat.csv
- __MACOSX/Supplemental Data S2/._Well_81_dat.csv
- Supplemental Data S2/Well_28_dat.csv
- __MACOSX/Supplemental Data S2/._Well_28_dat.csv
- Supplemental Data S2/Well_38_dat.csv
- __MACOSX/Supplemental Data S2/._Well_38_dat.csv
- Supplemental Data S2/Well_43_dat.csv
- __MACOSX/Supplemental Data S2/._Well_43_dat.csv
- Supplemental Data S2/Well_88_dat.csv
- __MACOSX/Supplemental Data S2/._Well_88_dat.csv
- Supplemental Data S2/Well_31_dat.csv
- __MACOSX/Supplemental Data S2/._Well_31_dat.csv
- Supplemental Data S2/Well_21_dat.csv
- __MACOSX/Supplemental Data S2/._Well_21_dat.csv
- Supplemental Data S2/Well_42_dat.csv
- __MACOSX/Supplemental Data S2/._Well_42_dat.csv
- Supplemental Data S2/Well_20_dat.csv
- __MACOSX/Supplemental Data S2/._Well_20_dat.csv
- Supplemental Data S2/Well_30_dat.csv
- __MACOSX/Supplemental Data S2/._Well_30_dat.csv
- Supplemental Data S2/Well_89_dat.csv
- __MACOSX/Supplemental Data S2/._Well_89_dat.csv
- Supplemental Data S2/Well_16_dat.csv
- __MACOSX/Supplemental Data S2/._Well_16_dat.csv
- Supplemental Data S2/Well_74_dat.csv
- __MACOSX/Supplemental Data S2/._Well_74_dat.csv
- Supplemental Data S2/Well_4_dat.csv
- __MACOSX/Supplemental Data S2/._Well_4_dat.csv
- Supplemental Data S2/Well_39_dat.csv
- __MACOSX/Supplemental Data S2/._Well_39_dat.csv
- Supplemental Data S2/Well_29_dat.csv
- __MACOSX/Supplemental Data S2/._Well_29_dat.csv
- Supplemental Data S2/Well_80_dat.csv
- __MACOSX/Supplemental Data S2/._Well_80_dat.csv
- Supplemental Data S2/Well_90_dat.csv
- __MACOSX/Supplemental Data S2/._Well_90_dat.csv
- Supplemental Data S2/Well_32_dat.csv
- __MACOSX/Supplemental Data S2/._Well_32_dat.csv
- Supplemental Data S2/Well_22_dat.csv
- __MACOSX/Supplemental Data S2/._Well_22_dat.csv
- Supplemental Data S2/Well_40_dat.csv
- __MACOSX/Supplemental Data S2/._Well_40_dat.csv
- Supplemental Data S2/Well_76_dat.csv
- __MACOSX/Supplemental Data S2/._Well_76_dat.csv
- Supplemental Data S2/Well_6_dat.csv
- __MACOSX/Supplemental Data S2/._Well_6_dat.csv
- Supplemental Data S2/Well_14_dat.csv
- __MACOSX/Supplemental Data S2/._Well_14_dat.csv
- Supplemental Data S2/Well_92_dat.csv
- __MACOSX/Supplemental Data S2/._Well_92_dat.csv
- Supplemental Data S2/Well_82_dat.csv
- __MACOSX/Supplemental Data S2/._Well_82_dat.csv
- Supplemental Data S2/Well_7_dat.csv
- __MACOSX/Supplemental Data S2/._Well_7_dat.csv
- Supplemental Data S2/Well_77_dat.csv
- __MACOSX/Supplemental Data S2/._Well_77_dat.csv
- Supplemental Data S2/Well_15_dat.csv
- __MACOSX/Supplemental Data S2/._Well_15_dat.csv
- Supplemental Data S2/Well_48_dat.csv
- __MACOSX/Supplemental Data S2/._Well_48_dat.csv
- Supplemental Data S2/Well_83_dat.csv
- __MACOSX/Supplemental Data S2/._Well_83_dat.csv
- Supplemental Data S2/Well_93_dat.csv
- __MACOSX/Supplemental Data S2/._Well_93_dat.csv
- Supplemental Data S2/Well_23_dat.csv
- __MACOSX/Supplemental Data S2/._Well_23_dat.csv
- Supplemental Data S2/Well_33_dat.csv
- __MACOSX/Supplemental Data S2/._Well_33_dat.csv
- Supplemental Data S2/Well_41_dat.csv
- __MACOSX/Supplemental Data S2/._Well_41_dat.csv
- Supplemental Data S2/Well_36_dat.csv
- __MACOSX/Supplemental Data S2/._Well_36_dat.csv
- Supplemental Data S2/Well_26_dat.csv
- __MACOSX/Supplemental Data S2/._Well_26_dat.csv
- Supplemental Data S2/Well_44_dat.csv
- __MACOSX/Supplemental Data S2/._Well_44_dat.csv
- Supplemental Data S2/Well_19_dat.csv
- __MACOSX/Supplemental Data S2/._Well_19_dat.csv
- Supplemental Data S2/Well_96_dat.csv
- __MACOSX/Supplemental Data S2/._Well_96_dat.csv
- Supplemental Data S2/Well_86_dat.csv
- __MACOSX/Supplemental Data S2/._Well_86_dat.csv
- Supplemental Data S2/Well_2_dat.csv
- __MACOSX/Supplemental Data S2/._Well_2_dat.csv
- Supplemental Data S2/Well_10_dat.csv
- __MACOSX/Supplemental Data S2/._Well_10_dat.csv
- Supplemental Data S2/ExperimentalCode.csv
- __MACOSX/Supplemental Data S2/._ExperimentalCode.csv
- Supplemental Data S2/Well_87_dat.csv
- __MACOSX/Supplemental Data S2/._Well_87_dat.csv
- Supplemental Data S2/Well_3_dat.csv
- __MACOSX/Supplemental Data S2/._Well_3_dat.csv
- Supplemental Data S2/Well_11_dat.csv
- __MACOSX/Supplemental Data S2/._Well_11_dat.csv
- Supplemental Data S2/Well_27_dat.csv
- __MACOSX/Supplemental Data S2/._Well_27_dat.csv
- Supplemental Data S2/Well_37_dat.csv
- __MACOSX/Supplemental Data S2/._Well_37_dat.csv
- Supplemental Data S2/Well_45_dat.csv
- __MACOSX/Supplemental Data S2/._Well_45_dat.csv
- Supplemental Data S2/Well_18_dat.csv
- __MACOSX/Supplemental Data S2/._Well_18_dat.csv
- Supplemental Data S2/Well_95_dat.csv
- __MACOSX/Supplemental Data S2/._Well_95_dat.csv
- Supplemental Data S2/Well_85_dat.csv
- __MACOSX/Supplemental Data S2/._Well_85_dat.csv
- Supplemental Data S2/Well_13_dat.csv
- __MACOSX/Supplemental Data S2/._Well_13_dat.csv
- Supplemental Data S2/Well_1_dat.csv
- __MACOSX/Supplemental Data S2/._Well_1_dat.csv
- Supplemental Data S2/Well_47_dat.csv
- __MACOSX/Supplemental Data S2/._Well_47_dat.csv
- Supplemental Data S2/Well_35_dat.csv
- __MACOSX/Supplemental Data S2/._Well_35_dat.csv
- Supplemental Data S2/Well_78_dat.csv
- __MACOSX/Supplemental Data S2/._Well_78_dat.csv
- Supplemental Data S2/Well_8_dat.csv
- __MACOSX/Supplemental Data S2/._Well_8_dat.csv
- Supplemental Data S2/Well_46_dat.csv
- __MACOSX/Supplemental Data S2/._Well_46_dat.csv
- Supplemental Data S2/Well_24_dat.csv
- __MACOSX/Supplemental Data S2/._Well_24_dat.csv
- Supplemental Data S2/Well_34_dat.csv
- __MACOSX/Supplemental Data S2/._Well_34_dat.csv
- Supplemental Data S2/Well_9_dat.csv
- __MACOSX/Supplemental Data S2/._Well_9_dat.csv
- Supplemental Data S2/Well_79_dat.csv
- __MACOSX/Supplemental Data S2/._Well_79_dat.csv
- Supplemental Data S2/Well_84_dat.csv
- __MACOSX/Supplemental Data S2/._Well_84_dat.csv
- Supplemental Data S2/Well_94_dat.csv
- __MACOSX/Supplemental Data S2/._Well_94_dat.csv
- Supplemental Data S2/Well_12_dat.csv
- __MACOSX/Supplemental Data S2/._Well_12_dat.csv
- __MACOSX/._Supplemental Data S2
