# Supplementary material for: An affordable and automated imaging approach to acquire highly resolved individual data—an example of copepod growth in response to multiple stressors
Source: PeerJ. 2019 Apr 19;7:e6776. doi: 10.7717/peerj.6776 (PMC6476288; doi:10.7717/peerj.6776)
Supplement: Supplemental Information 1 — This zip file contains individual data files as they were acquired by the automatized platform, with each file representing measurements from one individual well plate. It also contains a table which links each file to information about the experimental treatments to which each individual was subjected. [file peerj-07-6776-s001.zip › Supplemental Data S2/Well_17_dat.csv]

Picnr	Label	Length
1	17:Run_1_Well_17_20170220-1442	6.727
2	17:Run_2_Well_17_20170220-1524	0
3	17:Run_3_Well_17_20170220-1606	7.81
4	17:Run_4_Well_17_20170220-1649	0
5	17:Run_5_Well_17_20170220-1731	0
6	17:Run_6_Well_17_20170220-1814	0
7	17:Run_7_Well_17_20170220-1856	12.649
8	17:Run_8_Well_17_20170220-1938	12.53
9	17:Run_9_Well_17_20170220-2021	0
10	17:Run_10_Well_17_20170220-2103	10.308
11	17:Run_11_Well_17_20170220-2146	11.236
12	17:Run_12_Well_17_20170220-2228	0
13	17:Run_13_Well_17_20170220-2311	12.104
14	17:Run_14_Well_17_20170220-2353	11.102
15	17:Run_15_Well_17_20170221-0035	11.927
16	17:Run_16_Well_17_20170221-0118	0
17	17:Run_17_Well_17_20170221-0200	10.966
18	17:Run_18_Well_17_20170221-0242	0
19	17:Run_19_Well_17_20170221-0325	0
20	17:Run_20_Well_17_20170221-0407	0
21	17:Run_21_Well_17_20170221-0450	13.086
22	17:Run_22_Well_17_20170221-0532	10.05
23	17:Run_23_Well_17_20170221-0614	12.903
24	17:Run_24_Well_17_20170221-0657	0
25	17:Run_25_Well_17_20170221-0739	0
26	17:Run_26_Well_17_20170221-0822	11.511
27	17:Run_27_Well_17_20170221-0904	11.673
28	17:Run_28_Well_17_20170221-0946	13.601
29	17:Run_29_Well_17_20170221-1029	0
30	17:Run_30_Well_17_20170221-1111	0
31	17:Run_31_Well_17_20170221-1154	12.042
32	17:Run_32_Well_17_20170221-1236	0
33	17:Run_33_Well_17_20170221-1318	15.882
34	17:Run_34_Well_17_20170221-1401	14.422
35	17:Run_35_Well_17_20170221-1443	0
36	17:Run_36_Well_17_20170221-1525	16.286
37	17:Run_37_Well_17_20170221-1608	0
38	17:Run_38_Well_17_20170221-1650	0
39	17:Run_39_Well_17_20170221-1732	15.5
40	17:Run_40_Well_17_20170221-1815	16.56
41	17:Run_41_Well_17_20170221-1857	15
42	17:Run_42_Well_17_20170221-1940	15.532
43	17:Run_43_Well_17_20170221-2022	0
44	17:Run_44_Well_17_20170221-2105	14.916
45	17:Run_45_Well_17_20170221-2147	0
46	17:Run_46_Well_17_20170221-2229	0
47	17:Run_47_Well_17_20170221-2312	0
48	17:Run_48_Well_17_20170221-2354	16.651
49	17:Run_49_Well_17_20170222-0037	15.207
50	17:Run_50_Well_17_20170222-0119	0
51	17:Run_51_Well_17_20170222-0201	0
52	17:Run_52_Well_17_20170222-0244	13.865
53	17:Run_53_Well_17_20170222-0326	0
54	17:Run_54_Well_17_20170222-0408	0
55	17:Run_55_Well_17_20170222-0451	16.5
56	17:Run_56_Well_17_20170222-0533	0
57	17:Run_57_Well_17_20170222-0616	16.008
58	17:Run_58_Well_17_20170222-0658	14.327
59	17:Run_59_Well_17_20170222-0740	15.232
60	17:Run_60_Well_17_20170222-0823	17.007
61	17:Run_61_Well_17_20170222-0905	0
62	17:Run_62_Well_17_20170222-0947	16.348
63	17:Run_63_Well_17_20170222-1030	17.219
64	17:Run_64_Well_17_20170222-1112	16.125
65	17:Run_65_Well_17_20170222-1155	0
66	17:Run_66_Well_17_20170222-1237	0
67	17:Run_67_Well_17_20170222-1319	0
68	17:Run_68_Well_17_20170222-1402	0
69	17:Run_69_Well_17_20170222-1444	0
70	17:Run_70_Well_17_20170222-1527	0
71	17:Run_71_Well_17_20170222-1609	0
72	17:Run_72_Well_17_20170222-1651	0
73	17:Run_73_Well_17_20170222-1734	17.755
74	17:Run_74_Well_17_20170222-1816	0
75	17:Run_75_Well_17_20170222-1859	0
76	17:Run_76_Well_17_20170222-1941	18.439
77	17:Run_77_Well_17_20170222-2023	0
78	17:Run_78_Well_17_20170222-2106	0
79	17:Run_79_Well_17_20170222-2148	0
80	17:Run_80_Well_17_20170222-2230	17.903
81	17:Run_81_Well_17_20170222-2313	0
82	17:Run_82_Well_17_20170222-2355	18.344
83	17:Run_83_Well_17_20170223-0038	0
84	17:Run_84_Well_17_20170223-0120	19.3
85	17:Run_85_Well_17_20170223-0202	0
86	17:Run_86_Well_17_20170223-0245	0
87	17:Run_87_Well_17_20170223-0327	0
88	17:Run_88_Well_17_20170223-0409	20.863
89	17:Run_89_Well_17_20170223-0452	20.304
90	17:Run_90_Well_17_20170223-0534	0
91	17:Run_91_Well_17_20170223-0617	0
92	17:Run_92_Well_17_20170223-0659	0
93	17:Run_93_Well_17_20170223-0741	19.105
94	17:Run_94_Well_17_20170223-0824	19.209
95	17:Run_95_Well_17_20170223-0906	19.416
96	17:Run_96_Well_17_20170223-0949	0
97	17:Run_97_Well_17_20170223-1031	0
98	17:Run_98_Well_17_20170223-1113	22.5
99	17:Run_99_Well_17_20170223-1156	22.023
100	17:Run_100_Well_17_20170223-1238	0
101	17:Run_101_Well_17_20170223-1321	0
102	17:Run_102_Well_17_20170223-1403	19.729
103	17:Run_103_Well_17_20170223-1445	0
104	17:Run_104_Well_17_20170223-1528	0
105	17:Run_105_Well_17_20170223-1610	0
106	17:Run_106_Well_17_20170223-1653	0
107	17:Run_107_Well_17_20170223-1735	0
108	17:Run_108_Well_17_20170223-1817	23.42
109	17:Run_109_Well_17_20170223-1900	0
110	17:Run_110_Well_17_20170223-1942	0
111	17:Run_111_Well_17_20170223-2025	21.401
112	17:Run_112_Well_17_20170223-2107	21.593
113	17:Run_113_Well_17_20170223-2150	0
114	17:Run_114_Well_17_20170223-2232	23.707
115	17:Run_115_Well_17_20170223-2314	23.286
116	17:Run_116_Well_17_20170223-2357	0
117	17:Run_117_Well_17_20170224-0039	0
118	17:Run_118_Well_17_20170224-0122	19.912
119	17:Run_119_Well_17_20170224-0204	25.466
120	17:Run_120_Well_17_20170224-0246	24
121	17:Run_121_Well_17_20170224-0329	25.812
122	17:Run_122_Well_17_20170224-0411	26.856
123	17:Run_123_Well_17_20170224-0453	27.586
124	17:Run_124_Well_17_20170224-0536	0
125	17:Run_125_Well_17_20170224-0618	0
126	17:Run_126_Well_17_20170224-0701	0
127	17:Run_127_Well_17_20170224-0743	0
128	17:Run_128_Well_17_20170224-0825	25.105
129	17:Run_129_Well_17_20170224-0908	22.743
130	17:Run_130_Well_17_20170224-0950	26.101
131	17:Run_131_Well_17_20170224-1032	0
132	17:Run_132_Well_17_20170224-1115	27.803
133	17:Run_133_Well_17_20170224-1157	27.042
134	17:Run_134_Well_17_20170224-1240	0
135	17:Run_135_Well_17_20170224-1322	27.203
136	17:Run_136_Well_17_20170224-1404	0
137	17:Run_137_Well_17_20170224-1447	0
138	17:Run_138_Well_17_20170224-1529	27.189
139	17:Run_139_Well_17_20170224-1612	0
140	17:Run_140_Well_17_20170224-1654	0
141	17:Run_141_Well_17_20170224-1736	27.115
142	17:Run_142_Well_17_20170224-1819	0
143	17:Run_143_Well_17_20170224-1901	0
144	17:Run_144_Well_17_20170224-1944	0
145	17:Run_145_Well_17_20170224-2026	26.401
146	17:Run_146_Well_17_20170224-2108	0
147	17:Run_147_Well_17_20170224-2151	30.956
148	17:Run_148_Well_17_20170224-2233	25.812
149	17:Run_149_Well_17_20170224-2316	0
150	17:Run_150_Well_17_20170224-2358	0
151	17:Run_151_Well_17_20170225-0040	0
152	17:Run_152_Well_17_20170225-0123	0
153	17:Run_153_Well_17_20170225-0205	28.57
154	17:Run_154_Well_17_20170225-0248	0
155	17:Run_155_Well_17_20170225-0330	0
156	17:Run_157_Well_17_20170225-0455	28.888
157	17:Run_156_Well_17_20170225-0413	0
158	17:Run_158_Well_17_20170225-0537	26.856
159	17:Run_159_Well_17_20170225-0620	0
160	17:Run_160_Well_17_20170225-0702	25.986
161	17:Run_161_Well_17_20170225-0744	30.017
162	17:Run_162_Well_17_20170225-0827	0
163	17:Run_163_Well_17_20170225-0909	0
164	17:Run_164_Well_17_20170225-0952	27.505
165	17:Run_165_Well_17_20170225-1034	28.779
166	17:Run_166_Well_17_20170225-1116	0
167	17:Run_167_Well_17_20170225-1159	0
168	17:Run_168_Well_17_20170225-1241	0
169	17:Run_169_Well_17_20170225-1323	28.43
170	17:Run_170_Well_17_20170225-1406	28.469
171	17:Run_171_Well_17_20170225-1448	0
172	17:Run_172_Well_17_20170225-1531	0
173	17:Run_173_Well_17_20170225-1613	0
174	17:Run_174_Well_17_20170225-1655	0
175	17:Run_175_Well_17_20170225-1738	0
176	17:Run_176_Well_17_20170225-1820	28.04
177	17:Run_177_Well_17_20170225-1903	0
178	17:Run_178_Well_17_20170225-1945	29.504
179	17:Run_179_Well_17_20170225-2027	0
180	17:Run_180_Well_17_20170225-2110	0
181	17:Run_181_Well_17_20170225-2152	0
182	17:Run_182_Well_17_20170225-2235	0
183	17:Run_183_Well_17_20170225-2317	0
184	17:Run_184_Well_17_20170226-0000	0
185	17:Run_185_Well_17_20170226-0042	25.5
186	17:Run_186_Well_17_20170226-0124	29.155
187	17:Run_187_Well_17_20170226-0207	0
188	17:Run_188_Well_17_20170226-0249	0
189	17:Run_189_Well_17_20170226-0332	27.613
190	17:Run_190_Well_17_20170226-0414	0
191	17:Run_191_Well_17_20170226-0457	0
192	17:Run_192_Well_17_20170226-0539	0
193	17:Run_193_Well_17_20170226-0621	31.333
194	17:Run_194_Well_17_20170226-0704	0
195	17:Run_195_Well_17_20170226-0746	0
196	17:Run_196_Well_17_20170226-0828	0
197	17:Run_197_Well_17_20170226-0911	28.008
198	17:Run_198_Well_17_20170226-0953	29.242
199	17:Run_199_Well_17_20170226-1035	30.674
200	17:Run_200_Well_17_20170226-1118	29.12
201	17:Run_201_Well_17_20170226-1200	0
202	17:Run_202_Well_17_20170226-1243	0
203	17:Run_203_Well_17_20170226-1325	29.401
204	17:Run_204_Well_17_20170226-1407	31.213
205	17:Run_205_Well_17_20170226-1450	0
206	17:Run_206_Well_17_20170226-1532	0
207	17:Run_207_Well_17_20170226-1615	28.76
208	17:Run_208_Well_17_20170226-1657	0
209	17:Run_209_Well_17_20170226-1740	0
210	17:Run_210_Well_17_20170226-1822	26.874
211	17:Run_211_Well_17_20170226-1904	0
212	17:Run_212_Well_17_20170226-1947	29.732
213	17:Run_213_Well_17_20170226-2029	26.034
214	17:Run_214_Well_17_20170226-2112	28.636
215	17:Run_215_Well_17_20170226-2154	26.196
216	17:Run_216_Well_17_20170226-2236	29.522
217	17:Run_217_Well_17_20170226-2319	29.401
218	17:Run_218_Well_17_20170227-0001	38
219	17:Run_219_Well_17_20170227-0044	34.14
220	17:Run_220_Well_17_20170227-0126	35.434
221	17:Run_221_Well_17_20170227-0208	0
222	17:Run_222_Well_17_20170227-0251	0
223	17:Run_223_Well_17_20170227-0333	39.536
224	17:Run_224_Well_17_20170227-0415	0
225	17:Run_225_Well_17_20170227-0458	0
226	17:Run_226_Well_17_20170227-0540	0
227	17:Run_227_Well_17_20170227-0623	39.671
228	17:Run_228_Well_17_20170227-0705	0
229	17:Run_229_Well_17_20170227-0747	0
230	17:Run_230_Well_17_20170227-0830	0
231	17:Run_231_Well_17_20170227-0912	0
232	17:Run_232_Well_17_20170227-0955	0
233	17:Run_233_Well_17_20170227-1037	34.986
234	17:Run_234_Well_17_20170227-1120	0
235	17:Run_235_Well_17_20170227-1202	37.712
236	17:Run_236_Well_17_20170227-1244	34.998
237	17:Run_237_Well_17_20170227-1327	35.201
238	17:Run_238_Well_17_20170227-1409	0
239	17:Run_239_Well_17_20170227-1451	37.106
240	17:Run_240_Well_17_20170227-1534	0
241	17:Run_241_Well_17_20170227-1616	0
242	17:Run_242_Well_17_20170227-1658	0
243	17:Run_243_Well_17_20170227-1741	0
244	17:Run_244_Well_17_20170227-1823	32.998
245	17:Run_245_Well_17_20170227-1906	0
246	17:Run_246_Well_17_20170227-1948	0
247	17:Run_247_Well_17_20170227-2030	0
248	17:Run_248_Well_17_20170227-2113	42.942
249	17:Run_249_Well_17_20170227-2155	0
250	17:Run_250_Well_17_20170227-2238	0
251	17:Run_251_Well_17_20170227-2320	0
252	17:Run_252_Well_17_20170228-0002	35.49
253	17:Run_253_Well_17_20170228-0045	0
254	17:Run_254_Well_17_20170228-0127	0
255	17:Run_255_Well_17_20170228-0209	0
256	17:Run_256_Well_17_20170228-0252	0
257	17:Run_257_Well_17_20170228-0335	37.047
258	17:Run_258_Well_17_20170228-0417	38.471
259	17:Run_259_Well_17_20170228-0459	0
260	17:Run_260_Well_17_20170228-0541	43.333
261	17:Run_261_Well_17_20170228-0624	39.576
262	17:Run_262_Well_17_20170228-0707	0
263	17:Run_263_Well_17_20170228-0749	0
264	17:Run_264_Well_17_20170228-0831	0
265	17:Run_265_Well_17_20170228-0914	0
266	17:Run_266_Well_17_20170228-0956	0
267	17:Run_267_Well_17_20170228-1038	0
268	17:Run_268_Well_17_20170228-1121	38.827
269	17:Run_269_Well_17_20170228-1203	33.731
270	17:Run_270_Well_17_20170228-1245	36.086
271	17:Run_271_Well_17_20170228-1328	0
272	17:Run_272_Well_17_20170228-1410	0
273	17:Run_273_Well_17_20170228-1452	0
274	17:Run_274_Well_17_20170228-1535	0
275	17:Run_275_Well_17_20170228-1617	0
276	17:Run_276_Well_17_20170228-1700	0
277	17:Run_277_Well_17_20170228-1742	34.59
278	17:Run_278_Well_17_20170228-1824	0
279	17:Run_279_Well_17_20170228-1907	0
280	17:Run_280_Well_17_20170228-1949	32.256
281	17:Run_281_Well_17_20170228-2032	35.827
282	17:Run_282_Well_17_20170228-2114	0
283	17:Run_283_Well_17_20170228-2156	38.285
284	17:Run_284_Well_17_20170228-2239	0
285	17:Run_285_Well_17_20170228-2321	0
286	17:Run_286_Well_17_20170301-0004	34.176
287	17:Run_287_Well_17_20170301-0046	34.59
288	17:Run_288_Well_17_20170301-0129	35.201
289	17:Run_289_Well_17_20170301-0211	36.301
290	17:Run_290_Well_17_20170301-0253	0
291	17:Run_298_Well_17_20170301-0832	0
292	17:Run_299_Well_17_20170301-0915	0
293	17:Run_300_Well_17_20170301-0957	0
