# Supplementary material for: An affordable and automated imaging approach to acquire highly resolved individual data—an example of copepod growth in response to multiple stressors
Source: PeerJ. 2019 Apr 19;7:e6776. doi: 10.7717/peerj.6776 (PMC6476288; doi:10.7717/peerj.6776)
Supplement: Supplemental Information 1 — This zip file contains individual data files as they were acquired by the automatized platform, with each file representing measurements from one individual well plate. It also contains a table which links each file to information about the experimental treatments to which each individual was subjected. [file peerj-07-6776-s001.zip › Supplemental Data S2/Well_5_dat.csv]

Picnr	Label	Length
1	5:Run_1_Well_5_20170220-1439	0
2	5:Run_3_Well_5_20170220-1604	0
3	5:Run_3_Well_5_20170220-1604	12.649
4	5:Run_4_Well_5_20170220-1646	11.18
5	5:Run_5_Well_5_20170220-1728	10.198
6	5:Run_6_Well_5_20170220-1811	0
7	5:Run_7_Well_5_20170220-1853	0
8	5:Run_8_Well_5_20170220-1936	0
9	5:Run_9_Well_5_20170220-2018	14.142
10	5:Run_10_Well_5_20170220-2100	0
11	5:Run_11_Well_5_20170220-2143	11.045
12	5:Run_12_Well_5_20170220-2225	14
13	5:Run_13_Well_5_20170220-2308	12.806
14	5:Run_14_Well_5_20170220-2350	12.042
15	5:Run_15_Well_5_20170221-0033	11
16	5:Run_16_Well_5_20170221-0115	11.402
17	5:Run_17_Well_5_20170221-0157	11.18
18	5:Run_18_Well_5_20170221-0240	0
19	5:Run_19_Well_5_20170221-0322	0
20	5:Run_20_Well_5_20170221-0405	14.318
21	5:Run_21_Well_5_20170221-0447	0
22	5:Run_22_Well_5_20170221-0529	0
23	5:Run_23_Well_5_20170221-0612	0
24	5:Run_24_Well_5_20170221-0654	14.213
25	5:Run_25_Well_5_20170221-0736	14.213
26	5:Run_26_Well_5_20170221-0819	11.045
27	5:Run_27_Well_5_20170221-0901	12.042
28	5:Run_28_Well_5_20170221-0944	0
29	5:Run_29_Well_5_20170221-1026	14
30	5:Run_30_Well_5_20170221-1108	0
31	5:Run_31_Well_5_20170221-1151	13.416
32	5:Run_32_Well_5_20170221-1233	12.649
33	5:Run_33_Well_5_20170221-1315	13.601
34	5:Run_34_Well_5_20170221-1358	0
35	5:Run_35_Well_5_20170221-1440	0
36	5:Run_36_Well_5_20170221-1523	15.811
37	5:Run_37_Well_5_20170221-1605	0
38	5:Run_38_Well_5_20170221-1647	0
39	5:Run_39_Well_5_20170221-1730	0
40	5:Run_40_Well_5_20170221-1812	12.806
41	5:Run_41_Well_5_20170221-1855	16.155
42	5:Run_42_Well_5_20170221-1937	14.142
43	5:Run_43_Well_5_20170221-2019	14.422
44	5:Run_44_Well_5_20170221-2102	15.232
45	5:Run_45_Well_5_20170221-2144	13.416
46	5:Run_46_Well_5_20170221-2227	0
47	5:Run_47_Well_5_20170221-2309	14.422
48	5:Run_48_Well_5_20170221-2351	0
49	5:Run_49_Well_5_20170222-0034	15.033
50	5:Run_50_Well_5_20170222-0116	0
51	5:Run_51_Well_5_20170222-0159	0
52	5:Run_52_Well_5_20170222-0241	0
53	5:Run_53_Well_5_20170222-0323	14.765
54	5:Run_54_Well_5_20170222-0406	15.62
55	5:Run_55_Well_5_20170222-0448	0
56	5:Run_56_Well_5_20170222-0530	13.416
57	5:Run_57_Well_5_20170222-0613	14.142
58	5:Run_58_Well_5_20170222-0655	16.763
59	5:Run_59_Well_5_20170222-0738	0
60	5:Run_60_Well_5_20170222-0820	15
61	5:Run_61_Well_5_20170222-0902	17.029
62	5:Run_62_Well_5_20170222-0945	0
63	5:Run_63_Well_5_20170222-1027	0
64	5:Run_64_Well_5_20170222-1110	17.263
65	5:Run_65_Well_5_20170222-1152	15.62
66	5:Run_66_Well_5_20170222-1234	16.279
67	5:Run_67_Well_5_20170222-1317	18.974
68	5:Run_68_Well_5_20170222-1359	0
69	5:Run_69_Well_5_20170222-1442	19.313
70	5:Run_70_Well_5_20170222-1524	0
71	5:Run_71_Well_5_20170222-1606	0
72	5:Run_72_Well_5_20170222-1649	17
73	5:Run_73_Well_5_20170222-1731	17.263
74	5:Run_74_Well_5_20170222-1813	17
75	5:Run_75_Well_5_20170222-1856	0
76	5:Run_76_Well_5_20170222-1938	0
77	5:Run_77_Well_5_20170222-2020	0
78	5:Run_78_Well_5_20170222-2103	0
79	5:Run_79_Well_5_20170222-2145	18.111
80	5:Run_80_Well_5_20170222-2228	0
81	5:Run_81_Well_5_20170222-2310	0
82	5:Run_82_Well_5_20170222-2352	20.125
83	5:Run_83_Well_5_20170223-0035	0
84	5:Run_84_Well_5_20170223-0117	17.889
85	5:Run_85_Well_5_20170223-0200	20
86	5:Run_86_Well_5_20170223-0242	19.698
87	5:Run_87_Well_5_20170223-0324	0
88	5:Run_88_Well_5_20170223-0407	0
89	5:Run_89_Well_5_20170223-0449	18.385
90	5:Run_90_Well_5_20170223-0532	20.616
91	5:Run_91_Well_5_20170223-0614	0
92	5:Run_92_Well_5_20170223-0656	0
93	5:Run_93_Well_5_20170223-0739	22.627
94	5:Run_94_Well_5_20170223-0821	0
95	5:Run_95_Well_5_20170223-0903	20.248
96	5:Run_96_Well_5_20170223-0946	22.023
97	5:Run_97_Well_5_20170223-1028	0
98	5:Run_98_Well_5_20170223-1111	22.204
99	5:Run_99_Well_5_20170223-1153	22.091
100	5:Run_100_Well_5_20170223-1235	0
101	5:Run_101_Well_5_20170223-1318	20.616
102	5:Run_102_Well_5_20170223-1400	0
103	5:Run_103_Well_5_20170223-1443	23.022
104	5:Run_104_Well_5_20170223-1525	21.471
105	5:Run_105_Well_5_20170223-1607	0
106	5:Run_106_Well_5_20170223-1650	0
107	5:Run_107_Well_5_20170223-1732	0
108	5:Run_108_Well_5_20170223-1815	21.84
109	5:Run_109_Well_5_20170223-1857	21.932
110	5:Run_110_Well_5_20170223-1940	22.023
111	5:Run_111_Well_5_20170223-2022	0
112	5:Run_112_Well_5_20170223-2104	0
113	5:Run_113_Well_5_20170223-2147	0
114	5:Run_114_Well_5_20170223-2229	23.854
115	5:Run_115_Well_5_20170223-2312	23.087
116	5:Run_116_Well_5_20170223-2354	0
117	5:Run_117_Well_5_20170224-0036	23.345
118	5:Run_118_Well_5_20170224-0119	0
119	5:Run_119_Well_5_20170224-0201	0
120	5:Run_120_Well_5_20170224-0244	0
121	5:Run_121_Well_5_20170224-0326	0
122	5:Run_122_Well_5_20170224-0408	0
123	5:Run_123_Well_5_20170224-0451	21.954
124	5:Run_124_Well_5_20170224-0533	0
125	5:Run_125_Well_5_20170224-0616	0
126	5:Run_126_Well_5_20170224-0658	25.08
127	5:Run_127_Well_5_20170224-0740	0
128	5:Run_128_Well_5_20170224-0823	27.203
129	5:Run_129_Well_5_20170224-0905	25.495
130	5:Run_130_Well_5_20170224-0947	0
131	5:Run_131_Well_5_20170224-1030	0
132	5:Run_132_Well_5_20170224-1112	28.32
133	5:Run_133_Well_5_20170224-1154	24.207
134	5:Run_134_Well_5_20170224-1237	25.632
135	5:Run_135_Well_5_20170224-1319	25.71
136	5:Run_136_Well_5_20170224-1402	24.739
137	5:Run_137_Well_5_20170224-1444	24.698
138	5:Run_138_Well_5_20170224-1527	25.08
139	5:Run_139_Well_5_20170224-1609	0
140	5:Run_140_Well_5_20170224-1651	0
141	5:Run_141_Well_5_20170224-1734	25.179
142	5:Run_142_Well_5_20170224-1816	0
143	5:Run_143_Well_5_20170224-1859	0
144	5:Run_144_Well_5_20170224-1941	22.804
145	5:Run_145_Well_5_20170224-2023	26.401
146	5:Run_146_Well_5_20170224-2106	0
147	5:Run_147_Well_5_20170224-2148	24.515
148	5:Run_148_Well_5_20170224-2230	26.019
149	5:Run_149_Well_5_20170224-2313	0
150	5:Run_150_Well_5_20170224-2355	0
151	5:Run_151_Well_5_20170225-0038	26.571
152	5:Run_152_Well_5_20170225-0120	29.155
153	5:Run_153_Well_5_20170225-0202	25.495
154	5:Run_154_Well_5_20170225-0245	28.071
155	5:Run_155_Well_5_20170225-0327	27.074
156	5:Run_156_Well_5_20170225-0410	0
157	5:Run_157_Well_5_20170225-0452	25.239
158	5:Run_158_Well_5_20170225-0535	26
