# Supplementary material for: An affordable and automated imaging approach to acquire highly resolved individual data—an example of copepod growth in response to multiple stressors
Source: PeerJ. 2019 Apr 19;7:e6776. doi: 10.7717/peerj.6776 (PMC6476288; doi:10.7717/peerj.6776)
Supplement: Supplemental Information 1 — This zip file contains individual data files as they were acquired by the automatized platform, with each file representing measurements from one individual well plate. It also contains a table which links each file to information about the experimental treatments to which each individual was subjected. [file peerj-07-6776-s001.zip › Supplemental Data S2/Well_91_dat.csv]

Picnr	Label	Length
1	91:Run_1_Well_91_20170220-1514	0
2	91:Run_2_Well_91_20170220-1556	0
3	91:Run_3_Well_91_20170220-1639	0
4	91:Run_4_Well_91_20170220-1721	11.973
5	91:Run_5_Well_91_20170220-1803	0
6	91:Run_6_Well_91_20170220-1846	12.042
7	91:Run_7_Well_91_20170220-1928	0
8	91:Run_8_Well_91_20170220-2010	0
9	91:Run_9_Well_91_20170220-2053	13.201
10	91:Run_10_Well_91_20170220-2135	12.811
11	91:Run_11_Well_91_20170220-2218	0
12	91:Run_12_Well_91_20170220-2300	14.611
13	91:Run_13_Well_91_20170220-2343	13.119
14	91:Run_14_Well_91_20170221-0025	0
15	91:Run_15_Well_91_20170221-0107	13.924
16	91:Run_16_Well_91_20170221-0150	0
17	91:Run_17_Well_91_20170221-0232	0
18	91:Run_18_Well_91_20170221-0315	0
19	91:Run_19_Well_91_20170221-0357	0
20	91:Run_20_Well_91_20170221-0439	0
21	91:Run_21_Well_91_20170221-0522	0
22	91:Run_22_Well_91_20170221-0604	0
23	91:Run_23_Well_91_20170221-0647	14.025
24	91:Run_24_Well_91_20170221-0729	0
25	91:Run_25_Well_91_20170221-0811	0
26	91:Run_26_Well_91_20170221-0854	13.333
27	91:Run_27_Well_91_20170221-0936	13.408
28	91:Run_28_Well_91_20170221-1019	0
29	91:Run_29_Well_91_20170221-1101	15.277
30	91:Run_30_Well_91_20170221-1143	13.873
31	91:Run_31_Well_91_20170221-1226	13.956
32	91:Run_32_Well_91_20170221-1308	14.752
33	91:Run_33_Well_91_20170221-1350	0
34	91:Run_34_Well_91_20170221-1433	15.784
35	91:Run_35_Well_91_20170221-1515	14.801
36	91:Run_36_Well_91_20170221-1557	15.275
37	91:Run_37_Well_91_20170221-1640	0
38	91:Run_38_Well_91_20170221-1722	15.734
39	91:Run_39_Well_91_20170221-1805	14.577
40	91:Run_40_Well_91_20170221-1847	0
41	91:Run_41_Well_91_20170221-1929	0
42	91:Run_42_Well_91_20170221-2012	14.664
43	91:Run_43_Well_91_20170221-2054	14.664
44	91:Run_44_Well_91_20170221-2137	0
45	91:Run_45_Well_91_20170221-2219	0
46	91:Run_46_Well_91_20170221-2301	0
47	91:Run_47_Well_91_20170221-2344	0
48	91:Run_48_Well_91_20170222-0026	0
49	91:Run_49_Well_91_20170222-0109	0
50	91:Run_50_Well_91_20170222-0151	15.563
51	91:Run_51_Well_91_20170222-0233	0
52	91:Run_52_Well_91_20170222-0316	0
53	91:Run_53_Well_91_20170222-0358	0
54	91:Run_54_Well_91_20170222-0440	0
55	91:Run_55_Well_91_20170222-0523	0
56	91:Run_56_Well_91_20170222-0605	0
57	91:Run_57_Well_91_20170222-0648	0
58	91:Run_58_Well_91_20170222-0730	0
59	91:Run_59_Well_91_20170222-0813	0
60	91:Run_60_Well_91_20170222-0855	0
61	91:Run_61_Well_91_20170222-0937	0
62	91:Run_62_Well_91_20170222-1020	0
63	91:Run_63_Well_91_20170222-1102	0
64	91:Run_64_Well_91_20170222-1144	18.676
65	91:Run_65_Well_91_20170222-1227	0
66	91:Run_66_Well_91_20170222-1309	19.313
67	91:Run_67_Well_91_20170222-1352	0
68	91:Run_68_Well_91_20170222-1434	0
69	91:Run_69_Well_91_20170222-1517	0
70	91:Run_70_Well_91_20170222-1559	0
71	91:Run_71_Well_91_20170222-1641	18.863
72	91:Run_72_Well_91_20170222-1724	0
73	91:Run_73_Well_91_20170222-1806	19.3
74	91:Run_74_Well_91_20170222-1848	0
75	91:Run_75_Well_91_20170222-1931	0
76	91:Run_76_Well_91_20170222-2013	18.759
77	91:Run_77_Well_91_20170222-2055	0
78	91:Run_78_Well_91_20170222-2138	0
79	91:Run_79_Well_91_20170222-2220	19.945
80	91:Run_80_Well_91_20170222-2302	20.477
81	91:Run_81_Well_91_20170222-2345	0
82	91:Run_82_Well_91_20170223-0027	0
83	91:Run_83_Well_91_20170223-0110	20.611
84	91:Run_84_Well_91_20170223-0152	0
85	91:Run_85_Well_91_20170223-0234	0
86	91:Run_86_Well_91_20170223-0317	0
87	91:Run_87_Well_91_20170223-0359	20.321
88	91:Run_88_Well_91_20170223-0442	0
89	91:Run_89_Well_91_20170223-0524	20.301
90	91:Run_90_Well_91_20170223-0606	18.785
91	91:Run_91_Well_91_20170223-0649	0
92	91:Run_92_Well_91_20170223-0731	0
93	91:Run_93_Well_91_20170223-0813	0
94	91:Run_94_Well_91_20170223-0856	0
95	91:Run_95_Well_91_20170223-0938	23.1
96	91:Run_96_Well_91_20170223-1021	0
97	91:Run_97_Well_91_20170223-1103	0
98	91:Run_98_Well_91_20170223-1145	0
99	91:Run_99_Well_91_20170223-1228	0
100	91:Run_100_Well_91_20170223-1310	0
101	91:Run_101_Well_91_20170223-1353	0
102	91:Run_102_Well_91_20170223-1435	19.059
103	91:Run_103_Well_91_20170223-1518	0
104	91:Run_104_Well_91_20170223-1600	23.812
105	91:Run_105_Well_91_20170223-1642	25.181
106	91:Run_106_Well_91_20170223-1725	21.841
107	91:Run_107_Well_91_20170223-1807	22.325
108	91:Run_108_Well_91_20170223-1850	0
109	91:Run_109_Well_91_20170223-1932	24.755
110	91:Run_110_Well_91_20170223-2014	0
111	91:Run_111_Well_91_20170223-2057	20.668
112	91:Run_112_Well_91_20170223-2139	0
113	91:Run_113_Well_91_20170223-2222	22.885
114	91:Run_114_Well_91_20170223-2304	20.206
115	91:Run_115_Well_91_20170223-2347	0
116	91:Run_116_Well_91_20170224-0029	26.338
117	91:Run_117_Well_91_20170224-0111	25.206
118	91:Run_118_Well_91_20170224-0154	23.521
119	91:Run_119_Well_91_20170224-0236	0
120	91:Run_120_Well_91_20170224-0318	24.187
121	91:Run_121_Well_91_20170224-0401	23.688
122	91:Run_122_Well_91_20170224-0443	21.369
123	91:Run_123_Well_91_20170224-0526	23.875
124	91:Run_124_Well_91_20170224-0608	25.149
125	91:Run_125_Well_91_20170224-0650	27.039
126	91:Run_126_Well_91_20170224-0733	0
127	91:Run_127_Well_91_20170224-0815	0
128	91:Run_128_Well_91_20170224-0857	0
129	91:Run_129_Well_91_20170224-0940	0
130	91:Run_130_Well_91_20170224-1022	0
131	91:Run_131_Well_91_20170224-1105	27.827
132	91:Run_132_Well_91_20170224-1147	0
133	91:Run_133_Well_91_20170224-1229	0
134	91:Run_134_Well_91_20170224-1312	28.725
135	91:Run_135_Well_91_20170224-1354	25.953
136	91:Run_136_Well_91_20170224-1437	0
137	91:Run_137_Well_91_20170224-1519	26.198
138	91:Run_138_Well_91_20170224-1601	27.224
139	91:Run_139_Well_91_20170224-1644	26.112
140	91:Run_140_Well_91_20170224-1726	0
141	91:Run_141_Well_91_20170224-1809	0
142	91:Run_142_Well_91_20170224-1851	0
143	91:Run_143_Well_91_20170224-1933	0
144	91:Run_144_Well_91_20170224-2016	28.473
145	91:Run_145_Well_91_20170224-2058	25.847
146	91:Run_146_Well_91_20170224-2141	28.881
147	91:Run_147_Well_91_20170224-2223	29.053
148	91:Run_148_Well_91_20170224-2305	0
149	91:Run_149_Well_91_20170224-2348	0
150	91:Run_150_Well_91_20170225-0030	27.701
151	91:Run_151_Well_91_20170225-0113	27.811
152	91:Run_152_Well_91_20170225-0155	0
153	91:Run_153_Well_91_20170225-0237	0
154	91:Run_154_Well_91_20170225-0320	0
155	91:Run_155_Well_91_20170225-0402	27.667
156	91:Run_156_Well_91_20170225-0445	0
157	91:Run_157_Well_91_20170225-0527	29.309
158	91:Run_158_Well_91_20170225-0609	28.504
159	91:Run_159_Well_91_20170225-0652	0
160	91:Run_160_Well_91_20170225-0734	30.727
161	91:Run_161_Well_91_20170225-0817	0
162	91:Run_162_Well_91_20170225-0859	29.288
163	91:Run_163_Well_91_20170225-0941	0
164	91:Run_164_Well_91_20170225-1024	0
165	91:Run_165_Well_91_20170225-1106	30.399
166	91:Run_166_Well_91_20170225-1148	29.852
167	91:Run_167_Well_91_20170225-1231	0
168	91:Run_168_Well_91_20170225-1313	0
169	91:Run_169_Well_91_20170225-1356	31.766
170	91:Run_170_Well_91_20170225-1438	0
171	91:Run_171_Well_91_20170225-1520	0
172	91:Run_172_Well_91_20170225-1603	0
173	91:Run_173_Well_91_20170225-1645	0
174	91:Run_174_Well_91_20170225-1728	0
175	91:Run_175_Well_91_20170225-1810	29.018
176	91:Run_176_Well_91_20170225-1852	0
177	91:Run_177_Well_91_20170225-1935	0
178	91:Run_178_Well_91_20170225-2017	0
179	91:Run_179_Well_91_20170225-2100	27.057
180	91:Run_180_Well_91_20170225-2142	29.641
181	91:Run_181_Well_91_20170225-2224	28.57
182	91:Run_182_Well_91_20170225-2307	0
183	91:Run_183_Well_91_20170225-2349	29.851
184	91:Run_184_Well_91_20170226-0032	0
185	91:Run_185_Well_91_20170226-0114	30.943
186	91:Run_186_Well_91_20170226-0157	31.016
187	91:Run_187_Well_91_20170226-0239	0
188	91:Run_188_Well_91_20170226-0321	30.046
189	91:Run_189_Well_91_20170226-0404	29.776
190	91:Run_190_Well_91_20170226-0446	39.356
191	91:Run_191_Well_91_20170226-0529	0
192	91:Run_192_Well_91_20170226-0611	38.62
193	91:Run_193_Well_91_20170226-0653	41.11
194	91:Run_194_Well_91_20170226-0736	42.942
195	91:Run_195_Well_91_20170226-0818	0
196	91:Run_196_Well_91_20170226-0900	36.705
197	91:Run_197_Well_91_20170226-0943	0
198	91:Run_198_Well_91_20170226-1025	39.506
199	91:Run_199_Well_91_20170226-1107	41.367
200	91:Run_200_Well_91_20170226-1150	0
201	91:Run_201_Well_91_20170226-1232	38.628
202	91:Run_202_Well_91_20170226-1315	37.869
203	91:Run_203_Well_91_20170226-1357	0
204	91:Run_204_Well_91_20170226-1440	41.839
205	91:Run_205_Well_91_20170226-1522	42.699
206	91:Run_206_Well_91_20170226-1604	0
207	91:Run_207_Well_91_20170226-1647	0
208	91:Run_208_Well_91_20170226-1729	0
209	91:Run_209_Well_91_20170226-1812	0
210	91:Run_210_Well_91_20170226-1854	41.552
211	91:Run_211_Well_91_20170226-1937	0
212	91:Run_212_Well_91_20170226-2019	0
213	91:Run_213_Well_91_20170226-2101	38.77
214	91:Run_214_Well_91_20170226-2144	0
215	91:Run_215_Well_91_20170226-2226	0
216	91:Run_216_Well_91_20170226-2308	42.177
217	91:Run_217_Well_91_20170226-2351	43.435
218	91:Run_218_Well_91_20170227-0033	0
219	91:Run_219_Well_91_20170227-0116	0
220	91:Run_220_Well_91_20170227-0158	40.313
221	91:Run_221_Well_91_20170227-0240	0
222	91:Run_222_Well_91_20170227-0323	0
223	91:Run_223_Well_91_20170227-0405	42.802
224	91:Run_224_Well_91_20170227-0448	0
225	91:Run_225_Well_91_20170227-0530	41.717
226	91:Run_226_Well_91_20170227-0612	0
227	91:Run_227_Well_91_20170227-0655	0
228	91:Run_228_Well_91_20170227-0737	47.112
229	91:Run_229_Well_91_20170227-0820	0
230	91:Run_230_Well_91_20170227-0902	47.024
231	91:Run_231_Well_91_20170227-0944	42.06
232	91:Run_232_Well_91_20170227-1027	43.735
233	91:Run_233_Well_91_20170227-1109	0
234	91:Run_234_Well_91_20170227-1152	0
235	91:Run_235_Well_91_20170227-1234	0
236	91:Run_236_Well_91_20170227-1316	0
237	91:Run_237_Well_91_20170227-1359	0
238	91:Run_238_Well_91_20170227-1441	47.98
239	91:Run_239_Well_91_20170227-1523	49.753
240	91:Run_240_Well_91_20170227-1606	0
241	91:Run_241_Well_91_20170227-1648	0
242	91:Run_242_Well_91_20170227-1731	0
243	91:Run_243_Well_91_20170227-1813	0
244	91:Run_244_Well_91_20170227-1855	0
245	91:Run_245_Well_91_20170227-1938	0
246	91:Run_246_Well_91_20170227-2020	44.959
247	91:Run_247_Well_91_20170227-2102	0
248	91:Run_248_Well_91_20170227-2145	41.762
249	91:Run_249_Well_91_20170227-2227	0
250	91:Run_250_Well_91_20170227-2310	46.079
251	91:Run_251_Well_91_20170227-2352	0
252	91:Run_252_Well_91_20170228-0035	47.26
253	91:Run_253_Well_91_20170228-0117	48.805
254	91:Run_254_Well_91_20170228-0159	45.432
255	91:Run_255_Well_91_20170228-0242	49.609
256	91:Run_256_Well_91_20170228-0324	0
257	91:Run_257_Well_91_20170228-0407	0
258	91:Run_258_Well_91_20170228-0449	0
259	91:Run_259_Well_91_20170228-0531	54.005
260	91:Run_260_Well_91_20170228-0614	48.609
261	91:Run_261_Well_91_20170228-0656	0
262	91:Run_262_Well_91_20170228-0739	0
263	91:Run_263_Well_91_20170228-0821	53.182
264	91:Run_264_Well_91_20170228-0903	52.139
265	91:Run_265_Well_91_20170228-0946	51.624
266	91:Run_266_Well_91_20170228-1028	0
267	91:Run_267_Well_91_20170228-1110	0
268	91:Run_268_Well_91_20170228-1153	0
269	91:Run_269_Well_91_20170228-1235	0
270	91:Run_270_Well_91_20170228-1317	54.826
271	91:Run_271_Well_91_20170228-1400	59.034
272	91:Run_272_Well_91_20170228-1442	51.873
273	91:Run_273_Well_91_20170228-1525	54.624
274	91:Run_274_Well_91_20170228-1607	55.849
275	91:Run_275_Well_91_20170228-1649	0
276	91:Run_276_Well_91_20170228-1732	0
277	91:Run_277_Well_91_20170228-1814	0
278	91:Run_278_Well_91_20170228-1857	0
279	91:Run_279_Well_91_20170228-1939	0
280	91:Run_280_Well_91_20170228-2021	0
281	91:Run_281_Well_91_20170228-2104	0
282	91:Run_282_Well_91_20170228-2146	0
283	91:Run_283_Well_91_20170228-2228	50.642
284	91:Run_284_Well_91_20170228-2311	55.893
285	91:Run_285_Well_91_20170228-2353	55.057
286	91:Run_286_Well_91_20170301-0036	0
287	91:Run_287_Well_91_20170301-0118	58.903
288	91:Run_288_Well_91_20170301-0201	0
289	91:Run_289_Well_91_20170301-0243	59.303
290	91:Run_290_Well_91_20170301-0325	57.245
291	91:Run_291_Well_91_20170301-0408	0
292	91:Run_292_Well_91_20170301-0450	0
293	91:Run_293_Well_91_20170301-0533	54.912
294	91:Run_294_Well_91_20170301-0615	58.11
295	91:Run_295_Well_91_20170301-0657	0
296	91:Run_296_Well_91_20170301-0740	0
297	91:Run_297_Well_91_20170301-0822	0
298	91:Run_298_Well_91_20170301-0904	56.659
299	91:Run_299_Well_91_20170301-0947	61.618
300	91:Run_300_Well_91_20170301-1029	64.43
301	91:Run_301_Well_91_20170301-1112	0
302	91:Run_302_Well_91_20170301-1154	0
303	91:Run_303_Well_91_20170301-1236	64.258
304	91:Run_304_Well_91_20170301-1319	0
305	91:Run_305_Well_91_20170301-1401	0
306	91:Run_306_Well_91_20170301-1443	0
307	91:Run_307_Well_91_20170301-1526	0
308	91:Run_308_Well_91_20170301-1608	0
309	91:Run_309_Well_91_20170301-1651	0
310	91:Run_310_Well_91_20170301-1733	0
311	91:Run_311_Well_91_20170301-1815	65.386
312	91:Run_312_Well_91_20170301-1858	64.951
313	91:Run_313_Well_91_20170301-1940	0
314	91:Run_314_Well_91_20170301-2023	0
315	91:Run_315_Well_91_20170301-2105	67.662
316	91:Run_316_Well_91_20170301-2147	0
317	91:Run_317_Well_91_20170301-2230	66.708
318	91:Run_318_Well_91_20170301-2312	69.935
319	91:Run_319_Well_91_20170301-2355	0
320	91:Run_320_Well_91_20170302-0037	70.079
321	91:Run_321_Well_91_20170302-0119	65.54
322	91:Run_322_Well_91_20170302-0202	0
323	91:Run_323_Well_91_20170302-0244	0
324	91:Run_324_Well_91_20170302-0326	0
325	91:Run_325_Well_91_20170302-0409	66.179
326	91:Run_326_Well_91_20170302-0451	0
327	91:Run_327_Well_91_20170302-0534	70.837
328	91:Run_328_Well_91_20170302-0616	0
329	91:Run_329_Well_91_20170302-0658	0
330	91:Run_330_Well_91_20170302-0741	0
331	91:Run_331_Well_91_20170302-0823	72.666
332	91:Run_332_Well_91_20170302-0905	73.091
333	91:Run_333_Well_91_20170302-0948	0
334	91:Run_334_Well_91_20170302-1030	0
335	91:Run_335_Well_91_20170302-1113	0
336	91:Run_336_Well_91_20170302-1155	70.007
337	91:Run_337_Well_91_20170302-1238	0
338	91:Run_338_Well_91_20170302-1320	0
339	91:Run_339_Well_91_20170302-1402	75.042
340	91:Run_340_Well_91_20170302-1445	0
341	91:Run_341_Well_91_20170302-1527	70.126
342	91:Run_342_Well_91_20170302-1609	73.2
343	91:Run_343_Well_91_20170302-1652	0
344	91:Run_344_Well_91_20170302-1734	0
345	91:Run_345_Well_91_20170302-1817	0
346	91:Run_346_Well_91_20170302-1859	0
347	91:Run_347_Well_91_20170302-1941	72.278
348	91:Run_348_Well_91_20170302-2023	0
349	91:Run_349_Well_91_20170302-2106	0
350	91:Run_350_Well_91_20170302-2148	0
351	91:Run_351_Well_91_20170302-2230	74.707
352	91:Run_352_Well_91_20170302-2313	0
353	91:Run_353_Well_91_20170302-2355	0
354	91:Run_354_Well_91_20170303-0038	75.732
355	91:Run_355_Well_91_20170303-0120	0
356	91:Run_356_Well_91_20170303-0202	74.327
357	91:Run_357_Well_91_20170303-0245	74.035
358	91:Run_358_Well_91_20170303-0327	0
359	91:Run_359_Well_91_20170303-0410	0
360	91:Run_360_Well_91_20170303-0452	0
361	91:Run_361_Well_91_20170303-0534	0
362	91:Run_362_Well_91_20170303-0617	76.485
363	91:Run_363_Well_91_20170303-0659	0
364	91:Run_364_Well_91_20170303-0742	74.76
365	91:Run_365_Well_91_20170303-0824	74.336
366	91:Run_366_Well_91_20170303-0906	77.68
367	91:Run_367_Well_91_20170303-0949	77.405
368	91:Run_368_Well_91_20170303-1031	0
369	91:Run_369_Well_91_20170303-1114	0
370	91:Run_370_Well_91_20170303-1156	85.949
371	91:Run_371_Well_91_20170303-1238	0
372	91:Run_372_Well_91_20170303-1321	0
373	91:Run_373_Well_91_20170303-1403	0
374	91:Run_374_Well_91_20170303-1446	0
375	91:Run_375_Well_91_20170303-1528	0
376	91:Run_376_Well_91_20170303-1610	0
377	91:Run_377_Well_91_20170303-1653	0
378	91:Run_378_Well_91_20170303-1735	0
379	91:Run_379_Well_91_20170303-1817	0
380	91:Run_380_Well_91_20170303-1900	78.352
381	91:Run_381_Well_91_20170303-1942	0
382	91:Run_382_Well_91_20170303-2024	85.75
383	91:Run_383_Well_91_20170303-2107	0
384	91:Run_384_Well_91_20170303-2149	0
385	91:Run_385_Well_91_20170303-2232	84.646
386	91:Run_386_Well_91_20170303-2314	0
387	91:Run_387_Well_91_20170303-2356	87.273
388	91:Run_388_Well_91_20170304-0039	0
389	91:Run_389_Well_91_20170304-0121	87.165
390	91:Run_390_Well_91_20170304-0204	0
391	91:Run_391_Well_91_20170304-0246	0
392	91:Run_392_Well_91_20170304-0328	0
393	91:Run_393_Well_91_20170304-0411	0
394	91:Run_394_Well_91_20170304-0453	0
395	91:Run_395_Well_91_20170304-0536	0
396	91:Run_396_Well_91_20170304-0618	0
397	91:Run_397_Well_91_20170304-0700	0
398	91:Run_398_Well_91_20170304-0743	90.568
399	91:Run_399_Well_91_20170304-0825	88.328
400	91:Run_400_Well_91_20170304-0908	0
401	91:Run_401_Well_91_20170304-0950	0
402	91:Run_402_Well_91_20170304-1032	90.112
403	91:Run_403_Well_91_20170304-1115	88.554
404	91:Run_404_Well_91_20170304-1157	0
405	91:Run_405_Well_91_20170304-1240	0
406	91:Run_406_Well_91_20170304-1322	84.732
407	91:Run_407_Well_91_20170304-1404	90.179
408	91:Run_408_Well_91_20170304-1447	0
409	91:Run_409_Well_91_20170304-1529	0
410	91:Run_410_Well_91_20170304-1612	0
411	91:Run_411_Well_91_20170304-1654	0
412	91:Run_412_Well_91_20170304-1736	92.002
413	91:Run_413_Well_91_20170304-1819	0
414	91:Run_414_Well_91_20170304-1901	0
415	91:Run_415_Well_91_20170304-1944	0
416	91:Run_416_Well_91_20170304-2026	0
417	91:Run_417_Well_91_20170304-2108	0
418	91:Run_418_Well_91_20170304-2151	87.448
419	91:Run_419_Well_91_20170304-2233	0
420	91:Run_420_Well_91_20170304-2315	87.654
421	91:Run_421_Well_91_20170304-2358	95.336
422	91:Run_422_Well_91_20170305-0040	0
423	91:Run_423_Well_91_20170305-0123	0
424	91:Run_424_Well_91_20170305-0205	87.068
425	91:Run_425_Well_91_20170305-0247	0
426	91:Run_426_Well_91_20170305-0330	0
427	91:Run_427_Well_91_20170305-0412	89.468
428	91:Run_428_Well_91_20170305-0455	0
429	91:Run_429_Well_91_20170305-0537	0
430	91:Run_430_Well_91_20170305-0619	0
431	91:Run_431_Well_91_20170305-0702	0
432	91:Run_432_Well_91_20170305-0744	0
433	91:Run_433_Well_91_20170305-0827	0
434	91:Run_434_Well_91_20170305-0909	0
435	91:Run_435_Well_91_20170305-0951	89.029
436	91:Run_436_Well_91_20170305-1034	95.401
437	91:Run_437_Well_91_20170305-1116	0
438	91:Run_438_Well_91_20170305-1158	88.763
439	91:Run_439_Well_91_20170305-1241	94.366
440	91:Run_440_Well_91_20170305-1323	0
441	91:Run_441_Well_91_20170305-1406	0
442	91:Run_442_Well_91_20170305-1448	0
443	91:Run_443_Well_91_20170305-1531	0
444	91:Run_444_Well_91_20170305-1613	0
445	91:Run_445_Well_91_20170305-1655	0
446	91:Run_446_Well_91_20170305-1738	0
447	91:Run_447_Well_91_20170305-1820	0
448	91:Run_448_Well_91_20170305-1902	0
449	91:Run_449_Well_91_20170305-1945	0
450	91:Run_450_Well_91_20170305-2027	0
451	91:Run_451_Well_91_20170305-2110	0
452	91:Run_452_Well_91_20170305-2152	0
453	91:Run_453_Well_91_20170305-2234	0
