# Supplementary material for: An affordable and automated imaging approach to acquire highly resolved individual data—an example of copepod growth in response to multiple stressors
Source: PeerJ. 2019 Apr 19;7:e6776. doi: 10.7717/peerj.6776 (PMC6476288; doi:10.7717/peerj.6776)
Supplement: Supplemental Information 1 — This zip file contains individual data files as they were acquired by the automatized platform, with each file representing measurements from one individual well plate. It also contains a table which links each file to information about the experimental treatments to which each individual was subjected. [file peerj-07-6776-s001.zip › Supplemental Data S2/Well_81_dat.csv]

Picnr	Label	Length
1	81:Run_1_Well_81_20170220-1512	0
2	81:Run_2_Well_81_20170220-1554	0
3	81:Run_3_Well_81_20170220-1636	0
4	81:Run_4_Well_81_20170220-1719	12.026
5	81:Run_5_Well_81_20170220-1801	0
6	81:Run_6_Well_81_20170220-1843	0
7	81:Run_7_Well_81_20170220-1926	11.267
8	81:Run_8_Well_81_20170220-2008	14.674
9	81:Run_9_Well_81_20170220-2051	18.922
10	81:Run_10_Well_81_20170220-2133	0
11	81:Run_11_Well_81_20170220-2215	14.076
12	81:Run_12_Well_81_20170220-2258	18.012
13	81:Run_13_Well_81_20170220-2340	17.002
14	81:Run_10_Well_81_20170220-2133	0
15	81:Run_11_Well_81_20170220-2215	0
16	81:Run_12_Well_81_20170220-2258	0
17	81:Run_13_Well_81_20170220-2340	11.761
18	81:Run_14_Well_81_20170221-0023	0
19	81:Run_15_Well_81_20170221-0105	0
20	81:Run_16_Well_81_20170221-0148	0
21	81:Run_17_Well_81_20170221-0230	12
22	81:Run_19_Well_81_20170221-0355	15.151
23	81:Run_20_Well_81_20170221-0437	0
24	81:Run_21_Well_81_20170221-0520	10.846
25	81:Run_22_Well_81_20170221-0602	0
26	81:Run_23_Well_81_20170221-0644	14.342
27	81:Run_24_Well_81_20170221-0727	0
28	81:Run_25_Well_81_20170221-0809	0
29	81:Run_26_Well_81_20170221-0851	0
30	81:Run_27_Well_81_20170221-0934	0
31	81:Run_28_Well_81_20170221-1016	0
32	81:Run_29_Well_81_20170221-1059	0
33	81:Run_30_Well_81_20170221-1141	14.33
34	81:Run_31_Well_81_20170221-1223	15.24
35	81:Run_32_Well_81_20170221-1306	14.5
36	81:Run_33_Well_81_20170221-1348	15.207
37	81:Run_34_Well_81_20170221-1430	0
38	81:Run_35_Well_81_20170221-1513	16.036
39	81:Run_36_Well_81_20170221-1555	15.074
40	81:Run_37_Well_81_20170221-1637	14.735
41	81:Run_38_Well_81_20170221-1720	16.267
42	81:Run_39_Well_81_20170221-1802	14.912
43	81:Run_40_Well_81_20170221-1845	0
44	81:Run_41_Well_81_20170221-1927	15.782
45	81:Run_42_Well_81_20170221-2009	15.692
46	81:Run_43_Well_81_20170221-2052	0
47	81:Run_44_Well_81_20170221-2134	0
48	81:Run_45_Well_81_20170221-2217	14.701
49	81:Run_46_Well_81_20170221-2259	15.89
50	81:Run_47_Well_81_20170221-2341	15.627
51	81:Run_48_Well_81_20170222-0024	14.896
52	81:Run_49_Well_81_20170222-0106	0
53	81:Run_50_Well_81_20170222-0149	0
54	81:Run_51_Well_81_20170222-0231	0
55	81:Run_52_Well_81_20170222-0313	17.745
56	81:Run_53_Well_81_20170222-0356	17.112
57	81:Run_54_Well_81_20170222-0438	16.344
58	81:Run_55_Well_81_20170222-0521	19.026
59	81:Run_56_Well_81_20170222-0603	16.797
60	81:Run_57_Well_81_20170222-0645	17.72
61	81:Run_58_Well_81_20170222-0728	18.224
62	81:Run_59_Well_81_20170222-0810	15.201
63	81:Run_60_Well_81_20170222-0853	0
64	81:Run_61_Well_81_20170222-0935	18.562
65	81:Run_62_Well_81_20170222-1017	17.951
66	81:Run_63_Well_81_20170222-1100	0
67	81:Run_64_Well_81_20170222-1142	19.556
68	81:Run_65_Well_81_20170222-1224	0
69	81:Run_66_Well_81_20170222-1307	18.05
70	81:Run_67_Well_81_20170222-1349	0
71	81:Run_68_Well_81_20170222-1432	18.112
72	81:Run_69_Well_81_20170222-1514	17.156
73	81:Run_70_Well_81_20170222-1557	0
74	81:Run_71_Well_81_20170222-1639	20.194
75	81:Run_72_Well_81_20170222-1721	18.439
76	81:Run_73_Well_81_20170222-1804	19.901
77	81:Run_74_Well_81_20170222-1846	0
78	81:Run_75_Well_81_20170222-1928	0
79	81:Run_76_Well_81_20170222-2011	20.677
80	81:Run_77_Well_81_20170222-2053	0
81	81:Run_78_Well_81_20170222-2135	0
82	81:Run_79_Well_81_20170222-2218	0
83	81:Run_80_Well_81_20170222-2300	0
84	81:Run_81_Well_81_20170222-2343	0
85	81:Run_82_Well_81_20170223-0025	0
86	81:Run_83_Well_81_20170223-0107	0
87	81:Run_84_Well_81_20170223-0150	0
88	81:Run_85_Well_81_20170223-0232	22.035
89	81:Run_86_Well_81_20170223-0315	19.958
90	81:Run_87_Well_81_20170223-0357	19.969
91	81:Run_88_Well_81_20170223-0439	19.746
92	81:Run_89_Well_81_20170223-0522	20.71
93	81:Run_90_Well_81_20170223-0604	22.073
94	81:Run_91_Well_81_20170223-0646	0
95	81:Run_92_Well_81_20170223-0729	0
96	81:Run_93_Well_81_20170223-0811	20.756
97	81:Run_94_Well_81_20170223-0854	23.262
98	81:Run_95_Well_81_20170223-0936	25.156
99	81:Run_96_Well_81_20170223-1018	0
100	81:Run_97_Well_81_20170223-1101	23.005
101	81:Run_98_Well_81_20170223-1143	23.453
102	81:Run_99_Well_81_20170223-1226	0
103	81:Run_100_Well_81_20170223-1308	24.084
104	81:Run_101_Well_81_20170223-1350	0
105	81:Run_102_Well_81_20170223-1433	0
106	81:Run_103_Well_81_20170223-1515	22.81
107	81:Run_104_Well_81_20170223-1558	25.458
108	81:Run_105_Well_81_20170223-1640	23.738
109	81:Run_106_Well_81_20170223-1722	0
110	81:Run_107_Well_81_20170223-1805	25.06
111	81:Run_108_Well_81_20170223-1847	0
112	81:Run_109_Well_81_20170223-1930	0
113	81:Run_110_Well_81_20170223-2012	0
114	81:Run_111_Well_81_20170223-2055	0
115	81:Run_112_Well_81_20170223-2137	0
116	81:Run_113_Well_81_20170223-2219	0
117	81:Run_114_Well_81_20170223-2302	19.336
118	81:Run_115_Well_81_20170223-2344	0
119	81:Run_116_Well_81_20170224-0027	23.089
120	81:Run_117_Well_81_20170224-0109	21.482
121	81:Run_118_Well_81_20170224-0151	0
122	81:Run_119_Well_81_20170224-0234	27.172
123	81:Run_120_Well_81_20170224-0316	0
124	81:Run_121_Well_81_20170224-0359	0
125	81:Run_122_Well_81_20170224-0441	0
126	81:Run_123_Well_81_20170224-0523	21.344
127	81:Run_124_Well_81_20170224-0606	0
128	81:Run_125_Well_81_20170224-0648	26.202
129	81:Run_126_Well_81_20170224-0730	0
130	81:Run_127_Well_81_20170224-0813	0
131	81:Run_128_Well_81_20170224-0855	0
132	81:Run_129_Well_81_20170224-0938	0
133	81:Run_130_Well_81_20170224-1020	0
134	81:Run_131_Well_81_20170224-1102	0
135	81:Run_133_Well_81_20170224-1227	22.91
136	81:Run_132_Well_81_20170224-1145	26.843
137	81:Run_134_Well_81_20170224-1309	0
138	81:Run_135_Well_81_20170224-1352	24.824
139	81:Run_136_Well_81_20170224-1434	30.921
140	81:Run_137_Well_81_20170224-1517	26.926
141	81:Run_138_Well_81_20170224-1559	27.236
142	81:Run_139_Well_81_20170224-1641	28.767
143	81:Run_140_Well_81_20170224-1724	24.608
144	81:Run_141_Well_81_20170224-1806	0
145	81:Run_142_Well_81_20170224-1849	0
146	81:Run_143_Well_81_20170224-1931	0
147	81:Run_144_Well_81_20170224-2014	28.521
148	81:Run_145_Well_81_20170224-2056	26.202
149	81:Run_146_Well_81_20170224-2138	25.071
150	81:Run_147_Well_81_20170224-2221	27.735
151	81:Run_148_Well_81_20170224-2303	26.8
152	81:Run_149_Well_81_20170224-2346	27.251
153	81:Run_150_Well_81_20170225-0028	0
154	81:Run_151_Well_81_20170225-0110	0
155	81:Run_152_Well_81_20170225-0153	0
156	81:Run_153_Well_81_20170225-0235	28.16
157	81:Run_154_Well_81_20170225-0318	0
158	81:Run_155_Well_81_20170225-0400	30.871
159	81:Run_156_Well_81_20170225-0442	27.866
160	81:Run_157_Well_81_20170225-0525	0
161	81:Run_158_Well_81_20170225-0607	28.783
162	81:Run_159_Well_81_20170225-0649	0
163	81:Run_160_Well_81_20170225-0732	27.09
164	81:Run_161_Well_81_20170225-0814	0
165	81:Run_162_Well_81_20170225-0857	0
166	81:Run_163_Well_81_20170225-0939	29.307
167	81:Run_164_Well_81_20170225-1021	0
168	81:Run_165_Well_81_20170225-1104	0
169	81:Run_166_Well_81_20170225-1146	0
170	81:Run_167_Well_81_20170225-1229	27.913
171	81:Run_168_Well_81_20170225-1311	29.341
172	81:Run_169_Well_81_20170225-1353	28.176
173	81:Run_170_Well_81_20170225-1436	28.529
174	81:Run_171_Well_81_20170225-1518	28.698
175	81:Run_172_Well_81_20170225-1601	29.516
176	81:Run_173_Well_81_20170225-1643	28.792
177	81:Run_174_Well_81_20170225-1725	0
178	81:Run_175_Well_81_20170225-1808	0
179	81:Run_176_Well_81_20170225-1850	0
180	81:Run_177_Well_81_20170225-1932	0
181	81:Run_178_Well_81_20170225-2015	0
182	81:Run_179_Well_81_20170225-2057	29.165
183	81:Run_180_Well_81_20170225-2140	0
184	81:Run_181_Well_81_20170225-2222	0
185	81:Run_182_Well_81_20170225-2305	0
186	81:Run_183_Well_81_20170225-2347	0
187	81:Run_184_Well_81_20170226-0029	0
188	81:Run_185_Well_81_20170226-0112	43.345
189	81:Run_186_Well_81_20170226-0154	0
190	81:Run_187_Well_81_20170226-0237	39.507
191	81:Run_188_Well_81_20170226-0319	0
192	81:Run_189_Well_81_20170226-0402	0
193	81:Run_190_Well_81_20170226-0444	41.757
194	81:Run_191_Well_81_20170226-0526	0
195	81:Run_192_Well_81_20170226-0609	0
196	81:Run_193_Well_81_20170226-0651	0
197	81:Run_194_Well_81_20170226-0733	39.38
198	81:Run_195_Well_81_20170226-0816	0
199	81:Run_196_Well_81_20170226-0858	0
200	81:Run_197_Well_81_20170226-0940	39.679
201	81:Run_198_Well_81_20170226-1023	0
202	81:Run_199_Well_81_20170226-1105	41.551
203	81:Run_200_Well_81_20170226-1148	0
204	81:Run_201_Well_81_20170226-1230	0
205	81:Run_202_Well_81_20170226-1313	0
206	81:Run_203_Well_81_20170226-1355	40.541
207	81:Run_204_Well_81_20170226-1437	0
208	81:Run_205_Well_81_20170226-1520	0
209	81:Run_206_Well_81_20170226-1602	40.168
210	81:Run_207_Well_81_20170226-1645	0
211	81:Run_208_Well_81_20170226-1727	0
212	81:Run_209_Well_81_20170226-1810	0
213	81:Run_210_Well_81_20170226-1852	0
214	81:Run_211_Well_81_20170226-1934	42.635
215	81:Run_212_Well_81_20170226-2017	0
216	81:Run_213_Well_81_20170226-2059	0
217	81:Run_214_Well_81_20170226-2141	0
218	81:Run_215_Well_81_20170226-2224	47.221
219	81:Run_216_Well_81_20170226-2306	42.579
220	81:Run_217_Well_81_20170226-2349	0
221	81:Run_218_Well_81_20170227-0031	0
222	81:Run_219_Well_81_20170227-0113	0
223	81:Run_220_Well_81_20170227-0156	0
224	81:Run_221_Well_81_20170227-0238	0
225	81:Run_222_Well_81_20170227-0320	0
226	81:Run_223_Well_81_20170227-0403	0
227	81:Run_224_Well_81_20170227-0445	45.963
228	81:Run_225_Well_81_20170227-0528	0
229	81:Run_226_Well_81_20170227-0610	0
230	81:Run_227_Well_81_20170227-0653	46.511
231	81:Run_228_Well_81_20170227-0735	0
232	81:Run_229_Well_81_20170227-0817	0
233	81:Run_230_Well_81_20170227-0900	0
234	81:Run_231_Well_81_20170227-0942	0
235	81:Run_232_Well_81_20170227-1025	48.829
236	81:Run_233_Well_81_20170227-1107	0
237	81:Run_234_Well_81_20170227-1149	0
238	81:Run_235_Well_81_20170227-1232	0
239	81:Run_236_Well_81_20170227-1314	0
240	81:Run_237_Well_81_20170227-1356	0
241	81:Run_238_Well_81_20170227-1439	0
242	81:Run_239_Well_81_20170227-1521	0
243	81:Run_240_Well_81_20170227-1603	0
244	81:Run_241_Well_81_20170227-1646	0
245	81:Run_242_Well_81_20170227-1728	0
246	81:Run_243_Well_81_20170227-1811	0
247	81:Run_244_Well_81_20170227-1853	51.451
248	81:Run_245_Well_81_20170227-1935	0
249	81:Run_246_Well_81_20170227-2018	50.961
250	81:Run_247_Well_81_20170227-2100	0
251	81:Run_248_Well_81_20170227-2143	57.863
252	81:Run_249_Well_81_20170227-2225	0
253	81:Run_250_Well_81_20170227-2307	0
254	81:Run_251_Well_81_20170227-2350	57.101
255	81:Run_252_Well_81_20170228-0032	0
256	81:Run_253_Well_81_20170228-0115	0
257	81:Run_254_Well_81_20170228-0157	0
258	81:Run_255_Well_81_20170228-0239	56.067
259	81:Run_256_Well_81_20170228-0322	54.49
260	81:Run_257_Well_81_20170228-0404	0
261	81:Run_258_Well_81_20170228-0447	0
262	81:Run_259_Well_81_20170228-0529	54.294
263	81:Run_260_Well_81_20170228-0611	56.104
264	81:Run_261_Well_81_20170228-0654	0
265	81:Run_262_Well_81_20170228-0736	0
266	81:Run_263_Well_81_20170228-0819	0
267	81:Run_264_Well_81_20170228-0901	0
268	81:Run_265_Well_81_20170228-0943	55.989
269	81:Run_266_Well_81_20170228-1026	0
270	81:Run_267_Well_81_20170228-1108	55.172
271	81:Run_268_Well_81_20170228-1150	0
272	81:Run_269_Well_81_20170228-1233	57.889
273	81:Run_270_Well_81_20170228-1315	0
274	81:Run_271_Well_81_20170228-1357	60.133
275	81:Run_272_Well_81_20170228-1440	55.398
276	81:Run_273_Well_81_20170228-1522	60.547
277	81:Run_274_Well_81_20170228-1605	0
278	81:Run_275_Well_81_20170228-1647	0
279	81:Run_276_Well_81_20170228-1729	58.355
280	81:Run_277_Well_81_20170228-1812	0
281	81:Run_278_Well_81_20170228-1854	0
282	81:Run_279_Well_81_20170228-1937	0
283	81:Run_280_Well_81_20170228-2019	0
284	81:Run_281_Well_81_20170228-2101	0
285	81:Run_282_Well_81_20170228-2144	67.453
286	81:Run_283_Well_81_20170228-2226	64.533
287	81:Run_284_Well_81_20170228-2309	67.738
288	81:Run_285_Well_81_20170228-2351	0
289	81:Run_286_Well_81_20170301-0033	70.276
290	81:Run_287_Well_81_20170301-0116	0
291	81:Run_288_Well_81_20170301-0158	0
292	81:Run_289_Well_81_20170301-0241	0
293	81:Run_290_Well_81_20170301-0323	0
294	81:Run_291_Well_81_20170301-0405	0
295	81:Run_292_Well_81_20170301-0448	0
296	81:Run_293_Well_81_20170301-0530	0
297	81:Run_294_Well_81_20170301-0613	65.188
298	81:Run_295_Well_81_20170301-0655	0
299	81:Run_296_Well_81_20170301-0737	0
300	81:Run_297_Well_81_20170301-0820	0
301	81:Run_298_Well_81_20170301-0902	0
302	81:Run_299_Well_81_20170301-0945	0
303	81:Run_300_Well_81_20170301-1027	0
304	81:Run_301_Well_81_20170301-1109	0
305	81:Run_302_Well_81_20170301-1152	69.013
306	81:Run_303_Well_81_20170301-1234	0
307	81:Run_304_Well_81_20170301-1316	0
308	81:Run_305_Well_81_20170301-1359	0
309	81:Run_306_Well_81_20170301-1441	68.9
310	81:Run_307_Well_81_20170301-1523	0
311	81:Run_308_Well_81_20170301-1606	0
312	81:Run_309_Well_81_20170301-1648	0
313	81:Run_310_Well_81_20170301-1731	68.184
314	81:Run_311_Well_81_20170301-1813	0
315	81:Run_312_Well_81_20170301-1855	0
316	81:Run_313_Well_81_20170301-1938	76.867
317	81:Run_314_Well_81_20170301-2020	0
318	81:Run_315_Well_81_20170301-2103	78.645
319	81:Run_316_Well_81_20170301-2145	0
320	81:Run_317_Well_81_20170301-2227	0
321	81:Run_318_Well_81_20170301-2310	0
322	81:Run_319_Well_81_20170301-2352	0
323	81:Run_320_Well_81_20170302-0035	71.936
324	81:Run_321_Well_81_20170302-0117	0
325	81:Run_322_Well_81_20170302-0159	0
326	81:Run_323_Well_81_20170302-0242	0
327	81:Run_324_Well_81_20170302-0324	80.889
328	81:Run_325_Well_81_20170302-0406	0
329	81:Run_326_Well_81_20170302-0449	0
330	81:Run_327_Well_81_20170302-0531	78.351
331	81:Run_328_Well_81_20170302-0614	0
332	81:Run_329_Well_81_20170302-0656	0
333	81:Run_330_Well_81_20170302-0738	76.806
334	81:Run_331_Well_81_20170302-0821	0
335	81:Run_332_Well_81_20170302-0903	0
336	81:Run_333_Well_81_20170302-0945	0
337	81:Run_334_Well_81_20170302-1028	0
338	81:Run_335_Well_81_20170302-1110	78.5
339	81:Run_336_Well_81_20170302-1153	81.083
340	81:Run_337_Well_81_20170302-1235	0
341	81:Run_338_Well_81_20170302-1318	81.609
342	81:Run_339_Well_81_20170302-1400	0
343	81:Run_340_Well_81_20170302-1442	81.463
344	81:Run_341_Well_81_20170302-1525	0
345	81:Run_342_Well_81_20170302-1607	75.581
346	81:Run_343_Well_81_20170302-1650	0
347	81:Run_344_Well_81_20170302-1732	0
348	81:Run_345_Well_81_20170302-1814	0
349	81:Run_346_Well_81_20170302-1857	0
350	81:Run_347_Well_81_20170302-1939	0
351	81:Run_348_Well_81_20170302-2021	79.944
352	81:Run_349_Well_81_20170302-2103	85.843
353	81:Run_350_Well_81_20170302-2146	81.896
354	81:Run_351_Well_81_20170302-2228	85.001
355	81:Run_352_Well_81_20170302-2310	0
356	81:Run_353_Well_81_20170302-2353	0
357	81:Run_354_Well_81_20170303-0035	86.567
358	81:Run_355_Well_81_20170303-0118	85.9
359	81:Run_356_Well_81_20170303-0200	83.9
360	81:Run_357_Well_81_20170303-0243	0
361	81:Run_358_Well_81_20170303-0325	86.461
362	81:Run_359_Well_81_20170303-0407	0
363	81:Run_360_Well_81_20170303-0450	86.659
364	81:Run_361_Well_81_20170303-0532	0
365	81:Run_362_Well_81_20170303-0614	86.755
366	81:Run_363_Well_81_20170303-0657	0
367	81:Run_364_Well_81_20170303-0739	0
368	81:Run_365_Well_81_20170303-0822	90.472
369	81:Run_366_Well_81_20170303-0904	86.977
370	81:Run_367_Well_81_20170303-0946	91.039
371	81:Run_368_Well_81_20170303-1029	0
372	81:Run_369_Well_81_20170303-1111	0
373	81:Run_370_Well_81_20170303-1154	0
374	81:Run_371_Well_81_20170303-1236	0
375	81:Run_372_Well_81_20170303-1318	0
376	81:Run_373_Well_81_20170303-1401	0
377	81:Run_374_Well_81_20170303-1443	0
378	81:Run_375_Well_81_20170303-1526	0
379	81:Run_376_Well_81_20170303-1608	0
380	81:Run_377_Well_81_20170303-1650	0
381	81:Run_378_Well_81_20170303-1733	0
382	81:Run_379_Well_81_20170303-1815	94.568
383	81:Run_380_Well_81_20170303-1857	91.107
384	81:Run_381_Well_81_20170303-1940	93.634
385	81:Run_382_Well_81_20170303-2022	0
386	81:Run_383_Well_81_20170303-2105	0
387	81:Run_384_Well_81_20170303-2147	0
388	81:Run_385_Well_81_20170303-2230	0
389	81:Run_386_Well_81_20170303-2312	0
390	81:Run_387_Well_81_20170303-2354	0
391	81:Run_388_Well_81_20170304-0037	94.205
392	81:Run_389_Well_81_20170304-0119	0
393	81:Run_390_Well_81_20170304-0201	0
394	81:Run_391_Well_81_20170304-0244	0
395	81:Run_392_Well_81_20170304-0326	0
396	81:Run_393_Well_81_20170304-0409	0
397	81:Run_394_Well_81_20170304-0451	88.974
398	81:Run_395_Well_81_20170304-0533	0
399	81:Run_396_Well_81_20170304-0616	0
400	81:Run_397_Well_81_20170304-0658	0
401	81:Run_398_Well_81_20170304-0741	0
402	81:Run_399_Well_81_20170304-0823	0
403	81:Run_400_Well_81_20170304-0905	0
404	81:Run_401_Well_81_20170304-0948	0
405	81:Run_402_Well_81_20170304-1030	0
406	81:Run_403_Well_81_20170304-1113	0
407	81:Run_404_Well_81_20170304-1155	0
408	81:Run_405_Well_81_20170304-1237	0
409	81:Run_406_Well_81_20170304-1320	0
410	81:Run_407_Well_81_20170304-1402	97.788
411	81:Run_408_Well_81_20170304-1445	0
412	81:Run_409_Well_81_20170304-1527	0
413	81:Run_410_Well_81_20170304-1609	0
414	81:Run_411_Well_81_20170304-1652	0
415	81:Run_412_Well_81_20170304-1734	0
416	81:Run_413_Well_81_20170304-1817	0
417	81:Run_414_Well_81_20170304-1859	0
418	81:Run_415_Well_81_20170304-1941	0
419	81:Run_416_Well_81_20170304-2024	0
420	81:Run_417_Well_81_20170304-2106	0
421	81:Run_418_Well_81_20170304-2148	0
422	81:Run_419_Well_81_20170304-2231	0
423	81:Run_420_Well_81_20170304-2313	0
424	81:Run_421_Well_81_20170304-2356	0
425	81:Run_422_Well_81_20170305-0038	0
426	81:Run_423_Well_81_20170305-0120	94.366
427	81:Run_424_Well_81_20170305-0203	0
428	81:Run_425_Well_81_20170305-0245	0
429	81:Run_426_Well_81_20170305-0327	0
430	81:Run_427_Well_81_20170305-0410	0
431	81:Run_428_Well_81_20170305-0452	0
432	81:Run_429_Well_81_20170305-0535	0
433	81:Run_430_Well_81_20170305-0617	0
434	81:Run_431_Well_81_20170305-0659	0
435	81:Run_432_Well_81_20170305-0742	0
436	81:Run_433_Well_81_20170305-0824	99.405
437	81:Run_434_Well_81_20170305-0907	96.169
438	81:Run_435_Well_81_20170305-0949	0
439	81:Run_436_Well_81_20170305-1031	0
440	81:Run_437_Well_81_20170305-1114	96.001
441	81:Run_438_Well_81_20170305-1156	101.544
442	81:Run_439_Well_81_20170305-1239	0
443	81:Run_440_Well_81_20170305-1321	0
444	81:Run_441_Well_81_20170305-1403	0
445	81:Run_442_Well_81_20170305-1446	0
446	81:Run_443_Well_81_20170305-1528	0
447	81:Run_444_Well_81_20170305-1610	0
448	81:Run_445_Well_81_20170305-1653	0
449	81:Run_446_Well_81_20170305-1735	0
450	81:Run_447_Well_81_20170305-1818	0
451	81:Run_448_Well_81_20170305-1900	0
452	81:Run_449_Well_81_20170305-1943	0
453	81:Run_450_Well_81_20170305-2025	0
454	81:Run_451_Well_81_20170305-2107	0
455	81:Run_452_Well_81_20170305-2150	0
456	81:Run_453_Well_81_20170305-2232	0
