# Supplementary material for: An affordable and automated imaging approach to acquire highly resolved individual data—an example of copepod growth in response to multiple stressors
Source: PeerJ. 2019 Apr 19;7:e6776. doi: 10.7717/peerj.6776 (PMC6476288; doi:10.7717/peerj.6776)
Supplement: Supplemental Information 1 — This zip file contains individual data files as they were acquired by the automatized platform, with each file representing measurements from one individual well plate. It also contains a table which links each file to information about the experimental treatments to which each individual was subjected. [file peerj-07-6776-s001.zip › Supplemental Data S2/Well_28_dat.csv]

Picnr	Label	Length
1	28:Run_1_Well_28_20170220-1449	0
2	28:Run_2_Well_28_20170220-1532	0
3	28:Run_3_Well_28_20170220-1614	0
4	28:Run_4_Well_28_20170220-1656	0
5	28:Run_5_Well_28_20170220-1739	0
6	28:Run_6_Well_28_20170220-1821	0
7	28:Run_7_Well_28_20170220-1904	0
8	28:Run_8_Well_28_20170220-1946	10.63
9	28:Run_9_Well_28_20170220-2028	0
10	28:Run_10_Well_28_20170220-2111	11.715
11	28:Run_11_Well_28_20170220-2153	10.817
12	28:Run_12_Well_28_20170220-2236	11.837
13	28:Run_13_Well_28_20170220-2318	0
14	28:Run_14_Well_28_20170221-0000	12.59
15	28:Run_15_Well_28_20170221-0043	0
16	28:Run_16_Well_28_20170221-0125	0
17	28:Run_17_Well_28_20170221-0208	0
18	28:Run_18_Well_28_20170221-0250	10.176
19	28:Run_19_Well_28_20170221-0332	12.374
20	28:Run_20_Well_28_20170221-0415	0
21	28:Run_21_Well_28_20170221-0457	13.671
22	28:Run_22_Well_28_20170221-0540	0
23	28:Run_23_Well_28_20170221-0622	0
24	28:Run_24_Well_28_20170221-0704	12.875
25	28:Run_25_Well_28_20170221-0747	14.009
26	28:Run_26_Well_28_20170221-0829	12.53
27	28:Run_27_Well_28_20170221-0912	13.482
28	28:Run_28_Well_28_20170221-0954	0
29	28:Run_29_Well_28_20170221-1036	12.341
30	28:Run_30_Well_28_20170221-1119	12.374
31	28:Run_31_Well_28_20170221-1201	14.851
32	28:Run_32_Well_28_20170221-1243	13.647
33	28:Run_33_Well_28_20170221-1326	11.927
34	28:Run_34_Well_28_20170221-1408	14.522
35	28:Run_35_Well_28_20170221-1451	0
36	28:Run_36_Well_28_20170221-1533	13.499
37	28:Run_37_Well_28_20170221-1615	14.422
38	28:Run_38_Well_28_20170221-1658	0
39	28:Run_39_Well_28_20170221-1740	0
40	28:Run_40_Well_28_20170221-1822	13.149
41	28:Run_41_Well_28_20170221-1905	0
42	28:Run_42_Well_28_20170221-1947	0
43	28:Run_43_Well_28_20170221-2030	14.705
44	28:Run_44_Well_28_20170221-2112	0
45	28:Run_45_Well_28_20170221-2154	14.807
46	28:Run_46_Well_28_20170221-2237	15.572
47	28:Run_47_Well_28_20170221-2319	15.133
48	28:Run_48_Well_28_20170222-0002	14.036
49	28:Run_49_Well_28_20170222-0044	13.509
50	28:Run_50_Well_28_20170222-0126	14.036
51	28:Run_51_Well_28_20170222-0209	13.73
52	28:Run_52_Well_28_20170222-0251	15
53	28:Run_53_Well_28_20170222-0334	15.075
54	28:Run_54_Well_28_20170222-0416	0
55	28:Run_55_Well_28_20170222-0458	0
56	28:Run_56_Well_28_20170222-0541	15.532
57	28:Run_57_Well_28_20170222-0623	0
58	28:Run_58_Well_28_20170222-0706	0
59	28:Run_59_Well_28_20170222-0748	0
60	28:Run_60_Well_28_20170222-0830	0
61	28:Run_61_Well_28_20170222-0913	0
62	28:Run_62_Well_28_20170222-0955	0
63	28:Run_63_Well_28_20170222-1038	0
64	28:Run_64_Well_28_20170222-1120	0
65	28:Run_65_Well_28_20170222-1202	0
66	28:Run_66_Well_28_20170222-1245	18.658
67	28:Run_67_Well_28_20170222-1327	18.812
68	28:Run_68_Well_28_20170222-1409	18.88
69	28:Run_69_Well_28_20170222-1452	17.941
70	28:Run_70_Well_28_20170222-1534	18.248
71	28:Run_71_Well_28_20170222-1617	0
72	28:Run_72_Well_28_20170222-1659	0
73	28:Run_73_Well_28_20170222-1741	0
74	28:Run_74_Well_28_20170222-1824	20.213
75	28:Run_75_Well_28_20170222-1906	21.605
76	28:Run_76_Well_28_20170222-1949	20.069
77	28:Run_77_Well_28_20170222-2031	19.556
78	28:Run_78_Well_28_20170222-2113	19.947
79	28:Run_79_Well_28_20170222-2156	18.481
80	28:Run_80_Well_28_20170222-2238	19.336
81	28:Run_81_Well_28_20170222-2320	0
82	28:Run_82_Well_28_20170223-0003	0
83	28:Run_83_Well_28_20170223-0045	0
84	28:Run_84_Well_28_20170223-0127	20.396
85	28:Run_85_Well_28_20170223-0210	20.862
86	28:Run_86_Well_28_20170223-0252	19.416
87	28:Run_87_Well_28_20170223-0335	19.29
88	28:Run_88_Well_28_20170223-0417	0
89	28:Run_89_Well_28_20170223-0459	0
90	28:Run_90_Well_28_20170223-0542	23.355
91	28:Run_91_Well_28_20170223-0624	0
92	28:Run_92_Well_28_20170223-0707	0
93	28:Run_93_Well_28_20170223-0749	0
94	28:Run_94_Well_28_20170223-0831	24.487
95	28:Run_95_Well_28_20170223-0914	21.357
96	28:Run_96_Well_28_20170223-0956	22.319
97	28:Run_97_Well_28_20170223-1038	22.535
98	28:Run_98_Well_28_20170223-1121	24.192
99	28:Run_99_Well_28_20170223-1203	22.41
100	28:Run_100_Well_28_20170223-1246	0
101	28:Run_101_Well_28_20170223-1328	23.142
102	28:Run_102_Well_28_20170223-1411	22.284
103	28:Run_103_Well_28_20170223-1453	0
104	28:Run_104_Well_28_20170223-1535	0
105	28:Run_105_Well_28_20170223-1618	0
106	28:Run_106_Well_28_20170223-1700	24.413
107	28:Run_107_Well_28_20170223-1743	0
108	28:Run_108_Well_28_20170223-1825	0
109	28:Run_109_Well_28_20170223-1907	0
110	28:Run_110_Well_28_20170223-1950	24.759
111	28:Run_111_Well_28_20170223-2032	24.009
112	28:Run_112_Well_28_20170223-2115	0
113	28:Run_113_Well_28_20170223-2157	24.166
114	28:Run_114_Well_28_20170223-2239	23.087
115	28:Run_115_Well_28_20170223-2322	24.839
116	28:Run_116_Well_28_20170224-0004	24.938
117	28:Run_117_Well_28_20170224-0047	27.065
118	28:Run_118_Well_28_20170224-0129	0
119	28:Run_119_Well_28_20170224-0212	0
120	28:Run_120_Well_28_20170224-0254	0
121	28:Run_121_Well_28_20170224-0336	28.151
122	28:Run_122_Well_28_20170224-0419	0
123	28:Run_123_Well_28_20170224-0501	0
124	28:Run_124_Well_28_20170224-0544	0
125	28:Run_125_Well_28_20170224-0626	27.669
126	28:Run_126_Well_28_20170224-0708	0
127	28:Run_127_Well_28_20170224-0751	0
128	28:Run_128_Well_28_20170224-0833	0
129	28:Run_129_Well_28_20170224-0915	0
130	28:Run_130_Well_28_20170224-0958	29.09
131	28:Run_131_Well_28_20170224-1040	0
132	28:Run_132_Well_28_20170224-1122	0
133	28:Run_133_Well_28_20170224-1205	28.151
134	28:Run_134_Well_28_20170224-1247	0
135	28:Run_135_Well_28_20170224-1330	29.568
136	28:Run_136_Well_28_20170224-1412	24.789
137	28:Run_137_Well_28_20170224-1454	29.753
138	28:Run_138_Well_28_20170224-1537	0
139	28:Run_139_Well_28_20170224-1619	28.985
140	28:Run_140_Well_28_20170224-1702	0
141	28:Run_141_Well_28_20170224-1744	0
142	28:Run_142_Well_28_20170224-1826	0
143	28:Run_143_Well_28_20170224-1909	30.956
144	28:Run_144_Well_28_20170224-1951	0
145	28:Run_145_Well_28_20170224-2034	28.777
146	28:Run_146_Well_28_20170224-2116	0
147	28:Run_147_Well_28_20170224-2158	29.09
148	28:Run_148_Well_28_20170224-2241	0
149	28:Run_149_Well_28_20170224-2323	31.5
150	28:Run_150_Well_28_20170225-0006	30.859
151	28:Run_151_Well_28_20170225-0048	0
152	28:Run_152_Well_28_20170225-0130	0
153	28:Run_153_Well_28_20170225-0213	0
154	28:Run_154_Well_28_20170225-0255	0
155	28:Run_155_Well_28_20170225-0338	0
156	28:Run_156_Well_28_20170225-0420	0
157	28:Run_157_Well_28_20170225-0502	0
158	28:Run_158_Well_28_20170225-0545	0
159	28:Run_159_Well_28_20170225-0627	0
160	28:Run_160_Well_28_20170225-0709	0
161	28:Run_161_Well_28_20170225-0752	0
162	28:Run_162_Well_28_20170225-0834	0
163	28:Run_163_Well_28_20170225-0917	30.594
164	28:Run_164_Well_28_20170225-0959	30.324
165	28:Run_165_Well_28_20170225-1042	31.532
166	28:Run_166_Well_28_20170225-1124	27.577
167	28:Run_167_Well_28_20170225-1206	29.606
168	28:Run_168_Well_28_20170225-1249	29.428
169	28:Run_169_Well_28_20170225-1331	28.714
170	28:Run_170_Well_28_20170225-1414	31.851
171	28:Run_171_Well_28_20170225-1456	29.428
172	28:Run_172_Well_28_20170225-1538	29.155
173	28:Run_173_Well_28_20170225-1621	31.627
174	28:Run_174_Well_28_20170225-1703	30.7
175	28:Run_175_Well_28_20170225-1746	0
176	28:Run_176_Well_28_20170225-1828	0
177	28:Run_177_Well_28_20170225-1910	0
178	28:Run_178_Well_28_20170225-1953	29.517
179	28:Run_179_Well_28_20170225-2035	0
180	28:Run_180_Well_28_20170225-2117	39.294
181	28:Run_181_Well_28_20170225-2200	0
182	28:Run_182_Well_28_20170225-2242	0
183	28:Run_183_Well_28_20170225-2325	0
184	28:Run_184_Well_28_20170226-0007	0
185	28:Run_185_Well_28_20170226-0050	36.087
186	28:Run_186_Well_28_20170226-0132	0
187	28:Run_187_Well_28_20170226-0214	0
188	28:Run_188_Well_28_20170226-0257	41.538
189	28:Run_189_Well_28_20170226-0339	0
190	28:Run_190_Well_28_20170226-0422	39.812
191	28:Run_191_Well_28_20170226-0504	42.76
192	28:Run_192_Well_28_20170226-0547	38.425
193	28:Run_193_Well_28_20170226-0629	0
194	28:Run_194_Well_28_20170226-0711	0
195	28:Run_195_Well_28_20170226-0754	42.854
196	28:Run_196_Well_28_20170226-0836	0
197	28:Run_197_Well_28_20170226-0918	40.471
198	28:Run_198_Well_28_20170226-1001	0
199	28:Run_199_Well_28_20170226-1043	0
200	28:Run_200_Well_28_20170226-1125	44.601
201	28:Run_201_Well_28_20170226-1208	43.503
202	28:Run_202_Well_28_20170226-1250	0
203	28:Run_203_Well_28_20170226-1333	0
204	28:Run_204_Well_28_20170226-1415	0
205	28:Run_205_Well_28_20170226-1458	43.442
206	28:Run_206_Well_28_20170226-1540	45.618
207	28:Run_207_Well_28_20170226-1622	0
208	28:Run_208_Well_28_20170226-1705	0
209	28:Run_209_Well_28_20170226-1747	0
210	28:Run_210_Well_28_20170226-1830	0
211	28:Run_211_Well_28_20170226-1912	44.534
212	28:Run_212_Well_28_20170226-1954	0
213	28:Run_213_Well_28_20170226-2037	46.543
214	28:Run_214_Well_28_20170226-2119	0
215	28:Run_215_Well_28_20170226-2202	44.263
216	28:Run_216_Well_28_20170226-2244	42.851
217	28:Run_217_Well_28_20170226-2326	45.044
218	28:Run_218_Well_28_20170227-0009	0
219	28:Run_219_Well_28_20170227-0051	0
220	28:Run_220_Well_28_20170227-0133	0
221	28:Run_221_Well_28_20170227-0216	0
222	28:Run_222_Well_28_20170227-0258	43.823
223	28:Run_223_Well_28_20170227-0341	45.918
224	28:Run_224_Well_28_20170227-0423	43.333
225	28:Run_225_Well_28_20170227-0505	44.984
226	28:Run_226_Well_28_20170227-0548	0
227	28:Run_227_Well_28_20170227-0630	48.593
228	28:Run_228_Well_28_20170227-0713	44.601
229	28:Run_229_Well_28_20170227-0755	47.215
230	28:Run_230_Well_28_20170227-0837	0
231	28:Run_231_Well_28_20170227-0920	50.205
232	28:Run_232_Well_28_20170227-1002	47.465
233	28:Run_233_Well_28_20170227-1045	47.264
234	28:Run_234_Well_28_20170227-1127	51.042
235	28:Run_235_Well_28_20170227-1210	0
236	28:Run_236_Well_28_20170227-1252	51.019
237	28:Run_237_Well_28_20170227-1334	0
238	28:Run_238_Well_28_20170227-1416	50.917
239	28:Run_239_Well_28_20170227-1459	52.095
240	28:Run_240_Well_28_20170227-1541	0
241	28:Run_241_Well_28_20170227-1624	0
242	28:Run_242_Well_28_20170227-1706	0
243	28:Run_243_Well_28_20170227-1748	0
244	28:Run_244_Well_28_20170227-1831	0
245	28:Run_245_Well_28_20170227-1913	0
246	28:Run_246_Well_28_20170227-1956	0
247	28:Run_247_Well_28_20170227-2038	0
248	28:Run_248_Well_28_20170227-2120	58.245
249	28:Run_249_Well_28_20170227-2203	52.154
250	28:Run_250_Well_28_20170227-2245	55.536
251	28:Run_251_Well_28_20170227-2328	56.859
252	28:Run_252_Well_28_20170228-0010	0
253	28:Run_253_Well_28_20170228-0052	58.2
254	28:Run_254_Well_28_20170228-0135	0
255	28:Run_255_Well_28_20170228-0217	0
256	28:Run_256_Well_28_20170228-0300	0
257	28:Run_257_Well_28_20170228-0342	57.489
258	28:Run_258_Well_28_20170228-0424	0
259	28:Run_259_Well_28_20170228-0507	54.802
260	28:Run_260_Well_28_20170228-0549	54.023
261	28:Run_261_Well_28_20170228-0632	0
262	28:Run_262_Well_28_20170228-0714	0
263	28:Run_263_Well_28_20170228-0757	51.213
264	28:Run_264_Well_28_20170228-0839	58.149
265	28:Run_265_Well_28_20170228-0921	0
266	28:Run_266_Well_28_20170228-1004	56.342
267	28:Run_267_Well_28_20170228-1046	0
268	28:Run_268_Well_28_20170228-1128	62.254
269	28:Run_269_Well_28_20170228-1211	0
270	28:Run_270_Well_28_20170228-1253	60.334
271	28:Run_271_Well_28_20170228-1335	0
272	28:Run_272_Well_28_20170228-1418	61.857
273	28:Run_273_Well_28_20170228-1500	59.203
274	28:Run_274_Well_28_20170228-1542	61.19
275	28:Run_275_Well_28_20170228-1625	0
276	28:Run_276_Well_28_20170228-1707	61.66
277	28:Run_277_Well_28_20170228-1750	63.683
278	28:Run_278_Well_28_20170228-1832	0
279	28:Run_279_Well_28_20170228-1914	0
280	28:Run_280_Well_28_20170228-1957	66.013
281	28:Run_281_Well_28_20170228-2039	0
282	28:Run_282_Well_28_20170228-2122	0
283	28:Run_283_Well_28_20170228-2204	0
284	28:Run_284_Well_28_20170228-2246	0
285	28:Run_285_Well_28_20170228-2329	0
286	28:Run_286_Well_28_20170301-0011	0
287	28:Run_287_Well_28_20170301-0054	0
288	28:Run_288_Well_28_20170301-0136	62.46
289	28:Run_289_Well_28_20170301-0218	64.917
290	28:Run_290_Well_28_20170301-0301	61.923
291	28:Run_291_Well_28_20170301-0343	68.118
292	28:Run_292_Well_28_20170301-0426	69.183
293	28:Run_293_Well_28_20170301-0508	67.977
294	28:Run_294_Well_28_20170301-0550	61.166
295	28:Run_295_Well_28_20170301-0633	0
296	28:Run_296_Well_28_20170301-0715	70.557
297	28:Run_297_Well_28_20170301-0758	0
298	28:Run_298_Well_28_20170301-0840	0
299	28:Run_299_Well_28_20170301-0922	0
300	28:Run_300_Well_28_20170301-1005	0
301	28:Run_301_Well_28_20170301-1047	0
302	28:Run_302_Well_28_20170301-1129	0
303	28:Run_303_Well_28_20170301-1212	0
304	28:Run_304_Well_28_20170301-1254	0
305	28:Run_305_Well_28_20170301-1337	0
306	28:Run_306_Well_28_20170301-1419	0
307	28:Run_307_Well_28_20170301-1501	73.527
308	28:Run_308_Well_28_20170301-1544	76.507
309	28:Run_309_Well_28_20170301-1626	0
310	28:Run_310_Well_28_20170301-1708	0
311	28:Run_311_Well_28_20170301-1751	0
312	28:Run_312_Well_28_20170301-1833	0
313	28:Run_313_Well_28_20170301-1916	0
314	28:Run_314_Well_28_20170301-1958	0
315	28:Run_315_Well_28_20170301-2040	0
316	28:Run_316_Well_28_20170301-2123	84.879
317	28:Run_317_Well_28_20170301-2205	75.745
318	28:Run_318_Well_28_20170301-2247	0
319	28:Run_319_Well_28_20170301-2330	81.428
320	28:Run_320_Well_28_20170302-0012	82.043
321	28:Run_321_Well_28_20170302-0055	0
322	28:Run_322_Well_28_20170302-0137	0
323	28:Run_323_Well_28_20170302-0220	0
324	28:Run_324_Well_28_20170302-0302	0
325	28:Run_325_Well_28_20170302-0344	81.708
326	28:Run_326_Well_28_20170302-0427	75.637
327	28:Run_327_Well_28_20170302-0509	88.003
328	28:Run_328_Well_28_20170302-0551	0
329	28:Run_329_Well_28_20170302-0634	0
330	28:Run_330_Well_28_20170302-0716	0
331	28:Run_331_Well_28_20170302-0758	85.266
332	28:Run_332_Well_28_20170302-0841	81.205
333	28:Run_334_Well_28_20170302-1006	82.238
334	28:Run_333_Well_28_20170302-0923	0
335	28:Run_335_Well_28_20170302-1048	0
336	28:Run_336_Well_28_20170302-1131	0
337	28:Run_337_Well_28_20170302-1213	85.802
338	28:Run_338_Well_28_20170302-1255	0
339	28:Run_339_Well_28_20170302-1338	0
340	28:Run_340_Well_28_20170302-1420	0
341	28:Run_341_Well_28_20170302-1502	86.977
342	28:Run_342_Well_28_20170302-1545	88.206
343	28:Run_343_Well_28_20170302-1627	90.089
344	28:Run_344_Well_28_20170302-1710	0
345	28:Run_345_Well_28_20170302-1752	93.73
346	28:Run_346_Well_28_20170302-1834	89.805
347	28:Run_347_Well_28_20170302-1917	0
348	28:Run_348_Well_28_20170302-1959	0
349	28:Run_349_Well_28_20170302-2041	0
350	28:Run_350_Well_28_20170302-2124	87.843
351	28:Run_351_Well_28_20170302-2206	0
352	28:Run_352_Well_28_20170302-2248	96.532
353	28:Run_353_Well_28_20170302-2331	0
354	28:Run_354_Well_28_20170303-0013	98.851
355	28:Run_355_Well_28_20170303-0055	0
356	28:Run_356_Well_28_20170303-0138	0
357	28:Run_357_Well_28_20170303-0220	92.046
358	28:Run_358_Well_28_20170303-0303	0
359	28:Run_359_Well_28_20170303-0345	96.97
360	28:Run_360_Well_28_20170303-0427	96.853
361	28:Run_361_Well_28_20170303-0510	0
362	28:Run_362_Well_28_20170303-0552	0
363	28:Run_363_Well_28_20170303-0635	0
364	28:Run_364_Well_28_20170303-0717	0
365	28:Run_365_Well_28_20170303-0759	102.987
366	28:Run_366_Well_28_20170303-0842	0
367	28:Run_367_Well_28_20170303-0924	92.676
368	28:Run_368_Well_28_20170303-1007	0
369	28:Run_369_Well_28_20170303-1049	0
370	28:Run_370_Well_28_20170303-1131	0
371	28:Run_371_Well_28_20170303-1214	0
372	28:Run_372_Well_28_20170303-1256	0
373	28:Run_373_Well_28_20170303-1339	0
374	28:Run_374_Well_28_20170303-1421	0
375	28:Run_375_Well_28_20170303-1503	0
376	28:Run_376_Well_28_20170303-1546	0
377	28:Run_377_Well_28_20170303-1628	0
378	28:Run_378_Well_28_20170303-1710	0
379	28:Run_379_Well_28_20170303-1753	0
380	28:Run_380_Well_28_20170303-1835	0
381	28:Run_381_Well_28_20170303-1918	0
382	28:Run_382_Well_28_20170303-2000	0
383	28:Run_383_Well_28_20170303-2042	0
384	28:Run_384_Well_28_20170303-2125	0
385	28:Run_385_Well_28_20170303-2207	99.601
386	28:Run_386_Well_28_20170303-2250	0
387	28:Run_387_Well_28_20170303-2332	0
388	28:Run_388_Well_28_20170304-0014	0
389	28:Run_389_Well_28_20170304-0057	0
390	28:Run_390_Well_28_20170304-0139	0
391	28:Run_391_Well_28_20170304-0222	0
392	28:Run_392_Well_28_20170304-0304	0
393	28:Run_393_Well_28_20170304-0346	0
394	28:Run_394_Well_28_20170304-0429	0
395	28:Run_395_Well_28_20170304-0511	0
396	28:Run_396_Well_28_20170304-0553	0
397	28:Run_397_Well_28_20170304-0636	0
398	28:Run_398_Well_28_20170304-0718	0
399	28:Run_399_Well_28_20170304-0801	0
400	28:Run_400_Well_28_20170304-0843	0
401	28:Run_401_Well_28_20170304-0925	0
402	28:Run_402_Well_28_20170304-1008	0
403	28:Run_403_Well_28_20170304-1050	0
404	28:Run_404_Well_28_20170304-1133	0
405	28:Run_405_Well_28_20170304-1215	101.281
406	28:Run_406_Well_28_20170304-1257	0
407	28:Run_407_Well_28_20170304-1340	0
408	28:Run_408_Well_28_20170304-1422	0
409	28:Run_409_Well_28_20170304-1505	105.891
410	28:Run_410_Well_28_20170304-1547	0
411	28:Run_411_Well_28_20170304-1630	0
412	28:Run_412_Well_28_20170304-1712	0
413	28:Run_413_Well_28_20170304-1754	0
414	28:Run_414_Well_28_20170304-1837	0
415	28:Run_415_Well_28_20170304-1919	0
416	28:Run_416_Well_28_20170304-2001	0
417	28:Run_417_Well_28_20170304-2044	0
418	28:Run_418_Well_28_20170304-2126	0
419	28:Run_419_Well_28_20170304-2208	0
420	28:Run_420_Well_28_20170304-2251	0
421	28:Run_421_Well_28_20170304-2333	0
422	28:Run_422_Well_28_20170305-0016	0
423	28:Run_423_Well_28_20170305-0058	0
424	28:Run_424_Well_28_20170305-0140	0
425	28:Run_425_Well_28_20170305-0223	0
426	28:Run_426_Well_28_20170305-0305	0
427	28:Run_427_Well_28_20170305-0348	0
428	28:Run_428_Well_28_20170305-0430	0
429	28:Run_429_Well_28_20170305-0512	0
430	28:Run_430_Well_28_20170305-0555	0
431	28:Run_431_Well_28_20170305-0637	0
432	28:Run_432_Well_28_20170305-0720	0
433	28:Run_433_Well_28_20170305-0802	0
434	28:Run_434_Well_28_20170305-0844	0
435	28:Run_435_Well_28_20170305-0927	0
436	28:Run_436_Well_28_20170305-1009	0
437	28:Run_437_Well_28_20170305-1051	0
438	28:Run_438_Well_28_20170305-1134	0
439	28:Run_439_Well_28_20170305-1216	0
440	28:Run_440_Well_28_20170305-1259	0
441	28:Run_441_Well_28_20170305-1341	0
442	28:Run_442_Well_28_20170305-1424	0
443	28:Run_443_Well_28_20170305-1506	0
444	28:Run_444_Well_28_20170305-1548	0
445	28:Run_445_Well_28_20170305-1631	0
446	28:Run_446_Well_28_20170305-1713	0
447	28:Run_447_Well_28_20170305-1755	0
448	28:Run_448_Well_28_20170305-1838	0
449	28:Run_449_Well_28_20170305-1920	0
450	28:Run_450_Well_28_20170305-2003	0
451	28:Run_451_Well_28_20170305-2045	0
452	28:Run_452_Well_28_20170305-2127	0
453	28:Run_453_Well_28_20170305-2210	0
454	28:Run_454_Well_28_20170305-2252	0
