# Supplementary material for: An affordable and automated imaging approach to acquire highly resolved individual data—an example of copepod growth in response to multiple stressors
Source: PeerJ. 2019 Apr 19;7:e6776. doi: 10.7717/peerj.6776 (PMC6476288; doi:10.7717/peerj.6776)
Supplement: Supplemental Information 1 — This zip file contains individual data files as they were acquired by the automatized platform, with each file representing measurements from one individual well plate. It also contains a table which links each file to information about the experimental treatments to which each individual was subjected. [file peerj-07-6776-s001.zip › Supplemental Data S2/Well_38_dat.csv]

Picnr	Label	Length
1	38:Run_1_Well_38_20170220-1452	0
2	38:Run_2_Well_38_20170220-1534	0
3	38:Run_3_Well_38_20170220-1616	0
4	38:Run_4_Well_38_20170220-1659	0
5	38:Run_5_Well_38_20170220-1741	0
6	38:Run_6_Well_38_20170220-1823	0
7	38:Run_7_Well_38_20170220-1906	0
8	38:Run_8_Well_38_20170220-1948	0
9	38:Run_9_Well_38_20170220-2031	12.405
10	38:Run_10_Well_38_20170220-2113	0
11	38:Run_11_Well_38_20170220-2155	13.744
12	38:Run_12_Well_38_20170220-2238	13.136
13	38:Run_13_Well_38_20170220-2320	13.136
14	38:Run_14_Well_38_20170221-0003	0
15	38:Run_15_Well_38_20170221-0045	13.509
16	38:Run_16_Well_38_20170221-0128	11.466
17	38:Run_17_Well_38_20170221-0210	12.824
18	38:Run_18_Well_38_20170221-0252	13.252
19	38:Run_19_Well_38_20170221-0335	11.632
20	38:Run_20_Well_38_20170221-0417	12.806
21	38:Run_21_Well_38_20170221-0459	11.577
22	38:Run_22_Well_38_20170221-0542	11.261
23	38:Run_23_Well_38_20170221-0624	0
24	38:Run_24_Well_38_20170221-0707	11.56
25	38:Run_25_Well_38_20170221-0749	0
26	38:Run_26_Well_38_20170221-0831	11.662
27	38:Run_27_Well_38_20170221-0914	11.581
28	38:Run_28_Well_38_20170221-0956	0
29	38:Run_29_Well_38_20170221-1039	12.903
30	38:Run_30_Well_38_20170221-1121	0
31	38:Run_31_Well_38_20170221-1203	11.95
32	38:Run_32_Well_38_20170221-1246	0
33	38:Run_33_Well_38_20170221-1328	0
34	38:Run_34_Well_38_20170221-1410	13.129
35	38:Run_35_Well_38_20170221-1453	13.987
36	38:Run_36_Well_38_20170221-1535	0
37	38:Run_37_Well_38_20170221-1618	14.337
38	38:Run_38_Well_38_20170221-1700	0
39	38:Run_39_Well_38_20170221-1742	0
40	38:Run_40_Well_38_20170221-1825	0
41	38:Run_41_Well_38_20170221-1907	14.269
42	38:Run_42_Well_38_20170221-1949	0
43	38:Run_43_Well_38_20170221-2032	0
44	38:Run_44_Well_38_20170221-2114	0
45	38:Run_45_Well_38_20170221-2157	0
46	38:Run_46_Well_38_20170221-2239	14.037
47	38:Run_47_Well_38_20170221-2322	15.078
48	38:Run_48_Well_38_20170222-0004	15.823
49	38:Run_49_Well_38_20170222-0046	0
50	38:Run_50_Well_38_20170222-0129	15.951
51	38:Run_51_Well_38_20170222-0211	0
52	38:Run_52_Well_38_20170222-0253	16.25
53	38:Run_53_Well_38_20170222-0336	16.697
54	38:Run_54_Well_38_20170222-0418	18.561
55	38:Run_55_Well_38_20170222-0501	15.914
56	38:Run_56_Well_38_20170222-0543	14.191
57	38:Run_57_Well_38_20170222-0626	14.644
58	38:Run_58_Well_38_20170222-0708	14.97
59	38:Run_59_Well_38_20170222-0750	17.029
60	38:Run_60_Well_38_20170222-0833	15.348
61	38:Run_61_Well_38_20170222-0915	15.51
62	38:Run_62_Well_38_20170222-0957	16.786
63	38:Run_63_Well_38_20170222-1040	15.538
64	38:Run_64_Well_38_20170222-1122	15.755
65	38:Run_65_Well_38_20170222-1204	18.375
66	38:Run_66_Well_38_20170222-1247	16.713
67	38:Run_67_Well_38_20170222-1329	18.555
68	38:Run_68_Well_38_20170222-1412	17.234
69	38:Run_69_Well_38_20170222-1454	16.526
70	38:Run_70_Well_38_20170222-1537	17.174
71	38:Run_71_Well_38_20170222-1619	16.607
72	38:Run_72_Well_38_20170222-1701	0
73	38:Run_73_Well_38_20170222-1744	0
74	38:Run_74_Well_38_20170222-1826	16.989
75	38:Run_75_Well_38_20170222-1908	19.612
76	38:Run_76_Well_38_20170222-1951	0
77	38:Run_77_Well_38_20170222-2033	0
78	38:Run_78_Well_38_20170222-2115	15.25
79	38:Run_79_Well_38_20170222-2158	18.216
80	38:Run_80_Well_38_20170222-2240	18.823
81	38:Run_81_Well_38_20170222-2323	16.867
82	38:Run_82_Well_38_20170223-0005	17.344
83	38:Run_83_Well_38_20170223-0047	18.603
84	38:Run_84_Well_38_20170223-0130	0
85	38:Run_85_Well_38_20170223-0212	0
86	38:Run_86_Well_38_20170223-0255	0
87	38:Run_87_Well_38_20170223-0337	0
88	38:Run_88_Well_38_20170223-0419	0
89	38:Run_89_Well_38_20170223-0502	15.524
90	38:Run_90_Well_38_20170223-0544	0
91	38:Run_91_Well_38_20170223-0627	0
92	38:Run_92_Well_38_20170223-0709	0
93	38:Run_93_Well_38_20170223-0751	18.922
94	38:Run_94_Well_38_20170223-0834	0
95	38:Run_95_Well_38_20170223-0916	19.461
96	38:Run_96_Well_38_20170223-0958	17.755
97	38:Run_97_Well_38_20170223-1041	19.161
98	38:Run_98_Well_38_20170223-1123	20.55
99	38:Run_99_Well_38_20170223-1206	0
100	38:Run_100_Well_38_20170223-1248	21.893
101	38:Run_101_Well_38_20170223-1331	0
102	38:Run_102_Well_38_20170223-1413	23.049
103	38:Run_103_Well_38_20170223-1455	22.816
104	38:Run_104_Well_38_20170223-1538	21.287
105	38:Run_105_Well_38_20170223-1620	21.578
106	38:Run_106_Well_38_20170223-1702	20.623
107	38:Run_107_Well_38_20170223-1745	0
108	38:Run_108_Well_38_20170223-1827	22.069
109	38:Run_109_Well_38_20170223-1910	0
110	38:Run_110_Well_38_20170223-1952	20.163
111	38:Run_111_Well_38_20170223-2035	22.091
112	38:Run_112_Well_38_20170223-2117	22.501
113	38:Run_113_Well_38_20170223-2159	22.619
114	38:Run_114_Well_38_20170223-2242	21.786
115	38:Run_115_Well_38_20170223-2324	21.073
116	38:Run_116_Well_38_20170224-0007	22.627
117	38:Run_117_Well_38_20170224-0049	21.932
118	38:Run_118_Well_38_20170224-0131	22.923
119	38:Run_119_Well_38_20170224-0214	22.45
120	38:Run_120_Well_38_20170224-0256	0
121	38:Run_121_Well_38_20170224-0339	0
122	38:Run_122_Well_38_20170224-0421	21.432
123	38:Run_123_Well_38_20170224-0503	0
124	38:Run_124_Well_38_20170224-0546	22.046
125	38:Run_125_Well_38_20170224-0628	0
126	38:Run_126_Well_38_20170224-0710	0
127	38:Run_127_Well_38_20170224-0753	0
128	38:Run_128_Well_38_20170224-0835	0
129	38:Run_129_Well_38_20170224-0918	25.847
130	38:Run_130_Well_38_20170224-1000	26.183
131	38:Run_131_Well_38_20170224-1042	0
132	38:Run_132_Well_38_20170224-1125	0
133	38:Run_133_Well_38_20170224-1207	26.202
134	38:Run_134_Well_38_20170224-1249	25.536
135	38:Run_135_Well_38_20170224-1332	24.173
136	38:Run_136_Well_38_20170224-1414	26.183
137	38:Run_137_Well_38_20170224-1457	0
138	38:Run_138_Well_38_20170224-1539	21.273
139	38:Run_139_Well_38_20170224-1622	0
140	38:Run_140_Well_38_20170224-1704	0
141	38:Run_141_Well_38_20170224-1746	0
142	38:Run_142_Well_38_20170224-1829	0
143	38:Run_143_Well_38_20170224-1911	25.353
144	38:Run_144_Well_38_20170224-1953	27.88
145	38:Run_145_Well_38_20170224-2036	25
146	38:Run_146_Well_38_20170224-2118	0
147	38:Run_147_Well_38_20170224-2201	25.009
148	38:Run_148_Well_38_20170224-2243	0
149	38:Run_149_Well_38_20170224-2325	26.885
150	38:Run_150_Well_38_20170225-0008	24.777
151	38:Run_151_Well_38_20170225-0050	26.801
152	38:Run_152_Well_38_20170225-0133	26.587
153	38:Run_153_Well_38_20170225-0215	0
154	38:Run_154_Well_38_20170225-0258	26.231
155	38:Run_155_Well_38_20170225-0340	26.498
156	38:Run_156_Well_38_20170225-0422	0
157	38:Run_157_Well_38_20170225-0505	0
158	38:Run_158_Well_38_20170225-0547	28.469
159	38:Run_159_Well_38_20170225-0629	28.065
160	38:Run_160_Well_38_20170225-0712	0
161	38:Run_161_Well_38_20170225-0754	0
162	38:Run_162_Well_38_20170225-0837	29.517
163	38:Run_163_Well_38_20170225-0919	30.031
164	38:Run_164_Well_38_20170225-1002	25.353
165	38:Run_165_Well_38_20170225-1044	0
166	38:Run_166_Well_38_20170225-1126	28.659
167	38:Run_167_Well_38_20170225-1209	27.554
168	38:Run_168_Well_38_20170225-1251	0
169	38:Run_169_Well_38_20170225-1333	27.041
170	38:Run_170_Well_38_20170225-1416	28.667
171	38:Run_171_Well_38_20170225-1458	29.008
172	38:Run_172_Well_38_20170225-1541	26.667
173	38:Run_173_Well_38_20170225-1623	29.418
174	38:Run_174_Well_38_20170225-1705	29.094
175	38:Run_175_Well_38_20170225-1748	0
176	38:Run_176_Well_38_20170225-1830	0
177	38:Run_177_Well_38_20170225-1913	0
178	38:Run_178_Well_38_20170225-1955	28.789
179	38:Run_179_Well_38_20170225-2037	29.275
180	38:Run_180_Well_38_20170225-2120	31.303
181	38:Run_181_Well_38_20170225-2202	31.015
182	38:Run_182_Well_38_20170225-2245	0
183	38:Run_183_Well_38_20170225-2327	30.577
184	38:Run_184_Well_38_20170226-0009	30.677
185	38:Run_185_Well_38_20170226-0052	30.358
186	38:Run_186_Well_38_20170226-0134	28.218
187	38:Run_187_Well_38_20170226-0217	30.259
188	38:Run_188_Well_38_20170226-0259	30.013
189	38:Run_189_Well_38_20170226-0342	30.944
190	38:Run_190_Well_38_20170226-0424	0
191	38:Run_191_Well_38_20170226-0507	0
192	38:Run_192_Well_38_20170226-0549	37.503
193	38:Run_193_Well_38_20170226-0631	0
194	38:Run_194_Well_38_20170226-0714	0
195	38:Run_195_Well_38_20170226-0756	0
196	38:Run_196_Well_38_20170226-0838	0
197	38:Run_197_Well_38_20170226-0921	0
198	38:Run_198_Well_38_20170226-1003	0
199	38:Run_199_Well_38_20170226-1045	37.654
200	38:Run_200_Well_38_20170226-1128	39.868
201	38:Run_201_Well_38_20170226-1210	39.65
202	38:Run_202_Well_38_20170226-1253	38.81
203	38:Run_203_Well_38_20170226-1335	0
204	38:Run_204_Well_38_20170226-1417	0
205	38:Run_205_Well_38_20170226-1500	41.551
206	38:Run_206_Well_38_20170226-1542	41.56
207	38:Run_207_Well_38_20170226-1625	39.453
208	38:Run_208_Well_38_20170226-1707	0
209	38:Run_209_Well_38_20170226-1750	39.373
210	38:Run_210_Well_38_20170226-1832	0
211	38:Run_211_Well_38_20170226-1914	43.391
212	38:Run_212_Well_38_20170226-1957	0
213	38:Run_213_Well_38_20170226-2039	0
214	38:Run_214_Well_38_20170226-2122	0
215	38:Run_215_Well_38_20170226-2204	40.848
216	38:Run_216_Well_38_20170226-2246	40.807
217	38:Run_217_Well_38_20170226-2329	38.42
218	38:Run_218_Well_38_20170227-0011	0
219	38:Run_219_Well_38_20170227-0053	0
220	38:Run_220_Well_38_20170227-0136	44.468
221	38:Run_221_Well_38_20170227-0218	43.391
222	38:Run_222_Well_38_20170227-0300	0
223	38:Run_223_Well_38_20170227-0343	0
224	38:Run_224_Well_38_20170227-0425	48.104
225	38:Run_225_Well_38_20170227-0508	43.381
226	38:Run_226_Well_38_20170227-0550	0
227	38:Run_227_Well_38_20170227-0633	0
228	38:Run_228_Well_38_20170227-0715	47.797
229	38:Run_229_Well_38_20170227-0757	0
230	38:Run_230_Well_38_20170227-0840	46.154
231	38:Run_231_Well_38_20170227-0922	51.421
232	38:Run_232_Well_38_20170227-1004	47.092
233	38:Run_233_Well_38_20170227-1047	43.773
234	38:Run_234_Well_38_20170227-1129	0
235	38:Run_235_Well_38_20170227-1212	45.967
236	38:Run_236_Well_38_20170227-1254	45.241
237	38:Run_237_Well_38_20170227-1336	46.075
238	38:Run_238_Well_38_20170227-1419	0
239	38:Run_239_Well_38_20170227-1501	0
240	38:Run_240_Well_38_20170227-1543	0
241	38:Run_242_Well_38_20170227-1708	0
242	38:Run_243_Well_38_20170227-1751	47.118
243	38:Run_244_Well_38_20170227-1833	47.863
244	38:Run_245_Well_38_20170227-1915	0
245	38:Run_246_Well_38_20170227-1958	0
246	38:Run_247_Well_38_20170227-2040	0
247	38:Run_248_Well_38_20170227-2123	47.44
248	38:Run_249_Well_38_20170227-2205	0
249	38:Run_250_Well_38_20170227-2247	48.63
250	38:Run_251_Well_38_20170227-2330	0
251	38:Run_252_Well_38_20170228-0012	0
252	38:Run_253_Well_38_20170228-0055	0
253	38:Run_254_Well_38_20170228-0137	53.313
254	38:Run_255_Well_38_20170228-0219	51.615
255	38:Run_256_Well_38_20170228-0302	0
256	38:Run_257_Well_38_20170228-0344	51.061
257	38:Run_258_Well_38_20170228-0427	0
258	38:Run_259_Well_38_20170228-0509	52.537
259	38:Run_260_Well_38_20170228-0551	0
260	38:Run_261_Well_38_20170228-0634	53.989
261	38:Run_262_Well_38_20170228-0716	54.452
262	38:Run_263_Well_38_20170228-0759	0
263	38:Run_264_Well_38_20170228-0841	0
264	38:Run_265_Well_38_20170228-0924	55.989
265	38:Run_266_Well_38_20170228-1006	52.069
266	38:Run_267_Well_38_20170228-1048	55.196
267	38:Run_268_Well_38_20170228-1131	54.135
268	38:Run_269_Well_38_20170228-1213	0
269	38:Run_270_Well_38_20170228-1255	0
270	38:Run_271_Well_38_20170228-1338	0
271	38:Run_272_Well_38_20170228-1420	57.385
272	38:Run_273_Well_38_20170228-1502	54.935
273	38:Run_274_Well_38_20170228-1545	57.74
274	38:Run_275_Well_38_20170228-1627	55.122
275	38:Run_276_Well_38_20170228-1709	52.992
276	38:Run_277_Well_38_20170228-1752	0
277	38:Run_278_Well_38_20170228-1834	56.805
278	38:Run_279_Well_38_20170228-1917	55.607
279	38:Run_280_Well_38_20170228-1959	58.502
280	38:Run_281_Well_38_20170228-2042	0
281	38:Run_282_Well_38_20170228-2124	0
282	38:Run_283_Well_38_20170228-2206	0
283	38:Run_284_Well_38_20170228-2249	55.53
284	38:Run_285_Well_38_20170228-2331	0
285	38:Run_286_Well_38_20170301-0014	61.234
286	38:Run_287_Well_38_20170301-0056	0
287	38:Run_288_Well_38_20170301-0138	0
288	38:Run_289_Well_38_20170301-0221	63.057
289	38:Run_290_Well_38_20170301-0303	61.994
290	38:Run_291_Well_38_20170301-0345	0
291	38:Run_292_Well_38_20170301-0428	0
292	38:Run_293_Well_38_20170301-0510	63.885
293	38:Run_294_Well_38_20170301-0553	63.072
294	38:Run_295_Well_38_20170301-0635	0
295	38:Run_296_Well_38_20170301-0717	0
296	38:Run_297_Well_38_20170301-0800	0
297	38:Run_298_Well_38_20170301-0842	62.312
298	38:Run_299_Well_38_20170301-0925	60.252
299	38:Run_300_Well_38_20170301-1007	63.193
300	38:Run_301_Well_38_20170301-1049	62.741
301	38:Run_302_Well_38_20170301-1132	61.761
302	38:Run_303_Well_38_20170301-1214	69.543
303	38:Run_304_Well_38_20170301-1256	0
304	38:Run_305_Well_38_20170301-1339	63.204
305	38:Run_306_Well_38_20170301-1421	62.821
306	38:Run_307_Well_38_20170301-1503	68.184
307	38:Run_308_Well_38_20170301-1546	0
308	38:Run_309_Well_38_20170301-1628	71.1
309	38:Run_310_Well_38_20170301-1711	0
310	38:Run_311_Well_38_20170301-1753	0
311	38:Run_312_Well_38_20170301-1836	0
312	38:Run_313_Well_38_20170301-1918	0
313	38:Run_314_Well_38_20170301-2000	0
314	38:Run_315_Well_38_20170301-2043	63.5
315	38:Run_316_Well_38_20170301-2125	61.583
316	38:Run_317_Well_38_20170301-2208	62.901
317	38:Run_318_Well_38_20170301-2250	70.937
318	38:Run_319_Well_38_20170301-2332	71.218
319	38:Run_320_Well_38_20170302-0015	64.207
320	38:Run_321_Well_38_20170302-0057	71.339
321	38:Run_322_Well_38_20170302-0139	75.69
322	38:Run_323_Well_38_20170302-0222	0
323	38:Run_324_Well_38_20170302-0304	77.817
324	38:Run_325_Well_38_20170302-0347	0
325	38:Run_326_Well_38_20170302-0429	0
326	38:Run_327_Well_38_20170302-0511	74.169
327	38:Run_328_Well_38_20170302-0554	76.4
328	38:Run_329_Well_38_20170302-0636	0
329	38:Run_330_Well_38_20170302-0718	0
330	38:Run_331_Well_38_20170302-0801	0
331	38:Run_332_Well_38_20170302-0843	67.789
332	38:Run_333_Well_38_20170302-0926	0
333	38:Run_334_Well_38_20170302-1008	0
334	38:Run_335_Well_38_20170302-1050	0
335	38:Run_336_Well_38_20170302-1133	0
336	38:Run_337_Well_38_20170302-1215	77.375
337	38:Run_338_Well_38_20170302-1258	0
338	38:Run_339_Well_38_20170302-1340	79.345
339	38:Run_340_Well_38_20170302-1422	72.777
340	38:Run_341_Well_38_20170302-1505	0
341	38:Run_342_Well_38_20170302-1547	0
342	38:Run_343_Well_38_20170302-1630	0
343	38:Run_344_Well_38_20170302-1712	80.288
344	38:Run_345_Well_38_20170302-1754	77.785
345	38:Run_346_Well_38_20170302-1837	80.081
346	38:Run_347_Well_38_20170302-1919	0
347	38:Run_348_Well_38_20170302-2001	0
348	38:Run_349_Well_38_20170302-2044	0
349	38:Run_350_Well_38_20170302-2126	83.869
350	38:Run_351_Well_38_20170302-2208	0
351	38:Run_352_Well_38_20170302-2250	79.232
352	38:Run_353_Well_38_20170302-2333	78.359
353	38:Run_354_Well_38_20170303-0015	0
354	38:Run_355_Well_38_20170303-0058	0
355	38:Run_356_Well_38_20170303-0140	82.989
356	38:Run_357_Well_38_20170303-0223	0
357	38:Run_358_Well_38_20170303-0305	81.954
358	38:Run_359_Well_38_20170303-0347	0
359	38:Run_360_Well_38_20170303-0430	88.24
360	38:Run_361_Well_38_20170303-0512	0
361	38:Run_362_Well_38_20170303-0555	87.648
362	38:Run_363_Well_38_20170303-0637	87.321
363	38:Run_364_Well_38_20170303-0719	0
364	38:Run_365_Well_38_20170303-0802	0
365	38:Run_366_Well_38_20170303-0844	0
366	38:Run_367_Well_38_20170303-0926	92.972
367	38:Run_368_Well_38_20170303-1009	87.227
368	38:Run_369_Well_38_20170303-1051	79.63
369	38:Run_370_Well_38_20170303-1134	81.942
370	38:Run_371_Well_38_20170303-1216	0
371	38:Run_372_Well_38_20170303-1258	86.904
372	38:Run_373_Well_38_20170303-1341	0
373	38:Run_374_Well_38_20170303-1423	87.98
374	38:Run_375_Well_38_20170303-1506	90.933
375	38:Run_376_Well_38_20170303-1548	90.099
376	38:Run_377_Well_38_20170303-1630	0
377	38:Run_378_Well_38_20170303-1713	0
378	38:Run_379_Well_38_20170303-1755	0
379	38:Run_380_Well_38_20170303-1837	89.889
380	38:Run_381_Well_38_20170303-1920	0
381	38:Run_382_Well_38_20170303-2002	0
382	38:Run_383_Well_38_20170303-2045	0
383	38:Run_384_Well_38_20170303-2127	0
384	38:Run_385_Well_38_20170303-2209	0
385	38:Run_386_Well_38_20170303-2252	0
386	38:Run_387_Well_38_20170303-2334	0
387	38:Run_388_Well_38_20170304-0017	0
388	38:Run_389_Well_38_20170304-0059	0
389	38:Run_390_Well_38_20170304-0141	0
390	38:Run_391_Well_38_20170304-0224	0
391	38:Run_393_Well_38_20170304-0349	0
392	38:Run_394_Well_38_20170304-0431	0
393	38:Run_395_Well_38_20170304-0513	0
394	38:Run_396_Well_38_20170304-0556	0
395	38:Run_397_Well_38_20170304-0638	0
396	38:Run_398_Well_38_20170304-0721	0
397	38:Run_399_Well_38_20170304-0803	88.406
398	38:Run_392_Well_38_20170304-0306	93.158
399	38:Run_400_Well_38_20170304-0845	87.536
400	38:Run_401_Well_38_20170304-0928	0
401	38:Run_402_Well_38_20170304-1010	0
402	38:Run_403_Well_38_20170304-1053	0
403	38:Run_404_Well_38_20170304-1135	0
404	38:Run_405_Well_38_20170304-1217	0
405	38:Run_406_Well_38_20170304-1300	0
406	38:Run_407_Well_38_20170304-1342	0
407	38:Run_408_Well_38_20170304-1425	0
408	38:Run_409_Well_38_20170304-1507	0
409	38:Run_410_Well_38_20170304-1549	96.835
410	38:Run_411_Well_38_20170304-1632	0
411	38:Run_412_Well_38_20170304-1714	0
412	38:Run_413_Well_38_20170304-1756	0
413	38:Run_414_Well_38_20170304-1839	0
414	38:Run_415_Well_38_20170304-1921	0
415	38:Run_416_Well_38_20170304-2004	0
416	38:Run_417_Well_38_20170304-2046	0
417	38:Run_418_Well_38_20170304-2128	0
418	38:Run_419_Well_38_20170304-2211	0
419	38:Run_420_Well_38_20170304-2253	0
420	38:Run_421_Well_38_20170304-2336	0
421	38:Run_422_Well_38_20170305-0018	0
422	38:Run_423_Well_38_20170305-0100	0
423	38:Run_424_Well_38_20170305-0143	0
424	38:Run_425_Well_38_20170305-0225	88.2
425	38:Run_426_Well_38_20170305-0307	0
426	38:Run_427_Well_38_20170305-0350	0
427	38:Run_428_Well_38_20170305-0432	0
428	38:Run_429_Well_38_20170305-0515	0
429	38:Run_430_Well_38_20170305-0557	0
430	38:Run_431_Well_38_20170305-0640	93.473
431	38:Run_432_Well_38_20170305-0722	95.417
432	38:Run_433_Well_38_20170305-0804	0
433	38:Run_434_Well_38_20170305-0847	0
434	38:Run_435_Well_38_20170305-0929	0
435	38:Run_436_Well_38_20170305-1011	97.417
436	38:Run_437_Well_38_20170305-1054	86.118
437	38:Run_438_Well_38_20170305-1136	0
438	38:Run_439_Well_38_20170305-1219	0
439	38:Run_440_Well_38_20170305-1301	0
440	38:Run_441_Well_38_20170305-1343	0
441	38:Run_442_Well_38_20170305-1426	90.777
442	38:Run_443_Well_38_20170305-1508	0
443	38:Run_444_Well_38_20170305-1551	0
444	38:Run_445_Well_38_20170305-1633	0
445	38:Run_446_Well_38_20170305-1715	0
446	38:Run_447_Well_38_20170305-1758	0
447	38:Run_448_Well_38_20170305-1840	0
448	38:Run_449_Well_38_20170305-1923	0
449	38:Run_450_Well_38_20170305-2005	0
450	38:Run_451_Well_38_20170305-2047	0
451	38:Run_452_Well_38_20170305-2130	0
452	38:Run_453_Well_38_20170305-2212	0
453	38:Run_454_Well_38_20170305-2255	0
