# Supplementary material for: An affordable and automated imaging approach to acquire highly resolved individual data—an example of copepod growth in response to multiple stressors
Source: PeerJ. 2019 Apr 19;7:e6776. doi: 10.7717/peerj.6776 (PMC6476288; doi:10.7717/peerj.6776)
Supplement: Supplemental Information 1 — This zip file contains individual data files as they were acquired by the automatized platform, with each file representing measurements from one individual well plate. It also contains a table which links each file to information about the experimental treatments to which each individual was subjected. [file peerj-07-6776-s001.zip › Supplemental Data S2/Well_43_dat.csv]

Picnr	Label	Length
1	43:Run_1_Well_43_20170220-1453	0
2	43:Run_2_Well_43_20170220-1535	0
3	43:Run_3_Well_43_20170220-1617	0
4	43:Run_4_Well_43_20170220-1700	0
5	43:Run_5_Well_43_20170220-1742	0
6	43:Run_6_Well_43_20170220-1825	0
7	43:Run_7_Well_43_20170220-1907	0
8	43:Run_8_Well_43_20170220-1949	0
9	43:Run_9_Well_43_20170220-2032	11.8
10	43:Run_10_Well_43_20170220-2114	0
11	43:Run_11_Well_43_20170220-2157	12.25
12	43:Run_12_Well_43_20170220-2239	0
13	43:Run_13_Well_43_20170220-2322	0
14	43:Run_14_Well_43_20170221-0004	0
15	43:Run_15_Well_43_20170221-0046	0
16	43:Run_16_Well_43_20170221-0129	0
17	43:Run_17_Well_43_20170221-0211	0
18	43:Run_18_Well_43_20170221-0253	12.019
19	43:Run_19_Well_43_20170221-0336	10.92
20	43:Run_20_Well_43_20170221-0418	9.89
21	43:Run_21_Well_43_20170221-0501	0
22	43:Run_22_Well_43_20170221-0543	12.748
23	43:Run_23_Well_43_20170221-0625	0
24	43:Run_24_Well_43_20170221-0708	12.898
25	43:Run_25_Well_43_20170221-0750	11.676
26	43:Run_26_Well_43_20170221-0833	0
27	43:Run_27_Well_43_20170221-0915	0
28	43:Run_28_Well_43_20170221-0957	0
29	43:Run_29_Well_43_20170221-1040	12.454
30	43:Run_30_Well_43_20170221-1122	0
31	43:Run_31_Well_43_20170221-1205	0
32	43:Run_32_Well_43_20170221-1247	12.25
33	43:Run_33_Well_43_20170221-1329	0
34	43:Run_34_Well_43_20170221-1412	0
35	43:Run_35_Well_43_20170221-1454	12.631
36	43:Run_36_Well_43_20170221-1536	13.038
37	43:Run_37_Well_43_20170221-1619	0
38	43:Run_38_Well_43_20170221-1701	0
39	43:Run_39_Well_43_20170221-1743	0
40	43:Run_40_Well_43_20170221-1826	16.359
41	43:Run_41_Well_43_20170221-1908	0
42	43:Run_42_Well_43_20170221-1951	14.337
43	43:Run_43_Well_43_20170221-2033	0
44	43:Run_44_Well_43_20170221-2116	0
45	43:Run_45_Well_43_20170221-2158	16.043
46	43:Run_46_Well_43_20170221-2240	0
47	43:Run_47_Well_43_20170221-2323	0
48	43:Run_48_Well_43_20170222-0005	15.202
49	43:Run_49_Well_43_20170222-0048	0
50	43:Run_50_Well_43_20170222-0130	0
51	43:Run_51_Well_43_20170222-0212	15.075
52	43:Run_52_Well_43_20170222-0255	0
53	43:Run_53_Well_43_20170222-0337	0
54	43:Run_54_Well_43_20170222-0419	15.232
55	43:Run_55_Well_43_20170222-0502	15.104
56	43:Run_56_Well_43_20170222-0544	12.872
57	43:Run_57_Well_43_20170222-0627	13.75
58	43:Run_58_Well_43_20170222-0709	15.054
59	43:Run_59_Well_43_20170222-0751	0
60	43:Run_60_Well_43_20170222-0834	13.703
61	43:Run_61_Well_43_20170222-0916	0
62	43:Run_62_Well_43_20170222-0959	0
63	43:Run_63_Well_43_20170222-1041	0
64	43:Run_64_Well_43_20170222-1123	0
65	43:Run_65_Well_43_20170222-1206	0
66	43:Run_66_Well_43_20170222-1248	18.737
67	43:Run_67_Well_43_20170222-1330	18.898
68	43:Run_68_Well_43_20170222-1413	0
69	43:Run_69_Well_43_20170222-1455	19.565
70	43:Run_70_Well_43_20170222-1538	18.693
71	43:Run_71_Well_43_20170222-1620	0
72	43:Run_72_Well_43_20170222-1702	0
73	43:Run_73_Well_43_20170222-1745	0
74	43:Run_74_Well_43_20170222-1827	0
75	43:Run_75_Well_43_20170222-1910	17.039
76	43:Run_76_Well_43_20170222-1952	18.209
77	43:Run_77_Well_43_20170222-2034	0
78	43:Run_78_Well_43_20170222-2117	0
79	43:Run_79_Well_43_20170222-2159	18.658
80	43:Run_80_Well_43_20170222-2241	0
81	43:Run_81_Well_43_20170222-2324	19.092
82	43:Run_82_Well_43_20170223-0006	21.035
83	43:Run_83_Well_43_20170223-0049	19.08
84	43:Run_84_Well_43_20170223-0131	0
85	43:Run_85_Well_43_20170223-0213	0
86	43:Run_86_Well_43_20170223-0256	19.138
87	43:Run_87_Well_43_20170223-0338	0
88	43:Run_88_Well_43_20170223-0420	19.039
89	43:Run_89_Well_43_20170223-0503	19.08
90	43:Run_90_Well_43_20170223-0545	0
91	43:Run_91_Well_43_20170223-0628	19.209
92	43:Run_92_Well_43_20170223-0710	0
93	43:Run_93_Well_43_20170223-0752	18.668
94	43:Run_94_Well_43_20170223-0835	0
95	43:Run_95_Well_43_20170223-0917	22.522
96	43:Run_96_Well_43_20170223-1000	21.8
97	43:Run_97_Well_43_20170223-1042	22.887
98	43:Run_98_Well_43_20170223-1124	23.949
99	43:Run_99_Well_43_20170223-1207	0
100	43:Run_100_Well_43_20170223-1249	0
101	43:Run_101_Well_43_20170223-1332	0
102	43:Run_102_Well_43_20170223-1414	22.772
103	43:Run_103_Well_43_20170223-1456	0
104	43:Run_104_Well_43_20170223-1539	0
105	43:Run_105_Well_43_20170223-1621	23.135
106	43:Run_106_Well_43_20170223-1704	0
107	43:Run_107_Well_43_20170223-1746	0
108	43:Run_108_Well_43_20170223-1828	20.011
109	43:Run_109_Well_43_20170223-1911	22.5
110	43:Run_110_Well_43_20170223-1953	21.82
111	43:Run_111_Well_43_20170223-2036	22.835
112	43:Run_112_Well_43_20170223-2118	22.482
113	43:Run_113_Well_43_20170223-2201	22.051
114	43:Run_114_Well_43_20170223-2243	25.526
115	43:Run_115_Well_43_20170223-2325	0
116	43:Run_116_Well_43_20170224-0008	0
117	43:Run_117_Well_43_20170224-0050	22.535
118	43:Run_118_Well_43_20170224-0133	22.689
119	43:Run_119_Well_43_20170224-0215	23.104
120	43:Run_120_Well_43_20170224-0257	0
121	43:Run_121_Well_43_20170224-0340	0
122	43:Run_122_Well_43_20170224-0422	0
123	43:Run_123_Well_43_20170224-0505	0
124	43:Run_124_Well_43_20170224-0547	25.28
125	43:Run_125_Well_43_20170224-0629	26.257
126	43:Run_126_Well_43_20170224-0712	0
127	43:Run_127_Well_43_20170224-0754	0
128	43:Run_128_Well_43_20170224-0836	26.392
129	43:Run_129_Well_43_20170224-0919	26
130	43:Run_130_Well_43_20170224-1001	23.928
131	43:Run_131_Well_43_20170224-1043	0
132	43:Run_132_Well_43_20170224-1126	0
133	43:Run_133_Well_43_20170224-1208	26.669
134	43:Run_134_Well_43_20170224-1251	27.259
135	43:Run_135_Well_43_20170224-1333	0
136	43:Run_136_Well_43_20170224-1415	0
137	43:Run_137_Well_43_20170224-1458	26.356
138	43:Run_138_Well_43_20170224-1540	27.388
139	43:Run_139_Well_43_20170224-1623	0
140	43:Run_140_Well_43_20170224-1705	0
141	43:Run_141_Well_43_20170224-1747	0
142	43:Run_142_Well_43_20170224-1830	0
143	43:Run_143_Well_43_20170224-1912	0
144	43:Run_144_Well_43_20170224-1955	27.469
145	43:Run_145_Well_43_20170224-2037	26.386
146	43:Run_146_Well_43_20170224-2119	28.286
147	43:Run_147_Well_43_20170224-2202	0
148	43:Run_148_Well_43_20170224-2244	0
149	43:Run_149_Well_43_20170224-2327	28.25
150	43:Run_150_Well_43_20170225-0009	27.951
151	43:Run_151_Well_43_20170225-0051	0
152	43:Run_152_Well_43_20170225-0134	0
153	43:Run_153_Well_43_20170225-0216	0
154	43:Run_154_Well_43_20170225-0259	26.011
155	43:Run_155_Well_43_20170225-0341	0
156	43:Run_156_Well_43_20170225-0423	0
157	43:Run_157_Well_43_20170225-0506	0
158	43:Run_158_Well_43_20170225-0548	0
159	43:Run_159_Well_43_20170225-0631	0
160	43:Run_160_Well_43_20170225-0713	30.267
161	43:Run_161_Well_43_20170225-0755	0
162	43:Run_162_Well_43_20170225-0838	0
163	43:Run_163_Well_43_20170225-0920	0
164	43:Run_164_Well_43_20170225-1003	0
165	43:Run_165_Well_43_20170225-1045	0
166	43:Run_166_Well_43_20170225-1127	0
167	43:Run_167_Well_43_20170225-1210	0
168	43:Run_168_Well_43_20170225-1252	29.963
169	43:Run_169_Well_43_20170225-1335	29.026
170	43:Run_170_Well_43_20170225-1417	29.801
171	43:Run_171_Well_43_20170225-1459	29.261
172	43:Run_172_Well_43_20170225-1542	29.948
173	43:Run_173_Well_43_20170225-1624	0
174	43:Run_174_Well_43_20170225-1707	0
175	43:Run_175_Well_43_20170225-1749	0
176	43:Run_176_Well_43_20170225-1831	0
177	43:Run_177_Well_43_20170225-1914	0
178	43:Run_178_Well_43_20170225-1956	28.706
179	43:Run_179_Well_43_20170225-2038	28.43
180	43:Run_180_Well_43_20170225-2121	29.008
181	43:Run_181_Well_43_20170225-2203	32.14
182	43:Run_182_Well_43_20170225-2246	0
183	43:Run_183_Well_43_20170225-2328	30.777
184	43:Run_184_Well_43_20170226-0011	30.58
185	43:Run_185_Well_43_20170226-0053	31.009
186	43:Run_186_Well_43_20170226-0135	29.885
187	43:Run_187_Well_43_20170226-0218	30.138
188	43:Run_188_Well_43_20170226-0300	0
189	43:Run_189_Well_43_20170226-0343	0
190	43:Run_190_Well_43_20170226-0425	0
191	43:Run_191_Well_43_20170226-0508	0
192	43:Run_192_Well_43_20170226-0550	38.03
193	43:Run_193_Well_43_20170226-0632	0
194	43:Run_194_Well_43_20170226-0715	0
195	43:Run_195_Well_43_20170226-0757	42.379
196	43:Run_196_Well_43_20170226-0839	40.778
197	43:Run_197_Well_43_20170226-0922	0
198	43:Run_198_Well_43_20170226-1004	0
199	43:Run_199_Well_43_20170226-1046	40.812
200	43:Run_200_Well_43_20170226-1129	40.795
201	43:Run_201_Well_43_20170226-1211	37.72
202	43:Run_202_Well_43_20170226-1254	0
203	43:Run_203_Well_43_20170226-1336	0
204	43:Run_204_Well_43_20170226-1419	39.289
205	43:Run_205_Well_43_20170226-1501	38.703
206	43:Run_206_Well_43_20170226-1543	0
207	43:Run_207_Well_43_20170226-1626	0
208	43:Run_208_Well_43_20170226-1708	0
209	43:Run_209_Well_43_20170226-1751	38.989
210	43:Run_210_Well_43_20170226-1833	0
211	43:Run_211_Well_43_20170226-1915	0
212	43:Run_212_Well_43_20170226-1958	0
213	43:Run_213_Well_43_20170226-2040	40.673
214	43:Run_214_Well_43_20170226-2123	0
215	43:Run_215_Well_43_20170226-2205	41.785
216	43:Run_216_Well_43_20170226-2247	0
217	43:Run_217_Well_43_20170226-2330	42.664
218	43:Run_218_Well_43_20170227-0012	43.046
219	43:Run_219_Well_43_20170227-0055	43.046
220	43:Run_220_Well_43_20170227-0137	0
221	43:Run_221_Well_43_20170227-0219	42.339
222	43:Run_222_Well_43_20170227-0302	0
223	43:Run_223_Well_43_20170227-0344	39.205
224	43:Run_224_Well_43_20170227-0426	0
225	43:Run_225_Well_43_20170227-0509	42.128
226	43:Run_226_Well_43_20170227-0551	0
227	43:Run_227_Well_43_20170227-0634	0
228	43:Run_228_Well_43_20170227-0716	44.485
229	43:Run_229_Well_43_20170227-0758	44.485
230	43:Run_230_Well_43_20170227-0841	0
231	43:Run_231_Well_43_20170227-0923	47.909
232	43:Run_232_Well_43_20170227-1006	47.667
233	43:Run_233_Well_43_20170227-1048	0
234	43:Run_234_Well_43_20170227-1131	0
235	43:Run_235_Well_43_20170227-1213	44.472
236	43:Run_236_Well_43_20170227-1255	46.595
237	43:Run_237_Well_43_20170227-1337	47.199
238	43:Run_238_Well_43_20170227-1420	47.178
239	43:Run_239_Well_43_20170227-1502	0
240	43:Run_240_Well_43_20170227-1545	46.035
241	43:Run_241_Well_43_20170227-1627	44.793
242	43:Run_242_Well_43_20170227-1710	0
243	43:Run_243_Well_43_20170227-1752	46.072
244	43:Run_244_Well_43_20170227-1834	50.245
245	43:Run_245_Well_43_20170227-1917	0
246	43:Run_246_Well_43_20170227-1959	0
247	43:Run_247_Well_43_20170227-2041	0
248	43:Run_248_Well_43_20170227-2124	0
249	43:Run_249_Well_43_20170227-2206	0
250	43:Run_250_Well_43_20170227-2249	49.336
251	43:Run_251_Well_43_20170227-2331	0
252	43:Run_252_Well_43_20170228-0013	46.477
253	43:Run_253_Well_43_20170228-0056	49.429
254	43:Run_254_Well_43_20170228-0138	49.429
255	43:Run_255_Well_43_20170228-0221	52.867
256	43:Run_256_Well_43_20170228-0303	0
257	43:Run_257_Well_43_20170228-0345	0
258	43:Run_258_Well_43_20170228-0428	0
259	43:Run_259_Well_43_20170228-0510	0
260	43:Run_260_Well_43_20170228-0553	0
261	43:Run_261_Well_43_20170228-0635	0
262	43:Run_262_Well_43_20170228-0718	0
263	43:Run_263_Well_43_20170228-0800	0
264	43:Run_264_Well_43_20170228-0842	0
265	43:Run_265_Well_43_20170228-0925	0
266	43:Run_266_Well_43_20170228-1007	0
267	43:Run_267_Well_43_20170228-1049	0
268	43:Run_268_Well_43_20170228-1132	0
269	43:Run_269_Well_43_20170228-1214	57.814
270	43:Run_270_Well_43_20170228-1256	0
271	43:Run_271_Well_43_20170228-1339	0
272	43:Run_272_Well_43_20170228-1421	0
273	43:Run_273_Well_43_20170228-1504	0
274	43:Run_274_Well_43_20170228-1546	56.668
275	43:Run_275_Well_43_20170228-1628	0
276	43:Run_276_Well_43_20170228-1711	0
277	43:Run_277_Well_43_20170228-1753	59.458
278	43:Run_278_Well_43_20170228-1835	0
279	43:Run_279_Well_43_20170228-1918	0
280	43:Run_280_Well_43_20170228-2000	57.535
281	43:Run_281_Well_43_20170228-2043	0
282	43:Run_282_Well_43_20170228-2125	0
283	43:Run_283_Well_43_20170228-2207	0
284	43:Run_284_Well_43_20170228-2250	52.844
285	43:Run_285_Well_43_20170228-2332	0
286	43:Run_286_Well_43_20170301-0015	58.608
287	43:Run_287_Well_43_20170301-0057	57.697
288	43:Run_288_Well_43_20170301-0139	54.886
289	43:Run_289_Well_43_20170301-0222	61.796
290	43:Run_290_Well_43_20170301-0304	57.293
291	43:Run_291_Well_43_20170301-0347	59.294
292	43:Run_292_Well_43_20170301-0429	57.739
293	43:Run_293_Well_43_20170301-0511	60.447
294	43:Run_294_Well_43_20170301-0554	0
295	43:Run_295_Well_43_20170301-0636	0
296	43:Run_296_Well_43_20170301-0719	59.67
297	43:Run_297_Well_43_20170301-0801	0
298	43:Run_298_Well_43_20170301-0843	0
299	43:Run_299_Well_43_20170301-0926	0
300	43:Run_300_Well_43_20170301-1008	62.787
301	43:Run_301_Well_43_20170301-1050	0
302	43:Run_302_Well_43_20170301-1133	62.598
303	43:Run_303_Well_43_20170301-1215	64.688
304	43:Run_304_Well_43_20170301-1258	0
305	43:Run_305_Well_43_20170301-1340	0
306	43:Run_306_Well_43_20170301-1422	0
307	43:Run_307_Well_43_20170301-1505	68.915
308	43:Run_308_Well_43_20170301-1547	0
309	43:Run_309_Well_43_20170301-1629	0
310	43:Run_310_Well_43_20170301-1712	69.327
311	43:Run_311_Well_43_20170301-1754	71.187
312	43:Run_312_Well_43_20170301-1837	0
313	43:Run_313_Well_43_20170301-1919	0
314	43:Run_314_Well_43_20170301-2001	0
315	43:Run_315_Well_43_20170301-2044	71.932
316	43:Run_316_Well_43_20170301-2126	71.011
317	43:Run_317_Well_43_20170301-2209	0
318	43:Run_318_Well_43_20170301-2251	71.432
319	43:Run_319_Well_43_20170301-2333	69.002
320	43:Run_320_Well_43_20170302-0016	0
321	43:Run_321_Well_43_20170302-0058	72.007
322	43:Run_322_Well_43_20170302-0140	71.218
323	43:Run_323_Well_43_20170302-0223	0
324	43:Run_324_Well_43_20170302-0305	73.186
325	43:Run_325_Well_43_20170302-0348	66.349
326	43:Run_326_Well_43_20170302-0430	0
327	43:Run_327_Well_43_20170302-0512	0
328	43:Run_328_Well_43_20170302-0555	0
329	43:Run_329_Well_43_20170302-0637	0
330	43:Run_330_Well_43_20170302-0719	72.887
331	43:Run_331_Well_43_20170302-0802	0
332	43:Run_332_Well_43_20170302-0844	0
333	43:Run_333_Well_43_20170302-0927	0
334	43:Run_334_Well_43_20170302-1009	0
335	43:Run_335_Well_43_20170302-1051	0
336	43:Run_336_Well_43_20170302-1134	0
337	43:Run_337_Well_43_20170302-1216	68.568
338	43:Run_338_Well_43_20170302-1259	0
339	43:Run_339_Well_43_20170302-1341	0
340	43:Run_340_Well_43_20170302-1423	0
341	43:Run_341_Well_43_20170302-1506	72.128
342	43:Run_342_Well_43_20170302-1548	0
343	43:Run_343_Well_43_20170302-1631	69.732
344	43:Run_344_Well_43_20170302-1713	0
345	43:Run_345_Well_43_20170302-1755	72.389
346	43:Run_346_Well_43_20170302-1838	0
347	43:Run_347_Well_43_20170302-1920	0
348	43:Run_348_Well_43_20170302-2002	0
349	43:Run_349_Well_43_20170302-2045	0
350	43:Run_350_Well_43_20170302-2127	0
351	43:Run_351_Well_43_20170302-2209	75.546
352	43:Run_352_Well_43_20170302-2252	0
353	43:Run_353_Well_43_20170302-2334	76.247
354	43:Run_354_Well_43_20170303-0017	0
355	43:Run_355_Well_43_20170303-0059	77.6
356	43:Run_356_Well_43_20170303-0141	71.694
357	43:Run_357_Well_43_20170303-0224	78.04
358	43:Run_358_Well_43_20170303-0306	0
359	43:Run_359_Well_43_20170303-0348	0
360	43:Run_360_Well_43_20170303-0431	0
361	43:Run_361_Well_43_20170303-0513	0
362	43:Run_362_Well_43_20170303-0556	0
363	43:Run_363_Well_43_20170303-0638	0
364	43:Run_364_Well_43_20170303-0720	0
365	43:Run_365_Well_43_20170303-0803	79.69
366	43:Run_366_Well_43_20170303-0845	85.642
367	43:Run_367_Well_43_20170303-0928	84.257
368	43:Run_368_Well_43_20170303-1010	0
369	43:Run_369_Well_43_20170303-1052	0
370	43:Run_370_Well_43_20170303-1135	80.748
371	43:Run_371_Well_43_20170303-1217	0
372	43:Run_372_Well_43_20170303-1300	0
373	43:Run_373_Well_43_20170303-1342	0
374	43:Run_374_Well_43_20170303-1424	0
375	43:Run_375_Well_43_20170303-1507	0
376	43:Run_376_Well_43_20170303-1549	82.152
377	43:Run_377_Well_43_20170303-1631	80.488
378	43:Run_378_Well_43_20170303-1714	0
379	43:Run_379_Well_43_20170303-1756	0
380	43:Run_380_Well_43_20170303-1839	81.394
381	43:Run_381_Well_43_20170303-1921	0
382	43:Run_382_Well_43_20170303-2003	0
383	43:Run_383_Well_43_20170303-2046	0
384	43:Run_384_Well_43_20170303-2128	0
385	43:Run_385_Well_43_20170303-2211	0
386	43:Run_386_Well_43_20170303-2253	84.158
387	43:Run_387_Well_43_20170303-2335	84.572
388	43:Run_388_Well_43_20170304-0018	85.211
389	43:Run_389_Well_43_20170304-0100	0
390	43:Run_390_Well_43_20170304-0143	0
391	43:Run_391_Well_43_20170304-0225	83.882
392	43:Run_392_Well_43_20170304-0307	0
393	43:Run_393_Well_43_20170304-0350	84.825
394	43:Run_394_Well_43_20170304-0432	0
395	43:Run_395_Well_43_20170304-0515	89.567
396	43:Run_396_Well_43_20170304-0557	89.355
397	43:Run_397_Well_43_20170304-0639	0
398	43:Run_398_Well_43_20170304-0722	0
399	43:Run_399_Well_43_20170304-0804	84.797
400	43:Run_400_Well_43_20170304-0846	0
401	43:Run_401_Well_43_20170304-0929	92.688
402	43:Run_402_Well_43_20170304-1011	0
403	43:Run_403_Well_43_20170304-1054	0
404	43:Run_404_Well_43_20170304-1136	0
405	43:Run_405_Well_43_20170304-1219	0
406	43:Run_406_Well_43_20170304-1301	94.044
407	43:Run_407_Well_43_20170304-1343	0
408	43:Run_408_Well_43_20170304-1426	0
409	43:Run_409_Well_43_20170304-1508	0
410	43:Run_410_Well_43_20170304-1551	0
411	43:Run_411_Well_43_20170304-1633	87.473
412	43:Run_412_Well_43_20170304-1715	0
413	43:Run_413_Well_43_20170304-1758	0
414	43:Run_414_Well_43_20170304-1840	0
415	43:Run_415_Well_43_20170304-1922	0
416	43:Run_416_Well_43_20170304-2005	0
417	43:Run_417_Well_43_20170304-2047	0
418	43:Run_418_Well_43_20170304-2130	0
419	43:Run_419_Well_43_20170304-2212	0
420	43:Run_420_Well_43_20170304-2254	0
421	43:Run_421_Well_43_20170304-2337	91.285
422	43:Run_422_Well_43_20170305-0019	0
423	43:Run_423_Well_43_20170305-0102	92.997
424	43:Run_424_Well_43_20170305-0144	0
425	43:Run_425_Well_43_20170305-0226	96.69
426	43:Run_426_Well_43_20170305-0309	0
427	43:Run_427_Well_43_20170305-0351	0
428	43:Run_428_Well_43_20170305-0433	93.124
429	43:Run_429_Well_43_20170305-0516	0
430	43:Run_430_Well_43_20170305-0558	0
431	43:Run_431_Well_43_20170305-0641	0
432	43:Run_432_Well_43_20170305-0723	0
433	43:Run_433_Well_43_20170305-0805	0
434	43:Run_434_Well_43_20170305-0848	0
435	43:Run_435_Well_43_20170305-0930	0
436	43:Run_436_Well_43_20170305-1013	0
437	43:Run_437_Well_43_20170305-1055	0
438	43:Run_438_Well_43_20170305-1137	100.225
439	43:Run_439_Well_43_20170305-1220	102.042
440	43:Run_440_Well_43_20170305-1302	89.635
441	43:Run_441_Well_43_20170305-1344	0
442	43:Run_442_Well_43_20170305-1427	0
443	43:Run_443_Well_43_20170305-1509	0
444	43:Run_444_Well_43_20170305-1552	0
445	43:Run_445_Well_43_20170305-1634	0
446	43:Run_446_Well_43_20170305-1716	0
447	43:Run_447_Well_43_20170305-1759	0
448	43:Run_448_Well_43_20170305-1841	0
449	43:Run_449_Well_43_20170305-1924	0
450	43:Run_450_Well_43_20170305-2006	0
451	43:Run_451_Well_43_20170305-2048	0
452	43:Run_452_Well_43_20170305-2131	0
453	43:Run_453_Well_43_20170305-2213	0
454	43:Run_454_Well_43_20170305-2256	0
