# Supplementary material for: An affordable and automated imaging approach to acquire highly resolved individual data—an example of copepod growth in response to multiple stressors
Source: PeerJ. 2019 Apr 19;7:e6776. doi: 10.7717/peerj.6776 (PMC6476288; doi:10.7717/peerj.6776)
Supplement: Supplemental Information 1 — This zip file contains individual data files as they were acquired by the automatized platform, with each file representing measurements from one individual well plate. It also contains a table which links each file to information about the experimental treatments to which each individual was subjected. [file peerj-07-6776-s001.zip › Supplemental Data S2/Well_88_dat.csv]

Picnr	Label	Length
1	88:Run_1_Well_88_20170220-1513	0
2	88:Run_2_Well_88_20170220-1555	0
3	88:Run_3_Well_88_20170220-1638	0
4	88:Run_4_Well_88_20170220-1720	0
5	88:Run_5_Well_88_20170220-1803	12.746
6	88:Run_6_Well_88_20170220-1845	12.756
7	88:Run_7_Well_88_20170220-1927	15.709
8	88:Run_8_Well_88_20170220-2010	13.427
9	88:Run_9_Well_88_20170220-2052	14.002
10	88:Run_10_Well_88_20170220-2135	0
11	88:Run_11_Well_88_20170220-2217	0
12	88:Run_12_Well_88_20170220-2300	0
13	88:Run_13_Well_88_20170220-2342	14.134
14	88:Run_14_Well_88_20170221-0024	14.39
15	88:Run_15_Well_88_20170221-0107	0
16	88:Run_16_Well_88_20170221-0149	0
17	88:Run_17_Well_88_20170221-0232	13.342
18	88:Run_18_Well_88_20170221-0314	0
19	88:Run_19_Well_88_20170221-0356	0
20	88:Run_20_Well_88_20170221-0439	12.733
21	88:Run_21_Well_88_20170221-0521	0
22	88:Run_22_Well_88_20170221-0603	0
23	88:Run_23_Well_88_20170221-0646	14.037
24	88:Run_24_Well_88_20170221-0728	13.545
25	88:Run_25_Well_88_20170221-0811	14.473
26	88:Run_26_Well_88_20170221-0853	0
27	88:Run_27_Well_88_20170221-0935	0
28	88:Run_28_Well_88_20170221-1018	13.64
29	88:Run_29_Well_88_20170221-1100	13.954
30	88:Run_30_Well_88_20170221-1143	0
31	88:Run_31_Well_88_20170221-1225	0
32	88:Run_32_Well_88_20170221-1307	18.34
33	88:Run_33_Well_88_20170221-1350	15.334
34	88:Run_34_Well_88_20170221-1432	16.008
35	88:Run_35_Well_88_20170221-1514	0
36	88:Run_36_Well_88_20170221-1557	0
37	88:Run_37_Well_88_20170221-1639	18.093
38	88:Run_38_Well_88_20170221-1721	0
39	88:Run_39_Well_88_20170221-1804	15.868
40	88:Run_40_Well_88_20170221-1846	0
41	88:Run_41_Well_88_20170221-1929	0
42	88:Run_42_Well_88_20170221-2011	0
43	88:Run_43_Well_88_20170221-2054	0
44	88:Run_44_Well_88_20170221-2136	0
45	88:Run_45_Well_88_20170221-2218	16.401
46	88:Run_46_Well_88_20170221-2301	18.26
47	88:Run_47_Well_88_20170221-2343	0
48	88:Run_48_Well_88_20170222-0026	0
49	88:Run_49_Well_88_20170222-0108	15.182
50	88:Run_50_Well_88_20170222-0150	0
51	88:Run_51_Well_88_20170222-0233	0
52	88:Run_52_Well_88_20170222-0315	0
53	88:Run_53_Well_88_20170222-0357	0
54	88:Run_54_Well_88_20170222-0440	18.765
55	88:Run_55_Well_88_20170222-0522	19.347
56	88:Run_56_Well_88_20170222-0605	15.831
57	88:Run_57_Well_88_20170222-0647	17.48
58	88:Run_58_Well_88_20170222-0729	18.441
59	88:Run_59_Well_88_20170222-0812	18.481
60	88:Run_60_Well_88_20170222-0854	0
61	88:Run_61_Well_88_20170222-0936	0
62	88:Run_62_Well_88_20170222-1019	21.387
63	88:Run_63_Well_88_20170222-1101	19.936
64	88:Run_64_Well_88_20170222-1144	21.15
65	88:Run_65_Well_88_20170222-1226	21.19
66	88:Run_66_Well_88_20170222-1309	0
67	88:Run_67_Well_88_20170222-1351	0
68	88:Run_68_Well_88_20170222-1433	0
69	88:Run_69_Well_88_20170222-1516	21.039
70	88:Run_70_Well_88_20170222-1558	19.405
71	88:Run_71_Well_88_20170222-1640	0
72	88:Run_72_Well_88_20170222-1723	18.868
73	88:Run_73_Well_88_20170222-1805	17.89
74	88:Run_74_Well_88_20170222-1848	0
75	88:Run_75_Well_88_20170222-1930	0
76	88:Run_76_Well_88_20170222-2012	23.453
77	88:Run_77_Well_88_20170222-2055	0
78	88:Run_78_Well_88_20170222-2137	19.849
79	88:Run_79_Well_88_20170222-2219	18.722
80	88:Run_80_Well_88_20170222-2302	0
81	88:Run_81_Well_88_20170222-2344	21.347
82	88:Run_82_Well_88_20170223-0027	0
83	88:Run_83_Well_88_20170223-0109	0
84	88:Run_84_Well_88_20170223-0151	0
85	88:Run_85_Well_88_20170223-0234	0
86	88:Run_86_Well_88_20170223-0316	0
87	88:Run_87_Well_88_20170223-0358	19.526
88	88:Run_88_Well_88_20170223-0441	0
89	88:Run_89_Well_88_20170223-0523	0
90	88:Run_90_Well_88_20170223-0606	24.007
91	88:Run_91_Well_88_20170223-0648	24.219
92	88:Run_92_Well_88_20170223-0730	23.783
93	88:Run_93_Well_88_20170223-0813	0
94	88:Run_94_Well_88_20170223-0855	23.613
95	88:Run_95_Well_88_20170223-0938	22.561
96	88:Run_96_Well_88_20170223-1020	0
97	88:Run_97_Well_88_20170223-1102	22.92
98	88:Run_98_Well_88_20170223-1145	22.887
99	88:Run_99_Well_88_20170223-1227	24.546
100	88:Run_100_Well_88_20170223-1310	24.067
101	88:Run_101_Well_88_20170223-1352	0
102	88:Run_102_Well_88_20170223-1434	0
103	88:Run_103_Well_88_20170223-1517	0
104	88:Run_104_Well_88_20170223-1559	24.192
105	88:Run_105_Well_88_20170223-1642	24.201
106	88:Run_106_Well_88_20170223-1724	24.821
107	88:Run_107_Well_88_20170223-1806	0
108	88:Run_108_Well_88_20170223-1849	0
109	88:Run_109_Well_88_20170223-1931	0
110	88:Run_110_Well_88_20170223-2014	24.981
111	88:Run_111_Well_88_20170223-2056	0
112	88:Run_112_Well_88_20170223-2139	0
113	88:Run_113_Well_88_20170223-2221	0
114	88:Run_114_Well_88_20170223-2303	24.812
115	88:Run_115_Well_88_20170223-2346	0
116	88:Run_116_Well_88_20170224-0028	0
117	88:Run_117_Well_88_20170224-0111	24.721
118	88:Run_118_Well_88_20170224-0153	27.876
119	88:Run_119_Well_88_20170224-0235	28.067
120	88:Run_120_Well_88_20170224-0318	0
121	88:Run_121_Well_88_20170224-0400	0
122	88:Run_122_Well_88_20170224-0443	27.144
123	88:Run_123_Well_88_20170224-0525	27.565
124	88:Run_124_Well_88_20170224-0607	0
125	88:Run_125_Well_88_20170224-0650	0
126	88:Run_126_Well_88_20170224-0732	27.857
127	88:Run_127_Well_88_20170224-0814	28.894
128	88:Run_128_Well_88_20170224-0857	30.151
129	88:Run_129_Well_88_20170224-0939	0
130	88:Run_130_Well_88_20170224-1021	0
131	88:Run_131_Well_88_20170224-1104	27.104
132	88:Run_132_Well_88_20170224-1146	0
133	88:Run_133_Well_88_20170224-1229	0
134	88:Run_134_Well_88_20170224-1311	26.723
135	88:Run_135_Well_88_20170224-1354	0
136	88:Run_136_Well_88_20170224-1436	26.834
137	88:Run_137_Well_88_20170224-1518	0
138	88:Run_138_Well_88_20170224-1601	26.387
139	88:Run_139_Well_88_20170224-1643	25.871
140	88:Run_140_Well_88_20170224-1726	0
141	88:Run_141_Well_88_20170224-1808	27.534
142	88:Run_142_Well_88_20170224-1850	0
143	88:Run_143_Well_88_20170224-1933	0
144	88:Run_144_Well_88_20170224-2015	26.642
145	88:Run_145_Well_88_20170224-2057	0
146	88:Run_146_Well_88_20170224-2140	0
147	88:Run_147_Well_88_20170224-2222	0
148	88:Run_148_Well_88_20170224-2305	0
149	88:Run_149_Well_88_20170224-2347	30.683
150	88:Run_150_Well_88_20170225-0029	0
151	88:Run_151_Well_88_20170225-0112	0
152	88:Run_152_Well_88_20170225-0154	0
153	88:Run_153_Well_88_20170225-0237	30.1
154	88:Run_154_Well_88_20170225-0319	30.093
155	88:Run_155_Well_88_20170225-0402	0
156	88:Run_156_Well_88_20170225-0444	30.414
157	88:Run_157_Well_88_20170225-0526	0
158	88:Run_158_Well_88_20170225-0609	30.026
159	88:Run_159_Well_88_20170225-0651	29.267
160	88:Run_160_Well_88_20170225-0733	0
161	88:Run_161_Well_88_20170225-0816	0
162	88:Run_162_Well_88_20170225-0858	29.21
163	88:Run_163_Well_88_20170225-0941	28.632
164	88:Run_164_Well_88_20170225-1023	29.165
165	88:Run_165_Well_88_20170225-1105	31.064
166	88:Run_166_Well_88_20170225-1148	31.89
167	88:Run_167_Well_88_20170225-1230	30.81
168	88:Run_168_Well_88_20170225-1313	30.345
169	88:Run_169_Well_88_20170225-1355	0
170	88:Run_170_Well_88_20170225-1437	0
171	88:Run_171_Well_88_20170225-1520	0
172	88:Run_172_Well_88_20170225-1602	0
173	88:Run_173_Well_88_20170225-1645	0
174	88:Run_174_Well_88_20170225-1727	0
175	88:Run_175_Well_88_20170225-1809	0
176	88:Run_176_Well_88_20170225-1852	0
177	88:Run_177_Well_88_20170225-1934	0
178	88:Run_178_Well_88_20170225-2016	0
179	88:Run_179_Well_88_20170225-2059	36.98
180	88:Run_180_Well_88_20170225-2141	0
181	88:Run_181_Well_88_20170225-2224	0
182	88:Run_182_Well_88_20170225-2306	0
183	88:Run_183_Well_88_20170225-2349	38.37
184	88:Run_184_Well_88_20170226-0031	0
185	88:Run_185_Well_88_20170226-0113	0
186	88:Run_186_Well_88_20170226-0156	42.345
187	88:Run_187_Well_88_20170226-0238	0
188	88:Run_188_Well_88_20170226-0321	0
189	88:Run_189_Well_88_20170226-0403	38.178
190	88:Run_190_Well_88_20170226-0446	0
191	88:Run_191_Well_88_20170226-0528	0
192	88:Run_192_Well_88_20170226-0610	38.126
193	88:Run_193_Well_88_20170226-0653	39.801
194	88:Run_194_Well_88_20170226-0735	0
195	88:Run_195_Well_88_20170226-0817	0
196	88:Run_196_Well_88_20170226-0900	40.673
197	88:Run_197_Well_88_20170226-0942	0
198	88:Run_198_Well_88_20170226-1024	0
199	88:Run_199_Well_88_20170226-1107	40.652
200	88:Run_200_Well_88_20170226-1149	0
201	88:Run_201_Well_88_20170226-1232	0
202	88:Run_202_Well_88_20170226-1314	39.424
203	88:Run_203_Well_88_20170226-1357	43.417
204	88:Run_204_Well_88_20170226-1439	0
205	88:Run_205_Well_88_20170226-1521	42.065
206	88:Run_206_Well_88_20170226-1604	0
207	88:Run_207_Well_88_20170226-1646	0
208	88:Run_208_Well_88_20170226-1729	0
209	88:Run_209_Well_88_20170226-1811	0
210	88:Run_210_Well_88_20170226-1853	0
211	88:Run_211_Well_88_20170226-1936	0
212	88:Run_212_Well_88_20170226-2018	0
213	88:Run_213_Well_88_20170226-2101	0
214	88:Run_214_Well_88_20170226-2143	0
215	88:Run_215_Well_88_20170226-2225	0
216	88:Run_216_Well_88_20170226-2308	46.353
217	88:Run_217_Well_88_20170226-2350	0
218	88:Run_218_Well_88_20170227-0033	0
219	88:Run_219_Well_88_20170227-0115	48.846
220	88:Run_220_Well_88_20170227-0157	0
221	88:Run_221_Well_88_20170227-0240	0
222	88:Run_222_Well_88_20170227-0322	0
223	88:Run_223_Well_88_20170227-0404	0
224	88:Run_224_Well_88_20170227-0447	0
225	88:Run_225_Well_88_20170227-0529	0
226	88:Run_226_Well_88_20170227-0612	0
227	88:Run_227_Well_88_20170227-0654	0
228	88:Run_228_Well_88_20170227-0737	0
229	88:Run_229_Well_88_20170227-0819	0
230	88:Run_230_Well_88_20170227-0901	0
231	88:Run_231_Well_88_20170227-0944	50.549
232	88:Run_232_Well_88_20170227-1026	49.732
233	88:Run_233_Well_88_20170227-1109	0
234	88:Run_234_Well_88_20170227-1151	50.302
235	88:Run_235_Well_88_20170227-1233	0
236	88:Run_236_Well_88_20170227-1316	0
237	88:Run_237_Well_88_20170227-1358	0
238	88:Run_238_Well_88_20170227-1440	0
239	88:Run_239_Well_88_20170227-1523	0
240	88:Run_240_Well_88_20170227-1605	0
241	88:Run_241_Well_88_20170227-1648	50.87
242	88:Run_242_Well_88_20170227-1730	0
243	88:Run_243_Well_88_20170227-1812	0
244	88:Run_244_Well_88_20170227-1855	0
245	88:Run_245_Well_88_20170227-1937	0
246	88:Run_246_Well_88_20170227-2019	0
247	88:Run_247_Well_88_20170227-2102	56.171
248	88:Run_248_Well_88_20170227-2144	53.344
249	88:Run_249_Well_88_20170227-2227	53.855
250	88:Run_250_Well_88_20170227-2309	56.797
251	88:Run_251_Well_88_20170227-2351	0
252	88:Run_252_Well_88_20170228-0034	0
253	88:Run_253_Well_88_20170228-0116	54.668
254	88:Run_254_Well_88_20170228-0159	0
255	88:Run_255_Well_88_20170228-0241	54.533
256	88:Run_256_Well_88_20170228-0324	57.793
257	88:Run_257_Well_88_20170228-0406	0
258	88:Run_258_Well_88_20170228-0448	0
259	88:Run_259_Well_88_20170228-0531	54.716
260	88:Run_260_Well_88_20170228-0613	61.348
261	88:Run_261_Well_88_20170228-0656	0
262	88:Run_262_Well_88_20170228-0738	53.465
263	88:Run_263_Well_88_20170228-0820	59.915
264	88:Run_264_Well_88_20170228-0903	62.7
265	88:Run_265_Well_88_20170228-0945	0
266	88:Run_266_Well_88_20170228-1027	65.408
267	88:Run_267_Well_88_20170228-1110	65.7
268	88:Run_268_Well_88_20170228-1152	0
269	88:Run_269_Well_88_20170228-1234	0
270	88:Run_270_Well_88_20170228-1317	65.02
271	88:Run_271_Well_88_20170228-1359	0
272	88:Run_272_Well_88_20170228-1442	0
273	88:Run_273_Well_88_20170228-1524	0
274	88:Run_274_Well_88_20170228-1606	65.486
275	88:Run_275_Well_88_20170228-1649	0
276	88:Run_276_Well_88_20170228-1731	0
277	88:Run_277_Well_88_20170228-1813	66.522
278	88:Run_278_Well_88_20170228-1856	0
279	88:Run_279_Well_88_20170228-1938	0
280	88:Run_280_Well_88_20170228-2021	0
281	88:Run_281_Well_88_20170228-2103	60.821
282	88:Run_282_Well_88_20170228-2145	0
283	88:Run_283_Well_88_20170228-2228	70.507
284	88:Run_284_Well_88_20170228-2310	0
285	88:Run_285_Well_88_20170228-2353	67.198
286	88:Run_286_Well_88_20170301-0035	0
287	88:Run_287_Well_88_20170301-0118	62.742
288	88:Run_288_Well_88_20170301-0200	69.11
289	88:Run_289_Well_88_20170301-0242	0
290	88:Run_290_Well_88_20170301-0325	69.529
291	88:Run_291_Well_88_20170301-0407	0
292	88:Run_292_Well_88_20170301-0449	0
293	88:Run_293_Well_88_20170301-0532	72.041
294	88:Run_294_Well_88_20170301-0614	0
295	88:Run_295_Well_88_20170301-0657	0
296	88:Run_296_Well_88_20170301-0739	71.103
297	88:Run_297_Well_88_20170301-0821	70.104
298	88:Run_298_Well_88_20170301-0904	77.015
299	88:Run_299_Well_88_20170301-0946	0
300	88:Run_300_Well_88_20170301-1028	0
301	88:Run_301_Well_88_20170301-1111	78.061
302	88:Run_302_Well_88_20170301-1153	80.32
303	88:Run_303_Well_88_20170301-1236	0
304	88:Run_304_Well_88_20170301-1318	75.095
305	88:Run_305_Well_88_20170301-1400	0
306	88:Run_306_Well_88_20170301-1443	75.661
307	88:Run_307_Well_88_20170301-1525	0
308	88:Run_308_Well_88_20170301-1607	0
309	88:Run_309_Well_88_20170301-1650	0
310	88:Run_310_Well_88_20170301-1732	0
311	88:Run_311_Well_88_20170301-1815	0
312	88:Run_312_Well_88_20170301-1857	0
313	88:Run_313_Well_88_20170301-1939	0
314	88:Run_314_Well_88_20170301-2022	80.733
315	88:Run_315_Well_88_20170301-2104	0
316	88:Run_316_Well_88_20170301-2147	0
317	88:Run_317_Well_88_20170301-2229	79.885
318	88:Run_318_Well_88_20170301-2311	0
319	88:Run_319_Well_88_20170301-2354	0
320	88:Run_320_Well_88_20170302-0036	0
321	88:Run_321_Well_88_20170302-0119	83.863
322	88:Run_322_Well_88_20170302-0201	0
323	88:Run_323_Well_88_20170302-0243	0
324	88:Run_324_Well_88_20170302-0326	0
325	88:Run_325_Well_88_20170302-0408	0
326	88:Run_326_Well_88_20170302-0450	82.496
327	88:Run_327_Well_88_20170302-0533	84.336
328	88:Run_328_Well_88_20170302-0615	0
329	88:Run_329_Well_88_20170302-0658	0
330	88:Run_330_Well_88_20170302-0740	0
331	88:Run_331_Well_88_20170302-0822	0
332	88:Run_332_Well_88_20170302-0905	86.744
333	88:Run_333_Well_88_20170302-0947	0
334	88:Run_334_Well_88_20170302-1030	83.882
335	88:Run_335_Well_88_20170302-1112	86.644
336	88:Run_336_Well_88_20170302-1154	0
337	88:Run_337_Well_88_20170302-1237	0
338	88:Run_338_Well_88_20170302-1319	0
339	88:Run_339_Well_88_20170302-1402	90.012
340	88:Run_340_Well_88_20170302-1444	83.024
341	88:Run_341_Well_88_20170302-1526	0
342	88:Run_342_Well_88_20170302-1609	0
343	88:Run_343_Well_88_20170302-1651	0
344	88:Run_344_Well_88_20170302-1734	0
345	88:Run_345_Well_88_20170302-1816	0
346	88:Run_346_Well_88_20170302-1858	0
347	88:Run_347_Well_88_20170302-1940	78.021
348	88:Run_348_Well_88_20170302-2023	90.244
349	88:Run_349_Well_88_20170302-2105	0
350	88:Run_350_Well_88_20170302-2147	0
351	88:Run_351_Well_88_20170302-2230	91.243
352	88:Run_352_Well_88_20170302-2312	0
353	88:Run_353_Well_88_20170302-2355	0
354	88:Run_354_Well_88_20170303-0037	95.7
355	88:Run_355_Well_88_20170303-0119	96.19
356	88:Run_356_Well_88_20170303-0202	0
357	88:Run_357_Well_88_20170303-0244	0
358	88:Run_358_Well_88_20170303-0327	0
359	88:Run_359_Well_88_20170303-0409	0
360	88:Run_360_Well_88_20170303-0451	0
361	88:Run_361_Well_88_20170303-0534	0
362	88:Run_362_Well_88_20170303-0616	96.208
363	88:Run_363_Well_88_20170303-0659	0
364	88:Run_364_Well_88_20170303-0741	96.172
365	88:Run_365_Well_88_20170303-0823	0
366	88:Run_366_Well_88_20170303-0906	0
367	88:Run_367_Well_88_20170303-0948	0
368	88:Run_368_Well_88_20170303-1030	0
369	88:Run_369_Well_88_20170303-1113	0
370	88:Run_370_Well_88_20170303-1155	0
371	88:Run_371_Well_88_20170303-1238	0
372	88:Run_372_Well_88_20170303-1320	0
373	88:Run_373_Well_88_20170303-1402	97.129
374	88:Run_374_Well_88_20170303-1445	0
375	88:Run_375_Well_88_20170303-1527	0
376	88:Run_376_Well_88_20170303-1610	0
377	88:Run_377_Well_88_20170303-1652	0
378	88:Run_378_Well_88_20170303-1734	0
379	88:Run_379_Well_88_20170303-1817	93.624
380	88:Run_380_Well_88_20170303-1859	0
381	88:Run_381_Well_88_20170303-1941	0
382	88:Run_382_Well_88_20170303-2024	0
383	88:Run_383_Well_88_20170303-2106	0
384	88:Run_384_Well_88_20170303-2149	0
385	88:Run_385_Well_88_20170303-2231	0
386	88:Run_386_Well_88_20170303-2313	0
387	88:Run_387_Well_88_20170303-2356	100.733
388	88:Run_388_Well_88_20170304-0038	0
389	88:Run_389_Well_88_20170304-0121	0
390	88:Run_390_Well_88_20170304-0203	100.028
391	88:Run_391_Well_88_20170304-0245	96.617
392	88:Run_392_Well_88_20170304-0328	101.637
393	88:Run_393_Well_88_20170304-0410	0
394	88:Run_394_Well_88_20170304-0453	100.059
395	88:Run_395_Well_88_20170304-0535	0
396	88:Run_396_Well_88_20170304-0617	96.4
397	88:Run_397_Well_88_20170304-0700	96.593
398	88:Run_398_Well_88_20170304-0742	0
399	88:Run_399_Well_88_20170304-0825	101.754
400	88:Run_400_Well_88_20170304-0907	97.863
401	88:Run_401_Well_88_20170304-0949	0
402	88:Run_402_Well_88_20170304-1032	0
403	88:Run_403_Well_88_20170304-1114	102.616
404	88:Run_404_Well_88_20170304-1157	0
405	88:Run_405_Well_88_20170304-1239	0
406	88:Run_406_Well_88_20170304-1321	0
407	88:Run_407_Well_88_20170304-1404	0
408	88:Run_408_Well_88_20170304-1446	102.201
409	88:Run_409_Well_88_20170304-1529	94.093
410	88:Run_410_Well_88_20170304-1611	0
411	88:Run_411_Well_88_20170304-1653	0
412	88:Run_412_Well_88_20170304-1736	97.94
413	88:Run_413_Well_88_20170304-1818	0
414	88:Run_414_Well_88_20170304-1900	0
415	88:Run_415_Well_88_20170304-1943	0
416	88:Run_416_Well_88_20170304-2025	0
417	88:Run_417_Well_88_20170304-2108	0
418	88:Run_418_Well_88_20170304-2150	0
419	88:Run_419_Well_88_20170304-2232	0
420	88:Run_420_Well_88_20170304-2315	0
421	88:Run_421_Well_88_20170304-2357	99.626
422	88:Run_422_Well_88_20170305-0039	0
423	88:Run_423_Well_88_20170305-0122	0
424	88:Run_424_Well_88_20170305-0204	97.003
425	88:Run_425_Well_88_20170305-0247	0
426	88:Run_426_Well_88_20170305-0329	0
427	88:Run_427_Well_88_20170305-0412	0
428	88:Run_428_Well_88_20170305-0454	102.416
429	88:Run_429_Well_88_20170305-0536	0
430	88:Run_430_Well_88_20170305-0619	0
431	88:Run_431_Well_88_20170305-0701	100.531
432	88:Run_432_Well_88_20170305-0743	101.771
433	88:Run_433_Well_88_20170305-0826	0
434	88:Run_434_Well_88_20170305-0908	97.94
435	88:Run_435_Well_88_20170305-0951	0
436	88:Run_436_Well_88_20170305-1033	0
437	88:Run_437_Well_88_20170305-1115	99.562
438	88:Run_438_Well_88_20170305-1158	99.118
439	88:Run_439_Well_88_20170305-1240	0
440	88:Run_440_Well_88_20170305-1323	0
441	88:Run_441_Well_88_20170305-1405	0
442	88:Run_442_Well_88_20170305-1447	0
443	88:Run_443_Well_88_20170305-1530	0
444	88:Run_444_Well_88_20170305-1612	0
445	88:Run_445_Well_88_20170305-1654	0
446	88:Run_446_Well_88_20170305-1737	0
447	88:Run_447_Well_88_20170305-1819	0
448	88:Run_448_Well_88_20170305-1902	0
449	88:Run_449_Well_88_20170305-1944	0
450	88:Run_450_Well_88_20170305-2026	0
451	88:Run_451_Well_88_20170305-2109	0
452	88:Run_452_Well_88_20170305-2151	0
453	88:Run_453_Well_88_20170305-2234	0
