# Supplementary material for: An affordable and automated imaging approach to acquire highly resolved individual data—an example of copepod growth in response to multiple stressors
Source: PeerJ. 2019 Apr 19;7:e6776. doi: 10.7717/peerj.6776 (PMC6476288; doi:10.7717/peerj.6776)
Supplement: Supplemental Information 1 — This zip file contains individual data files as they were acquired by the automatized platform, with each file representing measurements from one individual well plate. It also contains a table which links each file to information about the experimental treatments to which each individual was subjected. [file peerj-07-6776-s001.zip › Supplemental Data S2/Well_31_dat.csv]

Picnr	Label	Length
1	31:Run_1_Well_31_20170220-1450	0
2	31:Run_2_Well_31_20170220-1532	0
3	31:Run_3_Well_31_20170220-1615	0
4	31:Run_4_Well_31_20170220-1657	0
5	31:Run_5_Well_31_20170220-1739	0
6	31:Run_6_Well_31_20170220-1822	0
7	31:Run_7_Well_31_20170220-1904	0
8	31:Run_8_Well_31_20170220-1947	0
9	31:Run_9_Well_31_20170220-2029	11.205
10	31:Run_10_Well_31_20170220-2111	13.421
11	31:Run_11_Well_31_20170220-2154	11.785
12	31:Run_12_Well_31_20170220-2236	0
13	31:Run_13_Well_31_20170220-2319	0
14	31:Run_14_Well_31_20170221-0001	11.236
15	31:Run_15_Well_31_20170221-0044	16.763
16	31:Run_16_Well_31_20170221-0126	0
17	31:Run_17_Well_31_20170221-0208	0
18	31:Run_18_Well_31_20170221-0251	12.083
19	31:Run_19_Well_31_20170221-0333	13.337
20	31:Run_20_Well_31_20170221-0416	0
21	31:Run_21_Well_31_20170221-0458	0
22	31:Run_22_Well_31_20170221-0540	13
23	31:Run_23_Well_31_20170221-0623	13.463
24	31:Run_24_Well_31_20170221-0705	13.309
25	31:Run_25_Well_31_20170221-0747	11.885
26	31:Run_26_Well_31_20170221-0830	12.25
27	31:Run_27_Well_31_20170221-0912	0
28	31:Run_28_Well_31_20170221-0955	0
29	31:Run_29_Well_31_20170221-1037	0
30	31:Run_30_Well_31_20170221-1119	0
31	31:Run_31_Well_31_20170221-1202	0
32	31:Run_32_Well_31_20170221-1244	15.104
33	31:Run_33_Well_31_20170221-1326	12.257
34	31:Run_34_Well_31_20170221-1409	12.374
35	31:Run_35_Well_31_20170221-1451	12.12
36	31:Run_36_Well_31_20170221-1534	12.548
37	31:Run_37_Well_31_20170221-1616	0
38	31:Run_38_Well_31_20170221-1658	0
39	31:Run_39_Well_31_20170221-1741	0
40	31:Run_40_Well_31_20170221-1823	13.507
41	31:Run_41_Well_31_20170221-1906	14.472
42	31:Run_42_Well_31_20170221-1948	14.15
43	31:Run_43_Well_31_20170221-2030	0
44	31:Run_44_Well_31_20170221-2113	0
45	31:Run_45_Well_31_20170221-2155	0
46	31:Run_46_Well_31_20170221-2238	0
47	31:Run_47_Well_31_20170221-2320	0
48	31:Run_48_Well_31_20170222-0002	0
49	31:Run_49_Well_31_20170222-0045	0
50	31:Run_50_Well_31_20170222-0127	0
51	31:Run_51_Well_31_20170222-0209	13.683
52	31:Run_52_Well_31_20170222-0252	14.682
53	31:Run_53_Well_31_20170222-0334	15.563
54	31:Run_54_Well_31_20170222-0417	15.755
55	31:Run_55_Well_31_20170222-0459	0
56	31:Run_56_Well_31_20170222-0542	0
57	31:Run_57_Well_31_20170222-0624	0
58	31:Run_58_Well_31_20170222-0706	14.533
59	31:Run_59_Well_31_20170222-0749	13.509
60	31:Run_60_Well_31_20170222-0831	0
61	31:Run_61_Well_31_20170222-0913	15.008
62	31:Run_62_Well_31_20170222-0956	14.637
63	31:Run_63_Well_31_20170222-1038	16.125
64	31:Run_64_Well_31_20170222-1121	0
65	31:Run_65_Well_31_20170222-1203	17.679
66	31:Run_66_Well_31_20170222-1245	0
67	31:Run_67_Well_31_20170222-1328	0
68	31:Run_68_Well_31_20170222-1410	0
69	31:Run_69_Well_31_20170222-1453	0
70	31:Run_70_Well_31_20170222-1535	0
71	31:Run_71_Well_31_20170222-1617	0
72	31:Run_72_Well_31_20170222-1700	0
73	31:Run_73_Well_31_20170222-1742	16.816
74	31:Run_74_Well_31_20170222-1824	0
75	31:Run_75_Well_31_20170222-1907	0
76	31:Run_76_Well_31_20170222-1949	0
77	31:Run_77_Well_31_20170222-2031	19
78	31:Run_78_Well_31_20170222-2114	0
79	31:Run_79_Well_31_20170222-2156	19.619
80	31:Run_80_Well_31_20170222-2239	19.128
81	31:Run_81_Well_31_20170222-2321	20.069
82	31:Run_82_Well_31_20170223-0003	20.723
83	31:Run_83_Well_31_20170223-0046	0
84	31:Run_84_Well_31_20170223-0128	0
85	31:Run_85_Well_31_20170223-0211	19.333
86	31:Run_86_Well_31_20170223-0253	19.073
87	31:Run_87_Well_31_20170223-0335	21.19
88	31:Run_88_Well_31_20170223-0418	0
89	31:Run_89_Well_31_20170223-0500	19.565
90	31:Run_90_Well_31_20170223-0543	22.303
91	31:Run_91_Well_31_20170223-0625	19.531
92	31:Run_92_Well_31_20170223-0707	0
93	31:Run_93_Well_31_20170223-0750	22.988
94	31:Run_94_Well_31_20170223-0832	21.492
95	31:Run_95_Well_31_20170223-0914	0
96	31:Run_96_Well_31_20170223-0957	22.261
97	31:Run_97_Well_31_20170223-1039	25.7
98	31:Run_98_Well_31_20170223-1122	23.06
99	31:Run_99_Well_31_20170223-1204	24.398
100	31:Run_100_Well_31_20170223-1246	24.891
101	31:Run_101_Well_31_20170223-1329	23.9
102	31:Run_102_Well_31_20170223-1411	21.731
103	31:Run_103_Well_31_20170223-1454	23.002
104	31:Run_104_Well_31_20170223-1536	0
105	31:Run_105_Well_31_20170223-1618	24.81
106	31:Run_106_Well_31_20170223-1701	24.777
107	31:Run_107_Well_31_20170223-1743	0
108	31:Run_108_Well_31_20170223-1826	0
109	31:Run_109_Well_31_20170223-1908	23.431
110	31:Run_110_Well_31_20170223-1951	0
111	31:Run_111_Well_31_20170223-2033	0
112	31:Run_112_Well_31_20170223-2115	23.114
113	31:Run_113_Well_31_20170223-2158	0
114	31:Run_114_Well_31_20170223-2240	0
115	31:Run_115_Well_31_20170223-2323	0
116	31:Run_116_Well_31_20170224-0005	23.627
117	31:Run_117_Well_31_20170224-0047	21.751
118	31:Run_118_Well_31_20170224-0130	24.588
119	31:Run_119_Well_31_20170224-0212	22.512
120	31:Run_120_Well_31_20170224-0255	24.224
121	31:Run_121_Well_31_20170224-0337	0
122	31:Run_122_Well_31_20170224-0419	0
123	31:Run_123_Well_31_20170224-0502	22.618
124	31:Run_124_Well_31_20170224-0544	0
125	31:Run_125_Well_31_20170224-0627	0
126	31:Run_126_Well_31_20170224-0709	0
127	31:Run_127_Well_31_20170224-0751	0
128	31:Run_128_Well_31_20170224-0834	28.992
129	31:Run_129_Well_31_20170224-0916	28.21
130	31:Run_130_Well_31_20170224-0958	25.368
131	31:Run_131_Well_31_20170224-1041	0
132	31:Run_132_Well_31_20170224-1123	27.496
133	31:Run_133_Well_31_20170224-1206	0
134	31:Run_134_Well_31_20170224-1248	0
135	31:Run_135_Well_31_20170224-1330	23.704
136	31:Run_136_Well_31_20170224-1413	28.241
137	31:Run_137_Well_31_20170224-1455	0
138	31:Run_138_Well_31_20170224-1538	27.669
139	31:Run_139_Well_31_20170224-1620	0
140	31:Run_140_Well_31_20170224-1702	0
141	31:Run_141_Well_31_20170224-1745	0
142	31:Run_142_Well_31_20170224-1827	0
143	31:Run_143_Well_31_20170224-1910	0
144	31:Run_144_Well_31_20170224-1952	23.505
145	31:Run_145_Well_31_20170224-2034	0
146	31:Run_146_Well_31_20170224-2117	28.435
147	31:Run_147_Well_31_20170224-2159	28.48
148	31:Run_148_Well_31_20170224-2242	29
149	31:Run_149_Well_31_20170224-2324	28.43
150	31:Run_150_Well_31_20170225-0006	0
151	31:Run_151_Well_31_20170225-0049	0
152	31:Run_152_Well_31_20170225-0131	27.669
153	31:Run_153_Well_31_20170225-0214	0
154	31:Run_154_Well_31_20170225-0256	0
155	31:Run_155_Well_31_20170225-0338	30.002
156	31:Run_156_Well_31_20170225-0421	0
157	31:Run_157_Well_31_20170225-0503	0
158	31:Run_158_Well_31_20170225-0546	0
159	31:Run_159_Well_31_20170225-0628	28.919
160	31:Run_161_Well_31_20170225-0753	24.698
161	31:Run_162_Well_31_20170225-0835	28.529
162	31:Run_163_Well_31_20170225-0917	28.771
163	31:Run_164_Well_31_20170225-1000	28.057
164	31:Run_165_Well_31_20170225-1042	30.009
165	31:Run_166_Well_31_20170225-1125	0
166	31:Run_167_Well_31_20170225-1207	29.282
167	31:Run_168_Well_31_20170225-1249	0
168	31:Run_169_Well_31_20170225-1332	0
169	31:Run_170_Well_31_20170225-1414	26.667
170	31:Run_171_Well_31_20170225-1457	30.118
171	31:Run_172_Well_31_20170225-1539	27.189
172	31:Run_173_Well_31_20170225-1621	28.071
173	31:Run_174_Well_31_20170225-1704	0
174	31:Run_175_Well_31_20170225-1746	0
175	31:Run_176_Well_31_20170225-1829	0
176	31:Run_177_Well_31_20170225-1911	29
177	31:Run_178_Well_31_20170225-1953	27.813
178	31:Run_179_Well_31_20170225-2036	29.59
179	31:Run_180_Well_31_20170225-2118	29.957
180	31:Run_181_Well_31_20170225-2200	0
181	31:Run_182_Well_31_20170225-2243	0
182	31:Run_183_Well_31_20170225-2326	30.091
183	31:Run_184_Well_31_20170226-0008	27.669
184	31:Run_185_Well_31_20170226-0050	28.944
185	31:Run_186_Well_31_20170226-0133	29.814
186	31:Run_187_Well_31_20170226-0215	0
187	31:Run_188_Well_31_20170226-0258	37.315
188	31:Run_189_Well_31_20170226-0340	0
189	31:Run_190_Well_31_20170226-0422	36.039
190	31:Run_191_Well_31_20170226-0505	0
191	31:Run_192_Well_31_20170226-0547	0
192	31:Run_193_Well_31_20170226-0630	0
193	31:Run_194_Well_31_20170226-0712	39.469
194	31:Run_195_Well_31_20170226-0754	0
195	31:Run_196_Well_31_20170226-0837	39.408
196	31:Run_197_Well_31_20170226-0919	0
197	31:Run_198_Well_31_20170226-1001	0
198	31:Run_199_Well_31_20170226-1044	0
199	31:Run_200_Well_31_20170226-1126	0
200	31:Run_201_Well_31_20170226-1208	0
201	31:Run_202_Well_31_20170226-1251	0
202	31:Run_203_Well_31_20170226-1333	0
203	31:Run_204_Well_31_20170226-1416	39.643
204	31:Run_205_Well_31_20170226-1458	39.373
205	31:Run_206_Well_31_20170226-1541	0
206	31:Run_207_Well_31_20170226-1623	39.097
207	31:Run_208_Well_31_20170226-1706	0
208	31:Run_209_Well_31_20170226-1748	38.942
209	31:Run_210_Well_31_20170226-1830	0
210	31:Run_211_Well_31_20170226-1913	0
211	31:Run_212_Well_31_20170226-1955	41.464
212	31:Run_213_Well_31_20170226-2038	0
213	31:Run_214_Well_31_20170226-2120	0
214	31:Run_215_Well_31_20170226-2202	0
215	31:Run_216_Well_31_20170226-2245	41.265
216	31:Run_217_Well_31_20170226-2327	0
217	31:Run_218_Well_31_20170227-0009	43.392
218	31:Run_219_Well_31_20170227-0052	0
219	31:Run_220_Well_31_20170227-0134	46.011
220	31:Run_221_Well_31_20170227-0216	43.186
221	31:Run_222_Well_31_20170227-0259	43.846
222	31:Run_223_Well_31_20170227-0341	40.206
223	31:Run_224_Well_31_20170227-0424	47.566
224	31:Run_225_Well_31_20170227-0506	44.679
225	31:Run_226_Well_31_20170227-0548	47.508
226	31:Run_227_Well_31_20170227-0631	0
227	31:Run_228_Well_31_20170227-0713	42.522
228	31:Run_229_Well_31_20170227-0756	44.687
229	31:Run_230_Well_31_20170227-0838	0
230	31:Run_231_Well_31_20170227-0920	0
231	31:Run_232_Well_31_20170227-1003	46.049
232	31:Run_233_Well_31_20170227-1045	49.739
233	31:Run_234_Well_31_20170227-1128	0
234	31:Run_235_Well_31_20170227-1210	0
235	31:Run_236_Well_31_20170227-1253	0
236	31:Run_237_Well_31_20170227-1335	46.36
237	31:Run_238_Well_31_20170227-1417	49.601
238	31:Run_239_Well_31_20170227-1459	0
239	31:Run_240_Well_31_20170227-1542	0
240	31:Run_241_Well_31_20170227-1624	0
241	31:Run_242_Well_31_20170227-1707	0
242	31:Run_243_Well_31_20170227-1749	50.001
243	31:Run_244_Well_31_20170227-1832	0
244	31:Run_245_Well_31_20170227-1914	0
245	31:Run_246_Well_31_20170227-1956	0
246	31:Run_247_Well_31_20170227-2039	0
247	31:Run_248_Well_31_20170227-2121	0
248	31:Run_249_Well_31_20170227-2204	50.284
249	31:Run_250_Well_31_20170227-2246	0
250	31:Run_251_Well_31_20170227-2328	54.829
251	31:Run_252_Well_31_20170228-0011	0
252	31:Run_253_Well_31_20170228-0053	53.31
253	31:Run_254_Well_31_20170228-0135	0
254	31:Run_255_Well_31_20170228-0218	0
255	31:Run_256_Well_31_20170228-0300	52.28
256	31:Run_257_Well_31_20170228-0343	51.616
257	31:Run_258_Well_31_20170228-0425	61.269
258	31:Run_259_Well_31_20170228-0507	0
259	31:Run_260_Well_31_20170228-0550	50.7
260	31:Run_261_Well_31_20170228-0632	0
261	31:Run_262_Well_31_20170228-0715	0
262	31:Run_263_Well_31_20170228-0757	0
263	31:Run_264_Well_31_20170228-0840	0
264	31:Run_265_Well_31_20170228-0922	0
265	31:Run_266_Well_31_20170228-1004	0
266	31:Run_267_Well_31_20170228-1047	0
267	31:Run_268_Well_31_20170228-1129	0
268	31:Run_269_Well_31_20170228-1211	0
269	31:Run_270_Well_31_20170228-1254	0
270	31:Run_271_Well_31_20170228-1336	0
271	31:Run_272_Well_31_20170228-1418	0
272	31:Run_273_Well_31_20170228-1501	0
273	31:Run_274_Well_31_20170228-1543	0
274	31:Run_275_Well_31_20170228-1626	0
275	31:Run_276_Well_31_20170228-1708	0
276	31:Run_277_Well_31_20170228-1750	0
277	31:Run_278_Well_31_20170228-1833	0
278	31:Run_279_Well_31_20170228-1915	0
279	31:Run_280_Well_31_20170228-1957	0
280	31:Run_281_Well_31_20170228-2040	0
281	31:Run_282_Well_31_20170228-2122	0
282	31:Run_283_Well_31_20170228-2205	0
283	31:Run_284_Well_31_20170228-2247	59.154
284	31:Run_285_Well_31_20170228-2330	0
285	31:Run_286_Well_31_20170301-0012	57.502
286	31:Run_287_Well_31_20170301-0054	0
287	31:Run_288_Well_31_20170301-0137	63.557
288	31:Run_289_Well_31_20170301-0219	0
289	31:Run_290_Well_31_20170301-0302	0
290	31:Run_291_Well_31_20170301-0344	0
291	31:Run_292_Well_31_20170301-0426	65.508
292	31:Run_293_Well_31_20170301-0509	0
293	31:Run_294_Well_31_20170301-0551	62.964
294	31:Run_295_Well_31_20170301-0633	0
295	31:Run_296_Well_31_20170301-0716	0
296	31:Run_297_Well_31_20170301-0758	67.264
297	31:Run_298_Well_31_20170301-0841	71.234
298	31:Run_299_Well_31_20170301-0923	0
299	31:Run_300_Well_31_20170301-1005	0
300	31:Run_301_Well_31_20170301-1048	0
301	31:Run_302_Well_31_20170301-1130	0
302	31:Run_303_Well_31_20170301-1212	0
303	31:Run_304_Well_31_20170301-1255	0
304	31:Run_305_Well_31_20170301-1337	0
305	31:Run_306_Well_31_20170301-1419	0
306	31:Run_307_Well_31_20170301-1502	0
307	31:Run_308_Well_31_20170301-1544	0
308	31:Run_309_Well_31_20170301-1627	0
309	31:Run_310_Well_31_20170301-1709	0
310	31:Run_311_Well_31_20170301-1752	66.189
311	31:Run_312_Well_31_20170301-1834	0
312	31:Run_313_Well_31_20170301-1916	0
313	31:Run_314_Well_31_20170301-1959	0
314	31:Run_315_Well_31_20170301-2041	66.979
315	31:Run_316_Well_31_20170301-2123	0
316	31:Run_317_Well_31_20170301-2206	0
317	31:Run_318_Well_31_20170301-2248	72.031
318	31:Run_319_Well_31_20170301-2331	73.227
319	31:Run_320_Well_31_20170302-0013	0
320	31:Run_321_Well_31_20170302-0055	0
321	31:Run_322_Well_31_20170302-0138	74.673
322	31:Run_323_Well_31_20170302-0220	0
323	31:Run_324_Well_31_20170302-0302	0
324	31:Run_325_Well_31_20170302-0345	75.733
325	31:Run_326_Well_31_20170302-0427	0
326	31:Run_327_Well_31_20170302-0510	80.183
327	31:Run_328_Well_31_20170302-0552	0
328	31:Run_329_Well_31_20170302-0634	0
329	31:Run_330_Well_31_20170302-0717	0
330	31:Run_332_Well_31_20170302-0842	0
331	31:Run_331_Well_31_20170302-0759	0
332	31:Run_333_Well_31_20170302-0924	0
333	31:Run_334_Well_31_20170302-1006	0
334	31:Run_335_Well_31_20170302-1049	0
335	31:Run_336_Well_31_20170302-1131	77.474
336	31:Run_337_Well_31_20170302-1214	81.685
337	31:Run_338_Well_31_20170302-1256	0
338	31:Run_339_Well_31_20170302-1338	0
339	31:Run_340_Well_31_20170302-1421	0
340	31:Run_341_Well_31_20170302-1503	0
341	31:Run_342_Well_31_20170302-1546	72.225
342	31:Run_343_Well_31_20170302-1628	0
343	31:Run_344_Well_31_20170302-1710	0
344	31:Run_345_Well_31_20170302-1753	76.297
345	31:Run_346_Well_31_20170302-1835	79.649
346	31:Run_347_Well_31_20170302-1917	0
347	31:Run_348_Well_31_20170302-2000	0
348	31:Run_349_Well_31_20170302-2042	0
349	31:Run_350_Well_31_20170302-2124	0
350	31:Run_351_Well_31_20170302-2207	86.083
351	31:Run_352_Well_31_20170302-2249	83.644
352	31:Run_353_Well_31_20170302-2331	0
353	31:Run_354_Well_31_20170303-0014	0
354	31:Run_355_Well_31_20170303-0056	0
355	31:Run_356_Well_31_20170303-0139	0
356	31:Run_357_Well_31_20170303-0221	0
357	31:Run_358_Well_31_20170303-0303	0
358	31:Run_359_Well_31_20170303-0346	0
359	31:Run_360_Well_31_20170303-0428	0
360	31:Run_361_Well_31_20170303-0511	0
361	31:Run_362_Well_31_20170303-0553	0
362	31:Run_363_Well_31_20170303-0635	82.694
363	31:Run_364_Well_31_20170303-0718	84.383
364	31:Run_365_Well_31_20170303-0800	0
365	31:Run_366_Well_31_20170303-0842	0
366	31:Run_367_Well_31_20170303-0925	0
367	31:Run_368_Well_31_20170303-1007	0
368	31:Run_369_Well_31_20170303-1050	87.328
369	31:Run_370_Well_31_20170303-1132	0
370	31:Run_371_Well_31_20170303-1214	0
371	31:Run_372_Well_31_20170303-1257	0
372	31:Run_373_Well_31_20170303-1339	0
373	31:Run_374_Well_31_20170303-1422	83.96
374	31:Run_375_Well_31_20170303-1504	88.003
375	31:Run_376_Well_31_20170303-1546	91.336
376	31:Run_377_Well_31_20170303-1629	0
377	31:Run_378_Well_31_20170303-1711	0
378	31:Run_379_Well_31_20170303-1753	0
379	31:Run_380_Well_31_20170303-1836	0
380	31:Run_381_Well_31_20170303-1918	0
381	31:Run_382_Well_31_20170303-2000	0
382	31:Run_383_Well_31_20170303-2043	0
383	31:Run_384_Well_31_20170303-2125	99.521
384	31:Run_385_Well_31_20170303-2208	0
385	31:Run_386_Well_31_20170303-2250	0
386	31:Run_387_Well_31_20170303-2333	0
387	31:Run_388_Well_31_20170304-0015	0
388	31:Run_389_Well_31_20170304-0057	98.903
389	31:Run_390_Well_31_20170304-0140	0
390	31:Run_391_Well_31_20170304-0222	0
391	31:Run_392_Well_31_20170304-0305	0
392	31:Run_393_Well_31_20170304-0347	0
393	31:Run_394_Well_31_20170304-0429	0
394	31:Run_395_Well_31_20170304-0512	0
395	31:Run_396_Well_31_20170304-0554	95.053
396	31:Run_397_Well_31_20170304-0637	0
397	31:Run_398_Well_31_20170304-0719	0
398	31:Run_399_Well_31_20170304-0801	0
399	31:Run_400_Well_31_20170304-0844	0
400	31:Run_401_Well_31_20170304-0926	0
401	31:Run_402_Well_31_20170304-1009	0
402	31:Run_403_Well_31_20170304-1051	0
403	31:Run_404_Well_31_20170304-1133	0
404	31:Run_405_Well_31_20170304-1216	0
405	31:Run_406_Well_31_20170304-1258	0
406	31:Run_407_Well_31_20170304-1341	0
407	31:Run_408_Well_31_20170304-1423	0
408	31:Run_409_Well_31_20170304-1505	0
409	31:Run_410_Well_31_20170304-1548	94.215
410	31:Run_411_Well_31_20170304-1630	0
411	31:Run_412_Well_31_20170304-1712	0
412	31:Run_413_Well_31_20170304-1755	0
413	31:Run_414_Well_31_20170304-1837	0
414	31:Run_415_Well_31_20170304-1920	0
415	31:Run_416_Well_31_20170304-2002	0
416	31:Run_417_Well_31_20170304-2044	0
417	31:Run_418_Well_31_20170304-2127	0
418	31:Run_419_Well_31_20170304-2209	0
419	31:Run_420_Well_31_20170304-2252	104.839
420	31:Run_421_Well_31_20170304-2334	0
421	31:Run_422_Well_31_20170305-0016	0
422	31:Run_423_Well_31_20170305-0059	0
423	31:Run_424_Well_31_20170305-0141	104.19
424	31:Run_425_Well_31_20170305-0223	0
425	31:Run_426_Well_31_20170305-0306	0
426	31:Run_427_Well_31_20170305-0348	98.669
427	31:Run_428_Well_31_20170305-0431	0
428	31:Run_429_Well_31_20170305-0513	0
429	31:Run_430_Well_31_20170305-0555	0
430	31:Run_431_Well_31_20170305-0638	0
431	31:Run_432_Well_31_20170305-0720	98.53
432	31:Run_433_Well_31_20170305-0803	0
433	31:Run_434_Well_31_20170305-0845	0
434	31:Run_435_Well_31_20170305-0927	0
435	31:Run_436_Well_31_20170305-1010	0
436	31:Run_437_Well_31_20170305-1052	0
437	31:Run_438_Well_31_20170305-1134	109.152
438	31:Run_439_Well_31_20170305-1217	0
439	31:Run_440_Well_31_20170305-1259	0
440	31:Run_441_Well_31_20170305-1342	0
441	31:Run_442_Well_31_20170305-1424	0
442	31:Run_443_Well_31_20170305-1507	0
443	31:Run_444_Well_31_20170305-1549	0
444	31:Run_445_Well_31_20170305-1631	0
445	31:Run_446_Well_31_20170305-1714	0
446	31:Run_447_Well_31_20170305-1756	0
447	31:Run_448_Well_31_20170305-1839	0
448	31:Run_449_Well_31_20170305-1921	0
449	31:Run_450_Well_31_20170305-2003	0
450	31:Run_451_Well_31_20170305-2046	0
451	31:Run_452_Well_31_20170305-2128	0
452	31:Run_453_Well_31_20170305-2210	0
453	31:Run_454_Well_31_20170305-2253	0
