# Supplementary material for: An affordable and automated imaging approach to acquire highly resolved individual data—an example of copepod growth in response to multiple stressors
Source: PeerJ. 2019 Apr 19;7:e6776. doi: 10.7717/peerj.6776 (PMC6476288; doi:10.7717/peerj.6776)
Supplement: Supplemental Information 1 — This zip file contains individual data files as they were acquired by the automatized platform, with each file representing measurements from one individual well plate. It also contains a table which links each file to information about the experimental treatments to which each individual was subjected. [file peerj-07-6776-s001.zip › Supplemental Data S2/Well_21_dat.csv]

Picnr	Label	Length
1	21:Run_1_Well_21_20170220-1443	0
2	21:Run_2_Well_21_20170220-1525	0
3	21:Run_3_Well_21_20170220-1607	9.286
4	21:Run_4_Well_21_20170220-1650	0
5	21:Run_5_Well_21_20170220-1732	0
6	21:Run_6_Well_21_20170220-1815	0
7	21:Run_7_Well_21_20170220-1857	10.296
8	21:Run_8_Well_21_20170220-1939	0
9	21:Run_9_Well_21_20170220-2022	0
10	21:Run_10_Well_21_20170220-2104	0
11	21:Run_11_Well_21_20170220-2146	0
12	21:Run_12_Well_21_20170220-2229	8.732
13	21:Run_13_Well_21_20170220-2311	11.597
14	21:Run_14_Well_21_20170220-2354	0
15	21:Run_15_Well_21_20170221-0036	0
16	21:Run_17_Well_21_20170221-0201	10.607
17	21:Run_16_Well_21_20170221-0119	0
18	21:Run_18_Well_21_20170221-0243	0
19	21:Run_19_Well_21_20170221-0326	0
20	21:Run_20_Well_21_20170221-0408	0
21	21:Run_21_Well_21_20170221-0451	8.732
22	21:Run_22_Well_21_20170221-0533	0
23	21:Run_23_Well_21_20170221-0615	0
24	21:Run_24_Well_21_20170221-0658	0
25	21:Run_25_Well_21_20170221-0740	10.548
26	21:Run_26_Well_21_20170221-0822	0
27	21:Run_27_Well_21_20170221-0905	0
28	21:Run_28_Well_21_20170221-0947	10.44
29	21:Run_29_Well_21_20170221-1030	9.301
30	21:Run_30_Well_21_20170221-1112	0
31	21:Run_31_Well_21_20170221-1154	10.296
32	21:Run_32_Well_21_20170221-1237	9.618
33	21:Run_33_Well_21_20170221-1319	9.862
34	21:Run_34_Well_21_20170221-1401	0
35	21:Run_35_Well_21_20170221-1444	10.44
36	21:Run_36_Well_21_20170221-1526	12.53
37	21:Run_37_Well_21_20170221-1609	0
38	21:Run_38_Well_21_20170221-1651	0
39	21:Run_39_Well_21_20170221-1733	0
40	21:Run_40_Well_21_20170221-1816	12.258
41	21:Run_41_Well_21_20170221-1858	12.379
42	21:Run_42_Well_21_20170221-1941	12.01
43	21:Run_43_Well_21_20170221-2023	12.369
44	21:Run_44_Well_21_20170221-2105	0
45	21:Run_45_Well_21_20170221-2148	0
46	21:Run_46_Well_21_20170221-2230	11.673
47	21:Run_47_Well_21_20170221-2313	12.903
48	21:Run_48_Well_21_20170221-2355	14.866
49	21:Run_49_Well_21_20170222-0037	12.54
50	21:Run_50_Well_21_20170222-0120	0
51	21:Run_51_Well_21_20170222-0202	0
52	21:Run_52_Well_21_20170222-0245	0
53	21:Run_53_Well_21_20170222-0327	0
54	21:Run_54_Well_21_20170222-0409	13.238
55	21:Run_55_Well_21_20170222-0452	12.042
56	21:Run_56_Well_21_20170222-0534	0
57	21:Run_57_Well_21_20170222-0617	13.928
58	21:Run_58_Well_21_20170222-0659	12.5
59	21:Run_59_Well_21_20170222-0741	0
60	21:Run_60_Well_21_20170222-0824	13.5
61	21:Run_61_Well_21_20170222-0906	0
62	21:Run_62_Well_21_20170222-0948	12.777
63	21:Run_63_Well_21_20170222-1031	0
64	21:Run_64_Well_21_20170222-1113	0
65	21:Run_65_Well_21_20170222-1156	13.5
66	21:Run_66_Well_21_20170222-1238	0
67	21:Run_67_Well_21_20170222-1320	0
68	21:Run_68_Well_21_20170222-1403	0
69	21:Run_69_Well_21_20170222-1445	0
70	21:Run_70_Well_21_20170222-1528	15.572
71	21:Run_71_Well_21_20170222-1610	0
72	21:Run_72_Well_21_20170222-1652	0
73	21:Run_73_Well_21_20170222-1735	0
74	21:Run_74_Well_21_20170222-1817	0
75	21:Run_75_Well_21_20170222-1859	18.2
76	21:Run_76_Well_21_20170222-1942	0
77	21:Run_77_Well_21_20170222-2024	18.668
78	21:Run_78_Well_21_20170222-2106	0
79	21:Run_79_Well_21_20170222-2149	0
80	21:Run_80_Well_21_20170222-2231	17.066
81	21:Run_81_Well_21_20170222-2314	0
82	21:Run_82_Well_21_20170222-2356	0
83	21:Run_83_Well_21_20170223-0039	18.111
84	21:Run_84_Well_21_20170223-0121	19.164
85	21:Run_85_Well_21_20170223-0203	0
86	21:Run_86_Well_21_20170223-0246	18.118
87	21:Run_87_Well_21_20170223-0328	0
88	21:Run_88_Well_21_20170223-0410	0
89	21:Run_89_Well_21_20170223-0453	16.643
90	21:Run_90_Well_21_20170223-0535	16.279
91	21:Run_91_Well_21_20170223-0618	19.105
92	21:Run_92_Well_21_20170223-0700	0
93	21:Run_93_Well_21_20170223-0742	16.771
94	21:Run_94_Well_21_20170223-0825	18.561
95	21:Run_95_Well_21_20170223-0907	18.795
96	21:Run_96_Well_21_20170223-0949	17.029
97	21:Run_97_Well_21_20170223-1032	0
98	21:Run_98_Well_21_20170223-1114	0
99	21:Run_99_Well_21_20170223-1157	19.526
100	21:Run_100_Well_21_20170223-1239	16.14
101	21:Run_101_Well_21_20170223-1322	16.553
102	21:Run_102_Well_21_20170223-1404	0
103	21:Run_103_Well_21_20170223-1446	0
104	21:Run_104_Well_21_20170223-1529	0
105	21:Run_105_Well_21_20170223-1611	0
106	21:Run_106_Well_21_20170223-1654	0
107	21:Run_107_Well_21_20170223-1736	23.114
108	21:Run_108_Well_21_20170223-1818	0
109	21:Run_109_Well_21_20170223-1901	21.36
110	21:Run_110_Well_21_20170223-1943	0
111	21:Run_111_Well_21_20170223-2026	0
112	21:Run_112_Well_21_20170223-2108	21.915
113	21:Run_113_Well_21_20170223-2150	0
114	21:Run_114_Well_21_20170223-2233	0
115	21:Run_115_Well_21_20170223-2315	21.593
116	21:Run_116_Well_21_20170223-2358	0
117	21:Run_117_Well_21_20170224-0040	0
118	21:Run_118_Well_21_20170224-0122	0
119	21:Run_119_Well_21_20170224-0205	0
120	21:Run_120_Well_21_20170224-0247	0
121	21:Run_121_Well_21_20170224-0330	0
122	21:Run_122_Well_21_20170224-0412	0
123	21:Run_123_Well_21_20170224-0454	0
124	21:Run_124_Well_21_20170224-0537	0
125	21:Run_125_Well_21_20170224-0619	0
126	21:Run_126_Well_21_20170224-0701	0
127	21:Run_126_Well_21_20170224-0701	0
128	21:Run_127_Well_21_20170224-0744	21.375
129	21:Run_128_Well_21_20170224-0826	23.419
130	21:Run_129_Well_21_20170224-0909	22.351
131	21:Run_130_Well_21_20170224-0951	0
132	21:Run_131_Well_21_20170224-1033	0
133	21:Run_132_Well_21_20170224-1116	0
134	21:Run_133_Well_21_20170224-1158	0
135	21:Run_134_Well_21_20170224-1241	0
136	21:Run_135_Well_21_20170224-1323	0
137	21:Run_136_Well_21_20170224-1405	22.006
138	21:Run_137_Well_21_20170224-1448	25.387
139	21:Run_138_Well_21_20170224-1530	25.164
140	21:Run_139_Well_21_20170224-1613	0
141	21:Run_140_Well_21_20170224-1655	0
142	21:Run_141_Well_21_20170224-1737	24.759
143	21:Run_142_Well_21_20170224-1820	0
144	21:Run_143_Well_21_20170224-1902	0
145	21:Run_144_Well_21_20170224-1945	0
146	21:Run_145_Well_21_20170224-2027	28.293
147	21:Run_146_Well_21_20170224-2109	27.554
148	21:Run_147_Well_21_20170224-2152	0
149	21:Run_148_Well_21_20170224-2234	0
150	21:Run_149_Well_21_20170224-2317	0
151	21:Run_150_Well_21_20170224-2359	0
152	21:Run_151_Well_21_20170225-0041	0
153	21:Run_152_Well_21_20170225-0124	0
154	21:Run_153_Well_21_20170225-0206	27.102
155	21:Run_154_Well_21_20170225-0249	0
156	21:Run_155_Well_21_20170225-0331	0
157	21:Run_156_Well_21_20170225-0413	0
158	21:Run_157_Well_21_20170225-0456	0
159	21:Run_158_Well_21_20170225-0538	0
160	21:Run_159_Well_21_20170225-0621	0
161	21:Run_160_Well_21_20170225-0703	0
162	21:Run_161_Well_21_20170225-0745	0
163	21:Run_162_Well_21_20170225-0828	0
164	21:Run_163_Well_21_20170225-0910	0
165	21:Run_164_Well_21_20170225-0953	0
166	21:Run_165_Well_21_20170225-1035	0
167	21:Run_166_Well_21_20170225-1117	24.13
168	21:Run_167_Well_21_20170225-1200	0
169	21:Run_168_Well_21_20170225-1242	26.856
170	21:Run_169_Well_21_20170225-1324	0
171	21:Run_170_Well_21_20170225-1407	0
172	21:Run_171_Well_21_20170225-1449	27.586
173	21:Run_172_Well_21_20170225-1532	0
174	21:Run_173_Well_21_20170225-1614	0
175	21:Run_174_Well_21_20170225-1656	0
176	21:Run_175_Well_21_20170225-1739	0
177	21:Run_176_Well_21_20170225-1821	0
178	21:Run_177_Well_21_20170225-1904	0
179	21:Run_178_Well_21_20170225-1946	0
180	21:Run_179_Well_21_20170225-2028	28.792
181	21:Run_180_Well_21_20170225-2111	26.954
182	21:Run_181_Well_21_20170225-2153	26.5
183	21:Run_182_Well_21_20170225-2236	27.731
184	21:Run_183_Well_21_20170225-2318	0
185	21:Run_184_Well_21_20170226-0001	27.06
186	21:Run_185_Well_21_20170226-0043	28.64
187	21:Run_186_Well_21_20170226-0125	24.597
188	21:Run_187_Well_21_20170226-0208	0
189	21:Run_188_Well_21_20170226-0250	0
190	21:Run_189_Well_21_20170226-0333	27.019
191	21:Run_190_Well_21_20170226-0415	0
192	21:Run_191_Well_21_20170226-0458	0
193	21:Run_192_Well_21_20170226-0540	0
194	21:Run_193_Well_21_20170226-0622	0
195	21:Run_194_Well_21_20170226-0705	31.623
196	21:Run_195_Well_21_20170226-0747	0
197	21:Run_196_Well_21_20170226-0829	31.575
198	21:Run_197_Well_21_20170226-0912	28.539
199	21:Run_198_Well_21_20170226-0954	31.293
200	21:Run_199_Well_21_20170226-1036	30.208
201	21:Run_200_Well_21_20170226-1119	28.636
202	21:Run_201_Well_21_20170226-1201	0
203	21:Run_202_Well_21_20170226-1244	30.842
204	21:Run_203_Well_21_20170226-1326	29.125
205	21:Run_204_Well_21_20170226-1408	32.5
206	21:Run_205_Well_21_20170226-1451	29.904
207	21:Run_206_Well_21_20170226-1533	0
208	21:Run_207_Well_21_20170226-1616	0
209	21:Run_208_Well_21_20170226-1658	0
210	21:Run_209_Well_21_20170226-1741	0
211	21:Run_210_Well_21_20170226-1823	0
212	21:Run_211_Well_21_20170226-1905	0
213	21:Run_212_Well_21_20170226-1948	33.11
214	21:Run_213_Well_21_20170226-2030	35.415
215	21:Run_214_Well_21_20170226-2113	0
216	21:Run_215_Well_21_20170226-2155	0
217	21:Run_216_Well_21_20170226-2237	0
218	21:Run_217_Well_21_20170226-2320	0
219	21:Run_218_Well_21_20170227-0002	0
220	21:Run_219_Well_21_20170227-0044	0
221	21:Run_220_Well_21_20170227-0127	0
222	21:Run_221_Well_21_20170227-0209	0
223	21:Run_222_Well_21_20170227-0251	0
224	21:Run_223_Well_21_20170227-0334	0
225	21:Run_224_Well_21_20170227-0416	0
226	21:Run_225_Well_21_20170227-0459	0
227	21:Run_226_Well_21_20170227-0541	39.459
228	21:Run_227_Well_21_20170227-0624	40.022
229	21:Run_228_Well_21_20170227-0706	0
230	21:Run_229_Well_21_20170227-0748	38.347
231	21:Run_230_Well_21_20170227-0831	0
232	21:Run_231_Well_21_20170227-0913	0
233	21:Run_232_Well_21_20170227-0956	36.77
234	21:Run_233_Well_21_20170227-1038	0
235	21:Run_234_Well_21_20170227-1120	0
236	21:Run_235_Well_21_20170227-1203	0
237	21:Run_236_Well_21_20170227-1245	37.343
238	21:Run_237_Well_21_20170227-1327	40.162
239	21:Run_238_Well_21_20170227-1410	0
240	21:Run_239_Well_21_20170227-1452	41.527
241	21:Run_240_Well_21_20170227-1535	38.161
242	21:Run_241_Well_21_20170227-1617	0
243	21:Run_242_Well_21_20170227-1659	0
244	21:Run_243_Well_21_20170227-1742	0
245	21:Run_244_Well_21_20170227-1824	40.5
246	21:Run_245_Well_21_20170227-1907	0
247	21:Run_246_Well_21_20170227-1949	0
248	21:Run_247_Well_21_20170227-2031	0
249	21:Run_248_Well_21_20170227-2114	39.427
250	21:Run_249_Well_21_20170227-2156	38.448
251	21:Run_250_Well_21_20170227-2239	0
252	21:Run_251_Well_21_20170227-2321	42.146
253	21:Run_252_Well_21_20170228-0003	0
254	21:Run_253_Well_21_20170228-0046	0
255	21:Run_254_Well_21_20170228-0128	38.939
256	21:Run_255_Well_21_20170228-0210	0
257	21:Run_256_Well_21_20170228-0253	0
258	21:Run_257_Well_21_20170228-0335	43.165
259	21:Run_258_Well_21_20170228-0418	0
260	21:Run_259_Well_21_20170228-0500	0
261	21:Run_260_Well_21_20170228-0542	37.636
262	21:Run_261_Well_21_20170228-0625	0
263	21:Run_262_Well_21_20170228-0707	0
264	21:Run_263_Well_21_20170228-0750	38.891
265	21:Run_264_Well_21_20170228-0832	0
266	21:Run_265_Well_21_20170228-0915	46.198
267	21:Run_266_Well_21_20170228-0957	0
268	21:Run_267_Well_21_20170228-1039	0
269	21:Run_268_Well_21_20170228-1122	41.404
270	21:Run_269_Well_21_20170228-1204	0
271	21:Run_270_Well_21_20170228-1246	0
272	21:Run_271_Well_21_20170228-1329	0
273	21:Run_272_Well_21_20170228-1411	0
274	21:Run_273_Well_21_20170228-1453	0
275	21:Run_274_Well_21_20170228-1536	0
276	21:Run_275_Well_21_20170228-1618	0
277	21:Run_276_Well_21_20170228-1701	0
278	21:Run_277_Well_21_20170228-1743	0
279	21:Run_278_Well_21_20170228-1825	0
280	21:Run_279_Well_21_20170228-1908	0
281	21:Run_280_Well_21_20170228-1950	42.714
282	21:Run_281_Well_21_20170228-2033	45.675
283	21:Run_282_Well_21_20170228-2115	43.546
284	21:Run_283_Well_21_20170228-2157	0
285	21:Run_284_Well_21_20170228-2240	0
286	21:Run_285_Well_21_20170228-2322	0
287	21:Run_286_Well_21_20170301-0005	46.648
288	21:Run_287_Well_21_20170301-0047	45.918
289	21:Run_288_Well_21_20170301-0129	48.995
290	21:Run_289_Well_21_20170301-0212	45.918
291	21:Run_290_Well_21_20170301-0254	0
292	21:Run_291_Well_21_20170301-0337	45.069
293	21:Run_292_Well_21_20170301-0419	49.563
294	21:Run_293_Well_21_20170301-0501	0
295	21:Run_294_Well_21_20170301-0544	51.793
296	21:Run_295_Well_21_20170301-0626	0
297	21:Run_296_Well_21_20170301-0708	47.447
298	21:Run_297_Well_21_20170301-0751	47.13
299	21:Run_298_Well_21_20170301-0833	0
300	21:Run_299_Well_21_20170301-0916	48.585
301	21:Run_300_Well_21_20170301-0958	0
302	21:Run_301_Well_21_20170301-1040	0
303	21:Run_302_Well_21_20170301-1123	0
304	21:Run_303_Well_21_20170301-1205	0
305	21:Run_304_Well_21_20170301-1247	0
306	21:Run_305_Well_21_20170301-1330	0
307	21:Run_306_Well_21_20170301-1412	0
308	21:Run_307_Well_21_20170301-1455	0
309	21:Run_308_Well_21_20170301-1537	0
310	21:Run_309_Well_21_20170301-1619	0
311	21:Run_310_Well_21_20170301-1702	0
312	21:Run_311_Well_21_20170301-1744	0
313	21:Run_312_Well_21_20170301-1827	0
314	21:Run_313_Well_21_20170301-1909	48.01
315	21:Run_314_Well_21_20170301-1951	0
316	21:Run_315_Well_21_20170301-2034	0
317	21:Run_316_Well_21_20170301-2116	0
318	21:Run_317_Well_21_20170301-2159	0
319	21:Run_318_Well_21_20170301-2241	0
320	21:Run_319_Well_21_20170301-2323	0
321	21:Run_320_Well_21_20170302-0006	50.284
322	21:Run_321_Well_21_20170302-0048	52.173
323	21:Run_322_Well_21_20170302-0130	50
324	21:Run_323_Well_21_20170302-0213	53.2
325	21:Run_324_Well_21_20170302-0255	54.601
326	21:Run_325_Well_21_20170302-0338	0
327	21:Run_326_Well_21_20170302-0420	0
328	21:Run_327_Well_21_20170302-0502	0
329	21:Run_328_Well_21_20170302-0545	0
330	21:Run_329_Well_21_20170302-0627	0
331	21:Run_330_Well_21_20170302-0709	53.397
332	21:Run_331_Well_21_20170302-0752	0
333	21:Run_332_Well_21_20170302-0834	0
334	21:Run_333_Well_21_20170302-0917	53.256
335	21:Run_334_Well_21_20170302-0959	0
336	21:Run_347_Well_21_20170302-1910	0
337	21:Run_348_Well_21_20170302-1952	51.276
338	21:Run_349_Well_21_20170302-2035	51.442
339	21:Run_350_Well_21_20170302-2117	57.578
340	21:Run_351_Well_21_20170302-2159	0
341	21:Run_352_Well_21_20170302-2242	56.36
342	21:Run_353_Well_21_20170302-2324	0
343	21:Run_354_Well_21_20170303-0006	57.578
344	21:Run_355_Well_21_20170303-0049	55.754
345	21:Run_356_Well_21_20170303-0131	0
346	21:Run_357_Well_21_20170303-0214	0
347	21:Run_358_Well_21_20170303-0256	0
348	21:Run_359_Well_21_20170303-0338	0
349	21:Run_360_Well_21_20170303-0421	0
350	21:Run_361_Well_21_20170303-0503	0
351	21:Run_362_Well_21_20170303-0546	0
352	21:Run_363_Well_21_20170303-0628	56.608
353	21:Run_364_Well_21_20170303-0710	0
354	21:Run_365_Well_21_20170303-0753	0
355	21:Run_366_Well_21_20170303-0835	0
356	21:Run_367_Well_21_20170303-0918	0
357	21:Run_368_Well_21_20170303-1000	54.729
358	21:Run_369_Well_21_20170303-1042	0
359	21:Run_370_Well_21_20170303-1125	0
360	21:Run_371_Well_21_20170303-1207	0
361	21:Run_372_Well_21_20170303-1249	0
362	21:Run_373_Well_21_20170303-1332	57.28
363	21:Run_374_Well_21_20170303-1414	0
364	21:Run_375_Well_21_20170303-1457	0
365	21:Run_376_Well_21_20170303-1539	0
366	21:Run_377_Well_21_20170303-1621	0
367	21:Run_378_Well_21_20170303-1704	64.351
368	21:Run_379_Well_21_20170303-1746	0
369	21:Run_380_Well_21_20170303-1829	0
370	21:Run_381_Well_21_20170303-1911	0
371	21:Run_382_Well_21_20170303-1953	0
372	21:Run_383_Well_21_20170303-2036	66.049
373	21:Run_384_Well_21_20170303-2118	0
374	21:Run_385_Well_21_20170303-2200	0
375	21:Run_386_Well_21_20170303-2243	68.473
376	21:Run_387_Well_21_20170303-2325	0
377	21:Run_388_Well_21_20170304-0008	70.896
378	21:Run_389_Well_21_20170304-0050	0
379	21:Run_390_Well_21_20170304-0132	66.772
380	21:Run_391_Well_21_20170304-0215	69.794
381	21:Run_392_Well_21_20170304-0257	0
382	21:Run_393_Well_21_20170304-0340	0
383	21:Run_394_Well_21_20170304-0422	0
384	21:Run_395_Well_21_20170304-0504	68.478
385	21:Run_396_Well_21_20170304-0547	0
386	21:Run_397_Well_21_20170304-0629	0
387	21:Run_398_Well_21_20170304-0712	68.442
388	21:Run_399_Well_21_20170304-0754	66.922
389	21:Run_400_Well_21_20170304-0836	0
390	21:Run_401_Well_21_20170304-0919	0
391	21:Run_402_Well_21_20170304-1001	65.62
392	21:Run_403_Well_21_20170304-1044	0
393	21:Run_404_Well_21_20170304-1126	69.584
394	21:Run_405_Well_21_20170304-1208	0
395	21:Run_406_Well_21_20170304-1251	0
396	21:Run_407_Well_21_20170304-1333	0
397	21:Run_408_Well_21_20170304-1416	67.808
398	21:Run_409_Well_21_20170304-1458	66.854
399	21:Run_410_Well_21_20170304-1540	72.914
400	21:Run_411_Well_21_20170304-1623	0
401	21:Run_412_Well_21_20170304-1705	0
402	21:Run_413_Well_21_20170304-1748	0
403	21:Run_414_Well_21_20170304-1830	0
404	21:Run_415_Well_21_20170304-1912	0
405	21:Run_416_Well_21_20170304-1955	0
406	21:Run_417_Well_21_20170304-2037	0
407	21:Run_418_Well_21_20170304-2120	0
408	21:Run_419_Well_21_20170304-2202	69.459
409	21:Run_420_Well_21_20170304-2244	74.654
410	21:Run_421_Well_21_20170304-2327	0
411	21:Run_422_Well_21_20170305-0009	0
412	21:Run_423_Well_21_20170305-0051	0
413	21:Run_424_Well_21_20170305-0134	0
414	21:Run_425_Well_21_20170305-0216	71.113
415	21:Run_426_Well_21_20170305-0258	73.638
416	21:Run_427_Well_21_20170305-0341	72.521
417	21:Run_428_Well_21_20170305-0423	73.11
418	21:Run_429_Well_21_20170305-0506	0
419	21:Run_430_Well_21_20170305-0548	0
420	21:Run_431_Well_21_20170305-0631	0
421	21:Run_432_Well_21_20170305-0713	71.633
422	21:Run_433_Well_21_20170305-0755	0
423	21:Run_434_Well_21_20170305-0838	77.229
424	21:Run_435_Well_21_20170305-0920	80.5
425	21:Run_436_Well_21_20170305-1002	0
426	21:Run_437_Well_21_20170305-1045	79.983
427	21:Run_438_Well_21_20170305-1127	0
428	21:Run_439_Well_21_20170305-1210	0
429	21:Run_441_Well_21_20170305-1334	0
430	21:Run_443_Well_21_20170305-1459	0
431	21:Run_442_Well_21_20170305-1417	0
432	21:Run_443_Well_21_20170305-1459	0
433	21:Run_444_Well_21_20170305-1542	0
434	21:Run_445_Well_21_20170305-1624	0
435	21:Run_446_Well_21_20170305-1706	0
436	21:Run_447_Well_21_20170305-1749	0
437	21:Run_448_Well_21_20170305-1831	0
438	21:Run_449_Well_21_20170305-1914	0
439	21:Run_450_Well_21_20170305-1956	0
440	21:Run_451_Well_21_20170305-2038	0
441	21:Run_452_Well_21_20170305-2121	0
442	21:Run_453_Well_21_20170305-2203	0
443	21:Run_454_Well_21_20170305-2246	0
