# Supplementary material for: An affordable and automated imaging approach to acquire highly resolved individual data—an example of copepod growth in response to multiple stressors
Source: PeerJ. 2019 Apr 19;7:e6776. doi: 10.7717/peerj.6776 (PMC6476288; doi:10.7717/peerj.6776)
Supplement: Supplemental Information 1 — This zip file contains individual data files as they were acquired by the automatized platform, with each file representing measurements from one individual well plate. It also contains a table which links each file to information about the experimental treatments to which each individual was subjected. [file peerj-07-6776-s001.zip › Supplemental Data S2/Well_42_dat.csv]

Picnr	Label	Length
1	42:Run_1_Well_42_20170220-1453	0
2	42:Run_2_Well_42_20170220-1535	0
3	42:Run_3_Well_42_20170220-1617	0
4	42:Run_4_Well_42_20170220-1700	0
5	42:Run_5_Well_42_20170220-1742	0
6	42:Run_6_Well_42_20170220-1824	0
7	42:Run_7_Well_42_20170220-1907	0
8	42:Run_8_Well_42_20170220-1949	11.686
9	42:Run_9_Well_42_20170220-2032	0
10	42:Run_10_Well_42_20170220-2114	12.374
11	42:Run_11_Well_42_20170220-2156	0
12	42:Run_12_Well_42_20170220-2239	0
13	42:Run_13_Well_42_20170220-2321	0
14	42:Run_14_Well_42_20170221-0004	0
15	42:Run_15_Well_42_20170221-0046	0
16	42:Run_16_Well_42_20170221-0129	12.042
17	42:Run_17_Well_42_20170221-0211	12.552
18	42:Run_18_Well_42_20170221-0253	0
19	42:Run_19_Well_42_20170221-0336	12.776
20	42:Run_20_Well_42_20170221-0418	13.437
21	42:Run_21_Well_42_20170221-0500	14.16
22	42:Run_22_Well_42_20170221-0543	12.482
23	42:Run_23_Well_42_20170221-0625	0
24	42:Run_24_Well_42_20170221-0708	13.288
25	42:Run_25_Well_42_20170221-0750	0
26	42:Run_26_Well_42_20170221-0832	12.737
27	42:Run_27_Well_42_20170221-0915	0
28	42:Run_28_Well_42_20170221-0957	11.662
29	42:Run_29_Well_42_20170221-1040	13.384
30	42:Run_30_Well_42_20170221-1122	0
31	42:Run_31_Well_42_20170221-1204	12.674
32	42:Run_32_Well_42_20170221-1247	13.288
33	42:Run_33_Well_42_20170221-1329	0
34	42:Run_34_Well_42_20170221-1411	0
35	42:Run_35_Well_42_20170221-1454	0
36	42:Run_36_Well_42_20170221-1536	15.608
37	42:Run_37_Well_42_20170221-1619	15.811
38	42:Run_38_Well_42_20170221-1701	0
39	42:Run_39_Well_42_20170221-1743	0
40	42:Run_40_Well_42_20170221-1826	13.275
41	42:Run_41_Well_42_20170221-1908	15.033
42	42:Run_42_Well_42_20170221-1950	15.403
43	42:Run_43_Well_42_20170221-2033	13.77
44	42:Run_44_Well_42_20170221-2115	15.652
45	42:Run_45_Well_42_20170221-2158	18.608
46	42:Run_46_Well_42_20170221-2240	0
47	42:Run_47_Well_42_20170221-2322	0
48	42:Run_48_Well_42_20170222-0005	15.297
49	42:Run_49_Well_42_20170222-0047	15.332
50	42:Run_50_Well_42_20170222-0130	15.878
51	42:Run_51_Well_42_20170222-0212	16.869
52	42:Run_52_Well_42_20170222-0254	16.67
53	42:Run_53_Well_42_20170222-0337	0
54	42:Run_54_Well_42_20170222-0419	0
55	42:Run_55_Well_42_20170222-0502	17.855
56	42:Run_56_Well_42_20170222-0544	17.029
57	42:Run_57_Well_42_20170222-0626	17.339
58	42:Run_58_Well_42_20170222-0709	0
59	42:Run_59_Well_42_20170222-0751	0
60	42:Run_60_Well_42_20170222-0834	0
61	42:Run_61_Well_42_20170222-0916	15.836
62	42:Run_62_Well_42_20170222-0958	0
63	42:Run_63_Well_42_20170222-1041	17.221
64	42:Run_64_Well_42_20170222-1123	18.634
65	42:Run_65_Well_42_20170222-1205	19.969
66	42:Run_66_Well_42_20170222-1248	17.221
67	42:Run_67_Well_42_20170222-1330	0
68	42:Run_68_Well_42_20170222-1413	0
69	42:Run_69_Well_42_20170222-1455	21.05
70	42:Run_70_Well_42_20170222-1538	19.678
71	42:Run_71_Well_42_20170222-1620	0
72	42:Run_72_Well_42_20170222-1702	0
73	42:Run_73_Well_42_20170222-1745	0
74	42:Run_74_Well_42_20170222-1827	18.658
75	42:Run_75_Well_42_20170222-1909	17.951
76	42:Run_76_Well_42_20170222-1952	18.962
77	42:Run_77_Well_42_20170222-2034	19.743
78	42:Run_78_Well_42_20170222-2116	0
79	42:Run_79_Well_42_20170222-2159	19.756
80	42:Run_80_Well_42_20170222-2241	0
81	42:Run_81_Well_42_20170222-2323	20.71
82	42:Run_82_Well_42_20170223-0006	17.221
83	42:Run_83_Well_42_20170223-0048	16.087
84	42:Run_84_Well_42_20170223-0131	0
85	42:Run_85_Well_42_20170223-0213	18.37
86	42:Run_86_Well_42_20170223-0255	21.5
87	42:Run_87_Well_42_20170223-0338	19.195
88	42:Run_88_Well_42_20170223-0420	0
89	42:Run_89_Well_42_20170223-0503	20.661
90	42:Run_90_Well_42_20170223-0545	20.774
91	42:Run_91_Well_42_20170223-0627	19.647
92	42:Run_92_Well_42_20170223-0710	0
93	42:Run_93_Well_42_20170223-0752	0
94	42:Run_94_Well_42_20170223-0834	23.949
95	42:Run_95_Well_42_20170223-0917	0
96	42:Run_96_Well_42_20170223-0959	23.501
97	42:Run_97_Well_42_20170223-1042	0
98	42:Run_98_Well_42_20170223-1124	22.75
99	42:Run_99_Well_42_20170223-1207	0
100	42:Run_100_Well_42_20170223-1249	23.576
101	42:Run_101_Well_42_20170223-1331	23.881
102	42:Run_102_Well_42_20170223-1414	21.952
103	42:Run_103_Well_42_20170223-1456	0
104	42:Run_104_Well_42_20170223-1539	23.856
105	42:Run_105_Well_42_20170223-1621	24.058
106	42:Run_106_Well_42_20170223-1703	0
107	42:Run_107_Well_42_20170223-1746	0
108	42:Run_108_Well_42_20170223-1828	0
109	42:Run_109_Well_42_20170223-1911	22.771
110	42:Run_110_Well_42_20170223-1953	0
111	42:Run_111_Well_42_20170223-2036	21.97
112	42:Run_112_Well_42_20170223-2118	0
113	42:Run_113_Well_42_20170223-2200	0
114	42:Run_114_Well_42_20170223-2243	0
115	42:Run_115_Well_42_20170223-2325	25.819
116	42:Run_116_Well_42_20170224-0008	0
117	42:Run_117_Well_42_20170224-0050	0
118	42:Run_118_Well_42_20170224-0132	24.009
119	42:Run_119_Well_42_20170224-0215	0
120	42:Run_120_Well_42_20170224-0257	23.005
121	42:Run_121_Well_42_20170224-0340	26.685
122	42:Run_122_Well_42_20170224-0422	0
123	42:Run_123_Well_42_20170224-0504	27.501
124	42:Run_124_Well_42_20170224-0547	0
125	42:Run_125_Well_42_20170224-0629	25.554
126	42:Run_126_Well_42_20170224-0711	26.956
127	42:Run_127_Well_42_20170224-0754	0
128	42:Run_128_Well_42_20170224-0836	0
129	42:Run_129_Well_42_20170224-0919	26.8
130	42:Run_130_Well_42_20170224-1001	28.684
131	42:Run_131_Well_42_20170224-1043	0
132	42:Run_132_Well_42_20170224-1126	0
133	42:Run_133_Well_42_20170224-1208	0
134	42:Run_134_Well_42_20170224-1250	0
135	42:Run_135_Well_42_20170224-1333	26.6
136	42:Run_136_Well_42_20170224-1415	0
137	42:Run_137_Well_42_20170224-1458	29.267
138	42:Run_138_Well_42_20170224-1540	27.722
139	42:Run_139_Well_42_20170224-1622	0
140	42:Run_140_Well_42_20170224-1705	0
141	42:Run_141_Well_42_20170224-1747	0
142	42:Run_142_Well_42_20170224-1830	29.015
143	42:Run_143_Well_42_20170224-1912	0
144	42:Run_144_Well_42_20170224-1954	26.7
145	42:Run_145_Well_42_20170224-2037	26.635
146	42:Run_146_Well_42_20170224-2119	0
147	42:Run_147_Well_42_20170224-2202	28.052
148	42:Run_148_Well_42_20170224-2244	0
149	42:Run_149_Well_42_20170224-2326	0
150	42:Run_150_Well_42_20170225-0009	0
151	42:Run_151_Well_42_20170225-0051	28.667
152	42:Run_152_Well_42_20170225-0134	26.359
153	42:Run_153_Well_42_20170225-0216	0
154	42:Run_154_Well_42_20170225-0259	27.341
155	42:Run_155_Well_42_20170225-0341	0
156	42:Run_156_Well_42_20170225-0423	0
157	42:Run_157_Well_42_20170225-0506	0
158	42:Run_158_Well_42_20170225-0548	26.077
159	42:Run_159_Well_42_20170225-0630	0
160	42:Run_160_Well_42_20170225-0713	0
161	42:Run_161_Well_42_20170225-0755	25.248
162	42:Run_162_Well_42_20170225-0838	0
163	42:Run_163_Well_42_20170225-0920	0
164	42:Run_164_Well_42_20170225-1002	0
165	42:Run_165_Well_42_20170225-1045	31.401
166	42:Run_166_Well_42_20170225-1127	0
167	42:Run_167_Well_42_20170225-1209	29.373
168	42:Run_168_Well_42_20170225-1252	29.533
169	42:Run_169_Well_42_20170225-1334	32.062
170	42:Run_170_Well_42_20170225-1417	0
171	42:Run_171_Well_42_20170225-1459	0
172	42:Run_172_Well_42_20170225-1542	28.333
173	42:Run_173_Well_42_20170225-1624	30.026
174	42:Run_174_Well_42_20170225-1706	0
175	42:Run_175_Well_42_20170225-1749	0
176	42:Run_176_Well_42_20170225-1831	0
177	42:Run_177_Well_42_20170225-1913	0
178	42:Run_178_Well_42_20170225-1956	29.674
179	42:Run_179_Well_42_20170225-2038	30.275
180	42:Run_180_Well_42_20170225-2121	29.758
181	42:Run_181_Well_42_20170225-2203	30.587
182	42:Run_182_Well_42_20170225-2246	0
183	42:Run_183_Well_42_20170225-2328	0
184	42:Run_184_Well_42_20170226-0010	29.562
185	42:Run_185_Well_42_20170226-0053	0
186	42:Run_186_Well_42_20170226-0135	35.855
187	42:Run_187_Well_42_20170226-0218	38.909
188	42:Run_188_Well_42_20170226-0300	0
189	42:Run_189_Well_42_20170226-0343	0
190	42:Run_190_Well_42_20170226-0425	42.145
191	42:Run_191_Well_42_20170226-0507	0
192	42:Run_192_Well_42_20170226-0550	0
193	42:Run_193_Well_42_20170226-0632	0
194	42:Run_194_Well_42_20170226-0714	0
195	42:Run_195_Well_42_20170226-0757	41.922
196	42:Run_196_Well_42_20170226-0839	39.951
197	42:Run_197_Well_42_20170226-0922	40.114
198	42:Run_198_Well_42_20170226-1004	37.736
199	42:Run_199_Well_42_20170226-1046	41.486
200	42:Run_200_Well_42_20170226-1129	41.353
201	42:Run_201_Well_42_20170226-1211	36.916
202	42:Run_202_Well_42_20170226-1253	0
203	42:Run_203_Well_42_20170226-1336	0
204	42:Run_204_Well_42_20170226-1418	43.487
205	42:Run_205_Well_42_20170226-1501	0
206	42:Run_206_Well_42_20170226-1543	37.423
207	42:Run_207_Well_42_20170226-1626	42.274
208	42:Run_208_Well_42_20170226-1708	0
209	42:Run_209_Well_42_20170226-1751	0
210	42:Run_210_Well_42_20170226-1833	0
211	42:Run_211_Well_42_20170226-1915	43.433
212	42:Run_212_Well_42_20170226-1958	0
213	42:Run_213_Well_42_20170226-2040	0
214	42:Run_214_Well_42_20170226-2122	43.417
215	42:Run_215_Well_42_20170226-2205	42.333
216	42:Run_216_Well_42_20170226-2247	0
217	42:Run_217_Well_42_20170226-2329	43.481
218	42:Run_218_Well_42_20170227-0012	0
219	42:Run_219_Well_42_20170227-0054	0
220	42:Run_220_Well_42_20170227-0137	0
221	42:Run_221_Well_42_20170227-0219	42.096
222	42:Run_222_Well_42_20170227-0301	46.396
223	42:Run_223_Well_42_20170227-0344	43.824
224	42:Run_224_Well_42_20170227-0426	44.964
225	42:Run_225_Well_42_20170227-0509	0
226	42:Run_226_Well_42_20170227-0551	0
227	42:Run_227_Well_42_20170227-0634	0
228	42:Run_228_Well_42_20170227-0716	0
229	42:Run_229_Well_42_20170227-0758	47.876
230	42:Run_230_Well_42_20170227-0841	47.984
231	42:Run_231_Well_42_20170227-0923	49.402
232	42:Run_232_Well_42_20170227-1005	0
233	42:Run_233_Well_42_20170227-1048	46.402
234	42:Run_234_Well_42_20170227-1130	0
235	42:Run_235_Well_42_20170227-1213	45.966
236	42:Run_236_Well_42_20170227-1255	0
237	42:Run_237_Well_42_20170227-1337	0
238	42:Run_238_Well_42_20170227-1420	0
239	42:Run_239_Well_42_20170227-1502	0
240	42:Run_240_Well_42_20170227-1544	0
241	42:Run_241_Well_42_20170227-1627	0
242	42:Run_242_Well_42_20170227-1709	0
243	42:Run_243_Well_42_20170227-1752	50.252
244	42:Run_244_Well_42_20170227-1834	0
245	42:Run_245_Well_42_20170227-1916	0
246	42:Run_246_Well_42_20170227-1959	0
247	42:Run_247_Well_42_20170227-2041	0
248	42:Run_248_Well_42_20170227-2124	53.303
249	42:Run_249_Well_42_20170227-2206	0
250	42:Run_250_Well_42_20170227-2248	53.451
251	42:Run_251_Well_42_20170227-2331	0
252	42:Run_252_Well_42_20170228-0013	53.235
253	42:Run_253_Well_42_20170228-0055	54.392
254	42:Run_254_Well_42_20170228-0138	0
255	42:Run_255_Well_42_20170228-0220	52.499
256	42:Run_256_Well_42_20170228-0303	0
257	42:Run_257_Well_42_20170228-0345	0
258	42:Run_258_Well_42_20170228-0428	0
259	42:Run_259_Well_42_20170228-0510	0
260	42:Run_260_Well_42_20170228-0552	53.48
261	42:Run_261_Well_42_20170228-0635	0
262	42:Run_262_Well_42_20170228-0717	0
263	42:Run_263_Well_42_20170228-0800	57.889
264	42:Run_264_Well_42_20170228-0842	0
265	42:Run_265_Well_42_20170228-0925	0
266	42:Run_266_Well_42_20170228-1007	0
267	42:Run_267_Well_42_20170228-1049	0
268	42:Run_268_Well_42_20170228-1132	0
269	42:Run_269_Well_42_20170228-1214	0
270	42:Run_270_Well_42_20170228-1256	0
271	42:Run_271_Well_42_20170228-1339	0
272	42:Run_272_Well_42_20170228-1421	0
273	42:Run_273_Well_42_20170228-1503	0
274	42:Run_274_Well_42_20170228-1546	0
275	42:Run_275_Well_42_20170228-1628	0
276	42:Run_276_Well_42_20170228-1710	57.385
277	42:Run_277_Well_42_20170228-1753	58.397
278	42:Run_278_Well_42_20170228-1835	0
279	42:Run_279_Well_42_20170228-1918	0
280	42:Run_280_Well_42_20170228-2000	0
281	42:Run_281_Well_42_20170228-2042	0
282	42:Run_282_Well_42_20170228-2125	0
283	42:Run_283_Well_42_20170228-2207	0
284	42:Run_284_Well_42_20170228-2250	0
285	42:Run_285_Well_42_20170228-2332	0
286	42:Run_286_Well_42_20170301-0014	64.533
287	42:Run_287_Well_42_20170301-0057	61.905
288	42:Run_288_Well_42_20170301-0139	0
289	42:Run_289_Well_42_20170301-0222	0
290	42:Run_290_Well_42_20170301-0304	63.697
291	42:Run_291_Well_42_20170301-0346	0
292	42:Run_292_Well_42_20170301-0429	60.672
293	42:Run_293_Well_42_20170301-0511	63.144
294	42:Run_294_Well_42_20170301-0553	67.411
295	42:Run_295_Well_42_20170301-0636	0
296	42:Run_296_Well_42_20170301-0718	0
297	42:Run_297_Well_42_20170301-0801	0
298	42:Run_298_Well_42_20170301-0843	67.758
299	42:Run_299_Well_42_20170301-0925	66.611
300	42:Run_300_Well_42_20170301-1008	0
301	42:Run_301_Well_42_20170301-1050	68.261
302	42:Run_302_Well_42_20170301-1132	0
303	42:Run_303_Well_42_20170301-1215	0
304	42:Run_304_Well_42_20170301-1257	0
305	42:Run_305_Well_42_20170301-1340	0
306	42:Run_306_Well_42_20170301-1422	65.869
307	42:Run_307_Well_42_20170301-1504	0
308	42:Run_308_Well_42_20170301-1547	0
309	42:Run_309_Well_42_20170301-1629	0
310	42:Run_310_Well_42_20170301-1712	70.937
311	42:Run_311_Well_42_20170301-1754	71.051
312	42:Run_312_Well_42_20170301-1836	0
313	42:Run_313_Well_42_20170301-1919	0
314	42:Run_314_Well_42_20170301-2001	67.417
315	42:Run_315_Well_42_20170301-2044	0
316	42:Run_316_Well_42_20170301-2126	0
317	42:Run_317_Well_42_20170301-2208	0
318	42:Run_318_Well_42_20170301-2251	0
319	42:Run_319_Well_42_20170301-2333	0
320	42:Run_320_Well_42_20170302-0016	74.324
321	42:Run_321_Well_42_20170302-0058	0
322	42:Run_322_Well_42_20170302-0140	0
323	42:Run_323_Well_42_20170302-0223	0
324	42:Run_324_Well_42_20170302-0305	0
325	42:Run_325_Well_42_20170302-0347	79.577
326	42:Run_326_Well_42_20170302-0430	79.914
327	42:Run_327_Well_42_20170302-0512	0
328	42:Run_328_Well_42_20170302-0554	0
329	42:Run_329_Well_42_20170302-0637	76.081
330	42:Run_330_Well_42_20170302-0719	0
331	42:Run_331_Well_42_20170302-0802	0
332	42:Run_332_Well_42_20170302-0844	76.722
333	42:Run_333_Well_42_20170302-0926	0
334	42:Run_334_Well_42_20170302-1009	0
335	42:Run_335_Well_42_20170302-1051	74.636
336	42:Run_336_Well_42_20170302-1134	0
337	42:Run_337_Well_42_20170302-1216	0
338	42:Run_338_Well_42_20170302-1259	0
339	42:Run_339_Well_42_20170302-1341	0
340	42:Run_340_Well_42_20170302-1423	84.012
341	42:Run_341_Well_42_20170302-1506	83.358
342	42:Run_342_Well_42_20170302-1548	0
343	42:Run_343_Well_42_20170302-1630	84.713
344	42:Run_344_Well_42_20170302-1713	0
345	42:Run_345_Well_42_20170302-1755	86.955
346	42:Run_346_Well_42_20170302-1838	0
347	42:Run_347_Well_42_20170302-1920	0
348	42:Run_348_Well_42_20170302-2002	0
349	42:Run_349_Well_42_20170302-2044	0
350	42:Run_350_Well_42_20170302-2127	85.984
351	42:Run_351_Well_42_20170302-2209	85.804
352	42:Run_352_Well_42_20170302-2251	0
353	42:Run_353_Well_42_20170302-2334	0
354	42:Run_354_Well_42_20170303-0016	0
355	42:Run_355_Well_42_20170303-0059	81.303
356	42:Run_356_Well_42_20170303-0141	85.083
357	42:Run_357_Well_42_20170303-0223	85.873
358	42:Run_359_Well_42_20170303-0348	0
359	42:Run_360_Well_42_20170303-0431	0
360	42:Run_361_Well_42_20170303-0513	0
361	42:Run_362_Well_42_20170303-0555	0
362	42:Run_363_Well_42_20170303-0638	90.035
363	42:Run_364_Well_42_20170303-0720	0
364	42:Run_365_Well_42_20170303-0803	0
365	42:Run_366_Well_42_20170303-0845	88.414
366	42:Run_367_Well_42_20170303-0927	89.423
367	42:Run_368_Well_42_20170303-1010	0
368	42:Run_369_Well_42_20170303-1052	95.224
369	42:Run_370_Well_42_20170303-1135	0
370	42:Run_371_Well_42_20170303-1217	98.018
371	42:Run_372_Well_42_20170303-1259	94.701
372	42:Run_373_Well_42_20170303-1342	0
373	42:Run_374_Well_42_20170303-1424	0
374	42:Run_375_Well_42_20170303-1507	94.304
375	42:Run_376_Well_42_20170303-1549	0
376	42:Run_376_Well_42_20170303-1549	0
377	42:Run_377_Well_42_20170303-1631	0
378	42:Run_378_Well_42_20170303-1714	98.082
379	42:Run_379_Well_42_20170303-1756	0
380	42:Run_380_Well_42_20170303-1838	0
381	42:Run_381_Well_42_20170303-1921	0
382	42:Run_382_Well_42_20170303-2003	0
383	42:Run_383_Well_42_20170303-2045	0
384	42:Run_384_Well_42_20170303-2128	0
385	42:Run_385_Well_42_20170303-2210	97.808
386	42:Run_386_Well_42_20170303-2253	0
387	42:Run_387_Well_42_20170303-2335	0
388	42:Run_388_Well_42_20170304-0018	0
389	42:Run_389_Well_42_20170304-0100	94.957
390	42:Run_390_Well_42_20170304-0142	101.414
391	42:Run_391_Well_42_20170304-0225	0
392	42:Run_392_Well_42_20170304-0307	0
393	42:Run_393_Well_42_20170304-0349	0
394	42:Run_394_Well_42_20170304-0432	0
395	42:Run_395_Well_42_20170304-0514	99.562
396	42:Run_396_Well_42_20170304-0557	95.676
397	42:Run_397_Well_42_20170304-0639	0
398	42:Run_398_Well_42_20170304-0722	0
399	42:Run_399_Well_42_20170304-0804	0
400	42:Run_400_Well_42_20170304-0846	103.65
401	42:Run_401_Well_42_20170304-0929	98.795
402	42:Run_402_Well_42_20170304-1011	0
403	42:Run_403_Well_42_20170304-1054	0
404	42:Run_404_Well_42_20170304-1136	0
405	42:Run_405_Well_42_20170304-1218	0
406	42:Run_406_Well_42_20170304-1301	0
407	42:Run_407_Well_42_20170304-1343	0
408	42:Run_408_Well_42_20170304-1425	0
409	42:Run_409_Well_42_20170304-1508	0
410	42:Run_410_Well_42_20170304-1550	105.603
411	42:Run_411_Well_42_20170304-1633	105.603
412	42:Run_412_Well_42_20170304-1715	105.603
413	42:Run_413_Well_42_20170304-1757	0
414	42:Run_414_Well_42_20170304-1840	0
415	42:Run_415_Well_42_20170304-1922	99.545
416	42:Run_416_Well_42_20170304-2005	104.137
417	42:Run_417_Well_42_20170304-2047	0
418	42:Run_418_Well_42_20170304-2129	0
419	42:Run_419_Well_42_20170304-2212	0
420	42:Run_420_Well_42_20170304-2254	0
421	42:Run_421_Well_42_20170304-2336	0
422	42:Run_422_Well_42_20170305-0019	0
423	42:Run_423_Well_42_20170305-0101	102.783
424	42:Run_424_Well_42_20170305-0144	0
425	42:Run_425_Well_42_20170305-0226	0
426	42:Run_426_Well_42_20170305-0308	0
427	42:Run_427_Well_42_20170305-0351	0
428	42:Run_428_Well_42_20170305-0433	0
429	42:Run_429_Well_42_20170305-0516	0
430	42:Run_430_Well_42_20170305-0558	0
431	42:Run_431_Well_42_20170305-0640	0
432	42:Run_432_Well_42_20170305-0723	0
433	42:Run_433_Well_42_20170305-0805	0
434	42:Run_434_Well_42_20170305-0847	100.344
435	42:Run_435_Well_42_20170305-0930	0
436	42:Run_436_Well_42_20170305-1012	0
437	42:Run_437_Well_42_20170305-1055	0
438	42:Run_438_Well_42_20170305-1137	0
439	42:Run_439_Well_42_20170305-1219	0
440	42:Run_440_Well_42_20170305-1302	0
441	42:Run_441_Well_42_20170305-1344	0
442	42:Run_442_Well_42_20170305-1427	0
443	42:Run_443_Well_42_20170305-1509	0
444	42:Run_444_Well_42_20170305-1551	0
445	42:Run_445_Well_42_20170305-1634	0
446	42:Run_446_Well_42_20170305-1716	0
447	42:Run_447_Well_42_20170305-1759	0
448	42:Run_448_Well_42_20170305-1841	0
449	42:Run_449_Well_42_20170305-1923	0
450	42:Run_450_Well_42_20170305-2006	0
451	42:Run_451_Well_42_20170305-2048	0
452	42:Run_452_Well_42_20170305-2131	0
453	42:Run_453_Well_42_20170305-2213	0
454	42:Run_454_Well_42_20170305-2256	0
