# Supplementary material for: An affordable and automated imaging approach to acquire highly resolved individual data—an example of copepod growth in response to multiple stressors
Source: PeerJ. 2019 Apr 19;7:e6776. doi: 10.7717/peerj.6776 (PMC6476288; doi:10.7717/peerj.6776)
Supplement: Supplemental Information 1 — This zip file contains individual data files as they were acquired by the automatized platform, with each file representing measurements from one individual well plate. It also contains a table which links each file to information about the experimental treatments to which each individual was subjected. [file peerj-07-6776-s001.zip › Supplemental Data S2/Well_20_dat.csv]

Picnr	Label	Length
1	20:Run_1_Well_20_20170220-1442	0
2	20:Run_2_Well_20_20170220-1525	0
3	20:Run_3_Well_20_20170220-1607	10.414
4	20:Run_4_Well_20_20170220-1649	0
5	20:Run_5_Well_20_20170220-1732	0
6	20:Run_6_Well_20_20170220-1814	0
7	20:Run_7_Well_20_20170220-1857	11.795
8	20:Run_8_Well_20_20170220-1939	10.541
9	20:Run_9_Well_20_20170220-2021	0
10	20:Run_10_Well_20_20170220-2104	0
11	20:Run_11_Well_20_20170220-2146	0
12	20:Run_12_Well_20_20170220-2229	11.068
13	20:Run_13_Well_20_20170220-2311	0
14	20:Run_14_Well_20_20170220-2354	15.008
15	20:Run_15_Well_20_20170221-0036	14.534
16	20:Run_16_Well_20_20170221-0118	12.971
17	20:Run_17_Well_20_20170221-0201	12.093
18	20:Run_18_Well_20_20170221-0243	0.5
19	20:Run_19_Well_20_20170221-0326	0
20	20:Run_20_Well_20_20170221-0408	0
21	20:Run_21_Well_20_20170221-0450	0
22	20:Run_22_Well_20_20170221-0533	0
23	20:Run_23_Well_20_20170221-0615	0
24	20:Run_24_Well_20_20170221-0658	0
25	20:Run_25_Well_20_20170221-0740	0
26	20:Run_26_Well_20_20170221-0822	10.308
27	20:Run_27_Well_20_20170221-0905	12.349
28	20:Run_28_Well_20_20170221-0947	0
29	20:Run_29_Well_20_20170221-1029	12.54
30	20:Run_30_Well_20_20170221-1112	0
31	20:Run_31_Well_20_20170221-1154	12.649
32	20:Run_32_Well_20_20170221-1237	13.238
33	20:Run_33_Well_20_20170221-1319	14.534
34	20:Run_34_Well_20_20170221-1401	0
35	20:Run_35_Well_20_20170221-1444	13.038
36	20:Run_36_Well_20_20170221-1526	0
37	20:Run_37_Well_20_20170221-1608	0
38	20:Run_38_Well_20_20170221-1651	0
39	20:Run_39_Well_20_20170221-1733	9.124
40	20:Run_40_Well_20_20170221-1815	17.328
41	20:Run_41_Well_20_20170221-1858	13.314
42	20:Run_42_Well_20_20170221-1940	14.009
43	20:Run_43_Well_20_20170221-2023	0
44	20:Run_44_Well_20_20170221-2105	0
45	20:Run_45_Well_20_20170221-2148	0
46	20:Run_46_Well_20_20170221-2230	14.327
47	20:Run_47_Well_20_20170221-2312	16.101
48	20:Run_48_Well_20_20170221-2355	0
49	20:Run_49_Well_20_20170222-0037	15.89
50	20:Run_50_Well_20_20170222-0120	0
51	20:Run_51_Well_20_20170222-0202	0
52	20:Run_52_Well_20_20170222-0244	0
53	20:Run_53_Well_20_20170222-0327	0
54	20:Run_54_Well_20_20170222-0409	15.532
55	20:Run_55_Well_20_20170222-0451	13.757
56	20:Run_56_Well_20_20170222-0534	0
57	20:Run_57_Well_20_20170222-0616	0
58	20:Run_58_Well_20_20170222-0659	14.534
59	20:Run_59_Well_20_20170222-0741	0
60	20:Run_60_Well_20_20170222-0823	16.125
61	20:Run_61_Well_20_20170222-0906	0
62	20:Run_62_Well_20_20170222-0948	17.868
63	20:Run_63_Well_20_20170222-1031	17.804
64	20:Run_64_Well_20_20170222-1113	19.698
65	20:Run_65_Well_20_20170222-1155	19.235
66	20:Run_66_Well_20_20170222-1238	0
67	20:Run_67_Well_20_20170222-1320	0
68	20:Run_68_Well_20_20170222-1403	0
69	20:Run_69_Well_20_20170222-1445	0
70	20:Run_70_Well_20_20170222-1527	20.006
71	20:Run_71_Well_20_20170222-1610	0
72	20:Run_72_Well_20_20170222-1652	21.915
73	20:Run_73_Well_20_20170222-1734	18.682
74	20:Run_74_Well_20_20170222-1817	0
75	20:Run_75_Well_20_20170222-1859	19.812
76	20:Run_76_Well_20_20170222-1942	0
77	20:Run_77_Well_20_20170222-2024	21.593
78	20:Run_78_Well_20_20170222-2106	0
79	20:Run_79_Well_20_20170222-2149	0
80	20:Run_80_Well_20_20170222-2231	19.455
81	20:Run_81_Well_20_20170222-2313	0
82	20:Run_82_Well_20_20170222-2356	18.868
83	20:Run_83_Well_20_20170223-0038	0
84	20:Run_84_Well_20_20170223-0121	0
85	20:Run_85_Well_20_20170223-0203	0
86	20:Run_86_Well_20_20170223-0245	17.507
87	20:Run_87_Well_20_20170223-0328	18.795
88	20:Run_88_Well_20_20170223-0410	0
89	20:Run_89_Well_20_20170223-0453	19.78
90	20:Run_90_Well_20_20170223-0535	0
91	20:Run_91_Well_20_20170223-0617	21.691
92	20:Run_92_Well_20_20170223-0700	0
93	20:Run_93_Well_20_20170223-0742	0
94	20:Run_94_Well_20_20170223-0824	23.601
95	20:Run_95_Well_20_20170223-0907	0
96	20:Run_96_Well_20_20170223-0949	0
97	20:Run_97_Well_20_20170223-1032	20.742
98	20:Run_98_Well_20_20170223-1114	0
99	20:Run_99_Well_20_20170223-1156	0
100	20:Run_100_Well_20_20170223-1239	22.771
101	20:Run_101_Well_20_20170223-1321	0
102	20:Run_102_Well_20_20170223-1404	21.243
103	20:Run_103_Well_20_20170223-1446	0
104	20:Run_104_Well_20_20170223-1528	20.988
105	20:Run_105_Well_20_20170223-1611	0
106	20:Run_106_Well_20_20170223-1653	0
107	20:Run_107_Well_20_20170223-1736	23.033
108	20:Run_108_Well_20_20170223-1818	0
109	20:Run_109_Well_20_20170223-1901	0
110	20:Run_110_Well_20_20170223-1943	0
111	20:Run_111_Well_20_20170223-2025	23.265
112	20:Run_112_Well_20_20170223-2108	23.585
113	20:Run_113_Well_20_20170223-2150	0
114	20:Run_114_Well_20_20170223-2233	0
115	20:Run_115_Well_20_20170223-2315	22.389
116	20:Run_116_Well_20_20170223-2357	0
117	20:Run_117_Well_20_20170224-0040	0
118	20:Run_118_Well_20_20170224-0122	23.838
119	20:Run_119_Well_20_20170224-0205	0
120	20:Run_120_Well_20_20170224-0247	0
121	20:Run_121_Well_20_20170224-0329	0
122	20:Run_122_Well_20_20170224-0412	0
123	20:Run_123_Well_20_20170224-0454	0
124	20:Run_124_Well_20_20170224-0537	25.656
125	20:Run_125_Well_20_20170224-0619	0
126	20:Run_126_Well_20_20170224-0701	25.495
127	20:Run_127_Well_20_20170224-0744	0
128	20:Run_128_Well_20_20170224-0826	0
129	20:Run_129_Well_20_20170224-0908	25.456
130	20:Run_130_Well_20_20170224-0951	0
131	20:Run_131_Well_20_20170224-1033	0
132	20:Run_132_Well_20_20170224-1115	28.231
133	20:Run_133_Well_20_20170224-1158	0
134	20:Run_134_Well_20_20170224-1240	28.504
135	20:Run_135_Well_20_20170224-1323	0
136	20:Run_136_Well_20_20170224-1405	28.324
137	20:Run_137_Well_20_20170224-1448	0
138	20:Run_138_Well_20_20170224-1530	0
139	20:Run_139_Well_20_20170224-1612	0
140	20:Run_140_Well_20_20170224-1655	0
141	20:Run_141_Well_20_20170224-1737	0
142	20:Run_142_Well_20_20170224-1820	0
143	20:Run_143_Well_20_20170224-1902	0
144	20:Run_144_Well_20_20170224-1944	0
145	20:Run_145_Well_20_20170224-2027	0
146	20:Run_146_Well_20_20170224-2109	27.951
147	20:Run_147_Well_20_20170224-2151	0
148	20:Run_148_Well_20_20170224-2234	27.065
149	20:Run_149_Well_20_20170224-2316	29.547
150	20:Run_150_Well_20_20170224-2359	0
151	20:Run_151_Well_20_20170225-0041	0
152	20:Run_152_Well_20_20170225-0124	0
153	20:Run_153_Well_20_20170225-0206	27.281
154	20:Run_154_Well_20_20170225-0248	29.108
155	20:Run_155_Well_20_20170225-0331	26.744
156	20:Run_156_Well_20_20170225-0413	0
157	20:Run_157_Well_20_20170225-0456	28.425
158	20:Run_158_Well_20_20170225-0538	0
159	20:Run_159_Well_20_20170225-0620	0
160	20:Run_160_Well_20_20170225-0703	0
161	20:Run_161_Well_20_20170225-0745	0
162	20:Run_162_Well_20_20170225-0827	0
163	20:Run_163_Well_20_20170225-0910	0
164	20:Run_164_Well_20_20170225-0952	0
165	20:Run_165_Well_20_20170225-1035	27.019
166	20:Run_166_Well_20_20170225-1117	0
167	20:Run_167_Well_20_20170225-1159	29.703
168	20:Run_168_Well_20_20170225-1242	0
169	20:Run_169_Well_20_20170225-1324	0
170	20:Run_170_Well_20_20170225-1407	0
171	20:Run_171_Well_20_20170225-1449	29.415
172	20:Run_172_Well_20_20170225-1531	32.175
173	20:Run_173_Well_20_20170225-1614	0
174	20:Run_174_Well_20_20170225-1656	0
175	20:Run_175_Well_20_20170225-1739	26.879
176	20:Run_177_Well_20_20170225-1903	31.121
177	20:Run_176_Well_20_20170225-1821	0
178	20:Run_178_Well_20_20170225-1946	0
179	20:Run_179_Well_20_20170225-2028	29.232
180	20:Run_180_Well_20_20170225-2111	30.842
181	20:Run_181_Well_20_20170225-2153	0
182	20:Run_182_Well_20_20170225-2235	28.46
183	20:Run_183_Well_20_20170225-2318	30.414
184	20:Run_184_Well_20_20170226-0000	28.412
185	20:Run_185_Well_20_20170226-0043	0
186	20:Run_186_Well_20_20170226-0125	0
187	20:Run_187_Well_20_20170226-0207	0
188	20:Run_188_Well_20_20170226-0250	0
189	20:Run_189_Well_20_20170226-0332	0
190	20:Run_190_Well_20_20170226-0415	0
191	20:Run_191_Well_20_20170226-0457	0
192	20:Run_192_Well_20_20170226-0540	0
193	20:Run_193_Well_20_20170226-0622	0
194	20:Run_194_Well_20_20170226-0704	0
195	20:Run_195_Well_20_20170226-0747	0
196	20:Run_196_Well_20_20170226-0829	0
197	20:Run_197_Well_20_20170226-0911	0
198	20:Run_198_Well_20_20170226-0954	44.142
199	20:Run_199_Well_20_20170226-1036	0
200	20:Run_200_Well_20_20170226-1118	38.736
201	20:Run_201_Well_20_20170226-1201	0
202	20:Run_202_Well_20_20170226-1243	38.707
203	20:Run_203_Well_20_20170226-1326	0
204	20:Run_204_Well_20_20170226-1408	39.925
205	20:Run_205_Well_20_20170226-1451	42.146
206	20:Run_206_Well_20_20170226-1533	0
207	20:Run_207_Well_20_20170226-1615	0
208	20:Run_208_Well_20_20170226-1658	0
209	20:Run_209_Well_20_20170226-1740	0
210	20:Run_210_Well_20_20170226-1823	40.478
211	20:Run_211_Well_20_20170226-1905	0
212	20:Run_212_Well_20_20170226-1947	0
213	20:Run_213_Well_20_20170226-2030	38.659
214	20:Run_214_Well_20_20170226-2112	41.584
215	20:Run_215_Well_20_20170226-2155	0
216	20:Run_216_Well_20_20170226-2237	0
217	20:Run_217_Well_20_20170226-2319	0
218	20:Run_217_Well_20_20170226-2319	0
219	20:Run_218_Well_20_20170227-0002	39.655
220	20:Run_219_Well_20_20170227-0044	0
221	20:Run_220_Well_20_20170227-0127	0
222	20:Run_221_Well_20_20170227-0209	0
223	20:Run_222_Well_20_20170227-0251	45.634
224	20:Run_223_Well_20_20170227-0334	43.107
225	20:Run_224_Well_20_20170227-0416	0
226	20:Run_225_Well_20_20170227-0459	0
227	20:Run_226_Well_20_20170227-0541	0
228	20:Run_227_Well_20_20170227-0623	44.116
229	20:Run_228_Well_20_20170227-0706	46.586
230	20:Run_229_Well_20_20170227-0748	41.8
231	20:Run_230_Well_20_20170227-0831	0
232	20:Run_231_Well_20_20170227-0913	0
233	20:Run_232_Well_20_20170227-0955	0
234	20:Run_233_Well_20_20170227-1038	0
235	20:Run_234_Well_20_20170227-1120	0
236	20:Run_235_Well_20_20170227-1203	46.503
237	20:Run_236_Well_20_20170227-1245	0
238	20:Run_237_Well_20_20170227-1327	0
239	20:Run_238_Well_20_20170227-1410	0
240	20:Run_239_Well_20_20170227-1452	0
241	20:Run_240_Well_20_20170227-1534	0
242	20:Run_241_Well_20_20170227-1617	0
243	20:Run_242_Well_20_20170227-1659	0
244	20:Run_243_Well_20_20170227-1742	0
245	20:Run_244_Well_20_20170227-1824	45.657
246	20:Run_245_Well_20_20170227-1906	0
247	20:Run_246_Well_20_20170227-1949	0
248	20:Run_246_Well_20_20170227-1949	49.98
249	20:Run_247_Well_20_20170227-2031	0
250	20:Run_248_Well_20_20170227-2113	47.982
251	20:Run_249_Well_20_20170227-2156	47.94
252	20:Run_250_Well_20_20170227-2238	0
253	20:Run_251_Well_20_20170227-2321	0
254	20:Run_252_Well_20_20170228-0003	49.358
255	20:Run_253_Well_20_20170228-0045	47.94
256	20:Run_254_Well_20_20170228-0128	47.692
257	20:Run_255_Well_20_20170228-0210	52.376
258	20:Run_256_Well_20_20170228-0253	0
259	20:Run_257_Well_20_20170228-0335	0
260	20:Run_258_Well_20_20170228-0417	51.742
261	20:Run_259_Well_20_20170228-0500	0
262	20:Run_260_Well_20_20170228-0542	58.054
263	20:Run_261_Well_20_20170228-0625	54.208
264	20:Run_262_Well_20_20170228-0707	0
265	20:Run_263_Well_20_20170228-0750	0
266	20:Run_264_Well_20_20170228-0832	0
267	20:Run_265_Well_20_20170228-0914	0
268	20:Run_266_Well_20_20170228-0957	0
269	20:Run_267_Well_20_20170228-1039	0
270	20:Run_268_Well_20_20170228-1121	58.045
271	20:Run_269_Well_20_20170228-1204	0
272	20:Run_270_Well_20_20170228-1246	0
273	20:Run_271_Well_20_20170228-1328	52.823
274	20:Run_272_Well_20_20170228-1411	0
275	20:Run_273_Well_20_20170228-1453	0
276	20:Run_274_Well_20_20170228-1536	0
277	20:Run_275_Well_20_20170228-1618	0
278	20:Run_276_Well_20_20170228-1700	0
279	20:Run_277_Well_20_20170228-1743	55.362
280	20:Run_278_Well_20_20170228-1825	0
281	20:Run_279_Well_20_20170228-1908	0
282	20:Run_280_Well_20_20170228-1950	54.893
283	20:Run_281_Well_20_20170228-2032	58.123
284	20:Run_282_Well_20_20170228-2115	54.939
285	20:Run_283_Well_20_20170228-2157	55.41
286	20:Run_284_Well_20_20170228-2239	0
287	20:Run_285_Well_20_20170228-2322	0
288	20:Run_286_Well_20_20170301-0004	0
289	20:Run_287_Well_20_20170301-0047	54.113
290	20:Run_288_Well_20_20170301-0129	58.941
291	20:Run_289_Well_20_20170301-0212	57.847
292	20:Run_290_Well_20_20170301-0254	0
293	20:Run_291_Well_20_20170301-0336	56.555
294	20:Run_292_Well_20_20170301-0419	0
295	20:Run_293_Well_20_20170301-0501	57.723
296	20:Run_294_Well_20_20170301-0543	0
297	20:Run_295_Well_20_20170301-0626	53.021
298	20:Run_296_Well_20_20170301-0708	63.518
299	20:Run_297_Well_20_20170301-0751	0
300	20:Run_298_Well_20_20170301-0833	68.964
301	20:Run_299_Well_20_20170301-0915	0
302	20:Run_300_Well_20_20170301-0958	0
303	20:Run_301_Well_20_20170301-1040	0
304	20:Run_302_Well_20_20170301-1122	0
305	20:Run_303_Well_20_20170301-1205	67.039
306	20:Run_304_Well_20_20170301-1247	0
307	20:Run_305_Well_20_20170301-1330	0
308	20:Run_306_Well_20_20170301-1412	0
309	20:Run_307_Well_20_20170301-1454	0
310	20:Run_308_Well_20_20170301-1537	0
311	20:Run_309_Well_20_20170301-1619	0
312	20:Run_310_Well_20_20170301-1702	0
313	20:Run_311_Well_20_20170301-1744	63.879
314	20:Run_312_Well_20_20170301-1826	0
315	20:Run_313_Well_20_20170301-1909	0
316	20:Run_314_Well_20_20170301-1951	66.727
317	20:Run_315_Well_20_20170301-2034	0
318	20:Run_316_Well_20_20170301-2116	68.9
319	20:Run_317_Well_20_20170301-2158	67.315
320	20:Run_318_Well_20_20170301-2241	0
321	20:Run_319_Well_20_20170301-2323	0
322	20:Run_320_Well_20_20170302-0005	73.147
323	20:Run_321_Well_20_20170302-0048	67.912
324	20:Run_322_Well_20_20170302-0130	0
325	20:Run_323_Well_20_20170302-0213	69.421
326	20:Run_324_Well_20_20170302-0255	66.708
327	20:Run_325_Well_20_20170302-0337	72.584
328	20:Run_326_Well_20_20170302-0420	70.507
329	20:Run_327_Well_20_20170302-0502	72.5
330	20:Run_328_Well_20_20170302-0544	0
331	20:Run_329_Well_20_20170302-0627	0
332	20:Run_330_Well_20_20170302-0709	0
333	20:Run_331_Well_20_20170302-0752	0
334	20:Run_332_Well_20_20170302-0834	0
335	20:Run_333_Well_20_20170302-0916	0
336	20:Run_334_Well_20_20170302-0959	63.445
337	20:Run_335_Well_20_20170302-1041	71.675
338	20:Run_336_Well_20_20170302-1124	0
339	20:Run_337_Well_20_20170302-1206	71.234
340	20:Run_338_Well_20_20170302-1248	68.118
341	20:Run_339_Well_20_20170302-1331	66.778
342	20:Run_340_Well_20_20170302-1413	0
343	20:Run_341_Well_20_20170302-1456	0
344	20:Run_342_Well_20_20170302-1538	0
345	20:Run_343_Well_20_20170302-1620	67.537
346	20:Run_344_Well_20_20170302-1703	0
347	20:Run_345_Well_20_20170302-1745	0
348	20:Run_346_Well_20_20170302-1827	0
349	20:Run_347_Well_20_20170302-1910	72.732
350	20:Run_348_Well_20_20170302-1952	78.136
351	20:Run_349_Well_20_20170302-2034	0
352	20:Run_350_Well_20_20170302-2117	0
353	20:Run_351_Well_20_20170302-2159	0
354	20:Run_352_Well_20_20170302-2241	0
355	20:Run_353_Well_20_20170302-2324	0
356	20:Run_354_Well_20_20170303-0006	0
357	20:Run_355_Well_20_20170303-0049	0
358	20:Run_356_Well_20_20170303-0131	83.104
359	20:Run_357_Well_20_20170303-0213	75.672
360	20:Run_358_Well_20_20170303-0256	0
361	20:Run_359_Well_20_20170303-0338	0
362	20:Run_360_Well_20_20170303-0421	0
363	20:Run_361_Well_20_20170303-0503	80.599
364	20:Run_362_Well_20_20170303-0545	0
365	20:Run_363_Well_20_20170303-0628	0
366	20:Run_364_Well_20_20170303-0710	0
367	20:Run_365_Well_20_20170303-0753	0
368	20:Run_366_Well_20_20170303-0835	0
369	20:Run_367_Well_20_20170303-0917	0
370	20:Run_368_Well_20_20170303-1000	0
371	20:Run_369_Well_20_20170303-1042	0
372	20:Run_370_Well_20_20170303-1124	0
373	20:Run_371_Well_20_20170303-1207	0
374	20:Run_372_Well_20_20170303-1249	0
375	20:Run_373_Well_20_20170303-1332	0
376	20:Run_374_Well_20_20170303-1414	0
377	20:Run_375_Well_20_20170303-1457	0
378	20:Run_376_Well_20_20170303-1539	0
379	20:Run_377_Well_20_20170303-1621	0
380	20:Run_378_Well_20_20170303-1704	0
381	20:Run_379_Well_20_20170303-1746	0
382	20:Run_380_Well_20_20170303-1828	75.015
383	20:Run_381_Well_20_20170303-1911	81.389
384	20:Run_382_Well_20_20170303-1953	0
385	20:Run_383_Well_20_20170303-2035	0
386	20:Run_384_Well_20_20170303-2118	78.23
387	20:Run_385_Well_20_20170303-2200	0
388	20:Run_386_Well_20_20170303-2243	83.77
389	20:Run_387_Well_20_20170303-2325	0
390	20:Run_388_Well_20_20170304-0007	80.432
391	20:Run_389_Well_20_20170304-0050	76.035
392	20:Run_390_Well_20_20170304-0132	76.035
393	20:Run_391_Well_20_20170304-0215	84.978
394	20:Run_392_Well_20_20170304-0257	0
395	20:Run_393_Well_20_20170304-0339	0
396	20:Run_394_Well_20_20170304-0422	80.232
397	20:Run_395_Well_20_20170304-0504	0
398	20:Run_396_Well_20_20170304-0547	0
399	20:Run_397_Well_20_20170304-0629	0
400	20:Run_398_Well_20_20170304-0711	85.586
401	20:Run_399_Well_20_20170304-0754	0
402	20:Run_400_Well_20_20170304-0836	0
403	20:Run_401_Well_20_20170304-0919	80.762
404	20:Run_402_Well_20_20170304-1001	86.205
405	20:Run_403_Well_20_20170304-1043	86.552
406	20:Run_404_Well_20_20170304-1126	0
407	20:Run_405_Well_20_20170304-1208	85.235
408	20:Run_406_Well_20_20170304-1251	0
409	20:Run_407_Well_20_20170304-1333	0
410	20:Run_408_Well_20_20170304-1415	0
411	20:Run_409_Well_20_20170304-1458	88.036
412	20:Run_410_Well_20_20170304-1540	86.702
413	20:Run_411_Well_20_20170304-1623	0
414	20:Run_412_Well_20_20170304-1705	0
415	20:Run_413_Well_20_20170304-1747	0
416	20:Run_414_Well_20_20170304-1830	0
417	20:Run_415_Well_20_20170304-1912	0
418	20:Run_416_Well_20_20170304-1955	0
419	20:Run_417_Well_20_20170304-2037	90.733
420	20:Run_418_Well_20_20170304-2119	90.417
421	20:Run_419_Well_20_20170304-2202	92.861
422	20:Run_420_Well_20_20170304-2244	90.832
423	20:Run_421_Well_20_20170304-2326	0
424	20:Run_422_Well_20_20170305-0009	0
425	20:Run_423_Well_20_20170305-0051	0
426	20:Run_424_Well_20_20170305-0133	86.131
427	20:Run_425_Well_20_20170305-0216	0
428	20:Run_426_Well_20_20170305-0258	0
429	20:Run_427_Well_20_20170305-0341	0
430	20:Run_428_Well_20_20170305-0423	0
431	20:Run_429_Well_20_20170305-0506	0
432	20:Run_430_Well_20_20170305-0548	0
433	20:Run_431_Well_20_20170305-0630	0
434	20:Run_432_Well_20_20170305-0713	97.909
435	20:Run_433_Well_20_20170305-0755	0
436	20:Run_434_Well_20_20170305-0837	0
437	20:Run_435_Well_20_20170305-0920	0
438	20:Run_436_Well_20_20170305-1002	0
439	20:Run_437_Well_20_20170305-1045	0
440	20:Run_438_Well_20_20170305-1127	0
441	20:Run_439_Well_20_20170305-1209	0
442	20:Run_440_Well_20_20170305-1252	0
443	20:Run_441_Well_20_20170305-1334	0
444	20:Run_441_Well_20_20170305-1334	0
445	20:Run_442_Well_20_20170305-1417	0
446	20:Run_443_Well_20_20170305-1459	0
447	20:Run_444_Well_20_20170305-1541	0
448	20:Run_445_Well_20_20170305-1624	0
449	20:Run_446_Well_20_20170305-1706	0
450	20:Run_447_Well_20_20170305-1749	0
451	20:Run_448_Well_20_20170305-1831	0
452	20:Run_449_Well_20_20170305-1913	0
453	20:Run_450_Well_20_20170305-1956	0
454	20:Run_451_Well_20_20170305-2038	0
455	20:Run_452_Well_20_20170305-2121	0
456	20:Run_453_Well_20_20170305-2203	0
