# Supplementary material for: An affordable and automated imaging approach to acquire highly resolved individual data—an example of copepod growth in response to multiple stressors
Source: PeerJ. 2019 Apr 19;7:e6776. doi: 10.7717/peerj.6776 (PMC6476288; doi:10.7717/peerj.6776)
Supplement: Supplemental Information 1 — This zip file contains individual data files as they were acquired by the automatized platform, with each file representing measurements from one individual well plate. It also contains a table which links each file to information about the experimental treatments to which each individual was subjected. [file peerj-07-6776-s001.zip › Supplemental Data S2/Well_30_dat.csv]

Picnr	Label	Length
1	30:Run_1_Well_30_20170220-1450	0
2	30:Run_2_Well_30_20170220-1532	0
3	30:Run_3_Well_30_20170220-1614	0
4	30:Run_4_Well_30_20170220-1657	0
5	30:Run_5_Well_30_20170220-1739	0
6	30:Run_6_Well_30_20170220-1822	0
7	30:Run_7_Well_30_20170220-1904	0
8	30:Run_8_Well_30_20170220-1946	12.867
9	30:Run_9_Well_30_20170220-2029	10.9
10	30:Run_10_Well_30_20170220-2111	11.87
11	30:Run_11_Well_30_20170220-2154	0
12	30:Run_12_Well_30_20170220-2236	13.017
13	30:Run_13_Well_30_20170220-2319	0
14	30:Run_14_Well_30_20170221-0001	0
15	30:Run_15_Well_30_20170221-0043	13.437
16	30:Run_16_Well_30_20170221-0126	13.337
17	30:Run_17_Well_30_20170221-0208	0
18	30:Run_18_Well_30_20170221-0250	13.333
19	30:Run_19_Well_30_20170221-0333	0
20	30:Run_20_Well_30_20170221-0415	0
21	30:Run_21_Well_30_20170221-0458	12.776
22	30:Run_22_Well_30_20170221-0540	12.737
23	30:Run_23_Well_30_20170221-0623	0
24	30:Run_24_Well_30_20170221-0705	13.437
25	30:Run_25_Well_30_20170221-0747	13.536
26	30:Run_26_Well_30_20170221-0830	12.906
27	30:Run_27_Well_30_20170221-0912	12.806
28	30:Run_28_Well_30_20170221-0954	12.88
29	30:Run_29_Well_30_20170221-1037	0
30	30:Run_30_Well_30_20170221-1119	0
31	30:Run_31_Well_30_20170221-1202	0
32	30:Run_32_Well_30_20170221-1244	0
33	30:Run_33_Well_30_20170221-1326	13.306
34	30:Run_34_Well_30_20170221-1409	0
35	30:Run_35_Well_30_20170221-1451	0
36	30:Run_36_Well_30_20170221-1533	0
37	30:Run_37_Well_30_20170221-1616	15.9
38	30:Run_38_Well_30_20170221-1658	0
39	30:Run_39_Well_30_20170221-1740	0
40	30:Run_40_Well_30_20170221-1823	0
41	30:Run_41_Well_30_20170221-1905	15.662
42	30:Run_42_Well_30_20170221-1948	15.18
43	30:Run_43_Well_30_20170221-2030	0
44	30:Run_44_Well_30_20170221-2113	12.916
45	30:Run_45_Well_30_20170221-2155	16.008
46	30:Run_46_Well_30_20170221-2237	15.337
47	30:Run_47_Well_30_20170221-2320	14.15
48	30:Run_48_Well_30_20170222-0002	0
49	30:Run_49_Well_30_20170222-0045	0
50	30:Run_50_Well_30_20170222-0127	16.088
51	30:Run_51_Well_30_20170222-0209	15.496
52	30:Run_52_Well_30_20170222-0252	13.437
53	30:Run_53_Well_30_20170222-0334	12.737
54	30:Run_54_Well_30_20170222-0416	13.872
55	30:Run_55_Well_30_20170222-0459	12.867
56	30:Run_56_Well_30_20170222-0541	0
57	30:Run_57_Well_30_20170222-0624	15.782
58	30:Run_58_Well_30_20170222-0706	0
59	30:Run_59_Well_30_20170222-0748	0
60	30:Run_60_Well_30_20170222-0831	0
61	30:Run_61_Well_30_20170222-0913	0
62	30:Run_62_Well_30_20170222-0956	0
63	30:Run_63_Well_30_20170222-1038	0
64	30:Run_64_Well_30_20170222-1120	14.009
65	30:Run_65_Well_30_20170222-1203	0
66	30:Run_66_Well_30_20170222-1245	19.023
67	30:Run_67_Well_30_20170222-1327	18.693
68	30:Run_68_Well_30_20170222-1410	18.37
69	30:Run_69_Well_30_20170222-1452	19.847
70	30:Run_70_Well_30_20170222-1535	0
71	30:Run_71_Well_30_20170222-1617	0
72	30:Run_72_Well_30_20170222-1659	0
73	30:Run_73_Well_30_20170222-1742	0
74	30:Run_74_Well_30_20170222-1824	0
75	30:Run_75_Well_30_20170222-1907	20.665
76	30:Run_76_Well_30_20170222-1949	18.738
77	30:Run_77_Well_30_20170222-2031	19.693
78	30:Run_78_Well_30_20170222-2114	20.9
79	30:Run_79_Well_30_20170222-2156	20.177
80	30:Run_80_Well_30_20170222-2238	19.152
81	30:Run_81_Well_30_20170222-2321	18.942
82	30:Run_82_Well_30_20170223-0003	19.566
83	30:Run_83_Well_30_20170223-0046	19.256
84	30:Run_84_Well_30_20170223-0128	19.805
85	30:Run_85_Well_30_20170223-0210	18.187
86	30:Run_86_Well_30_20170223-0253	20.268
87	30:Run_87_Well_30_20170223-0335	18.693
88	30:Run_88_Well_30_20170223-0417	18.8
89	30:Run_89_Well_30_20170223-0500	17.845
90	30:Run_90_Well_30_20170223-0542	0
91	30:Run_91_Well_30_20170223-0625	19.093
92	30:Run_92_Well_30_20170223-0707	20.32
93	30:Run_93_Well_30_20170223-0749	20.147
94	30:Run_94_Well_30_20170223-0832	0
95	30:Run_95_Well_30_20170223-0914	21.492
96	30:Run_96_Well_30_20170223-0957	22.209
97	30:Run_97_Well_30_20170223-1039	22.073
98	30:Run_98_Well_30_20170223-1121	24.775
99	30:Run_99_Well_30_20170223-1204	22.667
100	30:Run_100_Well_30_20170223-1246	0
101	30:Run_101_Well_30_20170223-1329	0
102	30:Run_102_Well_30_20170223-1411	0
103	30:Run_103_Well_30_20170223-1453	24.62
104	30:Run_104_Well_30_20170223-1536	23.087
105	30:Run_105_Well_30_20170223-1618	0
106	30:Run_106_Well_30_20170223-1701	0
107	30:Run_107_Well_30_20170223-1743	0
108	30:Run_108_Well_30_20170223-1825	0
109	30:Run_109_Well_30_20170223-1908	23.154
110	30:Run_110_Well_30_20170223-1950	23.646
111	30:Run_111_Well_30_20170223-2033	21.082
112	30:Run_112_Well_30_20170223-2115	23.409
113	30:Run_113_Well_30_20170223-2158	25.104
114	30:Run_114_Well_30_20170223-2240	0
115	30:Run_115_Well_30_20170223-2322	24.513
116	30:Run_116_Well_30_20170224-0005	24.479
117	30:Run_117_Well_30_20170224-0047	24.723
118	30:Run_118_Well_30_20170224-0130	0
119	30:Run_119_Well_30_20170224-0212	25.511
120	30:Run_120_Well_30_20170224-0254	25.848
121	30:Run_121_Well_30_20170224-0337	25.342
122	30:Run_122_Well_30_20170224-0419	25.055
123	30:Run_123_Well_30_20170224-0502	0
124	30:Run_124_Well_30_20170224-0544	0
125	30:Run_125_Well_30_20170224-0626	27.452
126	30:Run_126_Well_30_20170224-0709	0
127	30:Run_127_Well_30_20170224-0751	25.932
128	30:Run_128_Well_30_20170224-0833	0
129	30:Run_129_Well_30_20170224-0916	26.519
130	30:Run_130_Well_30_20170224-0958	26.5
131	30:Run_131_Well_30_20170224-1040	28.3
132	30:Run_132_Well_30_20170224-1123	26.016
133	30:Run_133_Well_30_20170224-1205	26.644
134	30:Run_134_Well_30_20170224-1248	0
135	30:Run_135_Well_30_20170224-1330	0
136	30:Run_136_Well_30_20170224-1413	29.762
137	30:Run_137_Well_30_20170224-1455	27
138	30:Run_138_Well_30_20170224-1537	27.449
139	30:Run_139_Well_30_20170224-1620	0
140	30:Run_140_Well_30_20170224-1702	0
141	30:Run_141_Well_30_20170224-1744	0
142	30:Run_142_Well_30_20170224-1827	0
143	30:Run_143_Well_30_20170224-1909	28.284
144	30:Run_144_Well_30_20170224-1952	0
145	30:Run_145_Well_30_20170224-2034	27.384
146	30:Run_146_Well_30_20170224-2116	0
147	30:Run_147_Well_30_20170224-2159	28.492
148	30:Run_148_Well_30_20170224-2241	0
149	30:Run_149_Well_30_20170224-2324	0
150	30:Run_150_Well_30_20170225-0006	27.731
151	30:Run_151_Well_30_20170225-0049	0
152	30:Run_152_Well_30_20170225-0131	27.341
153	30:Run_153_Well_30_20170225-0213	28.584
154	30:Run_154_Well_30_20170225-0256	0
155	30:Run_155_Well_30_20170225-0338	29.712
156	30:Run_156_Well_30_20170225-0420	30.992
157	30:Run_157_Well_30_20170225-0503	0
158	30:Run_158_Well_30_20170225-0545	28.883
159	30:Run_159_Well_30_20170225-0628	0
160	30:Run_160_Well_30_20170225-0710	0
161	30:Run_161_Well_30_20170225-0752	0
162	30:Run_162_Well_30_20170225-0835	30.302
163	30:Run_163_Well_30_20170225-0917	29.72
164	30:Run_164_Well_30_20170225-1000	0
165	30:Run_165_Well_30_20170225-1042	0
166	30:Run_166_Well_30_20170225-1124	29.026
167	30:Run_167_Well_30_20170225-1207	0
168	30:Run_168_Well_30_20170225-1249	0
169	30:Run_169_Well_30_20170225-1332	0
170	30:Run_170_Well_30_20170225-1414	0
171	30:Run_171_Well_30_20170225-1456	28.64
172	30:Run_172_Well_30_20170225-1539	29.517
173	30:Run_173_Well_30_20170225-1621	0
174	30:Run_174_Well_30_20170225-1704	0
175	30:Run_175_Well_30_20170225-1746	0
176	30:Run_176_Well_30_20170225-1828	0
177	30:Run_177_Well_30_20170225-1911	27.518
178	30:Run_178_Well_30_20170225-1953	32.191
179	30:Run_179_Well_30_20170225-2035	30.777
180	30:Run_180_Well_30_20170225-2118	31.468
181	30:Run_181_Well_30_20170225-2200	30.071
182	30:Run_182_Well_30_20170225-2243	0
183	30:Run_183_Well_30_20170225-2325	33.305
184	30:Run_184_Well_30_20170226-0008	0
185	30:Run_185_Well_30_20170226-0050	0
186	30:Run_186_Well_30_20170226-0132	0
187	30:Run_187_Well_30_20170226-0215	0
188	30:Run_188_Well_30_20170226-0257	0
189	30:Run_189_Well_30_20170226-0340	0
190	30:Run_190_Well_30_20170226-0422	40.003
191	30:Run_191_Well_30_20170226-0505	0
192	30:Run_192_Well_30_20170226-0547	0
193	30:Run_193_Well_30_20170226-0629	0
194	30:Run_194_Well_30_20170226-0712	0
195	30:Run_195_Well_30_20170226-0754	38.783
196	30:Run_196_Well_30_20170226-0836	0
197	30:Run_197_Well_30_20170226-0919	0
198	30:Run_198_Well_30_20170226-1001	0
199	30:Run_199_Well_30_20170226-1043	0
200	30:Run_200_Well_30_20170226-1126	40.697
201	30:Run_201_Well_30_20170226-1208	43.538
202	30:Run_202_Well_30_20170226-1251	40.262
203	30:Run_203_Well_30_20170226-1333	0
204	30:Run_204_Well_30_20170226-1416	0
205	30:Run_205_Well_30_20170226-1458	42.012
206	30:Run_206_Well_30_20170226-1540	39.284
207	30:Run_207_Well_30_20170226-1623	39.061
208	30:Run_208_Well_30_20170226-1705	39.408
209	30:Run_209_Well_30_20170226-1748	0
210	30:Run_210_Well_30_20170226-1830	0
211	30:Run_211_Well_30_20170226-1912	41.725
212	30:Run_212_Well_30_20170226-1955	39.616
213	30:Run_213_Well_30_20170226-2037	42.012
214	30:Run_214_Well_30_20170226-2120	0
215	30:Run_215_Well_30_20170226-2202	44.3
216	30:Run_216_Well_30_20170226-2244	0
217	30:Run_217_Well_30_20170226-2327	0
218	30:Run_218_Well_30_20170227-0009	41.527
219	30:Run_219_Well_30_20170227-0052	42.604
220	30:Run_220_Well_30_20170227-0134	0
221	30:Run_221_Well_30_20170227-0216	0
222	30:Run_222_Well_30_20170227-0259	0
223	30:Run_223_Well_30_20170227-0341	44.883
224	30:Run_224_Well_30_20170227-0423	48.747
225	30:Run_225_Well_30_20170227-0506	45
226	30:Run_226_Well_30_20170227-0548	44.578
227	30:Run_227_Well_30_20170227-0631	0
228	30:Run_228_Well_30_20170227-0713	47.524
229	30:Run_229_Well_30_20170227-0755	0
230	30:Run_230_Well_30_20170227-0838	48.466
231	30:Run_231_Well_30_20170227-0920	0
232	30:Run_232_Well_30_20170227-1003	0
233	30:Run_233_Well_30_20170227-1045	0
234	30:Run_234_Well_30_20170227-1128	0
235	30:Run_235_Well_30_20170227-1210	47.854
236	30:Run_236_Well_30_20170227-1252	0
237	30:Run_237_Well_30_20170227-1335	0
238	30:Run_238_Well_30_20170227-1417	0
239	30:Run_239_Well_30_20170227-1459	0
240	30:Run_240_Well_30_20170227-1542	0
241	30:Run_241_Well_30_20170227-1624	49.357
242	30:Run_242_Well_30_20170227-1707	47.275
243	30:Run_243_Well_30_20170227-1749	0
244	30:Run_244_Well_30_20170227-1831	0
245	30:Run_245_Well_30_20170227-1914	0
246	30:Run_246_Well_30_20170227-1956	0
247	30:Run_247_Well_30_20170227-2038	0
248	30:Run_247_Well_30_20170227-2038	0
249	30:Run_248_Well_30_20170227-2121	0
250	30:Run_249_Well_30_20170227-2203	48.665
251	30:Run_250_Well_30_20170227-2246	0
252	30:Run_251_Well_30_20170227-2328	0
253	30:Run_252_Well_30_20170228-0010	0
254	30:Run_253_Well_30_20170228-0053	57.428
255	30:Run_254_Well_30_20170228-0135	0
256	30:Run_255_Well_30_20170228-0218	0
257	30:Run_256_Well_30_20170228-0300	0
258	30:Run_257_Well_30_20170228-0343	0
259	30:Run_258_Well_30_20170228-0425	0
260	30:Run_259_Well_30_20170228-0507	49.497
261	30:Run_260_Well_30_20170228-0550	57.635
262	30:Run_261_Well_30_20170228-0632	0
263	30:Run_262_Well_30_20170228-0715	0
264	30:Run_263_Well_30_20170228-0757	0
265	30:Run_264_Well_30_20170228-0839	0
266	30:Run_265_Well_30_20170228-0922	62.213
267	30:Run_266_Well_30_20170228-1004	0
268	30:Run_267_Well_30_20170228-1046	0
269	30:Run_268_Well_30_20170228-1129	0
270	30:Run_269_Well_30_20170228-1211	0
271	30:Run_270_Well_30_20170228-1253	0
272	30:Run_271_Well_30_20170228-1336	0
273	30:Run_272_Well_30_20170228-1418	0
274	30:Run_273_Well_30_20170228-1501	0
275	30:Run_274_Well_30_20170228-1543	58.123
276	30:Run_275_Well_30_20170228-1625	0
277	30:Run_276_Well_30_20170228-1708	57.959
278	30:Run_277_Well_30_20170228-1750	0
279	30:Run_278_Well_30_20170228-1832	57.245
280	30:Run_279_Well_30_20170228-1915	0
281	30:Run_280_Well_30_20170228-1957	60.033
282	30:Run_281_Well_30_20170228-2040	0
283	30:Run_282_Well_30_20170228-2122	0
284	30:Run_283_Well_30_20170228-2204	0
285	30:Run_284_Well_30_20170228-2247	61.486
286	30:Run_285_Well_30_20170228-2329	0
287	30:Run_286_Well_30_20170301-0012	0
288	30:Run_287_Well_30_20170301-0054	0
289	30:Run_288_Well_30_20170301-0136	0
290	30:Run_289_Well_30_20170301-0219	69.181
291	30:Run_290_Well_30_20170301-0301	69.522
292	30:Run_291_Well_30_20170301-0344	0
293	30:Run_292_Well_30_20170301-0426	0
294	30:Run_293_Well_30_20170301-0508	0
295	30:Run_294_Well_30_20170301-0551	66.897
296	30:Run_295_Well_30_20170301-0633	0
297	30:Run_296_Well_30_20170301-0716	68.68
298	30:Run_297_Well_30_20170301-0758	0
299	30:Run_298_Well_30_20170301-0840	0
300	30:Run_299_Well_30_20170301-0923	65.614
301	30:Run_300_Well_30_20170301-1005	0
302	30:Run_301_Well_30_20170301-1047	0
303	30:Run_302_Well_30_20170301-1130	67.268
304	30:Run_303_Well_30_20170301-1212	0
305	30:Run_304_Well_30_20170301-1255	0
306	30:Run_305_Well_30_20170301-1337	0
307	30:Run_306_Well_30_20170301-1419	0
308	30:Run_307_Well_30_20170301-1502	0
309	30:Run_308_Well_30_20170301-1544	0
310	30:Run_309_Well_30_20170301-1626	0
311	30:Run_310_Well_30_20170301-1709	0
312	30:Run_311_Well_30_20170301-1751	0
313	30:Run_312_Well_30_20170301-1834	0
314	30:Run_313_Well_30_20170301-1916	0
315	30:Run_314_Well_30_20170301-1959	0
316	30:Run_315_Well_30_20170301-2041	70.064
317	30:Run_316_Well_30_20170301-2123	68.589
318	30:Run_317_Well_30_20170301-2206	77.682
319	30:Run_318_Well_30_20170301-2248	0
320	30:Run_319_Well_30_20170301-2330	78.492
321	30:Run_320_Well_30_20170302-0013	0
322	30:Run_321_Well_30_20170302-0055	79.158
323	30:Run_322_Well_30_20170302-0137	75.698
324	30:Run_323_Well_30_20170302-0220	0
325	30:Run_324_Well_30_20170302-0302	0
326	30:Run_325_Well_30_20170302-0345	0
327	30:Run_326_Well_30_20170302-0427	0
328	30:Run_327_Well_30_20170302-0509	0
329	30:Run_328_Well_30_20170302-0552	0
330	30:Run_329_Well_30_20170302-0634	0
331	30:Run_330_Well_30_20170302-0716	80.562
332	30:Run_331_Well_30_20170302-0759	0
333	30:Run_332_Well_30_20170302-0841	0
334	30:Run_333_Well_30_20170302-0924	79.022
335	30:Run_334_Well_30_20170302-1006	0
336	30:Run_335_Well_30_20170302-1048	80.999
337	30:Run_336_Well_30_20170302-1131	0
338	30:Run_337_Well_30_20170302-1213	0
339	30:Run_338_Well_30_20170302-1256	0
340	30:Run_339_Well_30_20170302-1338	0
341	30:Run_340_Well_30_20170302-1420	0
342	30:Run_341_Well_30_20170302-1503	0
343	30:Run_342_Well_30_20170302-1545	77.931
344	30:Run_343_Well_30_20170302-1628	85.212
345	30:Run_344_Well_30_20170302-1710	0
346	30:Run_345_Well_30_20170302-1753	0
347	30:Run_346_Well_30_20170302-1835	0
348	30:Run_347_Well_30_20170302-1917	0
349	30:Run_348_Well_30_20170302-1959	0
350	30:Run_349_Well_30_20170302-2042	0
351	30:Run_350_Well_30_20170302-2124	0
352	30:Run_351_Well_30_20170302-2206	0
353	30:Run_352_Well_30_20170302-2249	84.386
354	30:Run_353_Well_30_20170302-2331	0
355	30:Run_354_Well_30_20170303-0014	0
356	30:Run_355_Well_30_20170303-0056	82.712
357	30:Run_356_Well_30_20170303-0138	90.301
358	30:Run_357_Well_30_20170303-0221	82.901
359	30:Run_358_Well_30_20170303-0303	90.77
360	30:Run_359_Well_30_20170303-0346	75.858
361	30:Run_360_Well_30_20170303-0428	90.049
362	30:Run_361_Well_30_20170303-0510	88.057
363	30:Run_362_Well_30_20170303-0553	0
364	30:Run_363_Well_30_20170303-0635	0
365	30:Run_364_Well_30_20170303-0717	0
366	30:Run_365_Well_30_20170303-0800	0
367	30:Run_366_Well_30_20170303-0842	0
368	30:Run_367_Well_30_20170303-0925	0
369	30:Run_368_Well_30_20170303-1007	90.894
370	30:Run_369_Well_30_20170303-1049	0
371	30:Run_370_Well_30_20170303-1132	0
372	30:Run_371_Well_30_20170303-1214	0
373	30:Run_372_Well_30_20170303-1257	0
374	30:Run_373_Well_30_20170303-1339	0
375	30:Run_374_Well_30_20170303-1421	94.24
376	30:Run_375_Well_30_20170303-1504	0
377	30:Run_376_Well_30_20170303-1546	95.93
378	30:Run_377_Well_30_20170303-1628	92.964
379	30:Run_378_Well_30_20170303-1711	0
380	30:Run_379_Well_30_20170303-1753	0
381	30:Run_380_Well_30_20170303-1836	0
382	30:Run_381_Well_30_20170303-1918	0
383	30:Run_382_Well_30_20170303-2000	0
384	30:Run_383_Well_30_20170303-2043	0
385	30:Run_384_Well_30_20170303-2125	0
386	30:Run_385_Well_30_20170303-2208	0
387	30:Run_386_Well_30_20170303-2250	101.205
388	30:Run_387_Well_30_20170303-2332	0
389	30:Run_388_Well_30_20170304-0015	0
390	30:Run_389_Well_30_20170304-0057	0
391	30:Run_390_Well_30_20170304-0140	0
392	30:Run_391_Well_30_20170304-0222	0
393	30:Run_392_Well_30_20170304-0304	0
394	30:Run_393_Well_30_20170304-0347	0
395	30:Run_394_Well_30_20170304-0429	0
396	30:Run_395_Well_30_20170304-0512	97.818
397	30:Run_396_Well_30_20170304-0554	0
398	30:Run_397_Well_30_20170304-0636	0
399	30:Run_398_Well_30_20170304-0719	0
400	30:Run_399_Well_30_20170304-0801	0
401	30:Run_400_Well_30_20170304-0843	0
402	30:Run_401_Well_30_20170304-0926	95.571
403	30:Run_402_Well_30_20170304-1008	95.138
404	30:Run_403_Well_30_20170304-1051	0
405	30:Run_404_Well_30_20170304-1133	0
406	30:Run_405_Well_30_20170304-1216	0
407	30:Run_406_Well_30_20170304-1258	0
408	30:Run_407_Well_30_20170304-1340	0
409	30:Run_408_Well_30_20170304-1423	0
410	30:Run_409_Well_30_20170304-1505	0
411	30:Run_410_Well_30_20170304-1548	0
412	30:Run_411_Well_30_20170304-1630	94.626
413	30:Run_412_Well_30_20170304-1712	0
414	30:Run_413_Well_30_20170304-1755	0
415	30:Run_414_Well_30_20170304-1837	0
416	30:Run_415_Well_30_20170304-1920	0
417	30:Run_416_Well_30_20170304-2002	0
418	30:Run_417_Well_30_20170304-2044	0
419	30:Run_418_Well_30_20170304-2127	0
420	30:Run_419_Well_30_20170304-2209	0
421	30:Run_420_Well_30_20170304-2251	0
422	30:Run_421_Well_30_20170304-2334	97.354
423	30:Run_422_Well_30_20170305-0016	0
424	30:Run_423_Well_30_20170305-0059	91.439
425	30:Run_424_Well_30_20170305-0141	103.942
426	30:Run_425_Well_30_20170305-0223	0
427	30:Run_426_Well_30_20170305-0306	0
428	30:Run_427_Well_30_20170305-0348	0
429	30:Run_428_Well_30_20170305-0430	0
430	30:Run_429_Well_30_20170305-0513	0
431	30:Run_430_Well_30_20170305-0555	0
432	30:Run_431_Well_30_20170305-0638	0
433	30:Run_432_Well_30_20170305-0720	0
434	30:Run_433_Well_30_20170305-0802	0
435	30:Run_434_Well_30_20170305-0845	0
436	30:Run_435_Well_30_20170305-0927	104.912
437	30:Run_436_Well_30_20170305-1010	0
438	30:Run_437_Well_30_20170305-1052	0
439	30:Run_438_Well_30_20170305-1134	0
440	30:Run_439_Well_30_20170305-1217	0
441	30:Run_440_Well_30_20170305-1259	0
442	30:Run_441_Well_30_20170305-1342	0
443	30:Run_442_Well_30_20170305-1424	0
444	30:Run_443_Well_30_20170305-1506	0
445	30:Run_444_Well_30_20170305-1549	0
446	30:Run_445_Well_30_20170305-1631	0
447	30:Run_446_Well_30_20170305-1713	0
448	30:Run_449_Well_30_20170305-1921	0
449	30:Run_451_Well_30_20170305-2046	0
450	30:Run_452_Well_30_20170305-2128	0
451	30:Run_453_Well_30_20170305-2210	0
452	30:Run_454_Well_30_20170305-2253	0
