# Supplementary material for: An affordable and automated imaging approach to acquire highly resolved individual data—an example of copepod growth in response to multiple stressors
Source: PeerJ. 2019 Apr 19;7:e6776. doi: 10.7717/peerj.6776 (PMC6476288; doi:10.7717/peerj.6776)
Supplement: Supplemental Information 1 — This zip file contains individual data files as they were acquired by the automatized platform, with each file representing measurements from one individual well plate. It also contains a table which links each file to information about the experimental treatments to which each individual was subjected. [file peerj-07-6776-s001.zip › Supplemental Data S2/Well_89_dat.csv]

Picnr	Label	Length
1	89:Run_1_Well_89_20170220-1513	0
2	89:Run_2_Well_89_20170220-1556	0
3	89:Run_3_Well_89_20170220-1638	0
4	89:Run_4_Well_89_20170220-1720	0
5	89:Run_5_Well_89_20170220-1803	0
6	89:Run_6_Well_89_20170220-1845	12.799
7	89:Run_7_Well_89_20170220-1928	14.431
8	89:Run_8_Well_89_20170220-2010	12.799
9	89:Run_9_Well_89_20170220-2052	13.23
10	89:Run_10_Well_89_20170220-2135	0
11	89:Run_11_Well_89_20170220-2217	0
12	89:Run_12_Well_89_20170220-2300	14.233
13	89:Run_13_Well_89_20170220-2342	0
14	89:Run_14_Well_89_20170221-0025	13.606
15	89:Run_15_Well_89_20170221-0107	0
16	89:Run_16_Well_89_20170221-0149	0
17	89:Run_17_Well_89_20170221-0232	0
18	89:Run_18_Well_89_20170221-0314	13.504
19	89:Run_19_Well_89_20170221-0357	0
20	89:Run_20_Well_89_20170221-0439	12.185
21	89:Run_21_Well_89_20170221-0521	0
22	89:Run_22_Well_89_20170221-0604	15.042
23	89:Run_23_Well_89_20170221-0646	0
24	89:Run_24_Well_89_20170221-0728	0
25	89:Run_25_Well_89_20170221-0811	0
26	89:Run_26_Well_89_20170221-0853	0
27	89:Run_27_Well_89_20170221-0936	13.582
28	89:Run_28_Well_89_20170221-1018	15.945
29	89:Run_29_Well_89_20170221-1100	11.904
30	89:Run_30_Well_89_20170221-1143	14.864
31	89:Run_31_Well_89_20170221-1225	13.832
32	89:Run_32_Well_89_20170221-1307	0
33	89:Run_33_Well_89_20170221-1350	15.264
34	89:Run_34_Well_89_20170221-1432	0
35	89:Run_35_Well_89_20170221-1515	0
36	89:Run_36_Well_89_20170221-1557	13.703
37	89:Run_37_Well_89_20170221-1639	12.671
38	89:Run_38_Well_89_20170221-1722	0
39	89:Run_39_Well_89_20170221-1804	16.204
40	89:Run_40_Well_89_20170221-1847	0
41	89:Run_41_Well_89_20170221-1929	0
42	89:Run_42_Well_89_20170221-2011	15.67
43	89:Run_43_Well_89_20170221-2054	0
44	89:Run_44_Well_89_20170221-2136	0
45	89:Run_45_Well_89_20170221-2219	0
46	89:Run_46_Well_89_20170221-2301	0
47	89:Run_47_Well_89_20170221-2343	16.234
48	89:Run_48_Well_89_20170222-0026	0
49	89:Run_49_Well_89_20170222-0108	0
50	89:Run_50_Well_89_20170222-0151	0
51	89:Run_51_Well_89_20170222-0233	0
52	89:Run_52_Well_89_20170222-0315	0
53	89:Run_53_Well_89_20170222-0358	15.334
54	89:Run_54_Well_89_20170222-0440	15.496
55	89:Run_55_Well_89_20170222-0523	14.67
56	89:Run_56_Well_89_20170222-0605	16.714
57	89:Run_57_Well_89_20170222-0647	15.421
58	89:Run_58_Well_89_20170222-0730	0
59	89:Run_59_Well_89_20170222-0812	0
60	89:Run_60_Well_89_20170222-0854	0
61	89:Run_61_Well_89_20170222-0937	0
62	89:Run_62_Well_89_20170222-1019	15.042
63	89:Run_63_Well_89_20170222-1102	14.758
64	89:Run_64_Well_89_20170222-1144	15.332
65	89:Run_65_Well_89_20170222-1226	0
66	89:Run_66_Well_89_20170222-1309	18.05
67	89:Run_67_Well_89_20170222-1351	0
68	89:Run_68_Well_89_20170222-1434	17.33
69	89:Run_69_Well_89_20170222-1516	19.906
70	89:Run_70_Well_89_20170222-1558	0
71	89:Run_71_Well_89_20170222-1641	0
72	89:Run_72_Well_89_20170222-1723	0
73	89:Run_73_Well_89_20170222-1805	23.956
74	89:Run_74_Well_89_20170222-1848	0
75	89:Run_75_Well_89_20170222-1930	21.122
76	89:Run_76_Well_89_20170222-2012	20.641
77	89:Run_77_Well_89_20170222-2055	19.308
78	89:Run_78_Well_89_20170222-2137	0
79	89:Run_79_Well_89_20170222-2220	0
80	89:Run_80_Well_89_20170222-2302	18.173
81	89:Run_81_Well_89_20170222-2344	21.04
82	89:Run_82_Well_89_20170223-0027	19.977
83	89:Run_83_Well_89_20170223-0109	19.784
84	89:Run_84_Well_89_20170223-0152	17.382
85	89:Run_85_Well_89_20170223-0234	20.066
86	89:Run_86_Well_89_20170223-0316	0
87	89:Run_87_Well_89_20170223-0359	20.323
88	89:Run_88_Well_89_20170223-0441	0
89	89:Run_89_Well_89_20170223-0524	20.989
90	89:Run_90_Well_89_20170223-0606	0
91	89:Run_91_Well_89_20170223-0648	0
92	89:Run_92_Well_89_20170223-0731	0
93	89:Run_93_Well_89_20170223-0813	0
94	89:Run_94_Well_89_20170223-0855	21.171
95	89:Run_95_Well_89_20170223-0938	18.86
96	89:Run_96_Well_89_20170223-1020	20.402
97	89:Run_97_Well_89_20170223-1103	19.733
98	89:Run_98_Well_89_20170223-1145	0
99	89:Run_99_Well_89_20170223-1227	22.001
100	89:Run_100_Well_89_20170223-1310	21.551
101	89:Run_101_Well_89_20170223-1352	0
102	89:Run_102_Well_89_20170223-1435	0
103	89:Run_103_Well_89_20170223-1517	23.505
104	89:Run_104_Well_89_20170223-1600	0
105	89:Run_105_Well_89_20170223-1642	0
106	89:Run_106_Well_89_20170223-1724	23.268
107	89:Run_107_Well_89_20170223-1807	0
108	89:Run_108_Well_89_20170223-1849	0
109	89:Run_109_Well_89_20170223-1932	0
110	89:Run_110_Well_89_20170223-2014	0
111	89:Run_111_Well_89_20170223-2056	24.573
112	89:Run_112_Well_89_20170223-2139	0
113	89:Run_113_Well_89_20170223-2221	22.363
114	89:Run_114_Well_89_20170223-2304	22.284
115	89:Run_115_Well_89_20170223-2346	0
116	89:Run_116_Well_89_20170224-0028	0
117	89:Run_117_Well_89_20170224-0111	24.12
118	89:Run_118_Well_89_20170224-0153	23.807
119	89:Run_119_Well_89_20170224-0236	22.535
120	89:Run_120_Well_89_20170224-0318	22.878
121	89:Run_121_Well_89_20170224-0400	0
122	89:Run_122_Well_89_20170224-0443	24.267
123	89:Run_123_Well_89_20170224-0525	0
124	89:Run_124_Well_89_20170224-0608	0
125	89:Run_125_Well_89_20170224-0650	23.57
126	89:Run_126_Well_89_20170224-0732	24.395
127	89:Run_127_Well_89_20170224-0815	24.851
128	89:Run_128_Well_89_20170224-0857	26.525
129	89:Run_129_Well_89_20170224-0939	0
130	89:Run_130_Well_89_20170224-1022	0
131	89:Run_131_Well_89_20170224-1104	25.023
132	89:Run_132_Well_89_20170224-1146	0
133	89:Run_133_Well_89_20170224-1229	24.822
134	89:Run_134_Well_89_20170224-1311	0
135	89:Run_135_Well_89_20170224-1354	0
136	89:Run_136_Well_89_20170224-1436	26.705
137	89:Run_137_Well_89_20170224-1519	0
138	89:Run_138_Well_89_20170224-1601	29.182
139	89:Run_139_Well_89_20170224-1643	24.24
140	89:Run_140_Well_89_20170224-1726	0
141	89:Run_141_Well_89_20170224-1808	24.938
142	89:Run_142_Well_89_20170224-1851	0
143	89:Run_143_Well_89_20170224-1933	0
144	89:Run_144_Well_89_20170224-2015	26.918
145	89:Run_145_Well_89_20170224-2058	24.715
146	89:Run_146_Well_89_20170224-2140	0
147	89:Run_147_Well_89_20170224-2222	27.571
148	89:Run_148_Well_89_20170224-2305	0
149	89:Run_149_Well_89_20170224-2347	27.351
150	89:Run_150_Well_89_20170225-0030	26.42
151	89:Run_151_Well_89_20170225-0112	27.02
152	89:Run_152_Well_89_20170225-0155	0
153	89:Run_153_Well_89_20170225-0237	27.745
154	89:Run_154_Well_89_20170225-0319	0
155	89:Run_155_Well_89_20170225-0402	0
156	89:Run_156_Well_89_20170225-0444	28.412
157	89:Run_157_Well_89_20170225-0527	0
158	89:Run_158_Well_89_20170225-0609	28.071
159	89:Run_159_Well_89_20170225-0651	0
160	89:Run_160_Well_89_20170225-0734	0
161	89:Run_161_Well_89_20170225-0816	30.001
162	89:Run_162_Well_89_20170225-0858	0
163	89:Run_163_Well_89_20170225-0941	0
164	89:Run_164_Well_89_20170225-1023	25.721
165	89:Run_165_Well_89_20170225-1106	0
166	89:Run_166_Well_89_20170225-1148	0
167	89:Run_167_Well_89_20170225-1230	27.757
168	89:Run_168_Well_89_20170225-1313	30.077
169	89:Run_169_Well_89_20170225-1355	28.463
170	89:Run_170_Well_89_20170225-1438	0
171	89:Run_171_Well_89_20170225-1520	0
172	89:Run_172_Well_89_20170225-1602	0
173	89:Run_173_Well_89_20170225-1645	0
174	89:Run_174_Well_89_20170225-1727	0
175	89:Run_175_Well_89_20170225-1810	0
176	89:Run_176_Well_89_20170225-1852	0
177	89:Run_177_Well_89_20170225-1934	0
178	89:Run_178_Well_89_20170225-2017	0
179	89:Run_179_Well_89_20170225-2059	29.273
180	89:Run_180_Well_89_20170225-2142	0
181	89:Run_181_Well_89_20170225-2224	0
182	89:Run_182_Well_89_20170225-2306	0
183	89:Run_183_Well_89_20170225-2349	0
184	89:Run_184_Well_89_20170226-0031	0
185	89:Run_185_Well_89_20170226-0114	26.635
186	89:Run_186_Well_89_20170226-0156	25.927
187	89:Run_187_Well_89_20170226-0239	0
188	89:Run_188_Well_89_20170226-0321	30.291
189	89:Run_189_Well_89_20170226-0403	27.987
190	89:Run_190_Well_89_20170226-0446	0
191	89:Run_191_Well_89_20170226-0528	0
192	89:Run_192_Well_89_20170226-0611	28.992
193	89:Run_193_Well_89_20170226-0653	0
194	89:Run_194_Well_89_20170226-0735	29.649
195	89:Run_195_Well_89_20170226-0818	0
196	89:Run_196_Well_89_20170226-0900	0
197	89:Run_197_Well_89_20170226-0942	0
198	89:Run_198_Well_89_20170226-1025	0
199	89:Run_199_Well_89_20170226-1107	0
200	89:Run_200_Well_89_20170226-1150	0
201	89:Run_201_Well_89_20170226-1232	0
202	89:Run_202_Well_89_20170226-1314	30.091
203	89:Run_203_Well_89_20170226-1357	28.76
204	89:Run_204_Well_89_20170226-1439	0
205	89:Run_205_Well_89_20170226-1522	0
206	89:Run_206_Well_89_20170226-1604	0
208	89:Run_207_Well_89_20170226-1647	0
209	89:Run_208_Well_89_20170226-1729	0
210	89:Run_209_Well_89_20170226-1811	0
211	89:Run_210_Well_89_20170226-1854	0
212	89:Run_211_Well_89_20170226-1936	0
213	89:Run_212_Well_89_20170226-2018	0
214	89:Run_213_Well_89_20170226-2101	0
215	89:Run_214_Well_89_20170226-2143	0
216	89:Run_215_Well_89_20170226-2226	0
217	89:Run_216_Well_89_20170226-2308	0
218	89:Run_217_Well_89_20170226-2350	0
219	89:Run_218_Well_89_20170227-0033	0
220	89:Run_219_Well_89_20170227-0115	0
221	89:Run_220_Well_89_20170227-0157	0
222	89:Run_221_Well_89_20170227-0240	0
223	89:Run_222_Well_89_20170227-0322	0
224	89:Run_223_Well_89_20170227-0405	0
225	89:Run_224_Well_89_20170227-0447	0
226	89:Run_225_Well_89_20170227-0530	35.358
227	89:Run_226_Well_89_20170227-0612	0
228	89:Run_227_Well_89_20170227-0654	0
229	89:Run_228_Well_89_20170227-0737	0
230	89:Run_230_Well_89_20170227-0902	36.235
231	89:Run_231_Well_89_20170227-0944	0
232	89:Run_232_Well_89_20170227-1026	39.244
233	89:Run_233_Well_89_20170227-1109	0
234	89:Run_234_Well_89_20170227-1151	0
235	89:Run_235_Well_89_20170227-1234	0
236	89:Run_236_Well_89_20170227-1316	37.832
237	89:Run_237_Well_89_20170227-1358	0
238	89:Run_238_Well_89_20170227-1440	43.736
239	89:Run_239_Well_89_20170227-1523	0
240	89:Run_240_Well_89_20170227-1605	0
241	89:Run_229_Well_89_20170227-0819	0
242	89:Run_241_Well_89_20170227-1648	0
243	89:Run_242_Well_89_20170227-1730	0
244	89:Run_243_Well_89_20170227-1813	0
245	89:Run_244_Well_89_20170227-1855	0
246	89:Run_245_Well_89_20170227-1937	37.371
247	89:Run_246_Well_89_20170227-2020	38.887
248	89:Run_247_Well_89_20170227-2102	0
249	89:Run_248_Well_89_20170227-2145	0
250	89:Run_249_Well_89_20170227-2227	39.318
251	89:Run_250_Well_89_20170227-2309	44.802
252	89:Run_250_Well_89_20170227-2309	0
253	89:Run_251_Well_89_20170227-2352	0
254	89:Run_252_Well_89_20170228-0034	0
255	89:Run_253_Well_89_20170228-0116	46.632
256	89:Run_254_Well_89_20170228-0159	0
257	89:Run_255_Well_89_20170228-0241	38.23
258	89:Run_256_Well_89_20170228-0324	42.297
259	89:Run_257_Well_89_20170228-0406	0
260	89:Run_258_Well_89_20170228-0448	0
261	89:Run_259_Well_89_20170228-0531	0
262	89:Run_260_Well_89_20170228-0613	0
263	89:Run_261_Well_89_20170228-0656	0
264	89:Run_262_Well_89_20170228-0738	0
265	89:Run_263_Well_89_20170228-0821	0
266	89:Run_264_Well_89_20170228-0903	0
267	89:Run_265_Well_89_20170228-0945	40.738
268	89:Run_266_Well_89_20170228-1028	0
269	89:Run_267_Well_89_20170228-1110	0
270	89:Run_268_Well_89_20170228-1152	0
271	89:Run_269_Well_89_20170228-1235	42.628
272	89:Run_270_Well_89_20170228-1317	42.2
273	89:Run_271_Well_89_20170228-1359	0
274	89:Run_272_Well_89_20170228-1442	0
275	89:Run_273_Well_89_20170228-1524	0
276	89:Run_274_Well_89_20170228-1607	44.278
277	89:Run_275_Well_89_20170228-1649	0
278	89:Run_276_Well_89_20170228-1731	0
279	89:Run_277_Well_89_20170228-1814	44.162
280	89:Run_278_Well_89_20170228-1856	0
281	89:Run_279_Well_89_20170228-1939	0
282	89:Run_280_Well_89_20170228-2021	0
283	89:Run_281_Well_89_20170228-2103	0
284	89:Run_282_Well_89_20170228-2146	0
285	89:Run_283_Well_89_20170228-2228	0
286	89:Run_284_Well_89_20170228-2310	40.794
287	89:Run_285_Well_89_20170228-2353	47.726
288	89:Run_286_Well_89_20170301-0035	44.153
289	89:Run_287_Well_89_20170301-0118	46.961
290	89:Run_288_Well_89_20170301-0200	46.098
291	89:Run_289_Well_89_20170301-0243	46.488
292	89:Run_290_Well_89_20170301-0325	0
293	89:Run_291_Well_89_20170301-0407	0
294	89:Run_292_Well_89_20170301-0450	0
295	89:Run_293_Well_89_20170301-0532	47.569
296	89:Run_294_Well_89_20170301-0614	47.352
297	89:Run_295_Well_89_20170301-0657	49.24
298	89:Run_296_Well_89_20170301-0739	0
299	89:Run_297_Well_89_20170301-0822	0
300	89:Run_298_Well_89_20170301-0904	0
301	89:Run_299_Well_89_20170301-0946	49.262
302	89:Run_300_Well_89_20170301-1029	41.89
303	89:Run_301_Well_89_20170301-1111	47.87
304	89:Run_302_Well_89_20170301-1153	0
305	89:Run_303_Well_89_20170301-1236	0
306	89:Run_304_Well_89_20170301-1318	49.738
307	89:Run_305_Well_89_20170301-1401	0
308	89:Run_306_Well_89_20170301-1443	49.813
309	89:Run_307_Well_89_20170301-1525	48.169
310	89:Run_308_Well_89_20170301-1608	0
311	89:Run_309_Well_89_20170301-1650	0
312	89:Run_310_Well_89_20170301-1733	0
313	89:Run_311_Well_89_20170301-1815	0
314	89:Run_312_Well_89_20170301-1857	42.991
315	89:Run_313_Well_89_20170301-1940	42.714
316	89:Run_314_Well_89_20170301-2022	46.141
317	89:Run_315_Well_89_20170301-2104	47.363
318	89:Run_316_Well_89_20170301-2147	43.235
319	89:Run_317_Well_89_20170301-2229	43.083
320	89:Run_318_Well_89_20170301-2312	48.87
321	89:Run_319_Well_89_20170301-2354	0
322	89:Run_320_Well_89_20170302-0036	52.642
323	89:Run_321_Well_89_20170302-0119	50.836
324	89:Run_322_Well_89_20170302-0201	0
325	89:Run_323_Well_89_20170302-0244	0
326	89:Run_324_Well_89_20170302-0326	48.662
327	89:Run_325_Well_89_20170302-0408	0
328	89:Run_326_Well_89_20170302-0451	49.52
329	89:Run_327_Well_89_20170302-0533	52.442
330	89:Run_328_Well_89_20170302-0615	0
331	89:Run_329_Well_89_20170302-0658	48.532
332	89:Run_330_Well_89_20170302-0740	48.466
333	89:Run_331_Well_89_20170302-0823	48.87
334	89:Run_332_Well_89_20170302-0905	44.196
335	89:Run_333_Well_89_20170302-0947	0
336	89:Run_334_Well_89_20170302-1030	49.284
337	89:Run_335_Well_89_20170302-1112	0
338	89:Run_336_Well_89_20170302-1155	0
339	89:Run_337_Well_89_20170302-1237	0
340	89:Run_338_Well_89_20170302-1319	0
341	89:Run_339_Well_89_20170302-1402	0
342	89:Run_340_Well_89_20170302-1444	51.576
343	89:Run_341_Well_89_20170302-1527	0
344	89:Run_342_Well_89_20170302-1609	0
345	89:Run_343_Well_89_20170302-1651	0
346	89:Run_344_Well_89_20170302-1734	0
347	89:Run_345_Well_89_20170302-1816	0
348	89:Run_346_Well_89_20170302-1858	56.527
349	89:Run_347_Well_89_20170302-1941	60.404
350	89:Run_348_Well_89_20170302-2023	51.731
351	89:Run_349_Well_89_20170302-2105	0
352	89:Run_350_Well_89_20170302-2148	58.088
353	89:Run_351_Well_89_20170302-2230	0
354	89:Run_352_Well_89_20170302-2312	55.337
355	89:Run_353_Well_89_20170302-2355	0
356	89:Run_354_Well_89_20170303-0037	56.922
357	89:Run_355_Well_89_20170303-0119	0
358	89:Run_356_Well_89_20170303-0202	58.239
359	89:Run_357_Well_89_20170303-0244	60.001
360	89:Run_358_Well_89_20170303-0327	57.184
361	89:Run_359_Well_89_20170303-0409	0
362	89:Run_360_Well_89_20170303-0452	0
363	89:Run_361_Well_89_20170303-0534	0
364	89:Run_362_Well_89_20170303-0616	54.023
365	89:Run_363_Well_89_20170303-0659	0
366	89:Run_364_Well_89_20170303-0741	0
367	89:Run_365_Well_89_20170303-0824	0
368	89:Run_366_Well_89_20170303-0906	0
369	89:Run_367_Well_89_20170303-0948	52.788
370	89:Run_368_Well_89_20170303-1031	0
371	89:Run_369_Well_89_20170303-1113	0
372	89:Run_370_Well_89_20170303-1155	0
373	89:Run_371_Well_89_20170303-1238	55.867
374	89:Run_372_Well_89_20170303-1320	0
375	89:Run_373_Well_89_20170303-1403	57.395
376	89:Run_374_Well_89_20170303-1445	0
377	89:Run_375_Well_89_20170303-1527	0
378	89:Run_376_Well_89_20170303-1610	0
379	89:Run_377_Well_89_20170303-1652	0
380	89:Run_378_Well_89_20170303-1734	0
381	89:Run_379_Well_89_20170303-1817	0
382	89:Run_380_Well_89_20170303-1859	0
383	89:Run_381_Well_89_20170303-1942	56.108
384	89:Run_382_Well_89_20170303-2024	53.004
385	89:Run_383_Well_89_20170303-2106	55.861
386	89:Run_384_Well_89_20170303-2149	58.516
387	89:Run_385_Well_89_20170303-2231	56.278
388	89:Run_386_Well_89_20170303-2314	0
389	89:Run_387_Well_89_20170303-2356	59.135
390	89:Run_388_Well_89_20170304-0038	0
391	89:Run_389_Well_89_20170304-0121	54.502
392	89:Run_390_Well_89_20170304-0203	0
393	89:Run_391_Well_89_20170304-0246	0
394	89:Run_392_Well_89_20170304-0328	0
395	89:Run_393_Well_89_20170304-0410	0
396	89:Run_394_Well_89_20170304-0453	61.735
397	89:Run_395_Well_89_20170304-0535	0
398	89:Run_396_Well_89_20170304-0618	0
399	89:Run_397_Well_89_20170304-0700	0
400	89:Run_398_Well_89_20170304-0742	62.201
401	89:Run_399_Well_89_20170304-0825	0
402	89:Run_400_Well_89_20170304-0907	0
403	89:Run_401_Well_89_20170304-0950	56.444
404	89:Run_402_Well_89_20170304-1032	0
405	89:Run_403_Well_89_20170304-1114	0
406	89:Run_404_Well_89_20170304-1157	0
407	89:Run_405_Well_89_20170304-1239	62.662
408	89:Run_406_Well_89_20170304-1322	55.969
409	89:Run_407_Well_89_20170304-1404	54.337
410	89:Run_408_Well_89_20170304-1446	0
411	89:Run_409_Well_89_20170304-1529	0
412	89:Run_410_Well_89_20170304-1611	0
413	89:Run_411_Well_89_20170304-1654	0
414	89:Run_412_Well_89_20170304-1736	0
415	89:Run_413_Well_89_20170304-1818	67.665
416	89:Run_414_Well_89_20170304-1901	0
417	89:Run_415_Well_89_20170304-1943	0
418	89:Run_416_Well_89_20170304-2026	0
419	89:Run_417_Well_89_20170304-2108	69.116
420	89:Run_418_Well_89_20170304-2150	68.427
421	89:Run_419_Well_89_20170304-2233	0
422	89:Run_420_Well_89_20170304-2315	0
423	89:Run_421_Well_89_20170304-2357	64.358
424	89:Run_422_Well_89_20170305-0040	0
425	89:Run_423_Well_89_20170305-0122	0
426	89:Run_424_Well_89_20170305-0204	0
427	89:Run_425_Well_89_20170305-0247	0
428	89:Run_426_Well_89_20170305-0329	0
429	89:Run_427_Well_89_20170305-0412	0
430	89:Run_428_Well_89_20170305-0454	0
431	89:Run_429_Well_89_20170305-0536	0
432	89:Run_430_Well_89_20170305-0619	0
433	89:Run_431_Well_89_20170305-0701	62.572
434	89:Run_432_Well_89_20170305-0744	71.002
435	89:Run_433_Well_89_20170305-0826	0
436	89:Run_434_Well_89_20170305-0908	62.01
437	89:Run_435_Well_89_20170305-0951	0
438	89:Run_436_Well_89_20170305-1033	0
439	89:Run_437_Well_89_20170305-1115	0
440	89:Run_438_Well_89_20170305-1158	0
441	89:Run_439_Well_89_20170305-1240	70.201
442	89:Run_440_Well_89_20170305-1323	0
443	89:Run_441_Well_89_20170305-1405	0
444	89:Run_442_Well_89_20170305-1448	0
445	89:Run_443_Well_89_20170305-1530	0
446	89:Run_444_Well_89_20170305-1612	0
447	89:Run_445_Well_89_20170305-1655	0
448	89:Run_446_Well_89_20170305-1737	0
449	89:Run_447_Well_89_20170305-1819	0
450	89:Run_448_Well_89_20170305-1902	0
451	89:Run_449_Well_89_20170305-1944	0
452	89:Run_450_Well_89_20170305-2027	0
453	89:Run_451_Well_89_20170305-2109	0
454	89:Run_452_Well_89_20170305-2152	0
455	89:Run_453_Well_89_20170305-2234	0
