# Supplementary material for: An affordable and automated imaging approach to acquire highly resolved individual data—an example of copepod growth in response to multiple stressors
Source: PeerJ. 2019 Apr 19;7:e6776. doi: 10.7717/peerj.6776 (PMC6476288; doi:10.7717/peerj.6776)
Supplement: Supplemental Information 1 — This zip file contains individual data files as they were acquired by the automatized platform, with each file representing measurements from one individual well plate. It also contains a table which links each file to information about the experimental treatments to which each individual was subjected. [file peerj-07-6776-s001.zip › Supplemental Data S2/Well_16_dat.csv]

Picnr	Label	Length
1	16:Run_1_Well_16_20170220-1442	0
2	16:Run_2_Well_16_20170220-1524	0
3	16:Run_3_Well_16_20170220-1606	0
4	16:Run_4_Well_16_20170220-1649	0
5	16:Run_5_Well_16_20170220-1731	0
6	16:Run_6_Well_16_20170220-1813	11.096
7	16:Run_7_Well_16_20170220-1856	0
8	16:Run_8_Well_16_20170220-1938	0
9	16:Run_9_Well_16_20170220-2021	0
10	16:Run_10_Well_16_20170220-2103	0
11	16:Run_11_Well_16_20170220-2145	10.541
12	16:Run_12_Well_16_20170220-2228	11.673
13	16:Run_13_Well_16_20170220-2310	14.318
14	16:Run_14_Well_16_20170220-2353	0
15	16:Run_15_Well_16_20170221-0035	10
16	16:Run_16_Well_16_20170221-0117	0
17	16:Run_17_Well_16_20170221-0200	11.402
18	16:Run_18_Well_16_20170221-0242	0
19	16:Run_19_Well_16_20170221-0325	0
20	16:Run_20_Well_16_20170221-0407	0
21	16:Run_21_Well_16_20170221-0449	12.093
22	16:Run_22_Well_16_20170221-0532	0
23	16:Run_23_Well_16_20170221-0614	12.258
24	16:Run_24_Well_16_20170221-0657	0
25	16:Run_25_Well_16_20170221-0739	0
26	16:Run_26_Well_16_20170221-0821	0
27	16:Run_27_Well_16_20170221-0904	12.298
28	16:Run_28_Well_16_20170221-0946	0
29	16:Run_29_Well_16_20170221-1029	12.01
30	16:Run_30_Well_16_20170221-1111	0
31	16:Run_31_Well_16_20170221-1153	13
32	16:Run_32_Well_16_20170221-1236	0
33	16:Run_33_Well_16_20170221-1318	0
34	16:Run_34_Well_16_20170221-1400	0
35	16:Run_35_Well_16_20170221-1443	14
36	16:Run_36_Well_16_20170221-1525	0
37	16:Run_37_Well_16_20170221-1608	0
38	16:Run_38_Well_16_20170221-1650	0
39	16:Run_39_Well_16_20170221-1732	0
40	16:Run_40_Well_16_20170221-1815	14.773
41	16:Run_41_Well_16_20170221-1857	14.637
42	16:Run_42_Well_16_20170221-1939	15.305
43	16:Run_43_Well_16_20170221-2022	0
44	16:Run_44_Well_16_20170221-2104	13.793
45	16:Run_45_Well_16_20170221-2147	0
46	16:Run_46_Well_16_20170221-2229	0
47	16:Run_47_Well_16_20170221-2312	17.007
48	16:Run_48_Well_16_20170221-2354	13.153
49	16:Run_49_Well_16_20170222-0036	15.008
50	16:Run_50_Well_16_20170222-0119	0
51	16:Run_51_Well_16_20170222-0201	0
52	16:Run_52_Well_16_20170222-0243	13.793
53	16:Run_53_Well_16_20170222-0326	0
54	16:Run_54_Well_16_20170222-0408	15.075
55	16:Run_55_Well_16_20170222-0451	14.916
56	16:Run_56_Well_16_20170222-0533	0
57	16:Run_57_Well_16_20170222-0615	14.116
58	16:Run_58_Well_16_20170222-0658	14.714
59	16:Run_59_Well_16_20170222-0740	15.572
60	16:Run_60_Well_16_20170222-0822	14.327
61	16:Run_61_Well_16_20170222-0905	0
62	16:Run_62_Well_16_20170222-0947	19.313
63	16:Run_63_Well_16_20170222-1030	16.621
64	16:Run_64_Well_16_20170222-1112	18.822
65	16:Run_65_Well_16_20170222-1154	0
66	16:Run_66_Well_16_20170222-1237	0
67	16:Run_67_Well_16_20170222-1319	0
68	16:Run_68_Well_16_20170222-1402	17.557
69	16:Run_69_Well_16_20170222-1444	0
70	16:Run_70_Well_16_20170222-1527	19.105
71	16:Run_71_Well_16_20170222-1609	0
72	16:Run_72_Well_16_20170222-1651	18.118
73	16:Run_73_Well_16_20170222-1733	18.554
74	16:Run_74_Well_16_20170222-1816	0
75	16:Run_75_Well_16_20170222-1858	0
76	16:Run_76_Well_16_20170222-1941	19.679
77	16:Run_77_Well_16_20170222-2023	0
78	16:Run_78_Well_16_20170222-2105	0
79	16:Run_79_Well_16_20170222-2148	0
80	16:Run_80_Well_16_20170222-2230	0
81	16:Run_81_Well_16_20170222-2312	0
82	16:Run_82_Well_16_20170222-2355	0
83	16:Run_83_Well_16_20170223-0037	19.831
84	16:Run_84_Well_16_20170223-0120	0
85	16:Run_85_Well_16_20170223-0202	0
86	16:Run_86_Well_16_20170223-0244	19.906
87	16:Run_87_Well_16_20170223-0327	0
88	16:Run_88_Well_16_20170223-0409	21.101
89	16:Run_89_Well_16_20170223-0452	0
90	16:Run_90_Well_16_20170223-0534	20.112
91	16:Run_91_Well_16_20170223-0616	21.708
92	16:Run_92_Well_16_20170223-0659	0
93	16:Run_93_Well_16_20170223-0741	0
94	16:Run_94_Well_16_20170223-0824	0
95	16:Run_95_Well_16_20170223-0906	22.94
96	16:Run_96_Well_16_20170223-0948	0
97	16:Run_97_Well_16_20170223-1031	24.52
98	16:Run_98_Well_16_20170223-1113	25.303
99	16:Run_99_Well_16_20170223-1156	0
100	16:Run_100_Well_16_20170223-1238	0
101	16:Run_101_Well_16_20170223-1320	0
102	16:Run_102_Well_16_20170223-1403	0
103	16:Run_103_Well_16_20170223-1445	0
104	16:Run_104_Well_16_20170223-1528	0
105	16:Run_105_Well_16_20170223-1610	0
106	16:Run_106_Well_16_20170223-1652	0
107	16:Run_107_Well_16_20170223-1735	21.148
108	16:Run_108_Well_16_20170223-1817	0
109	16:Run_109_Well_16_20170223-1900	0
110	16:Run_110_Well_16_20170223-1942	0
111	16:Run_111_Well_16_20170223-2025	23.77
112	16:Run_112_Well_16_20170223-2107	24.703
113	16:Run_113_Well_16_20170223-2149	23.265
114	16:Run_114_Well_16_20170223-2232	23.022
115	16:Run_115_Well_16_20170223-2314	23.901
116	16:Run_116_Well_16_20170223-2356	0
117	16:Run_117_Well_16_20170224-0039	0
118	16:Run_118_Well_16_20170224-0121	0
119	16:Run_119_Well_16_20170224-0204	25.831
120	16:Run_120_Well_16_20170224-0246	0
121	16:Run_121_Well_16_20170224-0328	0
122	16:Run_122_Well_16_20170224-0411	27.226
123	16:Run_123_Well_16_20170224-0453	0
124	16:Run_124_Well_16_20170224-0536	27.019
125	16:Run_125_Well_16_20170224-0618	0
126	16:Run_126_Well_16_20170224-0700	27.659
127	16:Run_127_Well_16_20170224-0743	0
128	16:Run_128_Well_16_20170224-0825	27.336
129	16:Run_129_Well_16_20170224-0908	24.824
130	16:Run_130_Well_16_20170224-0950	25.402
131	16:Run_131_Well_16_20170224-1032	0
132	16:Run_132_Well_16_20170224-1115	27.336
133	16:Run_133_Well_16_20170224-1157	26.907
134	16:Run_134_Well_16_20170224-1239	27.83
135	16:Run_135_Well_16_20170224-1322	26.101
136	16:Run_136_Well_16_20170224-1404	25.164
137	16:Run_137_Well_16_20170224-1447	27.115
138	16:Run_138_Well_16_20170224-1529	0
139	16:Run_139_Well_16_20170224-1611	0
140	16:Run_140_Well_16_20170224-1654	0
141	16:Run_141_Well_16_20170224-1736	25.812
142	16:Run_142_Well_16_20170224-1819	26.196
143	16:Run_143_Well_16_20170224-1901	0
144	16:Run_144_Well_16_20170224-1943	0
145	16:Run_145_Well_16_20170224-2026	27.771
146	16:Run_146_Well_16_20170224-2108	28.284
147	16:Run_147_Well_16_20170224-2151	24.377
148	16:Run_148_Well_16_20170224-2233	0
149	16:Run_149_Well_16_20170224-2315	27.613
150	16:Run_150_Well_16_20170224-2358	0
151	16:Run_151_Well_16_20170225-0040	27.681
152	16:Run_152_Well_16_20170225-0123	0
153	16:Run_153_Well_16_20170225-0205	0
154	16:Run_154_Well_16_20170225-0248	28.284
155	16:Run_155_Well_16_20170225-0330	0
156	16:Run_156_Well_16_20170225-0412	29.347
157	16:Run_157_Well_16_20170225-0455	0
158	16:Run_158_Well_16_20170225-0537	0
159	16:Run_159_Well_16_20170225-0619	0
160	16:Run_160_Well_16_20170225-0702	0
161	16:Run_161_Well_16_20170225-0744	30.438
162	16:Run_162_Well_16_20170225-0827	0
163	16:Run_163_Well_16_20170225-0909	0
164	16:Run_164_Well_16_20170225-0951	24.459
165	16:Run_165_Well_16_20170225-1034	28.636
166	16:Run_166_Well_16_20170225-1116	25.045
167	16:Run_167_Well_16_20170225-1158	25.986
168	16:Run_168_Well_16_20170225-1241	26.954
169	16:Run_169_Well_16_20170225-1323	26.575
170	16:Run_170_Well_16_20170225-1406	29.004
171	16:Run_171_Well_16_20170225-1448	29.334
172	16:Run_172_Well_16_20170225-1531	28.991
173	16:Run_173_Well_16_20170225-1613	0
174	16:Run_174_Well_16_20170225-1655	0
175	16:Run_175_Well_16_20170225-1738	28.57
176	16:Run_176_Well_16_20170225-1820	32.745
177	16:Run_177_Well_16_20170225-1902	26.196
178	16:Run_178_Well_16_20170225-1945	27.771
179	16:Run_179_Well_16_20170225-2027	29.602
180	16:Run_180_Well_16_20170225-2110	30.208
181	16:Run_181_Well_16_20170225-2152	27.659
182	16:Run_182_Well_16_20170225-2234	0
183	16:Run_183_Well_16_20170225-2317	0
184	16:Run_184_Well_16_20170225-2359	36.056
185	16:Run_185_Well_16_20170226-0042	0
186	16:Run_186_Well_16_20170226-0124	0
187	16:Run_187_Well_16_20170226-0207	0
188	16:Run_188_Well_16_20170226-0249	0
189	16:Run_189_Well_16_20170226-0332	0
190	16:Run_190_Well_16_20170226-0414	0
191	16:Run_191_Well_16_20170226-0456	0
192	16:Run_192_Well_16_20170226-0539	0
193	16:Run_193_Well_16_20170226-0621	0
194	16:Run_194_Well_16_20170226-0703	0
195	16:Run_195_Well_16_20170226-0746	0
196	16:Run_196_Well_16_20170226-0828	0
197	16:Run_197_Well_16_20170226-0911	0
198	16:Run_198_Well_16_20170226-0953	0
199	16:Run_199_Well_16_20170226-1035	0
200	16:Run_200_Well_16_20170226-1118	0
201	16:Run_201_Well_16_20170226-1200	0
202	16:Run_202_Well_16_20170226-1242	0
203	16:Run_203_Well_16_20170226-1325	0
204	16:Run_204_Well_16_20170226-1407	0
205	16:Run_205_Well_16_20170226-1450	0
206	16:Run_206_Well_16_20170226-1532	0
207	16:Run_207_Well_16_20170226-1615	0
208	16:Run_208_Well_16_20170226-1657	0
209	16:Run_209_Well_16_20170226-1739	0
210	16:Run_210_Well_16_20170226-1822	0
211	16:Run_211_Well_16_20170226-1904	0
212	16:Run_212_Well_16_20170226-1947	0
213	16:Run_213_Well_16_20170226-2029	0
214	16:Run_214_Well_16_20170226-2111	39.601
215	16:Run_215_Well_16_20170226-2154	40.389
216	16:Run_216_Well_16_20170226-2236	39.655
217	16:Run_217_Well_16_20170226-2319	42.606
218	16:Run_218_Well_16_20170227-0001	43.073
219	16:Run_219_Well_16_20170227-0043	0
220	16:Run_220_Well_16_20170227-0126	47.381
221	16:Run_221_Well_16_20170227-0208	0
222	16:Run_222_Well_16_20170227-0250	0
223	16:Run_223_Well_16_20170227-0333	0
224	16:Run_224_Well_16_20170227-0415	0
225	16:Run_225_Well_16_20170227-0458	0
226	16:Run_226_Well_16_20170227-0540	43.105
227	16:Run_227_Well_16_20170227-0622	44.204
228	16:Run_228_Well_16_20170227-0705	0
229	16:Run_229_Well_16_20170227-0747	45.741
230	16:Run_230_Well_16_20170227-0830	0
231	16:Run_231_Well_16_20170227-0912	0
232	16:Run_232_Well_16_20170227-0954	44.418
233	16:Run_233_Well_16_20170227-1037	43.603
234	16:Run_234_Well_16_20170227-1119	0
235	16:Run_235_Well_16_20170227-1202	45.618
236	16:Run_236_Well_16_20170227-1244	0
237	16:Run_237_Well_16_20170227-1326	45.26
238	16:Run_238_Well_16_20170227-1409	0
239	16:Run_239_Well_16_20170227-1451	0
240	16:Run_240_Well_16_20170227-1533	44.814
241	16:Run_241_Well_16_20170227-1616	0
242	16:Run_242_Well_16_20170227-1658	0
243	16:Run_243_Well_16_20170227-1741	44.385
244	16:Run_244_Well_16_20170227-1823	0
245	16:Run_245_Well_16_20170227-1905	0
246	16:Run_246_Well_16_20170227-1948	0
247	16:Run_247_Well_16_20170227-2030	50.324
248	16:Run_248_Well_16_20170227-2113	47.762
249	16:Run_249_Well_16_20170227-2155	46.057
250	16:Run_250_Well_16_20170227-2237	52.995
251	16:Run_251_Well_16_20170227-2320	50.658
252	16:Run_252_Well_16_20170228-0002	0
253	16:Run_253_Well_16_20170228-0044	49.862
254	16:Run_254_Well_16_20170228-0127	50.956
255	16:Run_255_Well_16_20170228-0209	0
256	16:Run_256_Well_16_20170228-0252	0
257	16:Run_257_Well_16_20170228-0334	54.187
258	16:Run_258_Well_16_20170228-0417	0
259	16:Run_259_Well_16_20170228-0459	0
260	16:Run_260_Well_16_20170228-0541	50.289
261	16:Run_261_Well_16_20170228-0624	56.074
262	16:Run_262_Well_16_20170228-0706	53.521
263	16:Run_263_Well_16_20170228-0749	0
264	16:Run_264_Well_16_20170228-0831	0
265	16:Run_265_Well_16_20170228-0913	0
266	16:Run_266_Well_16_20170228-0956	59.841
267	16:Run_267_Well_16_20170228-1038	55.714
268	16:Run_268_Well_16_20170228-1120	58.125
269	16:Run_269_Well_16_20170228-1203	0
270	16:Run_270_Well_16_20170228-1245	0
271	16:Run_271_Well_16_20170228-1327	54.571
272	16:Run_272_Well_16_20170228-1410	0
273	16:Run_273_Well_16_20170228-1452	0
274	16:Run_274_Well_16_20170228-1535	0
275	16:Run_275_Well_16_20170228-1617	0
276	16:Run_276_Well_16_20170228-1659	0
277	16:Run_277_Well_16_20170228-1742	54.392
278	16:Run_278_Well_16_20170228-1824	0
279	16:Run_279_Well_16_20170228-1907	0
280	16:Run_280_Well_16_20170228-1949	0
281	16:Run_281_Well_16_20170228-2031	0
282	16:Run_282_Well_16_20170228-2114	0
283	16:Run_283_Well_16_20170228-2156	65.192
284	16:Run_284_Well_16_20170228-2239	0
285	16:Run_285_Well_16_20170228-2321	0
286	16:Run_286_Well_16_20170301-0003	0
287	16:Run_287_Well_16_20170301-0046	65.094
288	16:Run_288_Well_16_20170301-0128	65.088
289	16:Run_289_Well_16_20170301-0211	63.248
290	16:Run_290_Well_16_20170301-0253	0
291	16:Run_291_Well_16_20170301-0335	63.281
292	16:Run_292_Well_16_20170301-0418	60.601
293	16:Run_293_Well_16_20170301-0500	0
294	16:Run_294_Well_16_20170301-0543	0
295	16:Run_295_Well_16_20170301-0625	0
296	16:Run_296_Well_16_20170301-0707	68.118
297	16:Run_297_Well_16_20170301-0750	62.7
298	16:Run_298_Well_16_20170301-0832	0
299	16:Run_299_Well_16_20170301-0914	0
300	16:Run_300_Well_16_20170301-0957	0
301	16:Run_301_Well_16_20170301-1039	64.734
302	16:Run_302_Well_16_20170301-1122	0
303	16:Run_303_Well_16_20170301-1204	0
304	16:Run_304_Well_16_20170301-1246	0
305	16:Run_305_Well_16_20170301-1329	67.84
306	16:Run_306_Well_16_20170301-1411	0
307	16:Run_307_Well_16_20170301-1453	0
308	16:Run_308_Well_16_20170301-1536	0
309	16:Run_309_Well_16_20170301-1618	0
310	16:Run_310_Well_16_20170301-1701	0
311	16:Run_311_Well_16_20170301-1743	0
312	16:Run_312_Well_16_20170301-1825	0
313	16:Run_313_Well_16_20170301-1908	0
314	16:Run_314_Well_16_20170301-1950	0
315	16:Run_315_Well_16_20170301-2033	0
316	16:Run_316_Well_16_20170301-2115	0
317	16:Run_317_Well_16_20170301-2157	0
318	16:Run_318_Well_16_20170301-2240	0
319	16:Run_319_Well_16_20170301-2322	0
320	16:Run_320_Well_16_20170302-0005	0
321	16:Run_321_Well_16_20170302-0047	0
322	16:Run_322_Well_16_20170302-0129	0
323	16:Run_323_Well_16_20170302-0212	0
