# Supplementary material for: An affordable and automated imaging approach to acquire highly resolved individual data—an example of copepod growth in response to multiple stressors
Source: PeerJ. 2019 Apr 19;7:e6776. doi: 10.7717/peerj.6776 (PMC6476288; doi:10.7717/peerj.6776)
Supplement: Supplemental Information 1 — This zip file contains individual data files as they were acquired by the automatized platform, with each file representing measurements from one individual well plate. It also contains a table which links each file to information about the experimental treatments to which each individual was subjected. [file peerj-07-6776-s001.zip › Supplemental Data S2/Well_74_dat.csv]

Picnr	Label	Length
1	74:Run_1_Well_74_20170220-1510	0
2	74:Run_2_Well_74_20170220-1552	0
3	74:Run_3_Well_74_20170220-1635	0
4	74:Run_4_Well_74_20170220-1717	11.557
5	74:Run_5_Well_74_20170220-1759	10.817
6	74:Run_6_Well_74_20170220-1842	0
7	74:Run_7_Well_74_20170220-1924	0
8	74:Run_8_Well_74_20170220-2007	14.32
9	74:Run_9_Well_74_20170220-2049	12.259
10	74:Run_10_Well_74_20170220-2131	14.687
11	74:Run_11_Well_74_20170220-2214	12.607
12	74:Run_12_Well_74_20170220-2256	13.269
13	74:Run_13_Well_74_20170220-2339	0
14	74:Run_14_Well_74_20170221-0021	0
15	74:Run_15_Well_74_20170221-0104	12.921
16	74:Run_16_Well_74_20170221-0146	0
17	74:Run_17_Well_74_20170221-0228	15.291
18	74:Run_18_Well_74_20170221-0311	0
19	74:Run_19_Well_74_20170221-0353	14.431
20	74:Run_20_Well_74_20170221-0435	0
21	74:Run_21_Well_74_20170221-0518	0
22	74:Run_24_Well_74_20170221-0725	0
23	74:Run_22_Well_74_20170221-0600	13.777
24	74:Run_23_Well_74_20170221-0643	0
25	74:Run_25_Well_74_20170221-0807	13.773
26	74:Run_26_Well_74_20170221-0850	13.924
27	74:Run_27_Well_74_20170221-0932	0
28	74:Run_28_Well_74_20170221-1015	0
29	74:Run_29_Well_74_20170221-1057	15.38
30	74:Run_30_Well_74_20170221-1139	13.828
31	74:Run_31_Well_74_20170221-1222	13.136
32	74:Run_32_Well_74_20170221-1304	0
33	74:Run_33_Well_74_20170221-1346	15.366
34	74:Run_34_Well_74_20170221-1429	16.087
35	74:Run_35_Well_74_20170221-1511	16.418
36	74:Run_36_Well_74_20170221-1554	17.679
37	74:Run_37_Well_74_20170221-1636	16.255
38	74:Run_38_Well_74_20170221-1718	15.363
39	74:Run_39_Well_74_20170221-1801	16.378
40	74:Run_40_Well_74_20170221-1843	0
41	74:Run_41_Well_74_20170221-1926	0
42	74:Run_42_Well_74_20170221-2008	0
43	74:Run_43_Well_74_20170221-2050	16.087
44	74:Run_44_Well_74_20170221-2133	18.911
45	74:Run_45_Well_74_20170221-2215	18.209
46	74:Run_46_Well_74_20170221-2258	15.774
47	74:Run_47_Well_74_20170221-2340	17.344
48	74:Run_48_Well_74_20170222-0022	18.584
49	74:Run_49_Well_74_20170222-0105	17.757
50	74:Run_50_Well_74_20170222-0147	14.346
51	74:Run_51_Well_74_20170222-0230	0
52	74:Run_52_Well_74_20170222-0312	15.926
53	74:Run_53_Well_74_20170222-0354	17.263
54	74:Run_54_Well_74_20170222-0437	17.745
55	74:Run_55_Well_74_20170222-0519	16.401
56	74:Run_56_Well_74_20170222-0601	17.379
57	74:Run_57_Well_74_20170222-0644	17.797
58	74:Run_58_Well_74_20170222-0726	0
59	74:Run_59_Well_74_20170222-0809	17.516
60	74:Run_60_Well_74_20170222-0851	0
61	74:Run_61_Well_74_20170222-0933	0
62	74:Run_62_Well_74_20170222-1016	0
63	74:Run_63_Well_74_20170222-1058	18.872
64	74:Run_64_Well_74_20170222-1140	0
65	74:Run_65_Well_74_20170222-1223	19.586
66	74:Run_66_Well_74_20170222-1305	16.95
67	74:Run_67_Well_74_20170222-1348	0
68	74:Run_68_Well_74_20170222-1430	0
69	74:Run_69_Well_74_20170222-1513	18.456
70	74:Run_70_Well_74_20170222-1555	19.667
71	74:Run_71_Well_74_20170222-1637	20.035
72	74:Run_72_Well_74_20170222-1720	19.414
73	74:Run_73_Well_74_20170222-1802	20.669
74	74:Run_74_Well_74_20170222-1844	0
75	74:Run_75_Well_74_20170222-1927	18.456
76	74:Run_76_Well_74_20170222-2009	20.984
77	74:Run_77_Well_74_20170222-2051	18.601
78	74:Run_78_Well_74_20170222-2134	20.304
79	74:Run_79_Well_74_20170222-2216	20.833
80	74:Run_80_Well_74_20170222-2259	21.006
81	74:Run_81_Well_74_20170222-2341	21.532
82	74:Run_82_Well_74_20170223-0023	0
83	74:Run_83_Well_74_20170223-0106	21.095
84	74:Run_84_Well_74_20170223-0148	20.846
85	74:Run_85_Well_74_20170223-0231	24.083
86	74:Run_86_Well_74_20170223-0313	23.005
87	74:Run_87_Well_74_20170223-0355	20.279
88	74:Run_88_Well_74_20170223-0438	22.063
89	74:Run_89_Well_74_20170223-0520	22.853
90	74:Run_90_Well_74_20170223-0603	22.961
91	74:Run_91_Well_74_20170223-0645	21.834
92	74:Run_92_Well_74_20170223-0727	25.38
93	74:Run_93_Well_74_20170223-0810	23.223
94	74:Run_94_Well_74_20170223-0852	22.191
95	74:Run_95_Well_74_20170223-0934	0
96	74:Run_96_Well_74_20170223-1017	24.267
97	74:Run_97_Well_74_20170223-1059	0
98	74:Run_98_Well_74_20170223-1142	21.912
99	74:Run_99_Well_74_20170223-1224	24.306
100	74:Run_100_Well_74_20170223-1307	23.303
101	74:Run_101_Well_74_20170223-1349	24.455
102	74:Run_102_Well_74_20170223-1431	25.105
103	74:Run_103_Well_74_20170223-1514	22.672
104	74:Run_104_Well_74_20170223-1556	24.189
105	74:Run_105_Well_74_20170223-1638	0
106	74:Run_106_Well_74_20170223-1721	0
107	74:Run_107_Well_74_20170223-1803	23.212
108	74:Run_108_Well_74_20170223-1846	0
109	74:Run_109_Well_74_20170223-1928	0
110	74:Run_110_Well_74_20170223-2011	0
111	74:Run_111_Well_74_20170223-2053	23.505
112	74:Run_112_Well_74_20170223-2135	23.255
113	74:Run_113_Well_74_20170223-2218	23.355
114	74:Run_114_Well_74_20170223-2300	0
115	74:Run_115_Well_74_20170223-2343	26.544
116	74:Run_116_Well_74_20170224-0025	26.926
117	74:Run_117_Well_74_20170224-0107	0
118	74:Run_118_Well_74_20170224-0150	27.094
119	74:Run_119_Well_74_20170224-0232	0
120	74:Run_120_Well_74_20170224-0315	25.239
121	74:Run_121_Well_74_20170224-0357	28.306
122	74:Run_122_Well_74_20170224-0439	0
123	74:Run_123_Well_74_20170224-0522	26.097
124	74:Run_124_Well_74_20170224-0604	26.879
125	74:Run_125_Well_74_20170224-0646	27.374
126	74:Run_126_Well_74_20170224-0729	0
127	74:Run_127_Well_74_20170224-0811	0
128	74:Run_128_Well_74_20170224-0854	27.195
129	74:Run_129_Well_74_20170224-0936	27.171
130	74:Run_130_Well_74_20170224-1018	26.154
131	74:Run_131_Well_74_20170224-1101	26.421
132	74:Run_132_Well_74_20170224-1143	27.319
133	74:Run_133_Well_74_20170224-1225	0
134	74:Run_134_Well_74_20170224-1308	28.008
135	74:Run_135_Well_74_20170224-1350	25.378
136	74:Run_136_Well_74_20170224-1433	0
137	74:Run_137_Well_74_20170224-1515	27.323
138	74:Run_138_Well_74_20170224-1558	26.978
139	74:Run_139_Well_74_20170224-1640	25.761
140	74:Run_140_Well_74_20170224-1722	27.515
141	74:Run_141_Well_74_20170224-1805	28.055
142	74:Run_142_Well_74_20170224-1847	0
143	74:Run_143_Well_74_20170224-1929	0
144	74:Run_144_Well_74_20170224-2012	26.327
145	74:Run_145_Well_74_20170224-2054	28.002
146	74:Run_146_Well_74_20170224-2137	28.881
147	74:Run_147_Well_74_20170224-2219	0
148	74:Run_148_Well_74_20170224-2301	28.443
149	74:Run_149_Well_74_20170224-2344	28.862
150	74:Run_150_Well_74_20170225-0026	27.727
151	74:Run_151_Well_74_20170225-0109	27.7
152	74:Run_152_Well_74_20170225-0151	0
153	74:Run_153_Well_74_20170225-0234	0
154	74:Run_154_Well_74_20170225-0316	29.357
155	74:Run_155_Well_74_20170225-0358	27.168
156	74:Run_156_Well_74_20170225-0441	30.233
157	74:Run_157_Well_74_20170225-0523	0
158	74:Run_158_Well_74_20170225-0605	26.839
159	74:Run_159_Well_74_20170225-0648	0
160	74:Run_160_Well_74_20170225-0730	29.501
161	74:Run_161_Well_74_20170225-0813	28.541
162	74:Run_162_Well_74_20170225-0855	29.3
163	74:Run_163_Well_74_20170225-0937	28.339
164	74:Run_164_Well_74_20170225-1020	27.993
165	74:Run_165_Well_74_20170225-1102	28.589
166	74:Run_166_Well_74_20170225-1145	0
167	74:Run_167_Well_74_20170225-1227	30.754
168	74:Run_168_Well_74_20170225-1309	29.868
169	74:Run_169_Well_74_20170225-1352	28.968
170	74:Run_170_Well_74_20170225-1434	26.422
171	74:Run_171_Well_74_20170225-1517	0
172	74:Run_172_Well_74_20170225-1559	0
173	74:Run_173_Well_74_20170225-1641	27.7
174	74:Run_174_Well_74_20170225-1724	28.826
175	74:Run_175_Well_74_20170225-1806	30.616
176	74:Run_176_Well_74_20170225-1848	28.209
177	74:Run_177_Well_74_20170225-1931	0
178	74:Run_178_Well_74_20170225-2013	0
179	74:Run_179_Well_74_20170225-2056	0
180	74:Run_180_Well_74_20170225-2138	0
181	74:Run_181_Well_74_20170225-2221	0
182	74:Run_182_Well_74_20170225-2303	0
183	74:Run_183_Well_74_20170225-2345	36.335
184	74:Run_184_Well_74_20170226-0028	37.46
185	74:Run_185_Well_74_20170226-0110	38.503
186	74:Run_186_Well_74_20170226-0153	37.343
187	74:Run_187_Well_74_20170226-0235	0
188	74:Run_188_Well_74_20170226-0318	39.878
189	74:Run_189_Well_74_20170226-0400	36.211
190	74:Run_190_Well_74_20170226-0442	0
191	74:Run_191_Well_74_20170226-0525	0
192	74:Run_192_Well_74_20170226-0607	0
193	74:Run_193_Well_74_20170226-0649	0
194	74:Run_194_Well_74_20170226-0732	0
195	74:Run_195_Well_74_20170226-0814	0
196	74:Run_196_Well_74_20170226-0857	40.284
197	74:Run_197_Well_74_20170226-0939	0
198	74:Run_198_Well_74_20170226-1021	41.178
199	74:Run_199_Well_74_20170226-1104	0
200	74:Run_200_Well_74_20170226-1146	0
201	74:Run_201_Well_74_20170226-1229	0
202	74:Run_202_Well_74_20170226-1311	40.057
203	74:Run_203_Well_74_20170226-1353	0
204	74:Run_204_Well_74_20170226-1436	0
205	74:Run_205_Well_74_20170226-1518	40.591
206	74:Run_206_Well_74_20170226-1601	0
207	74:Run_207_Well_74_20170226-1643	0
208	74:Run_208_Well_74_20170226-1726	0
209	74:Run_209_Well_74_20170226-1808	0
210	74:Run_210_Well_74_20170226-1850	0
211	74:Run_211_Well_74_20170226-1933	0
212	74:Run_212_Well_74_20170226-2015	0
213	74:Run_213_Well_74_20170226-2058	41.282
214	74:Run_214_Well_74_20170226-2140	46.963
215	74:Run_215_Well_74_20170226-2222	43.226
216	74:Run_216_Well_74_20170226-2305	45.617
217	74:Run_217_Well_74_20170226-2347	44.533
218	74:Run_218_Well_74_20170227-0029	0
219	74:Run_219_Well_74_20170227-0112	43.784
220	74:Run_220_Well_74_20170227-0154	43.794
221	74:Run_221_Well_74_20170227-0236	0
222	74:Run_222_Well_74_20170227-0319	0
223	74:Run_223_Well_74_20170227-0401	0
224	74:Run_224_Well_74_20170227-0444	0
225	74:Run_225_Well_74_20170227-0526	47.587
226	74:Run_226_Well_74_20170227-0609	0
227	74:Run_227_Well_74_20170227-0651	44.513
228	74:Run_228_Well_74_20170227-0733	47.539
229	74:Run_229_Well_74_20170227-0816	0
230	74:Run_230_Well_74_20170227-0858	47.335
231	74:Run_231_Well_74_20170227-0940	44.375
232	74:Run_232_Well_74_20170227-1023	0
233	74:Run_233_Well_74_20170227-1105	45.177
234	74:Run_234_Well_74_20170227-1148	44.306
235	74:Run_235_Well_74_20170227-1230	0
236	74:Run_236_Well_74_20170227-1312	45.929
237	74:Run_237_Well_74_20170227-1355	0
238	74:Run_238_Well_74_20170227-1437	45.509
239	74:Run_239_Well_74_20170227-1519	0
240	74:Run_240_Well_74_20170227-1602	0
241	74:Run_241_Well_74_20170227-1644	49.675
242	74:Run_242_Well_74_20170227-1727	0
243	74:Run_243_Well_74_20170227-1809	0
244	74:Run_244_Well_74_20170227-1851	0
245	74:Run_245_Well_74_20170227-1934	0
246	74:Run_246_Well_74_20170227-2016	47.761
247	74:Run_247_Well_74_20170227-2059	49.964
248	74:Run_248_Well_74_20170227-2141	52.49
249	74:Run_249_Well_74_20170227-2223	0
250	74:Run_250_Well_74_20170227-2306	51.276
251	74:Run_251_Well_74_20170227-2348	0
252	74:Run_252_Well_74_20170228-0031	53.668
253	74:Run_253_Well_74_20170228-0113	51.177
254	74:Run_254_Well_74_20170228-0155	0
255	74:Run_255_Well_74_20170228-0238	0
256	74:Run_256_Well_74_20170228-0320	56.444
257	74:Run_257_Well_74_20170228-0403	54.344
258	74:Run_258_Well_74_20170228-0445	0
259	74:Run_259_Well_74_20170228-0527	0
260	74:Run_260_Well_74_20170228-0610	0
261	74:Run_261_Well_74_20170228-0652	57.701
262	74:Run_262_Well_74_20170228-0735	0
263	74:Run_263_Well_74_20170228-0817	54.85
264	74:Run_264_Well_74_20170228-0900	0
265	74:Run_265_Well_74_20170228-0942	54.016
266	74:Run_266_Well_74_20170228-1024	0
267	74:Run_267_Well_74_20170228-1107	57.064
268	74:Run_268_Well_74_20170228-1149	0
269	74:Run_269_Well_74_20170228-1231	58.299
270	74:Run_270_Well_74_20170228-1314	57.84
271	74:Run_271_Well_74_20170228-1356	0
272	74:Run_272_Well_74_20170228-1438	0
273	74:Run_273_Well_74_20170228-1521	0
274	74:Run_274_Well_74_20170228-1603	0
275	74:Run_275_Well_74_20170228-1645	0
276	74:Run_276_Well_74_20170228-1728	0
277	74:Run_277_Well_74_20170228-1810	0
278	74:Run_278_Well_74_20170228-1853	0
279	74:Run_279_Well_74_20170228-1935	0
280	74:Run_280_Well_74_20170228-2018	0
281	74:Run_281_Well_74_20170228-2100	0
282	74:Run_282_Well_74_20170228-2142	0
283	74:Run_283_Well_74_20170228-2225	0
284	74:Run_284_Well_74_20170228-2307	67.4
285	74:Run_285_Well_74_20170228-2350	0
286	74:Run_286_Well_74_20170301-0032	0
287	74:Run_287_Well_74_20170301-0114	0
288	74:Run_288_Well_74_20170301-0157	0
289	74:Run_289_Well_74_20170301-0239	0
290	74:Run_290_Well_74_20170301-0321	0
291	74:Run_291_Well_74_20170301-0404	0
292	74:Run_292_Well_74_20170301-0446	61.984
293	74:Run_293_Well_74_20170301-0529	0
294	74:Run_294_Well_74_20170301-0611	0
295	74:Run_295_Well_74_20170301-0653	0
296	74:Run_296_Well_74_20170301-0736	0
297	74:Run_297_Well_74_20170301-0818	0
298	74:Run_298_Well_74_20170301-0901	66.727
299	74:Run_299_Well_74_20170301-0943	0
300	74:Run_300_Well_74_20170301-1025	0
301	74:Run_301_Well_74_20170301-1108	0
302	74:Run_302_Well_74_20170301-1150	0
303	74:Run_303_Well_74_20170301-1232	0
304	74:Run_304_Well_74_20170301-1315	63.555
305	74:Run_305_Well_74_20170301-1357	74.229
306	74:Run_306_Well_74_20170301-1440	65.992
307	74:Run_307_Well_74_20170301-1522	65.776
308	74:Run_308_Well_74_20170301-1604	0
309	74:Run_309_Well_74_20170301-1647	0
310	74:Run_310_Well_74_20170301-1729	70.406
311	74:Run_311_Well_74_20170301-1812	0
312	74:Run_312_Well_74_20170301-1854	0
313	74:Run_313_Well_74_20170301-1936	70.643
314	74:Run_314_Well_74_20170301-2019	72.14
315	74:Run_315_Well_74_20170301-2101	0
316	74:Run_316_Well_74_20170301-2143	69
317	74:Run_317_Well_74_20170301-2226	0
318	74:Run_318_Well_74_20170301-2308	0
319	74:Run_319_Well_74_20170301-2351	0
320	74:Run_320_Well_74_20170302-0033	70.007
321	74:Run_321_Well_74_20170302-0115	0
322	74:Run_322_Well_74_20170302-0158	0
323	74:Run_323_Well_74_20170302-0240	0
324	74:Run_324_Well_74_20170302-0323	76.986
325	74:Run_325_Well_74_20170302-0405	79.63
326	74:Run_326_Well_74_20170302-0447	75.769
327	74:Run_327_Well_74_20170302-0530	0
328	74:Run_328_Well_74_20170302-0612	0
329	74:Run_329_Well_74_20170302-0654	65.376
330	74:Run_330_Well_74_20170302-0737	76.113
331	74:Run_331_Well_74_20170302-0819	74.061
332	74:Run_332_Well_74_20170302-0902	0
333	74:Run_333_Well_74_20170302-0944	78.645
334	74:Run_334_Well_74_20170302-1026	81.65
335	74:Run_335_Well_74_20170302-1109	0
336	74:Run_336_Well_74_20170302-1151	0
337	74:Run_337_Well_74_20170302-1234	0
338	74:Run_338_Well_74_20170302-1316	0
339	74:Run_339_Well_74_20170302-1358	87.569
340	74:Run_340_Well_74_20170302-1441	81.543
341	74:Run_341_Well_74_20170302-1523	0
342	74:Run_342_Well_74_20170302-1606	0
343	74:Run_343_Well_74_20170302-1648	0
344	74:Run_344_Well_74_20170302-1730	0
345	74:Run_345_Well_74_20170302-1813	0
346	74:Run_346_Well_74_20170302-1855	0
347	74:Run_347_Well_74_20170302-1937	85.609
348	74:Run_348_Well_74_20170302-2020	78.847
349	74:Run_349_Well_74_20170302-2102	88.282
350	74:Run_350_Well_74_20170302-2144	73.313
351	74:Run_351_Well_74_20170302-2226	86.867
352	74:Run_352_Well_74_20170302-2309	0
353	74:Run_353_Well_74_20170302-2351	85.273
354	74:Run_354_Well_74_20170303-0034	0
355	74:Run_355_Well_74_20170303-0116	0
356	74:Run_356_Well_74_20170303-0158	0
357	74:Run_357_Well_74_20170303-0241	85.91
358	74:Run_358_Well_74_20170303-0323	78.294
359	74:Run_359_Well_74_20170303-0406	0
360	74:Run_360_Well_74_20170303-0448	0
361	74:Run_361_Well_74_20170303-0531	90.568
362	74:Run_362_Well_74_20170303-0613	0
363	74:Run_363_Well_74_20170303-0655	85.33
364	74:Run_364_Well_74_20170303-0738	89.918
365	74:Run_365_Well_74_20170303-0820	88.617
366	74:Run_366_Well_74_20170303-0902	96.048
367	74:Run_367_Well_74_20170303-0945	0
368	74:Run_368_Well_74_20170303-1027	0
369	74:Run_369_Well_74_20170303-1110	0
370	74:Run_370_Well_74_20170303-1152	0
371	74:Run_371_Well_74_20170303-1234	0
372	74:Run_372_Well_74_20170303-1317	0
373	74:Run_373_Well_74_20170303-1359	0
374	74:Run_374_Well_74_20170303-1442	0
375	74:Run_375_Well_74_20170303-1524	0
376	74:Run_376_Well_74_20170303-1606	0
377	74:Run_377_Well_74_20170303-1649	0
378	74:Run_378_Well_74_20170303-1731	0
379	74:Run_379_Well_74_20170303-1813	0
380	74:Run_380_Well_74_20170303-1856	0
381	74:Run_381_Well_74_20170303-1938	91.706
382	74:Run_382_Well_74_20170303-2021	0
383	74:Run_383_Well_74_20170303-2103	92.655
384	74:Run_384_Well_74_20170303-2145	0
385	74:Run_385_Well_74_20170303-2228	0
386	74:Run_386_Well_74_20170303-2310	95.126
387	74:Run_387_Well_74_20170303-2352	0
388	74:Run_388_Well_74_20170304-0035	0
389	74:Run_389_Well_74_20170304-0117	0
390	74:Run_390_Well_74_20170304-0200	0
391	74:Run_391_Well_74_20170304-0242	0
392	74:Run_392_Well_74_20170304-0325	0
393	74:Run_393_Well_74_20170304-0407	0
394	74:Run_394_Well_74_20170304-0449	0
395	74:Run_395_Well_74_20170304-0532	104.958
396	74:Run_396_Well_74_20170304-0614	94.549
397	74:Run_397_Well_74_20170304-0657	0
398	74:Run_398_Well_74_20170304-0739	0
399	74:Run_399_Well_74_20170304-0821	0
400	74:Run_400_Well_74_20170304-0904	0
401	74:Run_401_Well_74_20170304-0946	0
402	74:Run_402_Well_74_20170304-1028	100.733
403	74:Run_403_Well_74_20170304-1111	0
404	74:Run_404_Well_74_20170304-1153	0
405	74:Run_405_Well_74_20170304-1236	0
406	74:Run_406_Well_74_20170304-1318	0
407	74:Run_407_Well_74_20170304-1401	108.043
408	74:Run_408_Well_74_20170304-1443	0
409	74:Run_409_Well_74_20170304-1525	96.667
410	74:Run_410_Well_74_20170304-1608	94.704
411	74:Run_411_Well_74_20170304-1650	0
412	74:Run_412_Well_74_20170304-1732	0
413	74:Run_413_Well_74_20170304-1815	0
414	74:Run_414_Well_74_20170304-1857	0
415	74:Run_415_Well_74_20170304-1940	0
416	74:Run_416_Well_74_20170304-2022	0
417	74:Run_417_Well_74_20170304-2104	0
418	74:Run_418_Well_74_20170304-2147	0
419	74:Run_419_Well_74_20170304-2229	0
420	74:Run_420_Well_74_20170304-2312	0
421	74:Run_421_Well_74_20170304-2354	0
422	74:Run_422_Well_74_20170305-0036	0
423	74:Run_423_Well_74_20170305-0119	0
424	74:Run_424_Well_74_20170305-0201	95.107
425	74:Run_425_Well_74_20170305-0243	98.737
426	74:Run_426_Well_74_20170305-0326	96.908
427	74:Run_427_Well_74_20170305-0408	0
428	74:Run_428_Well_74_20170305-0451	90.443
429	74:Run_429_Well_74_20170305-0533	0
430	74:Run_430_Well_74_20170305-0615	0
431	74:Run_431_Well_74_20170305-0658	0
432	74:Run_432_Well_74_20170305-0740	100.189
433	74:Run_433_Well_74_20170305-0823	0
434	74:Run_434_Well_74_20170305-0905	0
435	74:Run_435_Well_74_20170305-0947	0
436	74:Run_436_Well_74_20170305-1030	0
437	74:Run_437_Well_74_20170305-1112	93.989
438	74:Run_438_Well_74_20170305-1154	102.65
439	74:Run_439_Well_74_20170305-1237	0
440	74:Run_440_Well_74_20170305-1319	0
441	74:Run_441_Well_74_20170305-1402	0
442	74:Run_442_Well_74_20170305-1444	0
443	74:Run_443_Well_74_20170305-1527	0
444	74:Run_444_Well_74_20170305-1609	0
445	74:Run_445_Well_74_20170305-1651	0
446	74:Run_446_Well_74_20170305-1734	0
447	74:Run_447_Well_74_20170305-1816	0
448	74:Run_448_Well_74_20170305-1859	0
449	74:Run_449_Well_74_20170305-1941	0
450	74:Run_450_Well_74_20170305-2023	0
451	74:Run_451_Well_74_20170305-2106	0
452	74:Run_452_Well_74_20170305-2148	0
453	74:Run_453_Well_74_20170305-2231	0
