# Supplementary material for: An affordable and automated imaging approach to acquire highly resolved individual data—an example of copepod growth in response to multiple stressors
Source: PeerJ. 2019 Apr 19;7:e6776. doi: 10.7717/peerj.6776 (PMC6476288; doi:10.7717/peerj.6776)
Supplement: Supplemental Information 1 — This zip file contains individual data files as they were acquired by the automatized platform, with each file representing measurements from one individual well plate. It also contains a table which links each file to information about the experimental treatments to which each individual was subjected. [file peerj-07-6776-s001.zip › Supplemental Data S2/Well_4_dat.csv]

Picnr	Label	Length
1	4:Run_1_Well_4_20170220-1439	0
2	4:Run_2_Well_4_20170220-1521	0
3	4:Run_3_Well_4_20170220-1603	9.055
4	4:Run_4_Well_4_20170220-1646	0
5	4:Run_5_Well_4_20170220-1728	0
6	4:Run_6_Well_4_20170220-1811	0
7	4:Run_7_Well_4_20170220-1853	0
8	4:Run_8_Well_4_20170220-1935	0
9	4:Run_9_Well_4_20170220-2018	0
10	4:Run_10_Well_4_20170220-2100	10
11	4:Run_11_Well_4_20170220-2143	10
12	4:Run_12_Well_4_20170220-2225	11.18
13	4:Run_13_Well_4_20170220-2308	0
14	4:Run_14_Well_4_20170220-2350	10.296
15	4:Run_15_Well_4_20170221-0032	10.77
16	4:Run_16_Well_4_20170221-0115	8.485
17	4:Run_17_Well_4_20170221-0157	9.22
18	4:Run_18_Well_4_20170221-0240	8.544
19	4:Run_19_Well_4_20170221-0322	0
20	4:Run_20_Well_4_20170221-0404	11.705
21	4:Run_21_Well_4_20170221-0447	8.602
22	4:Run_22_Well_4_20170221-0529	0
23	4:Run_23_Well_4_20170221-0611	0
24	4:Run_24_Well_4_20170221-0654	10
25	4:Run_25_Well_4_20170221-0736	8
26	4:Run_26_Well_4_20170221-0819	11.314
27	4:Run_27_Well_4_20170221-0901	0
28	4:Run_28_Well_4_20170221-0943	8.062
29	4:Run_29_Well_4_20170221-1026	0
30	4:Run_30_Well_4_20170221-1108	11.402
31	4:Run_31_Well_4_20170221-1151	8.062
32	4:Run_32_Well_4_20170221-1233	9.849
33	4:Run_33_Well_4_20170221-1315	0
34	4:Run_34_Well_4_20170221-1358	0
35	4:Run_35_Well_4_20170221-1440	0
36	4:Run_36_Well_4_20170221-1522	0
37	4:Run_37_Well_4_20170221-1605	0
38	4:Run_38_Well_4_20170221-1647	0
39	4:Run_39_Well_4_20170221-1729	0
40	4:Run_40_Well_4_20170221-1812	0
41	4:Run_41_Well_4_20170221-1854	0
42	4:Run_42_Well_4_20170221-1937	13.416
43	4:Run_43_Well_4_20170221-2019	12.649
44	4:Run_44_Well_4_20170221-2102	0
45	4:Run_45_Well_4_20170221-2144	12.649
46	4:Run_46_Well_4_20170221-2226	0
47	4:Run_47_Well_4_20170221-2309	14.765
48	4:Run_48_Well_4_20170221-2351	13.892
49	4:Run_49_Well_4_20170222-0034	14.213
50	4:Run_50_Well_4_20170222-0116	15.811
51	4:Run_51_Well_4_20170222-0158	12.166
52	4:Run_52_Well_4_20170222-0241	13
53	4:Run_53_Well_4_20170222-0323	12.207
54	4:Run_54_Well_4_20170222-0405	14.213
55	4:Run_55_Well_4_20170222-0448	12.806
56	4:Run_56_Well_4_20170222-0530	13.454
57	4:Run_57_Well_4_20170222-0613	11.18
58	4:Run_58_Well_4_20170222-0655	11.662
59	4:Run_59_Well_4_20170222-0737	13.153
60	4:Run_60_Well_4_20170222-0820	0
61	4:Run_61_Well_4_20170222-0902	0
62	4:Run_62_Well_4_20170222-0945	12.53
63	4:Run_63_Well_4_20170222-1027	11.045
64	4:Run_64_Well_4_20170222-1109	13.342
65	4:Run_65_Well_4_20170222-1152	14.422
66	4:Run_66_Well_4_20170222-1234	12.806
67	4:Run_67_Well_4_20170222-1316	12.53
68	4:Run_68_Well_4_20170222-1359	0
69	4:Run_69_Well_4_20170222-1441	0
70	4:Run_70_Well_4_20170222-1524	0
71	4:Run_71_Well_4_20170222-1606	0
72	4:Run_72_Well_4_20170222-1649	17.088
73	4:Run_73_Well_4_20170222-1731	18.028
74	4:Run_74_Well_4_20170222-1813	18.028
75	4:Run_75_Well_4_20170222-1856	16.125
76	4:Run_76_Well_4_20170222-1938	0
77	4:Run_77_Well_4_20170222-2020	0
78	4:Run_78_Well_4_20170222-2103	16.279
79	4:Run_79_Well_4_20170222-2145	17.029
80	4:Run_80_Well_4_20170222-2227	17.029
81	4:Run_81_Well_4_20170222-2310	0
82	4:Run_82_Well_4_20170222-2352	0
83	4:Run_83_Well_4_20170223-0035	18.385
84	4:Run_84_Well_4_20170223-0117	17.72
85	4:Run_85_Well_4_20170223-0159	17.692
86	4:Run_86_Well_4_20170223-0242	15.264
87	4:Run_87_Well_4_20170223-0324	17.029
88	4:Run_88_Well_4_20170223-0406	18.028
89	4:Run_89_Well_4_20170223-0449	19.105
90	4:Run_90_Well_4_20170223-0531	19.313
91	4:Run_91_Well_4_20170223-0614	0
92	4:Run_92_Well_4_20170223-0656	17.72
93	4:Run_93_Well_4_20170223-0738	19.235
94	4:Run_94_Well_4_20170223-0821	19.849
95	4:Run_95_Well_4_20170223-0903	17.029
96	4:Run_96_Well_4_20170223-0946	19.105
97	4:Run_97_Well_4_20170223-1028	20.248
98	4:Run_98_Well_4_20170223-1110	19
99	4:Run_99_Well_4_20170223-1153	0
100	4:Run_100_Well_4_20170223-1235	20.616
101	4:Run_101_Well_4_20170223-1318	0
102	4:Run_102_Well_4_20170223-1400	21.19
103	4:Run_103_Well_4_20170223-1442	19.416
104	4:Run_104_Well_4_20170223-1525	20
105	4:Run_105_Well_4_20170223-1607	0
106	4:Run_106_Well_4_20170223-1650	0
107	4:Run_107_Well_4_20170223-1732	24.083
108	4:Run_108_Well_4_20170223-1814	0
109	4:Run_109_Well_4_20170223-1857	0
110	4:Run_110_Well_4_20170223-1939	0
111	4:Run_111_Well_4_20170223-2022	20.591
112	4:Run_112_Well_4_20170223-2104	0
113	4:Run_113_Well_4_20170223-2147	22.204
114	4:Run_114_Well_4_20170223-2229	0
115	4:Run_115_Well_4_20170223-2311	0
116	4:Run_116_Well_4_20170223-2354	0
117	4:Run_117_Well_4_20170224-0036	0
118	4:Run_118_Well_4_20170224-0119	0
119	4:Run_119_Well_4_20170224-0201	22.627
120	4:Run_120_Well_4_20170224-0243	0
121	4:Run_121_Well_4_20170224-0326	22.804
122	4:Run_122_Well_4_20170224-0408	21.633
123	4:Run_123_Well_4_20170224-0450	0
124	4:Run_124_Well_4_20170224-0533	0
125	4:Run_125_Well_4_20170224-0615	0
126	4:Run_126_Well_4_20170224-0658	0
127	4:Run_127_Well_4_20170224-0740	22.847
128	4:Run_128_Well_4_20170224-0822	0
129	4:Run_129_Well_4_20170224-0905	21.471
130	4:Run_130_Well_4_20170224-0947	0
131	4:Run_131_Well_4_20170224-1029	22.023
132	4:Run_132_Well_4_20170224-1112	22.804
133	4:Run_133_Well_4_20170224-1154	26.627
134	4:Run_134_Well_4_20170224-1237	0
135	4:Run_135_Well_4_20170224-1319	0
136	4:Run_136_Well_4_20170224-1401	0
137	4:Run_137_Well_4_20170224-1444	23
138	4:Run_138_Well_4_20170224-1526	22.825
139	4:Run_139_Well_4_20170224-1609	0
140	4:Run_140_Well_4_20170224-1651	0
141	4:Run_141_Well_4_20170224-1733	0
142	4:Run_142_Well_4_20170224-1816	23.537
143	4:Run_143_Well_4_20170224-1858	0
144	4:Run_144_Well_4_20170224-1941	26.683
145	4:Run_145_Well_4_20170224-2023	0
146	4:Run_146_Well_4_20170224-2105	27.019
147	4:Run_147_Well_4_20170224-2148	0
148	4:Run_148_Well_4_20170224-2230	24.515
149	4:Run_149_Well_4_20170224-2313	0
150	4:Run_150_Well_4_20170224-2355	0
151	4:Run_151_Well_4_20170225-0037	0
152	4:Run_152_Well_4_20170225-0120	0
153	4:Run_153_Well_4_20170225-0202	0
154	4:Run_154_Well_4_20170225-0245	0
155	4:Run_155_Well_4_20170225-0327	29.069
156	4:Run_156_Well_4_20170225-0410	24.331
157	4:Run_157_Well_4_20170225-0452	25.08
158	4:Run_158_Well_4_20170225-0534	0
159	4:Run_159_Well_4_20170225-0617	0
160	4:Run_160_Well_4_20170225-0659	24.515
161	4:Run_161_Well_4_20170225-0741	0
162	4:Run_162_Well_4_20170225-0824	0
163	4:Run_163_Well_4_20170225-0906	27.02
164	4:Run_164_Well_4_20170225-0949	25.179
165	4:Run_165_Well_4_20170225-1031	26
166	4:Run_166_Well_4_20170225-1113	25.179
167	4:Run_167_Well_4_20170225-1156	25.807
168	4:Run_168_Well_4_20170225-1238	0
169	4:Run_169_Well_4_20170225-1321	27.295
170	4:Run_170_Well_4_20170225-1403	25.71
171	4:Run_171_Well_4_20170225-1445	0
172	4:Run_172_Well_4_20170225-1528	0
173	4:Run_173_Well_4_20170225-1610	0
174	4:Run_174_Well_4_20170225-1652	0
175	4:Run_175_Well_4_20170225-1735	0
176	4:Run_176_Well_4_20170225-1817	26.571
177	4:Run_177_Well_4_20170225-1900	0
178	4:Run_178_Well_4_20170225-1942	0
179	4:Run_179_Well_4_20170225-2024	0
180	4:Run_180_Well_4_20170225-2107	24.759
181	4:Run_181_Well_4_20170225-2149	28.16
182	4:Run_182_Well_4_20170225-2232	0
183	4:Run_183_Well_4_20170225-2314	28.601
184	4:Run_184_Well_4_20170225-2357	29.833
185	4:Run_185_Well_4_20170226-0039	0
186	4:Run_186_Well_4_20170226-0121	0
187	4:Run_187_Well_4_20170226-0204	0
188	4:Run_188_Well_4_20170226-0246	0
189	4:Run_189_Well_4_20170226-0329	29.833
190	4:Run_190_Well_4_20170226-0411	0
191	4:Run_191_Well_4_20170226-0454	0
192	4:Run_192_Well_4_20170226-0536	0
193	4:Run_193_Well_4_20170226-0618	0
194	4:Run_194_Well_4_20170226-0701	0
195	4:Run_195_Well_4_20170226-0743	28.636
196	4:Run_196_Well_4_20170226-0825	30.887
197	4:Run_197_Well_4_20170226-0908	0
198	4:Run_198_Well_4_20170226-0950	0
199	4:Run_199_Well_4_20170226-1032	30.463
200	4:Run_200_Well_4_20170226-1115	29.428
201	4:Run_201_Well_4_20170226-1157	0
202	4:Run_202_Well_4_20170226-1240	0
203	4:Run_203_Well_4_20170226-1322	25.495
204	4:Run_204_Well_4_20170226-1404	0
205	4:Run_205_Well_4_20170226-1447	29.155
206	4:Run_206_Well_4_20170226-1529	0
207	4:Run_207_Well_4_20170226-1612	0
208	4:Run_208_Well_4_20170226-1654	26.306
209	4:Run_209_Well_4_20170226-1737	26.249
210	4:Run_210_Well_4_20170226-1819	26.926
211	4:Run_211_Well_4_20170226-1901	0
212	4:Run_212_Well_4_20170226-1944	27.659
213	4:Run_213_Well_4_20170226-2026	0
214	4:Run_214_Well_4_20170226-2109	33
215	4:Run_215_Well_4_20170226-2151	0
216	4:Run_216_Well_4_20170226-2233	35.057
217	4:Run_217_Well_4_20170226-2316	0
218	4:Run_218_Well_4_20170226-2358	0
219	4:Run_219_Well_4_20170227-0041	33.015
220	4:Run_220_Well_4_20170227-0123	0
221	4:Run_221_Well_4_20170227-0205	39.115
222	4:Run_222_Well_4_20170227-0248	32.45
223	4:Run_223_Well_4_20170227-0330	0
224	4:Run_224_Well_4_20170227-0412	0
225	4:Run_225_Well_4_20170227-0455	33.838
226	4:Run_226_Well_4_20170227-0537	34.132
227	4:Run_227_Well_4_20170227-0620	0
228	4:Run_228_Well_4_20170227-0702	36.224
229	4:Run_229_Well_4_20170227-0745	31.385
230	4:Run_230_Well_4_20170227-0827	0
231	4:Run_231_Well_4_20170227-0909	0
232	4:Run_232_Well_4_20170227-0952	34.828
233	4:Run_233_Well_4_20170227-1034	34.132
234	4:Run_234_Well_4_20170227-1117	0
235	4:Run_235_Well_4_20170227-1159	36.249
236	4:Run_236_Well_4_20170227-1241	36.715
237	4:Run_237_Well_4_20170227-1324	37.405
238	4:Run_238_Well_4_20170227-1406	0
239	4:Run_239_Well_4_20170227-1448	36.497
240	4:Run_240_Well_4_20170227-1531	0
241	4:Run_241_Well_4_20170227-1613	0
242	4:Run_242_Well_4_20170227-1656	0
243	4:Run_243_Well_4_20170227-1738	0
244	4:Run_244_Well_4_20170227-1820	38.058
245	4:Run_245_Well_4_20170227-1903	0
246	4:Run_246_Well_4_20170227-1945	36.235
247	4:Run_247_Well_4_20170227-2027	0
248	4:Run_248_Well_4_20170227-2110	0
249	4:Run_249_Well_4_20170227-2152	0
250	4:Run_250_Well_4_20170227-2235	34.986
251	4:Run_251_Well_4_20170227-2317	0
252	4:Run_252_Well_4_20170227-2359	35.511
253	4:Run_253_Well_4_20170228-0042	0
254	4:Run_254_Well_4_20170228-0124	39.217
255	4:Run_255_Well_4_20170228-0207	35.735
256	4:Run_256_Well_4_20170228-0249	35.384
257	4:Run_257_Well_4_20170228-0332	37.696
258	4:Run_258_Well_4_20170228-0414	0
259	4:Run_259_Well_4_20170228-0456	35.511
260	4:Run_260_Well_4_20170228-0538	37.202
261	4:Run_261_Well_4_20170228-0621	37.643
262	4:Run_262_Well_4_20170228-0704	31.145
263	4:Run_263_Well_4_20170228-0746	38.639
264	4:Run_264_Well_4_20170228-0828	0
265	4:Run_265_Well_4_20170228-0911	0
266	4:Run_266_Well_4_20170228-0953	0
267	4:Run_267_Well_4_20170228-1035	39.294
268	4:Run_268_Well_4_20170228-1118	0
269	4:Run_269_Well_4_20170228-1200	0
270	4:Run_270_Well_4_20170228-1242	46.53
271	4:Run_271_Well_4_20170228-1325	0
272	4:Run_272_Well_4_20170228-1407	42.72
273	4:Run_273_Well_4_20170228-1450	43.417
274	4:Run_274_Well_4_20170228-1532	0
275	4:Run_275_Well_4_20170228-1614	0
276	4:Run_276_Well_4_20170228-1657	0
277	4:Run_277_Well_4_20170228-1739	0
278	4:Run_278_Well_4_20170228-1821	38.757
279	4:Run_279_Well_4_20170228-1904	0
280	4:Run_280_Well_4_20170228-1946	40.53
281	4:Run_281_Well_4_20170228-2029	38.601
282	4:Run_282_Well_4_20170228-2111	0
283	4:Run_283_Well_4_20170228-2153	0
284	4:Run_284_Well_4_20170228-2236	46.228
285	4:Run_285_Well_4_20170228-2318	42.72
286	4:Run_286_Well_4_20170301-0001	0
287	4:Run_287_Well_4_20170301-0043	0
288	4:Run_288_Well_4_20170301-0126	42.048
289	4:Run_289_Well_4_20170301-0208	0
290	4:Run_290_Well_4_20170301-0250	49.497
291	4:Run_291_Well_4_20170301-0333	43.681
292	4:Run_292_Well_4_20170301-0415	0
293	4:Run_293_Well_4_20170301-0457	0
294	4:Run_294_Well_4_20170301-0540	0
295	4:Run_295_Well_4_20170301-0622	0
296	4:Run_296_Well_4_20170301-0705	44.553
297	4:Run_297_Well_4_20170301-0747	0
298	4:Run_298_Well_4_20170301-0829	46.84
299	4:Run_299_Well_4_20170301-0912	45.329
300	4:Run_300_Well_4_20170301-0954	0
301	4:Run_301_Well_4_20170301-1036	0
302	4:Run_302_Well_4_20170301-1119	0
303	4:Run_303_Well_4_20170301-1201	0
304	4:Run_304_Well_4_20170301-1244	44.011
305	4:Run_305_Well_4_20170301-1326	0
306	4:Run_306_Well_4_20170301-1408	0
307	4:Run_307_Well_4_20170301-1451	0
308	4:Run_308_Well_4_20170301-1533	0
309	4:Run_309_Well_4_20170301-1616	0
310	4:Run_310_Well_4_20170301-1658	0
311	4:Run_311_Well_4_20170301-1740	0
312	4:Run_312_Well_4_20170301-1823	0
313	4:Run_313_Well_4_20170301-1905	45
314	4:Run_314_Well_4_20170301-1947	0
315	4:Run_315_Well_4_20170301-2030	0
316	4:Run_316_Well_4_20170301-2112	0
317	4:Run_317_Well_4_20170301-2155	45.011
318	4:Run_318_Well_4_20170301-2237	0
319	4:Run_319_Well_4_20170301-2319	43.658
320	4:Run_320_Well_4_20170302-0002	0
321	4:Run_321_Well_4_20170302-0044	44.922
322	4:Run_322_Well_4_20170302-0127	0
323	4:Run_323_Well_4_20170302-0209	0
324	4:Run_324_Well_4_20170302-0251	0
325	4:Run_325_Well_4_20170302-0334	45.541
326	4:Run_326_Well_4_20170302-0416	0
327	4:Run_327_Well_4_20170302-0458	45.607
328	4:Run_328_Well_4_20170302-0541	48.01
329	4:Run_329_Well_4_20170302-0623	0
330	4:Run_330_Well_4_20170302-0706	0
331	4:Run_331_Well_4_20170302-0748	52.924
332	4:Run_332_Well_4_20170302-0830	51.624
333	4:Run_333_Well_4_20170302-0913	53.296
334	4:Run_334_Well_4_20170302-0955	53.296
335	4:Run_335_Well_4_20170302-1037	48.826
336	4:Run_336_Well_4_20170302-1120	50.22
337	4:Run_337_Well_4_20170302-1202	51.264
338	4:Run_338_Well_4_20170302-1245	51.245
339	4:Run_339_Well_4_20170302-1327	50.961
340	4:Run_340_Well_4_20170302-1410	0
341	4:Run_341_Well_4_20170302-1452	0
342	4:Run_342_Well_4_20170302-1534	0
343	4:Run_343_Well_4_20170302-1617	0
344	4:Run_344_Well_4_20170302-1659	0
345	4:Run_345_Well_4_20170302-1741	50.12
346	4:Run_346_Well_4_20170302-1824	55.711
347	4:Run_347_Well_4_20170302-1906	0
348	4:Run_348_Well_4_20170302-1948	48.083
349	4:Run_349_Well_4_20170302-2031	50.712
350	4:Run_350_Well_4_20170302-2113	49.679
351	4:Run_351_Well_4_20170302-2155	52.023
352	4:Run_352_Well_4_20170302-2238	53.74
353	4:Run_353_Well_4_20170302-2320	54.452
354	4:Run_354_Well_4_20170303-0003	0
355	4:Run_355_Well_4_20170303-0045	47.074
356	4:Run_356_Well_4_20170303-0127	0
357	4:Run_357_Well_4_20170303-0210	0
358	4:Run_357_Well_4_20170303-0210	54.332
359	4:Run_358_Well_4_20170303-0252	0
360	4:Run_359_Well_4_20170303-0334	63.071
361	4:Run_360_Well_4_20170303-0417	0
362	4:Run_361_Well_4_20170303-0459	49.679
363	4:Run_362_Well_4_20170303-0542	0
364	4:Run_363_Well_4_20170303-0624	57.839
365	4:Run_364_Well_4_20170303-0706	0
366	4:Run_365_Well_4_20170303-0749	0
367	4:Run_366_Well_4_20170303-0831	0
368	4:Run_367_Well_4_20170303-0914	52.326
369	4:Run_368_Well_4_20170303-0956	51.822
370	4:Run_369_Well_4_20170303-1038	0
371	4:Run_370_Well_4_20170303-1121	56.563
372	4:Run_371_Well_4_20170303-1203	0
373	4:Run_372_Well_4_20170303-1246	0
374	4:Run_373_Well_4_20170303-1328	0
375	4:Run_374_Well_4_20170303-1410	0
376	4:Run_375_Well_4_20170303-1453	0
377	4:Run_376_Well_4_20170303-1535	0
378	4:Run_377_Well_4_20170303-1618	0
379	4:Run_378_Well_4_20170303-1700	0
380	4:Run_380_Well_4_20170303-1825	55.009
381	4:Run_381_Well_4_20170303-1907	51.413
382	4:Run_382_Well_4_20170303-1949	0
383	4:Run_383_Well_4_20170303-2032	0
384	4:Run_384_Well_4_20170303-2114	0
385	4:Run_385_Well_4_20170303-2157	0
386	4:Run_386_Well_4_20170303-2239	50.12
387	4:Run_387_Well_4_20170303-2321	0
388	4:Run_388_Well_4_20170304-0004	0
389	4:Run_389_Well_4_20170304-0046	0
390	4:Run_390_Well_4_20170304-0128	52.562
391	4:Run_391_Well_4_20170304-0211	58.574
392	4:Run_392_Well_4_20170304-0253	0
393	4:Run_393_Well_4_20170304-0336	0
394	4:Run_394_Well_4_20170304-0418	61.651
395	4:Run_395_Well_4_20170304-0501	0
396	4:Run_396_Well_4_20170304-0543	0
397	4:Run_397_Well_4_20170304-0625	0
398	4:Run_398_Well_4_20170304-0708	0
399	4:Run_399_Well_4_20170304-0750	0
400	4:Run_400_Well_4_20170304-0833	60.926
401	4:Run_401_Well_4_20170304-0915	0
402	4:Run_402_Well_4_20170304-0957	0
403	4:Run_403_Well_4_20170304-1040	66.641
404	4:Run_404_Well_4_20170304-1122	61.627
405	4:Run_405_Well_4_20170304-1205	0
406	4:Run_406_Well_4_20170304-1247	0
407	4:Run_407_Well_4_20170304-1329	64.9
408	4:Run_408_Well_4_20170304-1412	0
409	4:Run_409_Well_4_20170304-1454	65.337
410	4:Run_410_Well_4_20170304-1537	67.186
411	4:Run_411_Well_4_20170304-1619	0
412	4:Run_412_Well_4_20170304-1701	0
413	4:Run_413_Well_4_20170304-1744	0
414	4:Run_414_Well_4_20170304-1826	0
415	4:Run_415_Well_4_20170304-1908	0
416	4:Run_416_Well_4_20170304-1951	0
417	4:Run_417_Well_4_20170304-2033	71.028
418	4:Run_418_Well_4_20170304-2116	60.208
419	4:Run_419_Well_4_20170304-2158	63.285
420	4:Run_420_Well_4_20170304-2240	62.032
421	4:Run_421_Well_4_20170304-2323	0
422	4:Run_422_Well_4_20170305-0005	0
423	4:Run_423_Well_4_20170305-0047	57.271
424	4:Run_424_Well_4_20170305-0130	67.179
425	4:Run_425_Well_4_20170305-0212	66.54
426	4:Run_427_Well_4_20170305-0337	63.206
427	4:Run_428_Well_4_20170305-0420	66.723
428	4:Run_429_Well_4_20170305-0502	65.927
429	4:Run_430_Well_4_20170305-0544	0
430	4:Run_431_Well_4_20170305-0627	0
431	4:Run_432_Well_4_20170305-0709	68.096
432	4:Run_433_Well_4_20170305-0751	67.475
433	4:Run_434_Well_4_20170305-0834	0
434	4:Run_435_Well_4_20170305-0916	66.527
435	4:Run_436_Well_4_20170305-0959	0
436	4:Run_437_Well_4_20170305-1041	65.927
437	4:Run_438_Well_4_20170305-1123	0
438	4:Run_439_Well_4_20170305-1206	0
439	4:Run_440_Well_4_20170305-1248	0
440	4:Run_441_Well_4_20170305-1331	0
441	4:Run_442_Well_4_20170305-1413	0
442	4:Run_443_Well_4_20170305-1455	0
443	4:Run_444_Well_4_20170305-1538	0
444	4:Run_445_Well_4_20170305-1620	0
445	4:Run_446_Well_4_20170305-1702	0
446	4:Run_447_Well_4_20170305-1745	0
447	4:Run_448_Well_4_20170305-1827	0
448	4:Run_449_Well_4_20170305-1910	0
449	4:Run_450_Well_4_20170305-1952	0
450	4:Run_451_Well_4_20170305-2034	0
451	4:Run_452_Well_4_20170305-2117	0
452	4:Run_453_Well_4_20170305-2159	0
453	4:Run_454_Well_4_20170305-2242	0
