# Supplementary material for: An affordable and automated imaging approach to acquire highly resolved individual data—an example of copepod growth in response to multiple stressors
Source: PeerJ. 2019 Apr 19;7:e6776. doi: 10.7717/peerj.6776 (PMC6476288; doi:10.7717/peerj.6776)
Supplement: Supplemental Information 1 — This zip file contains individual data files as they were acquired by the automatized platform, with each file representing measurements from one individual well plate. It also contains a table which links each file to information about the experimental treatments to which each individual was subjected. [file peerj-07-6776-s001.zip › Supplemental Data S2/Well_39_dat.csv]

Picnr	Label	Length
1	39:Run_1_Well_39_20170220-1452	0
2	39:Run_2_Well_39_20170220-1534	0
3	39:Run_3_Well_39_20170220-1617	0
4	39:Run_4_Well_39_20170220-1659	0
5	39:Run_5_Well_39_20170220-1741	0
6	39:Run_6_Well_39_20170220-1824	0
7	39:Run_7_Well_39_20170220-1906	0
8	39:Run_8_Well_39_20170220-1948	0
9	39:Run_9_Well_39_20170220-2031	12.993
10	39:Run_10_Well_39_20170220-2113	13.4
11	39:Run_11_Well_39_20170220-2156	13.892
12	39:Run_12_Well_39_20170220-2238	12.494
13	39:Run_13_Well_39_20170220-2321	0
14	39:Run_14_Well_39_20170221-0003	12.442
15	39:Run_15_Well_39_20170221-0045	0
16	39:Run_16_Well_39_20170221-0128	15.015
17	39:Run_17_Well_39_20170221-0210	14.577
18	39:Run_18_Well_39_20170221-0253	0
19	39:Run_19_Well_39_20170221-0335	12.395
20	39:Run_20_Well_39_20170221-0417	0
21	39:Run_21_Well_39_20170221-0500	0
22	39:Run_22_Well_39_20170221-0542	14.319
23	39:Run_23_Well_39_20170221-0625	12.974
24	39:Run_24_Well_39_20170221-0707	12.137
25	39:Run_25_Well_39_20170221-0749	13.73
26	39:Run_26_Well_39_20170221-0832	14.409
27	39:Run_27_Well_39_20170221-0914	0
28	39:Run_28_Well_39_20170221-0957	14.579
29	39:Run_29_Well_39_20170221-1039	14.016
30	39:Run_30_Well_39_20170221-1121	14.36
31	39:Run_31_Well_39_20170221-1204	12.863
32	39:Run_32_Well_39_20170221-1246	0
33	39:Run_33_Well_39_20170221-1328	0
34	39:Run_34_Well_39_20170221-1411	0
35	39:Run_35_Well_39_20170221-1453	0
36	39:Run_36_Well_39_20170221-1535	0
37	39:Run_37_Well_39_20170221-1618	15.019
38	39:Run_38_Well_39_20170221-1700	0
39	39:Run_39_Well_39_20170221-1742	0
40	39:Run_40_Well_39_20170221-1825	14.5
41	39:Run_41_Well_39_20170221-1907	0
42	39:Run_42_Well_39_20170221-1950	0
43	39:Run_43_Well_39_20170221-2032	0
44	39:Run_44_Well_39_20170221-2115	15.443
45	39:Run_45_Well_39_20170221-2157	14.941
46	39:Run_46_Well_39_20170221-2239	16.67
47	39:Run_47_Well_39_20170221-2322	16.974
48	39:Run_48_Well_39_20170222-0004	0
49	39:Run_49_Well_39_20170222-0047	0
50	39:Run_50_Well_39_20170222-0129	16.043
51	39:Run_51_Well_39_20170222-0211	16.449
52	39:Run_52_Well_39_20170222-0254	16.713
53	39:Run_53_Well_39_20170222-0336	15.75
54	39:Run_54_Well_39_20170222-0418	14.067
55	39:Run_55_Well_39_20170222-0501	0
56	39:Run_56_Well_39_20170222-0543	0
57	39:Run_57_Well_39_20170222-0626	15.201
58	39:Run_58_Well_39_20170222-0708	14.769
59	39:Run_59_Well_39_20170222-0750	16.221
60	39:Run_60_Well_39_20170222-0833	15.734
61	39:Run_61_Well_39_20170222-0915	16.974
62	39:Run_62_Well_39_20170222-0958	15.652
63	39:Run_63_Well_39_20170222-1040	15.442
64	39:Run_64_Well_39_20170222-1122	15.463
65	39:Run_65_Well_39_20170222-1205	15.624
66	39:Run_66_Well_39_20170222-1247	16.974
67	39:Run_67_Well_39_20170222-1330	0
68	39:Run_68_Well_39_20170222-1412	0
69	39:Run_69_Well_39_20170222-1454	17.192
70	39:Run_70_Well_39_20170222-1537	0
71	39:Run_71_Well_39_20170222-1619	20.076
72	39:Run_72_Well_39_20170222-1702	0
73	39:Run_73_Well_39_20170222-1744	0
74	39:Run_74_Well_39_20170222-1826	0
75	39:Run_75_Well_39_20170222-1909	0
76	39:Run_76_Well_39_20170222-1951	0
77	39:Run_77_Well_39_20170222-2033	18.017
78	39:Run_78_Well_39_20170222-2116	18.667
79	39:Run_79_Well_39_20170222-2158	20.467
80	39:Run_80_Well_39_20170222-2240	0
81	39:Run_81_Well_39_20170222-2323	0
82	39:Run_82_Well_39_20170223-0005	0
83	39:Run_83_Well_39_20170223-0048	0
84	39:Run_84_Well_39_20170223-0130	19.3
85	39:Run_85_Well_39_20170223-0212	0
86	39:Run_86_Well_39_20170223-0255	0
87	39:Run_87_Well_39_20170223-0337	18.391
88	39:Run_88_Well_39_20170223-0420	0
89	39:Run_89_Well_39_20170223-0502	0
90	39:Run_90_Well_39_20170223-0544	0
91	39:Run_91_Well_39_20170223-0627	19.354
92	39:Run_92_Well_39_20170223-0709	19.449
93	39:Run_93_Well_39_20170223-0751	0
94	39:Run_94_Well_39_20170223-0834	19.71
95	39:Run_95_Well_39_20170223-0916	18.562
96	39:Run_96_Well_39_20170223-0959	20.616
97	39:Run_97_Well_39_20170223-1041	21.077
98	39:Run_98_Well_39_20170223-1123	22.373
99	39:Run_99_Well_39_20170223-1206	0
100	39:Run_100_Well_39_20170223-1248	0
101	39:Run_101_Well_39_20170223-1331	0
102	39:Run_102_Well_39_20170223-1413	0
103	39:Run_103_Well_39_20170223-1455	23.176
104	39:Run_104_Well_39_20170223-1538	24.449
105	39:Run_105_Well_39_20170223-1620	0
106	39:Run_106_Well_39_20170223-1703	22.607
107	39:Run_107_Well_39_20170223-1745	0
108	39:Run_108_Well_39_20170223-1827	0
109	39:Run_109_Well_39_20170223-1910	0
110	39:Run_110_Well_39_20170223-1952	0
111	39:Run_111_Well_39_20170223-2035	24.23
112	39:Run_112_Well_39_20170223-2117	0
113	39:Run_113_Well_39_20170223-2200	23.336
114	39:Run_114_Well_39_20170223-2242	24.711
115	39:Run_115_Well_39_20170223-2324	0
116	39:Run_116_Well_39_20170224-0007	0
117	39:Run_117_Well_39_20170224-0049	0
118	39:Run_118_Well_39_20170224-0132	0
119	39:Run_119_Well_39_20170224-0214	22.001
120	39:Run_120_Well_39_20170224-0256	0
121	39:Run_121_Well_39_20170224-0339	24.13
122	39:Run_122_Well_39_20170224-0421	21.669
123	39:Run_123_Well_39_20170224-0504	0
124	39:Run_124_Well_39_20170224-0546	23.95
125	39:Run_125_Well_39_20170224-0628	0
126	39:Run_126_Well_39_20170224-0711	28.175
127	39:Run_127_Well_39_20170224-0753	0
128	39:Run_128_Well_39_20170224-0835	24.66
129	39:Run_129_Well_39_20170224-0918	0
130	39:Run_130_Well_39_20170224-1000	0
131	39:Run_131_Well_39_20170224-1043	0
132	39:Run_132_Well_39_20170224-1125	26.926
133	39:Run_133_Well_39_20170224-1207	25.735
134	39:Run_134_Well_39_20170224-1250	24.687
135	39:Run_135_Well_39_20170224-1332	0
136	39:Run_136_Well_39_20170224-1415	25.852
137	39:Run_137_Well_39_20170224-1457	27.051
138	39:Run_138_Well_39_20170224-1539	26.541
139	39:Run_139_Well_39_20170224-1622	26.164
140	39:Run_140_Well_39_20170224-1704	0
141	39:Run_141_Well_39_20170224-1747	0
142	39:Run_142_Well_39_20170224-1829	25.298
143	39:Run_143_Well_39_20170224-1911	0
144	39:Run_144_Well_39_20170224-1954	0
145	39:Run_145_Well_39_20170224-2036	26.24
146	39:Run_146_Well_39_20170224-2119	25.298
147	39:Run_147_Well_39_20170224-2201	0
148	39:Run_148_Well_39_20170224-2243	0
149	39:Run_149_Well_39_20170224-2326	0
150	39:Run_150_Well_39_20170225-0008	27.366
151	39:Run_151_Well_39_20170225-0051	0
152	39:Run_152_Well_39_20170225-0133	28.535
153	39:Run_153_Well_39_20170225-0215	0
154	39:Run_154_Well_39_20170225-0258	26.002
155	39:Run_155_Well_39_20170225-0340	0
156	39:Run_156_Well_39_20170225-0423	0
157	39:Run_157_Well_39_20170225-0505	0
158	39:Run_158_Well_39_20170225-0547	27.104
159	39:Run_159_Well_39_20170225-0630	0
160	39:Run_160_Well_39_20170225-0712	0
161	39:Run_161_Well_39_20170225-0754	0
162	39:Run_162_Well_39_20170225-0837	0
163	39:Run_163_Well_39_20170225-0919	26.713
164	39:Run_164_Well_39_20170225-1002	0
165	39:Run_165_Well_39_20170225-1044	0
166	39:Run_166_Well_39_20170225-1126	29.759
167	39:Run_167_Well_39_20170225-1209	0
168	39:Run_168_Well_39_20170225-1251	0
169	39:Run_169_Well_39_20170225-1334	27.227
170	39:Run_170_Well_39_20170225-1416	0
171	39:Run_171_Well_39_20170225-1458	0
172	39:Run_172_Well_39_20170225-1541	0
173	39:Run_173_Well_39_20170225-1623	29.262
174	39:Run_174_Well_39_20170225-1706	0
175	39:Run_175_Well_39_20170225-1748	0
176	39:Run_176_Well_39_20170225-1830	0
177	39:Run_177_Well_39_20170225-1913	0
178	39:Run_178_Well_39_20170225-1955	28.48
179	39:Run_179_Well_39_20170225-2037	29.674
180	39:Run_180_Well_39_20170225-2120	29.494
181	39:Run_181_Well_39_20170225-2202	29.762
182	39:Run_182_Well_39_20170225-2245	0
183	39:Run_183_Well_39_20170225-2327	29.008
184	39:Run_184_Well_39_20170226-0010	28.568
185	39:Run_185_Well_39_20170226-0052	28.144
186	39:Run_186_Well_39_20170226-0134	29
187	39:Run_187_Well_39_20170226-0217	27.747
188	39:Run_188_Well_39_20170226-0259	27.335
189	39:Run_189_Well_39_20170226-0342	28.057
190	39:Run_190_Well_39_20170226-0424	27.406
191	39:Run_191_Well_39_20170226-0507	0
192	39:Run_192_Well_39_20170226-0549	37.038
193	39:Run_193_Well_39_20170226-0631	0
194	39:Run_194_Well_39_20170226-0714	0
195	39:Run_195_Well_39_20170226-0756	0
196	39:Run_196_Well_39_20170226-0838	41.548
197	39:Run_197_Well_39_20170226-0921	33.119
198	39:Run_198_Well_39_20170226-1003	35.777
199	39:Run_199_Well_39_20170226-1045	36.076
200	39:Run_200_Well_39_20170226-1128	0
201	39:Run_201_Well_39_20170226-1210	0
202	39:Run_202_Well_39_20170226-1253	35.288
203	39:Run_203_Well_39_20170226-1335	0
204	39:Run_204_Well_39_20170226-1418	0
205	39:Run_205_Well_39_20170226-1500	0
206	39:Run_206_Well_39_20170226-1542	42.824
207	39:Run_207_Well_39_20170226-1625	38.827
208	39:Run_208_Well_39_20170226-1707	40.024
209	39:Run_209_Well_39_20170226-1750	37.696
210	39:Run_210_Well_39_20170226-1832	0
211	39:Run_211_Well_39_20170226-1915	0
212	39:Run_212_Well_39_20170226-1957	0
213	39:Run_213_Well_39_20170226-2039	41.049
214	39:Run_214_Well_39_20170226-2122	0
215	39:Run_215_Well_39_20170226-2204	37.454
216	39:Run_216_Well_39_20170226-2246	0
217	39:Run_217_Well_39_20170226-2329	37.984
218	39:Run_218_Well_39_20170227-0011	0
219	39:Run_219_Well_39_20170227-0054	0
220	39:Run_220_Well_39_20170227-0136	39.229
221	39:Run_221_Well_39_20170227-0218	38.207
222	39:Run_222_Well_39_20170227-0301	42.738
223	39:Run_223_Well_39_20170227-0343	0
224	39:Run_224_Well_39_20170227-0425	42.496
225	39:Run_225_Well_39_20170227-0508	44.907
226	39:Run_226_Well_39_20170227-0550	0
227	39:Run_227_Well_39_20170227-0633	0
228	39:Run_228_Well_39_20170227-0715	0
229	39:Run_229_Well_39_20170227-0758	43.231
230	39:Run_230_Well_39_20170227-0840	0
231	39:Run_231_Well_39_20170227-0922	41.512
232	39:Run_232_Well_39_20170227-1005	0
233	39:Run_233_Well_39_20170227-1047	0
234	39:Run_234_Well_39_20170227-1130	0
235	39:Run_235_Well_39_20170227-1212	42.252
236	39:Run_236_Well_39_20170227-1254	43.463
237	39:Run_237_Well_39_20170227-1337	0
238	39:Run_238_Well_39_20170227-1419	47.475
239	39:Run_239_Well_39_20170227-1501	0
240	39:Run_240_Well_39_20170227-1544	0
241	39:Run_241_Well_39_20170227-1626	0
242	39:Run_242_Well_39_20170227-1709	0
243	39:Run_243_Well_39_20170227-1751	0
244	39:Run_244_Well_39_20170227-1833	48.965
245	39:Run_245_Well_39_20170227-1916	0
246	39:Run_246_Well_39_20170227-1958	0
247	39:Run_247_Well_39_20170227-2040	0
248	39:Run_248_Well_39_20170227-2123	48.13
249	39:Run_249_Well_39_20170227-2205	0
250	39:Run_250_Well_39_20170227-2248	47.363
251	39:Run_251_Well_39_20170227-2330	49.495
252	39:Run_252_Well_39_20170228-0012	0
253	39:Run_253_Well_39_20170228-0055	0
254	39:Run_254_Well_39_20170228-0137	48.3
255	39:Run_255_Well_39_20170228-0220	52.107
256	39:Run_256_Well_39_20170228-0302	0
257	39:Run_257_Well_39_20170228-0345	0
258	39:Run_258_Well_39_20170228-0427	0
259	39:Run_259_Well_39_20170228-0509	0
260	39:Run_260_Well_39_20170228-0552	0
261	39:Run_261_Well_39_20170228-0634	0
262	39:Run_262_Well_39_20170228-0717	0
263	39:Run_263_Well_39_20170228-0759	52.327
264	39:Run_264_Well_39_20170228-0841	0
265	39:Run_265_Well_39_20170228-0924	57.497
266	39:Run_266_Well_39_20170228-1006	0
267	39:Run_267_Well_39_20170228-1048	0
268	39:Run_268_Well_39_20170228-1131	0
269	39:Run_269_Well_39_20170228-1213	0
270	39:Run_270_Well_39_20170228-1256	57.118
271	39:Run_271_Well_39_20170228-1338	54.875
272	39:Run_272_Well_39_20170228-1420	0
273	39:Run_273_Well_39_20170228-1503	0
274	39:Run_274_Well_39_20170228-1545	0
275	39:Run_275_Well_39_20170228-1627	57.574
276	39:Run_276_Well_39_20170228-1710	0
277	39:Run_277_Well_39_20170228-1752	0
278	39:Run_278_Well_39_20170228-1834	0
279	39:Run_279_Well_39_20170228-1917	54.557
280	39:Run_280_Well_39_20170228-1959	0
281	39:Run_281_Well_39_20170228-2042	0
282	39:Run_282_Well_39_20170228-2124	0
283	39:Run_283_Well_39_20170228-2206	0
284	39:Run_284_Well_39_20170228-2249	56.538
285	39:Run_285_Well_39_20170228-2331	0
286	39:Run_286_Well_39_20170301-0014	56.724
287	39:Run_287_Well_39_20170301-0056	56.8
288	39:Run_288_Well_39_20170301-0139	56.8
289	39:Run_289_Well_39_20170301-0221	56.016
290	39:Run_290_Well_39_20170301-0303	58.707
291	39:Run_291_Well_39_20170301-0346	0
292	39:Run_292_Well_39_20170301-0428	0
293	39:Run_293_Well_39_20170301-0510	61.371
294	39:Run_294_Well_39_20170301-0553	63.612
295	39:Run_295_Well_39_20170301-0635	0
296	39:Run_296_Well_39_20170301-0718	63.073
297	39:Run_297_Well_39_20170301-0800	0
298	39:Run_298_Well_39_20170301-0842	0
299	39:Run_299_Well_39_20170301-0925	0
300	39:Run_300_Well_39_20170301-1007	0
301	39:Run_301_Well_39_20170301-1049	0
302	39:Run_302_Well_39_20170301-1132	0
303	39:Run_303_Well_39_20170301-1214	63.135
304	39:Run_304_Well_39_20170301-1257	0
305	39:Run_305_Well_39_20170301-1339	64.096
306	39:Run_306_Well_39_20170301-1421	0
307	39:Run_307_Well_39_20170301-1504	0
308	39:Run_308_Well_39_20170301-1546	0
309	39:Run_309_Well_39_20170301-1629	65.192
310	39:Run_310_Well_39_20170301-1711	64.181
311	39:Run_311_Well_39_20170301-1753	0
312	39:Run_312_Well_39_20170301-1836	0
313	39:Run_313_Well_39_20170301-1918	0
314	39:Run_314_Well_39_20170301-2001	0
315	39:Run_315_Well_39_20170301-2043	0
316	39:Run_316_Well_39_20170301-2125	69.893
317	39:Run_317_Well_39_20170301-2208	0
318	39:Run_318_Well_39_20170301-2250	0
319	39:Run_319_Well_39_20170301-2333	67.324
320	39:Run_320_Well_39_20170302-0015	65.765
321	39:Run_321_Well_39_20170302-0057	66.573
322	39:Run_322_Well_39_20170302-0140	65.383
323	39:Run_323_Well_39_20170302-0222	0
324	39:Run_324_Well_39_20170302-0304	0
325	39:Run_325_Well_39_20170302-0347	69.358
326	39:Run_326_Well_39_20170302-0429	0
327	39:Run_327_Well_39_20170302-0511	72.502
328	39:Run_328_Well_39_20170302-0554	0
329	39:Run_329_Well_39_20170302-0636	0
330	39:Run_330_Well_39_20170302-0719	0
331	39:Run_331_Well_39_20170302-0801	71.842
332	39:Run_332_Well_39_20170302-0843	0
333	39:Run_333_Well_39_20170302-0926	0
334	39:Run_334_Well_39_20170302-1008	0
335	39:Run_335_Well_39_20170302-1051	73.052
336	39:Run_336_Well_39_20170302-1133	69.545
337	39:Run_337_Well_39_20170302-1215	0
338	39:Run_338_Well_39_20170302-1258	0
339	39:Run_339_Well_39_20170302-1340	70.436
340	39:Run_340_Well_39_20170302-1423	0
341	39:Run_341_Well_39_20170302-1505	74.553
342	39:Run_342_Well_39_20170302-1547	73.437
343	39:Run_343_Well_39_20170302-1630	73.348
344	39:Run_344_Well_39_20170302-1712	0
345	39:Run_345_Well_39_20170302-1755	69.007
346	39:Run_346_Well_39_20170302-1837	0
347	39:Run_347_Well_39_20170302-1919	0
348	39:Run_348_Well_39_20170302-2001	0
349	39:Run_349_Well_39_20170302-2044	0
350	39:Run_350_Well_39_20170302-2126	0
351	39:Run_351_Well_39_20170302-2208	69.007
352	39:Run_352_Well_39_20170302-2251	0
353	39:Run_353_Well_39_20170302-2333	76.185
354	39:Run_354_Well_39_20170303-0016	78.907
355	39:Run_355_Well_39_20170303-0058	75.405
356	39:Run_356_Well_39_20170303-0140	78.638
357	39:Run_357_Well_39_20170303-0223	0
358	39:Run_358_Well_39_20170303-0305	0
359	39:Run_359_Well_39_20170303-0348	0
360	39:Run_360_Well_39_20170303-0430	0
361	39:Run_361_Well_39_20170303-0512	0
362	39:Run_362_Well_39_20170303-0555	76.22
363	39:Run_363_Well_39_20170303-0637	0
364	39:Run_364_Well_39_20170303-0720	0
365	39:Run_365_Well_39_20170303-0802	80.593
366	39:Run_366_Well_39_20170303-0844	0
367	39:Run_367_Well_39_20170303-0927	0
368	39:Run_368_Well_39_20170303-1009	0
369	39:Run_369_Well_39_20170303-1051	0
370	39:Run_370_Well_39_20170303-1134	0
371	39:Run_371_Well_39_20170303-1216	0
372	39:Run_372_Well_39_20170303-1259	0
373	39:Run_373_Well_39_20170303-1341	0
374	39:Run_374_Well_39_20170303-1424	0
375	39:Run_375_Well_39_20170303-1506	0
376	39:Run_376_Well_39_20170303-1548	84.549
377	39:Run_377_Well_39_20170303-1631	85.225
378	39:Run_378_Well_39_20170303-1713	81.242
379	39:Run_379_Well_39_20170303-1755	0
380	39:Run_380_Well_39_20170303-1838	0
381	39:Run_381_Well_39_20170303-1920	0
382	39:Run_382_Well_39_20170303-2002	0
383	39:Run_383_Well_39_20170303-2045	0
384	39:Run_384_Well_39_20170303-2127	74.515
385	39:Run_385_Well_39_20170303-2210	0
386	39:Run_386_Well_39_20170303-2252	83.41
387	39:Run_387_Well_39_20170303-2334	0
388	39:Run_388_Well_39_20170304-0017	76.644
389	39:Run_389_Well_39_20170304-0059	0
390	39:Run_390_Well_39_20170304-0142	0
391	39:Run_391_Well_39_20170304-0224	0
392	39:Run_393_Well_39_20170304-0349	0
393	39:Run_394_Well_39_20170304-0431	80.886
394	39:Run_392_Well_39_20170304-0306	0
395	39:Run_395_Well_39_20170304-0514	0
396	39:Run_396_Well_39_20170304-0556	0
397	39:Run_397_Well_39_20170304-0638	80.147
398	39:Run_398_Well_39_20170304-0721	84.856
399	39:Run_399_Well_39_20170304-0803	89.097
400	39:Run_400_Well_39_20170304-0846	82.271
401	39:Run_401_Well_39_20170304-0928	0
402	39:Run_402_Well_39_20170304-1010	84.001
403	39:Run_403_Well_39_20170304-1053	89.018
404	39:Run_404_Well_39_20170304-1135	0
405	39:Run_405_Well_39_20170304-1218	86.083
406	39:Run_406_Well_39_20170304-1300	88.066
407	39:Run_407_Well_39_20170304-1342	0
408	39:Run_408_Well_39_20170304-1425	0
409	39:Run_409_Well_39_20170304-1507	88.391
410	39:Run_410_Well_39_20170304-1550	0
411	39:Run_411_Well_39_20170304-1632	89.757
412	39:Run_412_Well_39_20170304-1714	0
413	39:Run_413_Well_39_20170304-1757	0
414	39:Run_414_Well_39_20170304-1839	0
415	39:Run_415_Well_39_20170304-1922	0
416	39:Run_416_Well_39_20170304-2004	91.254
417	39:Run_417_Well_39_20170304-2046	0
418	39:Run_418_Well_39_20170304-2129	0
419	39:Run_419_Well_39_20170304-2211	0
420	39:Run_420_Well_39_20170304-2253	0
421	39:Run_421_Well_39_20170304-2336	0
422	39:Run_422_Well_39_20170305-0018	96.329
423	39:Run_423_Well_39_20170305-0101	96.555
424	39:Run_424_Well_39_20170305-0143	99.681
425	39:Run_425_Well_39_20170305-0225	0
426	39:Run_426_Well_39_20170305-0308	0
427	39:Run_427_Well_39_20170305-0350	0
428	39:Run_428_Well_39_20170305-0433	90.41
429	39:Run_429_Well_39_20170305-0515	91.001
430	39:Run_430_Well_39_20170305-0557	0
431	39:Run_431_Well_39_20170305-0640	0
432	39:Run_432_Well_39_20170305-0722	0
433	39:Run_433_Well_39_20170305-0804	0
434	39:Run_434_Well_39_20170305-0847	0
435	39:Run_435_Well_39_20170305-0929	92.611
436	39:Run_436_Well_39_20170305-1012	92.611
437	39:Run_437_Well_39_20170305-1054	92.846
438	39:Run_439_Well_39_20170305-1219	0
439	39:Run_440_Well_39_20170305-1301	0
440	39:Run_441_Well_39_20170305-1344	97.274
441	39:Run_441_Well_39_20170305-1344	97.274
442	39:Run_442_Well_39_20170305-1426	94.528
443	39:Run_443_Well_39_20170305-1508	94.528
444	39:Run_444_Well_39_20170305-1551	0
445	39:Run_445_Well_39_20170305-1633	0
446	39:Run_446_Well_39_20170305-1715	0
447	39:Run_447_Well_39_20170305-1758	0
448	39:Run_448_Well_39_20170305-1840	0
449	39:Run_449_Well_39_20170305-1923	0
450	39:Run_450_Well_39_20170305-2005	0
451	39:Run_451_Well_39_20170305-2048	0
452	39:Run_452_Well_39_20170305-2130	0
453	39:Run_453_Well_39_20170305-2212	0
454	39:Run_454_Well_39_20170305-2255	0
