# Supplementary material for: An affordable and automated imaging approach to acquire highly resolved individual data—an example of copepod growth in response to multiple stressors
Source: PeerJ. 2019 Apr 19;7:e6776. doi: 10.7717/peerj.6776 (PMC6476288; doi:10.7717/peerj.6776)
Supplement: Supplemental Information 1 — This zip file contains individual data files as they were acquired by the automatized platform, with each file representing measurements from one individual well plate. It also contains a table which links each file to information about the experimental treatments to which each individual was subjected. [file peerj-07-6776-s001.zip › Supplemental Data S2/Well_29_dat.csv]

Picnr	Label	Length
1	29:Run_1_Well_29_20170220-1450	0
2	29:Run_2_Well_29_20170220-1532	0
3	29:Run_3_Well_29_20170220-1614	0
4	29:Run_4_Well_29_20170220-1657	0
5	29:Run_5_Well_29_20170220-1739	0
6	29:Run_6_Well_29_20170220-1821	0
7	29:Run_7_Well_29_20170220-1904	0
8	29:Run_8_Well_29_20170220-1946	0
9	29:Run_9_Well_29_20170220-2029	0
10	29:Run_10_Well_29_20170220-2111	11.494
11	29:Run_11_Well_29_20170220-2153	0
12	29:Run_12_Well_29_20170220-2236	0
13	29:Run_13_Well_29_20170220-2318	12.659
14	29:Run_14_Well_29_20170221-0001	0
15	29:Run_15_Well_29_20170221-0043	0
16	29:Run_16_Well_29_20170221-0126	0
17	29:Run_17_Well_29_20170221-0208	0
18	29:Run_18_Well_29_20170221-0250	0
19	29:Run_19_Well_29_20170221-0333	10.63
20	29:Run_20_Well_29_20170221-0415	11.823
21	29:Run_21_Well_29_20170221-0457	0
22	29:Run_22_Well_29_20170221-0540	13.793
23	29:Run_23_Well_29_20170221-0622	11.543
24	29:Run_24_Well_29_20170221-0705	0
25	29:Run_25_Well_29_20170221-0747	0
26	29:Run_26_Well_29_20170221-0829	0
27	29:Run_27_Well_29_20170221-0912	0
28	29:Run_28_Well_29_20170221-0954	0
29	29:Run_29_Well_29_20170221-1037	0
30	29:Run_30_Well_29_20170221-1119	0
31	29:Run_31_Well_29_20170221-1201	14.534
32	29:Run_32_Well_29_20170221-1244	13.757
33	29:Run_33_Well_29_20170221-1326	0
34	29:Run_34_Well_29_20170221-1408	0
35	29:Run_35_Well_29_20170221-1451	12.51
36	29:Run_36_Well_29_20170221-1533	15.934
37	29:Run_37_Well_29_20170221-1616	0
38	29:Run_38_Well_29_20170221-1658	0
39	29:Run_39_Well_29_20170221-1740	0
40	29:Run_40_Well_29_20170221-1823	0
41	29:Run_41_Well_29_20170221-1905	0
42	29:Run_42_Well_29_20170221-1947	16.621
43	29:Run_43_Well_29_20170221-2030	16.325
44	29:Run_44_Well_29_20170221-2112	14.983
45	29:Run_45_Well_29_20170221-2155	15.7
46	29:Run_46_Well_29_20170221-2237	0
47	29:Run_47_Well_29_20170221-2319	16.125
48	29:Run_48_Well_29_20170222-0002	15.207
49	29:Run_49_Well_29_20170222-0044	15.652
50	29:Run_50_Well_29_20170222-0127	17.183
51	29:Run_51_Well_29_20170222-0209	0
52	29:Run_52_Well_29_20170222-0251	0
53	29:Run_53_Well_29_20170222-0334	0
54	29:Run_54_Well_29_20170222-0416	16.508
55	29:Run_55_Well_29_20170222-0459	16.008
56	29:Run_56_Well_29_20170222-0541	0
57	29:Run_57_Well_29_20170222-0623	17.219
58	29:Run_58_Well_29_20170222-0706	0
59	29:Run_59_Well_29_20170222-0748	15.075
60	29:Run_60_Well_29_20170222-0831	0
61	29:Run_61_Well_29_20170222-0913	14.807
62	29:Run_62_Well_29_20170222-0955	16.325
63	29:Run_63_Well_29_20170222-1038	16.771
64	29:Run_64_Well_29_20170222-1120	0
65	29:Run_65_Well_29_20170222-1202	0
66	29:Run_66_Well_29_20170222-1245	18.007
67	29:Run_67_Well_29_20170222-1327	19.059
68	29:Run_68_Well_29_20170222-1410	17.717
69	29:Run_69_Well_29_20170222-1452	18.962
70	29:Run_70_Well_29_20170222-1535	20.562
71	29:Run_71_Well_29_20170222-1617	20.336
72	29:Run_72_Well_29_20170222-1659	0
73	29:Run_73_Well_29_20170222-1742	0
74	29:Run_74_Well_29_20170222-1824	20.555
75	29:Run_75_Well_29_20170222-1906	18.337
76	29:Run_76_Well_29_20170222-1949	0
77	29:Run_77_Well_29_20170222-2031	19.66
78	29:Run_78_Well_29_20170222-2113	0
79	29:Run_79_Well_29_20170222-2156	0
80	29:Run_80_Well_29_20170222-2238	20.431
81	29:Run_81_Well_29_20170222-2321	20.537
82	29:Run_82_Well_29_20170223-0003	20.309
83	29:Run_83_Well_29_20170223-0045	19.533
84	29:Run_84_Well_29_20170223-0128	18.196
85	29:Run_85_Well_29_20170223-0210	19.333
86	29:Run_86_Well_29_20170223-0253	21.83
87	29:Run_87_Well_29_20170223-0335	18.209
88	29:Run_88_Well_29_20170223-0417	0
89	29:Run_89_Well_29_20170223-0500	20.402
90	29:Run_90_Well_29_20170223-0542	21.512
91	29:Run_91_Well_29_20170223-0624	20.979
92	29:Run_92_Well_29_20170223-0707	0
93	29:Run_93_Well_29_20170223-0749	0
94	29:Run_94_Well_29_20170223-0832	21.677
95	29:Run_95_Well_29_20170223-0914	22.472
96	29:Run_96_Well_29_20170223-0956	0
97	29:Run_97_Well_29_20170223-1039	23.901
98	29:Run_98_Well_29_20170223-1121	22.136
99	29:Run_99_Well_29_20170223-1204	22.322
100	29:Run_100_Well_29_20170223-1246	20.616
101	29:Run_101_Well_29_20170223-1328	22.94
102	29:Run_102_Well_29_20170223-1411	23.854
103	29:Run_103_Well_29_20170223-1453	20.156
104	29:Run_104_Well_29_20170223-1536	23.308
105	29:Run_105_Well_29_20170223-1618	22.051
106	29:Run_106_Well_29_20170223-1700	24.579
107	29:Run_107_Well_29_20170223-1743	0
108	29:Run_108_Well_29_20170223-1825	23.119
109	29:Run_109_Well_29_20170223-1908	23.521
110	29:Run_110_Well_29_20170223-1950	0
111	29:Run_111_Well_29_20170223-2033	0
112	29:Run_112_Well_29_20170223-2115	22.456
113	29:Run_113_Well_29_20170223-2157	23.405
114	29:Run_114_Well_29_20170223-2240	23.119
115	29:Run_115_Well_29_20170223-2322	0
116	29:Run_116_Well_29_20170224-0005	22.638
117	29:Run_117_Well_29_20170224-0047	26.145
118	29:Run_118_Well_29_20170224-0129	23.723
119	29:Run_119_Well_29_20170224-0212	0
120	29:Run_120_Well_29_20170224-0254	25.586
121	29:Run_121_Well_29_20170224-0337	28.767
122	29:Run_122_Well_29_20170224-0419	28.599
123	29:Run_123_Well_29_20170224-0501	0
124	29:Run_124_Well_29_20170224-0544	27.578
125	29:Run_125_Well_29_20170224-0626	28.335
126	29:Run_126_Well_29_20170224-0708	0
127	29:Run_127_Well_29_20170224-0751	0
128	29:Run_128_Well_29_20170224-0833	0
129	29:Run_129_Well_29_20170224-0916	0
130	29:Run_130_Well_29_20170224-0958	24.777
131	29:Run_131_Well_29_20170224-1040	29.577
132	29:Run_132_Well_29_20170224-1123	29.957
133	29:Run_133_Well_29_20170224-1205	0
134	29:Run_134_Well_29_20170224-1247	0
135	29:Run_135_Well_29_20170224-1330	28.201
136	29:Run_136_Well_29_20170224-1412	0
137	29:Run_137_Well_29_20170224-1455	29.751
138	29:Run_138_Well_29_20170224-1537	30.408
139	29:Run_139_Well_29_20170224-1619	0
140	29:Run_140_Well_29_20170224-1702	0
141	29:Run_141_Well_29_20170224-1744	0
142	29:Run_142_Well_29_20170224-1827	0
143	29:Run_143_Well_29_20170224-1909	29.155
144	29:Run_144_Well_29_20170224-1951	27.613
145	29:Run_145_Well_29_20170224-2034	0
146	29:Run_146_Well_29_20170224-2116	0
147	29:Run_147_Well_29_20170224-2159	0
148	29:Run_148_Well_29_20170224-2241	0
149	29:Run_149_Well_29_20170224-2323	0
150	29:Run_150_Well_29_20170225-0006	29.364
151	29:Run_151_Well_29_20170225-0048	0
152	29:Run_152_Well_29_20170225-0131	0
153	29:Run_153_Well_29_20170225-0213	0
154	29:Run_154_Well_29_20170225-0256	30.45
155	29:Run_155_Well_29_20170225-0338	29.275
156	29:Run_156_Well_29_20170225-0420	0
157	29:Run_157_Well_29_20170225-0503	0
158	29:Run_158_Well_29_20170225-0545	30.732
159	29:Run_159_Well_29_20170225-0627	0
160	29:Run_160_Well_29_20170225-0710	31.045
161	29:Run_161_Well_29_20170225-0752	0
162	29:Run_162_Well_29_20170225-0835	0
163	29:Run_163_Well_29_20170225-0917	0
164	29:Run_164_Well_29_20170225-0959	31.101
165	29:Run_165_Well_29_20170225-1042	31.784
166	29:Run_166_Well_29_20170225-1124	30.27
167	29:Run_167_Well_29_20170225-1206	30.083
168	29:Run_168_Well_29_20170225-1249	28.849
169	29:Run_169_Well_29_20170225-1331	28.901
170	29:Run_170_Well_29_20170225-1414	30.27
171	29:Run_171_Well_29_20170225-1456	0
172	29:Run_172_Well_29_20170225-1539	0
173	29:Run_173_Well_29_20170225-1621	30.364
174	29:Run_174_Well_29_20170225-1703	30.594
175	29:Run_175_Well_29_20170225-1746	0
176	29:Run_176_Well_29_20170225-1828	0
177	29:Run_177_Well_29_20170225-1910	29.428
178	29:Run_178_Well_29_20170225-1953	30.067
179	29:Run_179_Well_29_20170225-2035	28.529
180	29:Run_180_Well_29_20170225-2118	29.548
181	29:Run_181_Well_29_20170225-2200	29.221
182	29:Run_182_Well_29_20170225-2243	0
183	29:Run_183_Well_29_20170225-2325	0
184	29:Run_184_Well_29_20170226-0007	0
185	29:Run_185_Well_29_20170226-0050	0
186	29:Run_186_Well_29_20170226-0132	0
187	29:Run_187_Well_29_20170226-0215	34.677
188	29:Run_188_Well_29_20170226-0257	39.051
189	29:Run_189_Well_29_20170226-0340	39.966
190	29:Run_190_Well_29_20170226-0422	0
191	29:Run_191_Well_29_20170226-0504	0
192	29:Run_192_Well_29_20170226-0547	38.461
193	29:Run_193_Well_29_20170226-0629	43.572
194	29:Run_194_Well_29_20170226-0711	0
195	29:Run_195_Well_29_20170226-0754	0
196	29:Run_196_Well_29_20170226-0836	0
197	29:Run_197_Well_29_20170226-0919	43.641
198	29:Run_198_Well_29_20170226-1001	0
199	29:Run_199_Well_29_20170226-1043	0
200	29:Run_200_Well_29_20170226-1126	0
201	29:Run_201_Well_29_20170226-1208	0
202	29:Run_202_Well_29_20170226-1250	0
203	29:Run_203_Well_29_20170226-1333	0
204	29:Run_204_Well_29_20170226-1415	0
205	29:Run_205_Well_29_20170226-1458	0
206	29:Run_206_Well_29_20170226-1540	0
207	29:Run_207_Well_29_20170226-1623	0
208	29:Run_208_Well_29_20170226-1705	0
209	29:Run_209_Well_29_20170226-1748	0
210	29:Run_210_Well_29_20170226-1830	0
211	29:Run_211_Well_29_20170226-1912	42.029
212	29:Run_212_Well_29_20170226-1955	46.317
213	29:Run_213_Well_29_20170226-2037	0
214	29:Run_214_Well_29_20170226-2119	0
215	29:Run_215_Well_29_20170226-2202	0
216	29:Run_216_Well_29_20170226-2244	0
217	29:Run_217_Well_29_20170226-2327	0
218	29:Run_218_Well_29_20170227-0009	0
219	29:Run_219_Well_29_20170227-0051	48.541
220	29:Run_220_Well_29_20170227-0134	0
221	29:Run_221_Well_29_20170227-0216	0
222	29:Run_222_Well_29_20170227-0258	44.598
223	29:Run_223_Well_29_20170227-0341	0
224	29:Run_224_Well_29_20170227-0423	0
225	29:Run_225_Well_29_20170227-0506	0
226	29:Run_226_Well_29_20170227-0548	0
227	29:Run_227_Well_29_20170227-0631	0
228	29:Run_228_Well_29_20170227-0713	0
229	29:Run_229_Well_29_20170227-0755	0
230	29:Run_230_Well_29_20170227-0838	49.496
231	29:Run_231_Well_29_20170227-0920	0
232	29:Run_232_Well_29_20170227-1002	0
233	29:Run_233_Well_29_20170227-1045	53.313
234	29:Run_234_Well_29_20170227-1127	46.824
235	29:Run_235_Well_29_20170227-1210	0
236	29:Run_236_Well_29_20170227-1252	0
237	29:Run_237_Well_29_20170227-1334	0
238	29:Run_238_Well_29_20170227-1417	0
239	29:Run_239_Well_29_20170227-1459	0
240	29:Run_240_Well_29_20170227-1541	0
241	29:Run_241_Well_29_20170227-1624	0
242	29:Run_242_Well_29_20170227-1706	51.619
243	29:Run_243_Well_29_20170227-1749	0
244	29:Run_244_Well_29_20170227-1831	0
245	29:Run_245_Well_29_20170227-1913	0
246	29:Run_246_Well_29_20170227-1956	0
247	29:Run_247_Well_29_20170227-2038	0
248	29:Run_248_Well_29_20170227-2121	0
249	29:Run_249_Well_29_20170227-2203	0
250	29:Run_250_Well_29_20170227-2245	0
251	29:Run_251_Well_29_20170227-2328	55.471
252	29:Run_252_Well_29_20170228-0010	0
253	29:Run_253_Well_29_20170228-0052	0
254	29:Run_254_Well_29_20170228-0135	0
255	29:Run_255_Well_29_20170228-0217	57.554
256	29:Run_256_Well_29_20170228-0300	58.564
257	29:Run_257_Well_29_20170228-0342	54.058
258	29:Run_258_Well_29_20170228-0425	0
259	29:Run_259_Well_29_20170228-0507	0
260	29:Run_260_Well_29_20170228-0549	0
261	29:Run_261_Well_29_20170228-0632	0
262	29:Run_262_Well_29_20170228-0714	58.185
263	29:Run_263_Well_29_20170228-0757	0
264	29:Run_264_Well_29_20170228-0839	0
265	29:Run_265_Well_29_20170228-0922	0
266	29:Run_266_Well_29_20170228-1004	0
267	29:Run_267_Well_29_20170228-1046	56.136
268	29:Run_268_Well_29_20170228-1129	58.31
269	29:Run_269_Well_29_20170228-1211	0
270	29:Run_270_Well_29_20170228-1253	0
271	29:Run_271_Well_29_20170228-1336	0
272	29:Run_272_Well_29_20170228-1418	0
273	29:Run_273_Well_29_20170228-1500	65.471
274	29:Run_274_Well_29_20170228-1543	0
275	29:Run_275_Well_29_20170228-1625	62.58
276	29:Run_276_Well_29_20170228-1707	65.46
277	29:Run_277_Well_29_20170228-1750	59.435
278	29:Run_278_Well_29_20170228-1832	61.345
279	29:Run_279_Well_29_20170228-1915	0
280	29:Run_280_Well_29_20170228-1957	0
281	29:Run_281_Well_29_20170228-2039	0
282	29:Run_282_Well_29_20170228-2122	0
283	29:Run_283_Well_29_20170228-2204	0
284	29:Run_284_Well_29_20170228-2247	0
285	29:Run_285_Well_29_20170228-2329	64.67
286	29:Run_286_Well_29_20170301-0011	0
287	29:Run_287_Well_29_20170301-0054	0
288	29:Run_288_Well_29_20170301-0136	0
289	29:Run_289_Well_29_20170301-0219	0
290	29:Run_290_Well_29_20170301-0301	0
291	29:Run_291_Well_29_20170301-0343	0
292	29:Run_292_Well_29_20170301-0426	0
293	29:Run_293_Well_29_20170301-0508	73.382
294	29:Run_294_Well_29_20170301-0550	65.517
295	29:Run_295_Well_29_20170301-0633	0
296	29:Run_296_Well_29_20170301-0715	0
297	29:Run_297_Well_29_20170301-0758	68.306
298	29:Run_298_Well_29_20170301-0840	0
299	29:Run_299_Well_29_20170301-0922	0
300	29:Run_300_Well_29_20170301-1005	0
301	29:Run_301_Well_29_20170301-1047	65.742
302	29:Run_302_Well_29_20170301-1129	0
303	29:Run_303_Well_29_20170301-1212	0
304	29:Run_304_Well_29_20170301-1254	0
305	29:Run_305_Well_29_20170301-1337	0
306	29:Run_306_Well_29_20170301-1419	0
307	29:Run_307_Well_29_20170301-1501	0
308	29:Run_308_Well_29_20170301-1544	0
309	29:Run_309_Well_29_20170301-1626	0
310	29:Run_310_Well_29_20170301-1709	74.688
311	29:Run_311_Well_29_20170301-1751	79.831
312	29:Run_312_Well_29_20170301-1834	0
313	29:Run_313_Well_29_20170301-1916	0
314	29:Run_314_Well_29_20170301-1958	0
315	29:Run_315_Well_29_20170301-2041	0
316	29:Run_316_Well_29_20170301-2123	73.756
317	29:Run_317_Well_29_20170301-2205	0
318	29:Run_318_Well_29_20170301-2248	0
319	29:Run_319_Well_29_20170301-2330	79.071
320	29:Run_320_Well_29_20170302-0013	0
321	29:Run_321_Well_29_20170302-0055	71.563
322	29:Run_322_Well_29_20170302-0137	74.765
323	29:Run_323_Well_29_20170302-0220	0
324	29:Run_324_Well_29_20170302-0302	0
325	29:Run_325_Well_29_20170302-0344	0
326	29:Run_326_Well_29_20170302-0427	0
327	29:Run_327_Well_29_20170302-0509	0
328	29:Run_328_Well_29_20170302-0551	0
329	29:Run_329_Well_29_20170302-0634	0
330	29:Run_330_Well_29_20170302-0716	0
331	29:Run_331_Well_29_20170302-0759	0
332	29:Run_332_Well_29_20170302-0841	0
333	29:Run_333_Well_29_20170302-0923	0
334	29:Run_334_Well_29_20170302-1006	78.476
335	29:Run_335_Well_29_20170302-1048	0
336	29:Run_336_Well_29_20170302-1131	0
337	29:Run_337_Well_29_20170302-1213	0
338	29:Run_338_Well_29_20170302-1256	0
339	29:Run_339_Well_29_20170302-1338	0
340	29:Run_340_Well_29_20170302-1420	0
341	29:Run_341_Well_29_20170302-1503	0
342	29:Run_342_Well_29_20170302-1545	0
343	29:Run_343_Well_29_20170302-1627	82.342
344	29:Run_344_Well_29_20170302-1710	0
345	29:Run_345_Well_29_20170302-1752	0
346	29:Run_346_Well_29_20170302-1835	0
347	29:Run_347_Well_29_20170302-1917	0
348	29:Run_348_Well_29_20170302-1959	0
349	29:Run_349_Well_29_20170302-2041	0
350	29:Run_350_Well_29_20170302-2124	0
351	29:Run_351_Well_29_20170302-2206	0
352	29:Run_352_Well_29_20170302-2248	78.854
353	29:Run_353_Well_29_20170302-2331	0
354	29:Run_354_Well_29_20170303-0013	0
355	29:Run_355_Well_29_20170303-0056	0
356	29:Run_356_Well_29_20170303-0138	82.502
357	29:Run_357_Well_29_20170303-0221	0
358	29:Run_358_Well_29_20170303-0303	0
359	29:Run_359_Well_29_20170303-0345	0
360	29:Run_360_Well_29_20170303-0428	0
361	29:Run_361_Well_29_20170303-0510	81.169
362	29:Run_362_Well_29_20170303-0552	0
363	29:Run_363_Well_29_20170303-0635	0
364	29:Run_364_Well_29_20170303-0717	0
365	29:Run_365_Well_29_20170303-0800	0
366	29:Run_366_Well_29_20170303-0842	0
367	29:Run_367_Well_29_20170303-0924	0
368	29:Run_368_Well_29_20170303-1007	0
369	29:Run_369_Well_29_20170303-1049	0
370	29:Run_370_Well_29_20170303-1132	0
371	29:Run_371_Well_29_20170303-1214	0
372	29:Run_372_Well_29_20170303-1256	91.849
373	29:Run_373_Well_29_20170303-1339	0
374	29:Run_374_Well_29_20170303-1421	0
375	29:Run_375_Well_29_20170303-1504	0
376	29:Run_376_Well_29_20170303-1546	0
377	29:Run_377_Well_29_20170303-1628	95.789
378	29:Run_378_Well_29_20170303-1711	0
379	29:Run_379_Well_29_20170303-1753	0
380	29:Run_380_Well_29_20170303-1835	0
381	29:Run_381_Well_29_20170303-1918	0
382	29:Run_382_Well_29_20170303-2000	0
383	29:Run_383_Well_29_20170303-2042	0
384	29:Run_384_Well_29_20170303-2125	0
385	29:Run_385_Well_29_20170303-2207	0
386	29:Run_386_Well_29_20170303-2250	0
387	29:Run_387_Well_29_20170303-2332	0
388	29:Run_388_Well_29_20170304-0015	95.724
389	29:Run_389_Well_29_20170304-0057	0
390	29:Run_390_Well_29_20170304-0139	90.733
391	29:Run_391_Well_29_20170304-0222	0
392	29:Run_392_Well_29_20170304-0304	96.501
393	29:Run_393_Well_29_20170304-0346	0
394	29:Run_394_Well_29_20170304-0429	0
395	29:Run_395_Well_29_20170304-0511	0
396	29:Run_396_Well_29_20170304-0554	0
397	29:Run_397_Well_29_20170304-0636	0
398	29:Run_398_Well_29_20170304-0719	0
399	29:Run_399_Well_29_20170304-0801	0
400	29:Run_400_Well_29_20170304-0843	0
401	29:Run_401_Well_29_20170304-0926	0
402	29:Run_402_Well_29_20170304-1008	0
403	29:Run_403_Well_29_20170304-1051	0
404	29:Run_404_Well_29_20170304-1133	0
405	29:Run_405_Well_29_20170304-1215	0
406	29:Run_406_Well_29_20170304-1258	0
407	29:Run_407_Well_29_20170304-1340	0
408	29:Run_408_Well_29_20170304-1422	0
409	29:Run_409_Well_29_20170304-1505	0
410	29:Run_410_Well_29_20170304-1547	0
411	29:Run_411_Well_29_20170304-1630	0
412	29:Run_412_Well_29_20170304-1712	0
413	29:Run_413_Well_29_20170304-1754	0
414	29:Run_414_Well_29_20170304-1837	103.178
415	29:Run_415_Well_29_20170304-1919	0
416	29:Run_416_Well_29_20170304-2002	0
417	29:Run_417_Well_29_20170304-2044	0
418	29:Run_418_Well_29_20170304-2126	0
419	29:Run_419_Well_29_20170304-2209	0
420	29:Run_420_Well_29_20170304-2251	0
421	29:Run_421_Well_29_20170304-2333	0
422	29:Run_422_Well_29_20170305-0016	0
423	29:Run_423_Well_29_20170305-0058	0
424	29:Run_424_Well_29_20170305-0141	0
425	29:Run_425_Well_29_20170305-0223	0
426	29:Run_426_Well_29_20170305-0305	0
427	29:Run_427_Well_29_20170305-0348	0
428	29:Run_428_Well_29_20170305-0430	0
429	29:Run_429_Well_29_20170305-0513	0
430	29:Run_430_Well_29_20170305-0555	0
431	29:Run_431_Well_29_20170305-0637	0
432	29:Run_432_Well_29_20170305-0720	0
433	29:Run_433_Well_29_20170305-0802	0
434	29:Run_434_Well_29_20170305-0844	0
435	29:Run_435_Well_29_20170305-0927	0
436	29:Run_436_Well_29_20170305-1009	0
437	29:Run_437_Well_29_20170305-1052	100.269
438	29:Run_438_Well_29_20170305-1134	0
439	29:Run_439_Well_29_20170305-1217	0
440	29:Run_440_Well_29_20170305-1259	0
441	29:Run_441_Well_29_20170305-1341	0
442	29:Run_442_Well_29_20170305-1424	0
443	29:Run_443_Well_29_20170305-1506	0
444	29:Run_444_Well_29_20170305-1548	0
445	29:Run_445_Well_29_20170305-1631	0
446	29:Run_446_Well_29_20170305-1713	0
447	29:Run_447_Well_29_20170305-1756	0
448	29:Run_448_Well_29_20170305-1838	0
449	29:Run_449_Well_29_20170305-1921	0
450	29:Run_450_Well_29_20170305-2003	0
451	29:Run_451_Well_29_20170305-2045	0
452	29:Run_452_Well_29_20170305-2128	0
453	29:Run_453_Well_29_20170305-2210	0
454	29:Run_454_Well_29_20170305-2253	0
