# Supplementary material for: An affordable and automated imaging approach to acquire highly resolved individual data—an example of copepod growth in response to multiple stressors
Source: PeerJ. 2019 Apr 19;7:e6776. doi: 10.7717/peerj.6776 (PMC6476288; doi:10.7717/peerj.6776)
Supplement: Supplemental Information 1 — This zip file contains individual data files as they were acquired by the automatized platform, with each file representing measurements from one individual well plate. It also contains a table which links each file to information about the experimental treatments to which each individual was subjected. [file peerj-07-6776-s001.zip › Supplemental Data S2/Well_80_dat.csv]

Picnr	Label	Length
1	80:Run_1_Well_80_20170220-1511	0
2	80:Run_2_Well_80_20170220-1554	0
3	80:Run_3_Well_80_20170220-1636	0
4	80:Run_4_Well_80_20170220-1718	0
5	80:Run_5_Well_80_20170220-1801	0
6	80:Run_6_Well_80_20170220-1843	0
7	80:Run_7_Well_80_20170220-1926	13.437
8	80:Run_8_Well_80_20170220-2008	12.828
9	80:Run_9_Well_80_20170220-2050	12.134
10	80:Run_10_Well_80_20170220-2133	0
11	80:Run_11_Well_80_20170220-2215	12.083
12	80:Run_12_Well_80_20170220-2258	12.351
13	80:Run_13_Well_80_20170220-2340	14.653
14	80:Run_14_Well_80_20170221-0022	0
15	80:Run_15_Well_80_20170221-0105	11.294
16	80:Run_16_Well_80_20170221-0147	0
17	80:Run_17_Well_80_20170221-0230	0
18	80:Run_18_Well_80_20170221-0312	0
19	80:Run_19_Well_80_20170221-0354	11.25
20	80:Run_20_Well_80_20170221-0437	0
21	80:Run_21_Well_80_20170221-0519	14.011
22	80:Run_22_Well_80_20170221-0602	13.038
23	80:Run_23_Well_80_20170221-0644	0
24	80:Run_24_Well_80_20170221-0726	0
25	80:Run_25_Well_80_20170221-0809	12.966
26	80:Run_26_Well_80_20170221-0851	0
27	80:Run_27_Well_80_20170221-0934	14.311
28	80:Run_28_Well_80_20170221-1016	0
29	80:Run_29_Well_80_20170221-1058	16.101
30	80:Run_30_Well_80_20170221-1141	12.083
31	80:Run_31_Well_80_20170221-1223	15.62
32	80:Run_32_Well_80_20170221-1305	15.613
33	80:Run_33_Well_80_20170221-1348	16.441
34	80:Run_34_Well_80_20170221-1430	15.876
35	80:Run_35_Well_80_20170221-1513	14.259
36	80:Run_36_Well_80_20170221-1555	0
37	80:Run_37_Well_80_20170221-1637	17.017
38	80:Run_38_Well_80_20170221-1720	0
39	80:Run_39_Well_80_20170221-1802	0
40	80:Run_40_Well_80_20170221-1844	0
41	80:Run_41_Well_80_20170221-1927	0
42	80:Run_42_Well_80_20170221-2009	15.462
43	80:Run_43_Well_80_20170221-2052	15.624
44	80:Run_44_Well_80_20170221-2134	15.67
45	80:Run_45_Well_80_20170221-2217	16.898
46	80:Run_46_Well_80_20170221-2259	13.283
47	80:Run_47_Well_80_20170221-2341	15.464
48	80:Run_48_Well_80_20170222-0024	0
49	80:Run_49_Well_80_20170222-0106	16.204
50	80:Run_50_Well_80_20170222-0148	16.802
51	80:Run_51_Well_80_20170222-0231	0
52	80:Run_52_Well_80_20170222-0313	14.215
53	80:Run_53_Well_80_20170222-0356	17.52
54	80:Run_54_Well_80_20170222-0438	15.734
55	80:Run_55_Well_80_20170222-0520	0
56	80:Run_56_Well_80_20170222-0603	17.148
57	80:Run_57_Well_80_20170222-0645	15.808
58	80:Run_58_Well_80_20170222-0728	15.337
59	80:Run_59_Well_80_20170222-0810	14.765
60	80:Run_60_Well_80_20170222-0852	0
61	80:Run_61_Well_80_20170222-0935	19.461
62	80:Run_62_Well_80_20170222-1017	19.5
63	80:Run_63_Well_80_20170222-1100	20.67
64	80:Run_64_Well_80_20170222-1142	19.718
65	80:Run_65_Well_80_20170222-1224	0
66	80:Run_66_Well_80_20170222-1307	20.691
67	80:Run_67_Well_80_20170222-1349	0
68	80:Run_68_Well_80_20170222-1431	18.252
69	80:Run_69_Well_80_20170222-1514	0
70	80:Run_70_Well_80_20170222-1556	19.75
71	80:Run_71_Well_80_20170222-1639	0
72	80:Run_72_Well_80_20170222-1721	20.132
73	80:Run_73_Well_80_20170222-1803	20.248
74	80:Run_74_Well_80_20170222-1846	0
75	80:Run_75_Well_80_20170222-1928	19.437
76	80:Run_76_Well_80_20170222-2010	0
77	80:Run_77_Well_80_20170222-2053	19.455
78	80:Run_78_Well_80_20170222-2135	20.506
79	80:Run_79_Well_80_20170222-2218	20.2
80	80:Run_80_Well_80_20170222-2300	17.754
81	80:Run_81_Well_80_20170222-2342	20.18
82	80:Run_82_Well_80_20170223-0025	19.379
83	80:Run_83_Well_80_20170223-0107	20.399
84	80:Run_84_Well_80_20170223-0149	20.488
85	80:Run_85_Well_80_20170223-0232	21.155
86	80:Run_86_Well_80_20170223-0314	0
87	80:Run_87_Well_80_20170223-0357	20.628
88	80:Run_88_Well_80_20170223-0439	0
89	80:Run_89_Well_80_20170223-0521	21.721
90	80:Run_90_Well_80_20170223-0604	22.959
91	80:Run_91_Well_80_20170223-0646	25.309
92	80:Run_92_Well_80_20170223-0729	21.132
93	80:Run_93_Well_80_20170223-0811	22.06
94	80:Run_94_Well_80_20170223-0853	23.001
95	80:Run_95_Well_80_20170223-0936	0
96	80:Run_96_Well_80_20170223-1018	0
97	80:Run_97_Well_80_20170223-1100	20.587
98	80:Run_98_Well_80_20170223-1143	22.534
99	80:Run_99_Well_80_20170223-1225	24.312
100	80:Run_100_Well_80_20170223-1308	0
101	80:Run_101_Well_80_20170223-1350	23.917
102	80:Run_102_Well_80_20170223-1433	25.701
103	80:Run_103_Well_80_20170223-1515	23.591
104	80:Run_104_Well_80_20170223-1557	0
105	80:Run_105_Well_80_20170223-1640	0
106	80:Run_106_Well_80_20170223-1722	23.862
107	80:Run_107_Well_80_20170223-1805	24.777
108	80:Run_108_Well_80_20170223-1847	0
109	80:Run_109_Well_80_20170223-1929	0
110	80:Run_110_Well_80_20170223-2012	0
111	80:Run_111_Well_80_20170223-2054	26.37
112	80:Run_112_Well_80_20170223-2137	24.262
113	80:Run_113_Well_80_20170223-2219	23.944
114	80:Run_114_Well_80_20170223-2301	24.753
115	80:Run_115_Well_80_20170223-2344	24.6
116	80:Run_116_Well_80_20170224-0026	23.754
117	80:Run_117_Well_80_20170224-0109	0
118	80:Run_118_Well_80_20170224-0151	27.61
119	80:Run_119_Well_80_20170224-0234	26.097
120	80:Run_120_Well_80_20170224-0316	27.832
121	80:Run_121_Well_80_20170224-0358	0
122	80:Run_122_Well_80_20170224-0441	26.937
123	80:Run_123_Well_80_20170224-0523	26.384
124	80:Run_124_Well_80_20170224-0606	0
125	80:Run_125_Well_80_20170224-0648	27.131
126	80:Run_126_Well_80_20170224-0730	0
127	80:Run_127_Well_80_20170224-0813	29.938
128	80:Run_128_Well_80_20170224-0855	0
129	80:Run_129_Well_80_20170224-0937	24.703
130	80:Run_130_Well_80_20170224-1020	25.552
131	80:Run_131_Well_80_20170224-1102	29.165
132	80:Run_132_Well_80_20170224-1144	27.909
133	80:Run_133_Well_80_20170224-1227	0
134	80:Run_134_Well_80_20170224-1309	0
135	80:Run_135_Well_80_20170224-1352	0
136	80:Run_136_Well_80_20170224-1434	0
137	80:Run_137_Well_80_20170224-1516	28.288
138	80:Run_138_Well_80_20170224-1559	27.195
139	80:Run_139_Well_80_20170224-1641	31.009
140	80:Run_140_Well_80_20170224-1724	27.943
141	80:Run_141_Well_80_20170224-1806	25.852
142	80:Run_142_Well_80_20170224-1848	0
143	80:Run_143_Well_80_20170224-1931	0
144	80:Run_144_Well_80_20170224-2013	26.476
145	80:Run_145_Well_80_20170224-2056	26.751
146	80:Run_146_Well_80_20170224-2138	26.708
147	80:Run_147_Well_80_20170224-2220	26.249
148	80:Run_148_Well_80_20170224-2303	27.269
149	80:Run_149_Well_80_20170224-2345	0
150	80:Run_150_Well_80_20170225-0028	26.405
151	80:Run_151_Well_80_20170225-0110	0
152	80:Run_152_Well_80_20170225-0152	30.428
153	80:Run_153_Well_80_20170225-0235	0
154	80:Run_154_Well_80_20170225-0317	0
155	80:Run_155_Well_80_20170225-0400	32.882
156	80:Run_156_Well_80_20170225-0442	0
157	80:Run_157_Well_80_20170225-0524	0
158	80:Run_158_Well_80_20170225-0607	31.588
159	80:Run_159_Well_80_20170225-0649	0
160	80:Run_160_Well_80_20170225-0732	36.353
161	80:Run_161_Well_80_20170225-0814	0
162	80:Run_162_Well_80_20170225-0856	31.691
163	80:Run_163_Well_80_20170225-0939	0
164	80:Run_164_Well_80_20170225-1021	33.408
165	80:Run_165_Well_80_20170225-1104	30.22
166	80:Run_166_Well_80_20170225-1146	28.745
167	80:Run_167_Well_80_20170225-1228	31.536
168	80:Run_168_Well_80_20170225-1311	30.759
169	80:Run_169_Well_80_20170225-1353	31.325
170	80:Run_170_Well_80_20170225-1436	31.572
171	80:Run_171_Well_80_20170225-1518	32.079
172	80:Run_172_Well_80_20170225-1600	31.971
173	80:Run_173_Well_80_20170225-1643	30.06
174	80:Run_174_Well_80_20170225-1725	31.868
175	80:Run_175_Well_80_20170225-1807	31.155
176	80:Run_176_Well_80_20170225-1850	32.918
177	80:Run_177_Well_80_20170225-1932	0
178	80:Run_178_Well_80_20170225-2015	0
179	80:Run_179_Well_80_20170225-2057	32.462
180	80:Run_180_Well_80_20170225-2139	31.339
181	80:Run_181_Well_80_20170225-2222	37.912
182	80:Run_182_Well_80_20170225-2304	0
183	80:Run_183_Well_80_20170225-2347	0
184	80:Run_184_Well_80_20170226-0029	0
185	80:Run_185_Well_80_20170226-0112	37.997
186	80:Run_186_Well_80_20170226-0154	0
187	80:Run_187_Well_80_20170226-0236	0
188	80:Run_188_Well_80_20170226-0319	0
189	80:Run_189_Well_80_20170226-0401	0
190	80:Run_190_Well_80_20170226-0444	36.603
191	80:Run_191_Well_80_20170226-0526	39.061
192	80:Run_192_Well_80_20170226-0608	41.96
193	80:Run_193_Well_80_20170226-0651	0
194	80:Run_194_Well_80_20170226-0733	40.989
195	80:Run_195_Well_80_20170226-0816	0
196	80:Run_196_Well_80_20170226-0858	0
197	80:Run_197_Well_80_20170226-0940	0
198	80:Run_198_Well_80_20170226-1023	0
199	80:Run_199_Well_80_20170226-1105	0
200	80:Run_200_Well_80_20170226-1147	0
201	80:Run_201_Well_80_20170226-1230	0
202	80:Run_202_Well_80_20170226-1312	0
203	80:Run_203_Well_80_20170226-1355	0
204	80:Run_204_Well_80_20170226-1437	41.922
205	80:Run_205_Well_80_20170226-1520	0
206	80:Run_206_Well_80_20170226-1602	0
207	80:Run_207_Well_80_20170226-1644	0
208	80:Run_208_Well_80_20170226-1727	0
209	80:Run_209_Well_80_20170226-1809	0
210	80:Run_210_Well_80_20170226-1852	41.119
211	80:Run_211_Well_80_20170226-1934	0
212	80:Run_212_Well_80_20170226-2016	44.598
213	80:Run_213_Well_80_20170226-2059	0
214	80:Run_214_Well_80_20170226-2141	0
215	80:Run_215_Well_80_20170226-2224	0
216	80:Run_216_Well_80_20170226-2306	0
217	80:Run_217_Well_80_20170226-2348	45.412
218	80:Run_218_Well_80_20170227-0031	46.669
219	80:Run_219_Well_80_20170227-0113	0
220	80:Run_220_Well_80_20170227-0155	0
221	80:Run_221_Well_80_20170227-0238	0
222	80:Run_222_Well_80_20170227-0320	0
223	80:Run_223_Well_80_20170227-0403	46.606
224	80:Run_224_Well_80_20170227-0445	0
225	80:Run_225_Well_80_20170227-0527	0
226	80:Run_226_Well_80_20170227-0610	0
227	80:Run_227_Well_80_20170227-0652	0
228	80:Run_228_Well_80_20170227-0735	0
229	80:Run_229_Well_80_20170227-0817	0
230	80:Run_230_Well_80_20170227-0859	46.622
231	80:Run_231_Well_80_20170227-0942	0
232	80:Run_232_Well_80_20170227-1024	43.319
233	80:Run_233_Well_80_20170227-1107	0
234	80:Run_234_Well_80_20170227-1149	0
235	80:Run_235_Well_80_20170227-1231	0
236	80:Run_236_Well_80_20170227-1314	0
237	80:Run_237_Well_80_20170227-1356	51.91
238	80:Run_238_Well_80_20170227-1438	0
239	80:Run_239_Well_80_20170227-1521	50.723
240	80:Run_240_Well_80_20170227-1603	0
241	80:Run_241_Well_80_20170227-1646	51.441
242	80:Run_242_Well_80_20170227-1728	0
243	80:Run_243_Well_80_20170227-1811	0
244	80:Run_244_Well_80_20170227-1853	0
245	80:Run_245_Well_80_20170227-1935	54.802
246	80:Run_246_Well_80_20170227-2018	56.809
247	80:Run_247_Well_80_20170227-2100	0
248	80:Run_248_Well_80_20170227-2142	0
249	80:Run_249_Well_80_20170227-2225	0
250	80:Run_250_Well_80_20170227-2307	0
251	80:Run_251_Well_80_20170227-2350	0
252	80:Run_252_Well_80_20170228-0032	0
253	80:Run_253_Well_80_20170228-0114	53.899
254	80:Run_254_Well_80_20170228-0157	0
255	80:Run_255_Well_80_20170228-0239	0
256	80:Run_256_Well_80_20170228-0322	0
257	80:Run_257_Well_80_20170228-0404	0
258	80:Run_258_Well_80_20170228-0446	0
259	80:Run_259_Well_80_20170228-0529	52.572
260	80:Run_260_Well_80_20170228-0611	0
261	80:Run_261_Well_80_20170228-0654	0
262	80:Run_262_Well_80_20170228-0736	0
263	80:Run_263_Well_80_20170228-0819	0
264	80:Run_264_Well_80_20170228-0901	0
265	80:Run_265_Well_80_20170228-0943	0
266	80:Run_266_Well_80_20170228-1026	0
267	80:Run_267_Well_80_20170228-1108	52.393
268	80:Run_268_Well_80_20170228-1150	0
269	80:Run_269_Well_80_20170228-1233	0
270	80:Run_270_Well_80_20170228-1315	0
271	80:Run_271_Well_80_20170228-1357	57.873
272	80:Run_272_Well_80_20170228-1440	0
273	80:Run_273_Well_80_20170228-1522	0
274	80:Run_274_Well_80_20170228-1605	0
275	80:Run_275_Well_80_20170228-1647	0
276	80:Run_276_Well_80_20170228-1729	0
277	80:Run_277_Well_80_20170228-1812	64.118
278	80:Run_278_Well_80_20170228-1854	0
279	80:Run_279_Well_80_20170228-1936	0
280	80:Run_280_Well_80_20170228-2019	0
281	80:Run_281_Well_80_20170228-2101	0
282	80:Run_282_Well_80_20170228-2144	0
283	80:Run_283_Well_80_20170228-2226	0
284	80:Run_284_Well_80_20170228-2308	66.024
285	80:Run_285_Well_80_20170228-2351	0
286	80:Run_286_Well_80_20170301-0033	64.113
287	80:Run_287_Well_80_20170301-0116	0
288	80:Run_288_Well_80_20170301-0158	0
289	80:Run_289_Well_80_20170301-0240	69.123
290	80:Run_290_Well_80_20170301-0323	67.766
291	80:Run_291_Well_80_20170301-0405	68.938
292	80:Run_292_Well_80_20170301-0448	64.661
293	80:Run_293_Well_80_20170301-0530	0
294	80:Run_294_Well_80_20170301-0612	65.477
295	80:Run_295_Well_80_20170301-0655	0
296	80:Run_296_Well_80_20170301-0737	0
297	80:Run_297_Well_80_20170301-0819	0
298	80:Run_298_Well_80_20170301-0902	0
299	80:Run_299_Well_80_20170301-0944	0
300	80:Run_300_Well_80_20170301-1027	0
301	80:Run_301_Well_80_20170301-1109	64.523
302	80:Run_302_Well_80_20170301-1151	66.795
303	80:Run_303_Well_80_20170301-1234	67.758
304	80:Run_304_Well_80_20170301-1316	73.401
305	80:Run_305_Well_80_20170301-1358	0
306	80:Run_306_Well_80_20170301-1441	75.434
307	80:Run_307_Well_80_20170301-1523	0
308	80:Run_308_Well_80_20170301-1606	0
309	80:Run_309_Well_80_20170301-1648	0
310	80:Run_310_Well_80_20170301-1731	0
311	80:Run_311_Well_80_20170301-1813	74.049
312	80:Run_312_Well_80_20170301-1855	77.461
313	80:Run_313_Well_80_20170301-1938	0
314	80:Run_314_Well_80_20170301-2020	0
315	80:Run_315_Well_80_20170301-2102	0
316	80:Run_316_Well_80_20170301-2145	72.75
317	80:Run_317_Well_80_20170301-2227	0
318	80:Run_318_Well_80_20170301-2310	73.22
319	80:Run_319_Well_80_20170301-2352	0
320	80:Run_320_Well_80_20170302-0034	79.925
321	80:Run_321_Well_80_20170302-0117	77.621
322	80:Run_322_Well_80_20170302-0159	0
323	80:Run_323_Well_80_20170302-0241	0
324	80:Run_324_Well_80_20170302-0324	0
325	80:Run_325_Well_80_20170302-0406	0
326	80:Run_326_Well_80_20170302-0449	0
327	80:Run_327_Well_80_20170302-0531	0
328	80:Run_328_Well_80_20170302-0613	79.256
329	80:Run_329_Well_80_20170302-0656	0
330	80:Run_330_Well_80_20170302-0738	0
331	80:Run_331_Well_80_20170302-0820	80.722
332	80:Run_332_Well_80_20170302-0903	83.621
333	80:Run_333_Well_80_20170302-0945	0
334	80:Run_334_Well_80_20170302-1028	0
335	80:Run_335_Well_80_20170302-1110	83.355
336	80:Run_336_Well_80_20170302-1152	0
337	80:Run_337_Well_80_20170302-1235	0
338	80:Run_338_Well_80_20170302-1317	0
339	80:Run_339_Well_80_20170302-1400	82.152
340	80:Run_340_Well_80_20170302-1442	80.849
341	80:Run_341_Well_80_20170302-1524	82.385
342	80:Run_342_Well_80_20170302-1607	76.551
343	80:Run_343_Well_80_20170302-1649	0
344	80:Run_344_Well_80_20170302-1732	0
345	80:Run_345_Well_80_20170302-1814	0
346	80:Run_346_Well_80_20170302-1856	0
347	80:Run_347_Well_80_20170302-1939	0
348	80:Run_348_Well_80_20170302-2021	81.805
349	80:Run_349_Well_80_20170302-2103	79.812
350	80:Run_350_Well_80_20170302-2146	79.48
351	80:Run_351_Well_80_20170302-2228	81.892
352	80:Run_352_Well_80_20170302-2310	0
353	80:Run_353_Well_80_20170302-2353	84.712
354	80:Run_354_Well_80_20170303-0035	87.036
355	80:Run_355_Well_80_20170303-0117	0
356	80:Run_356_Well_80_20170303-0200	83.178
357	80:Run_357_Well_80_20170303-0242	89.199
358	80:Run_358_Well_80_20170303-0325	0
359	80:Run_359_Well_80_20170303-0407	0
360	80:Run_360_Well_80_20170303-0449	95.092
361	80:Run_361_Well_80_20170303-0532	0
362	80:Run_362_Well_80_20170303-0614	89.114
363	80:Run_363_Well_80_20170303-0657	0
364	80:Run_364_Well_80_20170303-0739	0
365	80:Run_365_Well_80_20170303-0821	0
366	80:Run_366_Well_80_20170303-0904	87.741
367	80:Run_367_Well_80_20170303-0946	91.849
368	80:Run_368_Well_80_20170303-1029	0
369	80:Run_369_Well_80_20170303-1111	0
370	80:Run_370_Well_80_20170303-1153	0
371	80:Run_371_Well_80_20170303-1236	0
372	80:Run_372_Well_80_20170303-1318	0
373	80:Run_373_Well_80_20170303-1401	0
374	80:Run_374_Well_80_20170303-1443	0
375	80:Run_375_Well_80_20170303-1525	0
376	80:Run_376_Well_80_20170303-1608	0
377	80:Run_377_Well_80_20170303-1650	0
378	80:Run_378_Well_80_20170303-1732	0
379	80:Run_379_Well_80_20170303-1815	83.595
380	80:Run_380_Well_80_20170303-1857	0
381	80:Run_381_Well_80_20170303-1939	92.65
382	80:Run_382_Well_80_20170303-2022	0
383	80:Run_383_Well_80_20170303-2104	0
384	80:Run_384_Well_80_20170303-2147	0
385	80:Run_385_Well_80_20170303-2229	0
386	80:Run_386_Well_80_20170303-2312	0
387	80:Run_387_Well_80_20170303-2354	0
388	80:Run_388_Well_80_20170304-0036	0
389	80:Run_389_Well_80_20170304-0119	0
390	80:Run_390_Well_80_20170304-0201	0
391	80:Run_391_Well_80_20170304-0244	0
392	80:Run_392_Well_80_20170304-0326	0
393	80:Run_393_Well_80_20170304-0408	0
394	80:Run_394_Well_80_20170304-0451	0
395	80:Run_395_Well_80_20170304-0533	0
396	80:Run_396_Well_80_20170304-0615	0
397	80:Run_397_Well_80_20170304-0658	0
398	80:Run_398_Well_80_20170304-0740	0
399	80:Run_399_Well_80_20170304-0823	0
400	80:Run_400_Well_80_20170304-0905	0
401	80:Run_401_Well_80_20170304-0947	0
402	80:Run_402_Well_80_20170304-1030	0
403	80:Run_403_Well_80_20170304-1112	0
404	80:Run_404_Well_80_20170304-1155	0
405	80:Run_405_Well_80_20170304-1237	0
406	80:Run_406_Well_80_20170304-1319	0
407	80:Run_407_Well_80_20170304-1402	0
408	80:Run_408_Well_80_20170304-1444	0
409	80:Run_409_Well_80_20170304-1527	0
410	80:Run_410_Well_80_20170304-1609	0
411	80:Run_411_Well_80_20170304-1652	76.353
412	80:Run_412_Well_80_20170304-1734	0
413	80:Run_413_Well_80_20170304-1816	0
414	80:Run_414_Well_80_20170304-1859	0
415	80:Run_415_Well_80_20170304-1941	0
416	80:Run_416_Well_80_20170304-2023	0
417	80:Run_417_Well_80_20170304-2106	0
418	80:Run_418_Well_80_20170304-2148	0
419	80:Run_419_Well_80_20170304-2230	0
420	80:Run_420_Well_80_20170304-2313	0
421	80:Run_421_Well_80_20170304-2355	0
422	80:Run_422_Well_80_20170305-0038	0
423	80:Run_423_Well_80_20170305-0120	0
424	80:Run_424_Well_80_20170305-0202	0
425	80:Run_425_Well_80_20170305-0245	0
426	80:Run_426_Well_80_20170305-0327	0
427	80:Run_427_Well_80_20170305-0410	0
428	80:Run_428_Well_80_20170305-0452	93.916
429	80:Run_429_Well_80_20170305-0534	0
430	80:Run_430_Well_80_20170305-0617	0
431	80:Run_431_Well_80_20170305-0659	0
432	80:Run_432_Well_80_20170305-0742	0
433	80:Run_433_Well_80_20170305-0824	0
434	80:Run_434_Well_80_20170305-0906	0
435	80:Run_435_Well_80_20170305-0949	0
436	80:Run_436_Well_80_20170305-1031	99.511
437	80:Run_437_Well_80_20170305-1113	0
438	80:Run_438_Well_80_20170305-1156	0
439	80:Run_439_Well_80_20170305-1238	0
440	80:Run_440_Well_80_20170305-1321	0
441	80:Run_441_Well_80_20170305-1403	0
442	80:Run_442_Well_80_20170305-1446	0
443	80:Run_443_Well_80_20170305-1528	0
444	80:Run_444_Well_80_20170305-1610	0
445	80:Run_445_Well_80_20170305-1653	0
446	80:Run_446_Well_80_20170305-1735	0
447	80:Run_447_Well_80_20170305-1817	0
448	80:Run_448_Well_80_20170305-1900	0
449	80:Run_449_Well_80_20170305-1942	0
450	80:Run_450_Well_80_20170305-2025	0
451	80:Run_451_Well_80_20170305-2107	0
452	80:Run_452_Well_80_20170305-2149	0
