# Supplementary material for: An affordable and automated imaging approach to acquire highly resolved individual data—an example of copepod growth in response to multiple stressors
Source: PeerJ. 2019 Apr 19;7:e6776. doi: 10.7717/peerj.6776 (PMC6476288; doi:10.7717/peerj.6776)
Supplement: Supplemental Information 1 — This zip file contains individual data files as they were acquired by the automatized platform, with each file representing measurements from one individual well plate. It also contains a table which links each file to information about the experimental treatments to which each individual was subjected. [file peerj-07-6776-s001.zip › Supplemental Data S2/Well_90_dat.csv]

Picnr	Label	Length
1	90:Run_1_Well_90_20170220-1514	0
2	90:Run_2_Well_90_20170220-1556	0
3	90:Run_3_Well_90_20170220-1638	0
4	90:Run_4_Well_90_20170220-1721	0
5	90:Run_4_Well_90_20170220-1721	14.708
6	90:Run_5_Well_90_20170220-1803	0
7	90:Run_6_Well_90_20170220-1845	12.238
8	90:Run_7_Well_90_20170220-1928	0
9	90:Run_8_Well_90_20170220-2010	0
10	90:Run_9_Well_90_20170220-2053	0
11	90:Run_10_Well_90_20170220-2135	12.599
12	90:Run_11_Well_90_20170220-2217	0
13	90:Run_12_Well_90_20170220-2300	0
14	90:Run_13_Well_90_20170220-2342	0
15	90:Run_14_Well_90_20170221-0025	0
16	90:Run_15_Well_90_20170221-0107	0
17	90:Run_16_Well_90_20170221-0150	0
18	90:Run_17_Well_90_20170221-0232	12.289
19	90:Run_18_Well_90_20170221-0314	12.033
20	90:Run_19_Well_90_20170221-0357	0
21	90:Run_20_Well_90_20170221-0439	12.53
22	90:Run_21_Well_90_20170221-0522	0
23	90:Run_22_Well_90_20170221-0604	12.512
24	90:Run_23_Well_90_20170221-0646	0
25	90:Run_24_Well_90_20170221-0729	13.993
26	90:Run_25_Well_90_20170221-0811	0
27	90:Run_26_Well_90_20170221-0853	0
28	90:Run_27_Well_90_20170221-0936	12.73
29	90:Run_28_Well_90_20170221-1018	0
30	90:Run_29_Well_90_20170221-1101	12.177
31	90:Run_30_Well_90_20170221-1143	0
32	90:Run_31_Well_90_20170221-1225	13.622
33	90:Run_32_Well_90_20170221-1308	11.919
34	90:Run_33_Well_90_20170221-1350	0
35	90:Run_34_Well_90_20170221-1432	0
36	90:Run_35_Well_90_20170221-1515	15.237
37	90:Run_36_Well_90_20170221-1557	13.657
38	90:Run_37_Well_90_20170221-1640	14.949
39	90:Run_38_Well_90_20170221-1722	14.981
40	90:Run_39_Well_90_20170221-1804	12.733
41	90:Run_40_Well_90_20170221-1847	0
42	90:Run_41_Well_90_20170221-1929	0
43	90:Run_42_Well_90_20170221-2011	16.607
44	90:Run_43_Well_90_20170221-2054	0
45	90:Run_44_Well_90_20170221-2136	0
46	90:Run_45_Well_90_20170221-2219	0
47	90:Run_46_Well_90_20170221-2301	0
48	90:Run_47_Well_90_20170221-2344	15.189
49	90:Run_48_Well_90_20170222-0026	0
50	90:Run_49_Well_90_20170222-0108	16.667
51	90:Run_50_Well_90_20170222-0151	0
52	90:Run_51_Well_90_20170222-0233	0
53	90:Run_52_Well_90_20170222-0315	16.155
54	90:Run_53_Well_90_20170222-0358	17.264
55	90:Run_54_Well_90_20170222-0440	15.348
56	90:Run_55_Well_90_20170222-0523	15.821
57	90:Run_56_Well_90_20170222-0605	17.27
58	90:Run_57_Well_90_20170222-0648	0
59	90:Run_58_Well_90_20170222-0730	0
60	90:Run_59_Well_90_20170222-0812	0
61	90:Run_60_Well_90_20170222-0855	0
62	90:Run_61_Well_90_20170222-0937	0
63	90:Run_62_Well_90_20170222-1019	13.305
64	90:Run_63_Well_90_20170222-1102	15.574
65	90:Run_64_Well_90_20170222-1144	15.821
66	90:Run_65_Well_90_20170222-1226	0
67	90:Run_66_Well_90_20170222-1309	0
68	90:Run_67_Well_90_20170222-1351	0
69	90:Run_68_Well_90_20170222-1434	19.471
70	90:Run_69_Well_90_20170222-1516	0
71	90:Run_70_Well_90_20170222-1559	0
72	90:Run_71_Well_90_20170222-1641	18.542
73	90:Run_72_Well_90_20170222-1723	0
74	90:Run_73_Well_90_20170222-1806	0
75	90:Run_74_Well_90_20170222-1848	0
76	90:Run_75_Well_90_20170222-1930	0
77	90:Run_76_Well_90_20170222-2013	18.2
78	90:Run_77_Well_90_20170222-2055	19.105
79	90:Run_78_Well_90_20170222-2137	17.518
80	90:Run_79_Well_90_20170222-2220	0
81	90:Run_80_Well_90_20170222-2302	17.516
82	90:Run_81_Well_90_20170222-2345	16.735
83	90:Run_82_Well_90_20170223-0027	18.852
84	90:Run_83_Well_90_20170223-0109	0
85	90:Run_84_Well_90_20170223-0152	19.452
86	90:Run_85_Well_90_20170223-0234	21.893
87	90:Run_86_Well_90_20170223-0317	0
88	90:Run_87_Well_90_20170223-0359	18.63
89	90:Run_88_Well_90_20170223-0441	19.978
90	90:Run_89_Well_90_20170223-0524	20.2
91	90:Run_90_Well_90_20170223-0606	20.059
92	90:Run_91_Well_90_20170223-0649	18.263
93	90:Run_92_Well_90_20170223-0731	18.618
94	90:Run_93_Well_90_20170223-0813	0
95	90:Run_94_Well_90_20170223-0856	0
96	90:Run_95_Well_90_20170223-0938	0
97	90:Run_96_Well_90_20170223-1020	0
98	90:Run_97_Well_90_20170223-1103	19.647
99	90:Run_98_Well_90_20170223-1145	20.373
100	90:Run_99_Well_90_20170223-1228	21.497
101	90:Run_100_Well_90_20170223-1310	0
102	90:Run_101_Well_90_20170223-1353	0
103	90:Run_102_Well_90_20170223-1435	19.015
104	90:Run_103_Well_90_20170223-1517	0
105	90:Run_104_Well_90_20170223-1600	22.473
106	90:Run_105_Well_90_20170223-1642	0
107	90:Run_106_Well_90_20170223-1724	21.006
108	90:Run_107_Well_90_20170223-1807	22.916
109	90:Run_108_Well_90_20170223-1849	0
110	90:Run_109_Well_90_20170223-1932	0
111	90:Run_110_Well_90_20170223-2014	22.411
112	90:Run_111_Well_90_20170223-2057	0
113	90:Run_112_Well_90_20170223-2139	0
114	90:Run_113_Well_90_20170223-2221	0
115	90:Run_114_Well_90_20170223-2304	0
116	90:Run_115_Well_90_20170223-2346	0
117	90:Run_116_Well_90_20170224-0029	0
118	90:Run_117_Well_90_20170224-0111	0
119	90:Run_118_Well_90_20170224-0153	23.42
120	90:Run_119_Well_90_20170224-0236	0
121	90:Run_120_Well_90_20170224-0318	0
122	90:Run_121_Well_90_20170224-0401	0
123	90:Run_122_Well_90_20170224-0443	22.996
124	90:Run_123_Well_90_20170224-0525	0
125	90:Run_124_Well_90_20170224-0608	27.24
126	90:Run_125_Well_90_20170224-0650	23.525
127	90:Run_126_Well_90_20170224-0732	0
128	90:Run_127_Well_90_20170224-0815	25.535
129	90:Run_128_Well_90_20170224-0857	0
130	90:Run_129_Well_90_20170224-0940	0
131	90:Run_130_Well_90_20170224-1022	0
132	90:Run_131_Well_90_20170224-1104	0
133	90:Run_132_Well_90_20170224-1147	23.133
134	90:Run_133_Well_90_20170224-1229	23.738
135	90:Run_134_Well_90_20170224-1311	0
136	90:Run_135_Well_90_20170224-1354	24.99
137	90:Run_136_Well_90_20170224-1436	0
138	90:Run_137_Well_90_20170224-1519	0
139	90:Run_138_Well_90_20170224-1601	0
140	90:Run_139_Well_90_20170224-1644	25.927
141	90:Run_140_Well_90_20170224-1726	0
142	90:Run_141_Well_90_20170224-1808	0
143	90:Run_142_Well_90_20170224-1851	0
144	90:Run_143_Well_90_20170224-1933	0
145	90:Run_144_Well_90_20170224-2016	0
146	90:Run_145_Well_90_20170224-2058	0
147	90:Run_146_Well_90_20170224-2140	0
148	90:Run_147_Well_90_20170224-2223	27.565
149	90:Run_148_Well_90_20170224-2305	0
150	90:Run_149_Well_90_20170224-2348	28.414
151	90:Run_150_Well_90_20170225-0030	29.107
152	90:Run_151_Well_90_20170225-0112	29.048
153	90:Run_152_Well_90_20170225-0155	26.995
154	90:Run_153_Well_90_20170225-0237	0
155	90:Run_154_Well_90_20170225-0320	0
156	90:Run_155_Well_90_20170225-0402	27.199
157	90:Run_156_Well_90_20170225-0444	0
158	90:Run_157_Well_90_20170225-0527	0
159	90:Run_158_Well_90_20170225-0609	0
160	90:Run_159_Well_90_20170225-0651	0
161	90:Run_160_Well_90_20170225-0734	25.565
162	90:Run_161_Well_90_20170225-0816	28.706
163	90:Run_162_Well_90_20170225-0859	28.04
164	90:Run_163_Well_90_20170225-0941	28.567
165	90:Run_164_Well_90_20170225-1024	0
166	90:Run_165_Well_90_20170225-1106	28.43
167	90:Run_166_Well_90_20170225-1148	0
168	90:Run_167_Well_90_20170225-1231	0
169	90:Run_168_Well_90_20170225-1313	0
170	90:Run_169_Well_90_20170225-1355	29.422
171	90:Run_170_Well_90_20170225-1438	0
172	90:Run_171_Well_90_20170225-1520	27.409
173	90:Run_172_Well_90_20170225-1603	0
174	90:Run_173_Well_90_20170225-1645	0
175	90:Run_174_Well_90_20170225-1727	0
176	90:Run_175_Well_90_20170225-1810	0
177	90:Run_176_Well_90_20170225-1852	0
178	90:Run_177_Well_90_20170225-1935	0
179	90:Run_178_Well_90_20170225-2017	0
180	90:Run_179_Well_90_20170225-2059	27.205
181	90:Run_180_Well_90_20170225-2142	28.074
182	90:Run_181_Well_90_20170225-2224	27.28
183	90:Run_182_Well_90_20170225-2307	0
184	90:Run_183_Well_90_20170225-2349	0
185	90:Run_184_Well_90_20170226-0031	0
186	90:Run_185_Well_90_20170226-0114	24.782
187	90:Run_186_Well_90_20170226-0156	26.137
188	90:Run_187_Well_90_20170226-0239	0
189	90:Run_188_Well_90_20170226-0321	30.873
190	90:Run_189_Well_90_20170226-0404	25.162
191	90:Run_190_Well_90_20170226-0446	28.435
192	90:Run_191_Well_90_20170226-0529	27.459
193	90:Run_192_Well_90_20170226-0611	29.712
194	90:Run_193_Well_90_20170226-0653	25.933
195	90:Run_194_Well_90_20170226-0736	26.327
196	90:Run_195_Well_90_20170226-0818	0
197	90:Run_196_Well_90_20170226-0900	28.155
198	90:Run_197_Well_90_20170226-0943	0
199	90:Run_198_Well_90_20170226-1025	28.559
200	90:Run_199_Well_90_20170226-1107	28.623
201	90:Run_200_Well_90_20170226-1150	0
202	90:Run_201_Well_90_20170226-1232	26.736
203	90:Run_202_Well_90_20170226-1315	25.605
204	90:Run_203_Well_90_20170226-1357	25.521
205	90:Run_204_Well_90_20170226-1439	27.616
206	90:Run_205_Well_90_20170226-1522	28.653
207	90:Run_206_Well_90_20170226-1604	0
208	90:Run_207_Well_90_20170226-1647	0
209	90:Run_208_Well_90_20170226-1729	0
210	90:Run_209_Well_90_20170226-1812	27.843
211	90:Run_210_Well_90_20170226-1854	30.472
212	90:Run_211_Well_90_20170226-1936	0
213	90:Run_212_Well_90_20170226-2019	0
214	90:Run_213_Well_90_20170226-2101	27.938
215	90:Run_214_Well_90_20170226-2143	0
216	90:Run_215_Well_90_20170226-2226	0
217	90:Run_216_Well_90_20170226-2308	28.052
218	90:Run_217_Well_90_20170226-2351	29.773
