# Supplementary material for: An affordable and automated imaging approach to acquire highly resolved individual data—an example of copepod growth in response to multiple stressors
Source: PeerJ. 2019 Apr 19;7:e6776. doi: 10.7717/peerj.6776 (PMC6476288; doi:10.7717/peerj.6776)
Supplement: Supplemental Information 1 — This zip file contains individual data files as they were acquired by the automatized platform, with each file representing measurements from one individual well plate. It also contains a table which links each file to information about the experimental treatments to which each individual was subjected. [file peerj-07-6776-s001.zip › Supplemental Data S2/Well_32_dat.csv]

Picnr	Label	Length
1	32:Run_1_Well_32_20170220-1450	0
2	32:Run_2_Well_32_20170220-1533	0
3	32:Run_3_Well_32_20170220-1615	0
4	32:Run_4_Well_32_20170220-1657	0
5	32:Run_5_Well_32_20170220-1740	0
6	32:Run_6_Well_32_20170220-1822	0
7	32:Run_7_Well_32_20170220-1904	0
8	32:Run_8_Well_32_20170220-1947	0
9	32:Run_9_Well_32_20170220-2029	12
10	32:Run_10_Well_32_20170220-2112	12.078
11	32:Run_11_Well_32_20170220-2154	0
12	32:Run_12_Well_32_20170220-2237	13.199
13	32:Run_13_Well_32_20170220-2319	11.236
14	32:Run_14_Well_32_20170221-0001	0
15	32:Run_15_Well_32_20170221-0044	13.342
16	32:Run_16_Well_32_20170221-0126	0
17	32:Run_17_Well_32_20170221-0209	0
18	32:Run_18_Well_32_20170221-0251	13.004
19	32:Run_19_Well_32_20170221-0333	0
20	32:Run_20_Well_32_20170221-0416	12.134
21	32:Run_21_Well_32_20170221-0458	0
22	32:Run_22_Well_32_20170221-0541	0
23	32:Run_23_Well_32_20170221-0623	13.463
24	32:Run_24_Well_32_20170221-0705	10.883
25	32:Run_25_Well_32_20170221-0748	11.411
26	32:Run_26_Well_32_20170221-0830	0
27	32:Run_27_Well_32_20170221-0912	11.571
28	32:Run_28_Well_32_20170221-0955	11.071
29	32:Run_29_Well_32_20170221-1037	0
30	32:Run_30_Well_32_20170221-1120	10.991
31	32:Run_31_Well_32_20170221-1202	12.964
32	32:Run_32_Well_32_20170221-1244	0
33	32:Run_33_Well_32_20170221-1327	11.392
34	32:Run_34_Well_32_20170221-1409	12.737
35	32:Run_35_Well_32_20170221-1451	12.023
36	32:Run_36_Well_32_20170221-1534	12.074
37	32:Run_37_Well_32_20170221-1616	12.806
38	32:Run_38_Well_32_20170221-1659	0
39	32:Run_39_Well_32_20170221-1741	0
40	32:Run_40_Well_32_20170221-1823	13.865
41	32:Run_41_Well_32_20170221-1906	0
42	32:Run_42_Well_32_20170221-1948	17.714
43	32:Run_43_Well_32_20170221-2031	15.092
44	32:Run_44_Well_32_20170221-2113	15.008
45	32:Run_45_Well_32_20170221-2155	0
46	32:Run_46_Well_32_20170221-2238	0
47	32:Run_47_Well_32_20170221-2320	0
48	32:Run_48_Well_32_20170222-0003	14.329
49	32:Run_49_Well_32_20170222-0045	16.031
50	32:Run_50_Well_32_20170222-0127	14.45
51	32:Run_51_Well_32_20170222-0210	15.16
52	32:Run_52_Well_32_20170222-0252	15.225
53	32:Run_53_Well_32_20170222-0335	15.135
54	32:Run_54_Well_32_20170222-0417	14.65
55	32:Run_55_Well_32_20170222-0459	12.54
56	32:Run_56_Well_32_20170222-0542	0
57	32:Run_57_Well_32_20170222-0624	16.088
58	32:Run_58_Well_32_20170222-0706	17.03
59	32:Run_59_Well_32_20170222-0749	16.415
60	32:Run_60_Well_32_20170222-0831	13.752
61	32:Run_61_Well_32_20170222-0914	0
62	32:Run_62_Well_32_20170222-0956	15.435
63	32:Run_63_Well_32_20170222-1038	14.25
64	32:Run_64_Well_32_20170222-1121	14.554
65	32:Run_65_Well_32_20170222-1203	15.454
66	32:Run_66_Well_32_20170222-1246	18.039
67	32:Run_67_Well_32_20170222-1328	19.187
68	32:Run_68_Well_32_20170222-1410	17.92
69	32:Run_69_Well_32_20170222-1453	17.62
70	32:Run_70_Well_32_20170222-1535	0
71	32:Run_71_Well_32_20170222-1617	18.265
72	32:Run_72_Well_32_20170222-1700	0
73	32:Run_73_Well_32_20170222-1742	18.37
74	32:Run_74_Well_32_20170222-1825	0
75	32:Run_75_Well_32_20170222-1907	0
76	32:Run_76_Well_32_20170222-1949	17.499
77	32:Run_77_Well_32_20170222-2032	18.391
78	32:Run_78_Well_32_20170222-2114	19.121
79	32:Run_79_Well_32_20170222-2156	18.822
80	32:Run_80_Well_32_20170222-2239	0
81	32:Run_81_Well_32_20170222-2321	18.956
82	32:Run_82_Well_32_20170223-0004	0
83	32:Run_83_Well_32_20170223-0046	18.777
84	32:Run_84_Well_32_20170223-0128	21
85	32:Run_85_Well_32_20170223-0211	0
86	32:Run_86_Well_32_20170223-0253	18.507
87	32:Run_87_Well_32_20170223-0336	19.405
88	32:Run_88_Well_32_20170223-0418	19.712
89	32:Run_89_Well_32_20170223-0500	0
90	32:Run_90_Well_32_20170223-0543	0
91	32:Run_91_Well_32_20170223-0625	20.616
92	32:Run_92_Well_32_20170223-0708	20.939
93	32:Run_93_Well_32_20170223-0750	0
94	32:Run_94_Well_32_20170223-0832	0
95	32:Run_95_Well_32_20170223-0915	0
96	32:Run_96_Well_32_20170223-0957	0
97	32:Run_97_Well_32_20170223-1039	0
98	32:Run_98_Well_32_20170223-1122	23.348
99	32:Run_99_Well_32_20170223-1204	0
100	32:Run_100_Well_32_20170223-1247	0
101	32:Run_101_Well_32_20170223-1329	0
102	32:Run_102_Well_32_20170223-1411	0
103	32:Run_103_Well_32_20170223-1454	0
104	32:Run_104_Well_32_20170223-1536	22.096
105	32:Run_105_Well_32_20170223-1619	20.887
106	32:Run_106_Well_32_20170223-1701	0
107	32:Run_107_Well_32_20170223-1743	0
108	32:Run_108_Well_32_20170223-1826	24.568
109	32:Run_109_Well_32_20170223-1908	23.633
110	32:Run_110_Well_32_20170223-1951	24.698
111	32:Run_111_Well_32_20170223-2033	23.393
112	32:Run_112_Well_32_20170223-2116	22.874
113	32:Run_113_Well_32_20170223-2158	0
114	32:Run_114_Well_32_20170223-2240	0
115	32:Run_115_Well_32_20170223-2323	22.071
116	32:Run_116_Well_32_20170224-0005	23.271
117	32:Run_117_Well_32_20170224-0048	23.725
118	32:Run_118_Well_32_20170224-0130	23.29
119	32:Run_119_Well_32_20170224-0212	0
120	32:Run_120_Well_32_20170224-0255	0
121	32:Run_121_Well_32_20170224-0337	0
122	32:Run_122_Well_32_20170224-0420	24.449
123	32:Run_123_Well_32_20170224-0502	24.282
124	32:Run_124_Well_32_20170224-0544	26.891
125	32:Run_125_Well_32_20170224-0627	0
126	32:Run_126_Well_32_20170224-0709	27.029
127	32:Run_127_Well_32_20170224-0751	0
128	32:Run_128_Well_32_20170224-0834	25.71
129	32:Run_129_Well_32_20170224-0916	27.669
130	32:Run_130_Well_32_20170224-0959	27.643
131	32:Run_131_Well_32_20170224-1041	27.341
132	32:Run_132_Well_32_20170224-1123	23.57
133	32:Run_133_Well_32_20170224-1206	0
134	32:Run_134_Well_32_20170224-1248	0
135	32:Run_135_Well_32_20170224-1331	0
136	32:Run_136_Well_32_20170224-1413	25.565
137	32:Run_137_Well_32_20170224-1455	26.215
138	32:Run_138_Well_32_20170224-1538	0
139	32:Run_139_Well_32_20170224-1620	0
140	32:Run_140_Well_32_20170224-1703	27.361
141	32:Run_141_Well_32_20170224-1745	0
142	32:Run_142_Well_32_20170224-1827	0
143	32:Run_143_Well_32_20170224-1910	0
144	32:Run_144_Well_32_20170224-1952	28.492
145	32:Run_145_Well_32_20170224-2035	0
146	32:Run_146_Well_32_20170224-2117	0
147	32:Run_147_Well_32_20170224-2159	0
148	32:Run_148_Well_32_20170224-2242	0
149	32:Run_149_Well_32_20170224-2324	0
150	32:Run_150_Well_32_20170225-0007	0
151	32:Run_151_Well_32_20170225-0049	27.295
152	32:Run_152_Well_32_20170225-0131	29.741
153	32:Run_153_Well_32_20170225-0214	29.108
154	32:Run_154_Well_32_20170225-0256	0
155	32:Run_155_Well_32_20170225-0339	0
156	32:Run_156_Well_32_20170225-0421	0
157	32:Run_157_Well_32_20170225-0503	0
158	32:Run_158_Well_32_20170225-0546	25.701
159	32:Run_159_Well_32_20170225-0628	0
160	32:Run_160_Well_32_20170225-0710	30.265
161	32:Run_161_Well_32_20170225-0753	31
162	32:Run_162_Well_32_20170225-0835	29.262
163	32:Run_163_Well_32_20170225-0918	0
164	32:Run_164_Well_32_20170225-1000	29.517
165	32:Run_165_Well_32_20170225-1042	0
166	32:Run_166_Well_32_20170225-1125	28.474
167	32:Run_167_Well_32_20170225-1207	29.758
168	32:Run_168_Well_32_20170225-1250	29.401
169	32:Run_169_Well_32_20170225-1332	30.185
170	32:Run_170_Well_32_20170225-1414	0
171	32:Run_171_Well_32_20170225-1457	0
172	32:Run_172_Well_32_20170225-1539	0
173	32:Run_173_Well_32_20170225-1622	0
174	32:Run_174_Well_32_20170225-1704	0
175	32:Run_175_Well_32_20170225-1747	0
176	32:Run_176_Well_32_20170225-1829	0
177	32:Run_177_Well_32_20170225-1911	27.522
178	32:Run_178_Well_32_20170225-1954	27.335
179	32:Run_179_Well_32_20170225-2036	28.382
180	32:Run_180_Well_32_20170225-2118	31.159
181	32:Run_181_Well_32_20170225-2201	32.087
182	32:Run_182_Well_32_20170225-2243	0
183	32:Run_183_Well_32_20170225-2326	28.168
184	32:Run_184_Well_32_20170226-0008	0
185	32:Run_185_Well_32_20170226-0050	0
186	32:Run_186_Well_32_20170226-0133	36.535
187	32:Run_187_Well_32_20170226-0215	39.051
188	32:Run_188_Well_32_20170226-0258	0
189	32:Run_189_Well_32_20170226-0340	0
190	32:Run_190_Well_32_20170226-0423	0
191	32:Run_191_Well_32_20170226-0505	0
192	32:Run_192_Well_32_20170226-0547	0
193	32:Run_193_Well_32_20170226-0630	0
194	32:Run_194_Well_32_20170226-0712	39.118
195	32:Run_195_Well_32_20170226-0755	37.084
196	32:Run_196_Well_32_20170226-0837	42.606
197	32:Run_197_Well_32_20170226-0919	0
198	32:Run_198_Well_32_20170226-1002	0
199	32:Run_199_Well_32_20170226-1044	38.939
200	32:Run_200_Well_32_20170226-1126	0
201	32:Run_201_Well_32_20170226-1209	0
202	32:Run_202_Well_32_20170226-1251	0
203	32:Run_203_Well_32_20170226-1334	0
204	32:Run_204_Well_32_20170226-1416	0
205	32:Run_205_Well_32_20170226-1458	0
206	32:Run_206_Well_32_20170226-1541	42.72
207	32:Run_207_Well_32_20170226-1623	0
208	32:Run_208_Well_32_20170226-1706	0
209	32:Run_209_Well_32_20170226-1748	43.026
210	32:Run_210_Well_32_20170226-1831	0
211	32:Run_211_Well_32_20170226-1913	0
212	32:Run_212_Well_32_20170226-1955	0
213	32:Run_213_Well_32_20170226-2038	0
214	32:Run_214_Well_32_20170226-2120	42.45
215	32:Run_215_Well_32_20170226-2202	0
216	32:Run_216_Well_32_20170226-2245	46.075
217	32:Run_217_Well_32_20170226-2327	43.966
218	32:Run_218_Well_32_20170227-0010	41.265
219	32:Run_219_Well_32_20170227-0052	0
220	32:Run_220_Well_32_20170227-0134	0
221	32:Run_221_Well_32_20170227-0217	0
222	32:Run_222_Well_32_20170227-0259	0
223	32:Run_223_Well_32_20170227-0342	46.1
224	32:Run_224_Well_32_20170227-0424	47.077
225	32:Run_225_Well_32_20170227-0506	46.745
226	32:Run_226_Well_32_20170227-0549	0
227	32:Run_227_Well_32_20170227-0631	0
228	32:Run_228_Well_32_20170227-0714	0
229	32:Run_229_Well_32_20170227-0756	0
230	32:Run_230_Well_32_20170227-0838	41.11
231	32:Run_231_Well_32_20170227-0921	0
232	32:Run_232_Well_32_20170227-1003	47.909
233	32:Run_233_Well_32_20170227-1046	0
234	32:Run_234_Well_32_20170227-1128	0
235	32:Run_235_Well_32_20170227-1210	0
236	32:Run_236_Well_32_20170227-1253	0
237	32:Run_237_Well_32_20170227-1335	0
238	32:Run_238_Well_32_20170227-1417	0
239	32:Run_239_Well_32_20170227-1500	0
240	32:Run_240_Well_32_20170227-1542	0
241	32:Run_241_Well_32_20170227-1625	45.401
242	32:Run_242_Well_32_20170227-1707	51.385
243	32:Run_243_Well_32_20170227-1749	0
244	32:Run_244_Well_32_20170227-1832	48.872
245	32:Run_245_Well_32_20170227-1914	0
246	32:Run_246_Well_32_20170227-1957	0
247	32:Run_247_Well_32_20170227-2039	0
248	32:Run_248_Well_32_20170227-2121	0
249	32:Run_249_Well_32_20170227-2204	0
250	32:Run_250_Well_32_20170227-2246	53.115
251	32:Run_251_Well_32_20170227-2329	0
252	32:Run_252_Well_32_20170228-0011	0
253	32:Run_253_Well_32_20170228-0053	0
254	32:Run_254_Well_32_20170228-0136	0
255	32:Run_255_Well_32_20170228-0218	0
256	32:Run_256_Well_32_20170228-0301	0
257	32:Run_257_Well_32_20170228-0343	53.151
258	32:Run_258_Well_32_20170228-0425	0
259	32:Run_259_Well_32_20170228-0508	0
260	32:Run_260_Well_32_20170228-0550	0
261	32:Run_261_Well_32_20170228-0633	0
262	32:Run_262_Well_32_20170228-0715	0
263	32:Run_263_Well_32_20170228-0757	56.1
264	32:Run_264_Well_32_20170228-0840	0
265	32:Run_265_Well_32_20170228-0922	0
266	32:Run_266_Well_32_20170228-1005	0
267	32:Run_267_Well_32_20170228-1047	0
268	32:Run_268_Well_32_20170228-1129	0
269	32:Run_269_Well_32_20170228-1212	0
270	32:Run_270_Well_32_20170228-1254	0
271	32:Run_271_Well_32_20170228-1336	0
272	32:Run_272_Well_32_20170228-1419	0
273	32:Run_273_Well_32_20170228-1501	0
274	32:Run_274_Well_32_20170228-1543	0
275	32:Run_275_Well_32_20170228-1626	55.902
276	32:Run_276_Well_32_20170228-1708	0
277	32:Run_277_Well_32_20170228-1750	0
278	32:Run_278_Well_32_20170228-1833	58.815
279	32:Run_279_Well_32_20170228-1915	0
280	32:Run_280_Well_32_20170228-1958	59.609
281	32:Run_281_Well_32_20170228-2040	0
282	32:Run_282_Well_32_20170228-2122	0
283	32:Run_283_Well_32_20170228-2205	0
284	32:Run_284_Well_32_20170228-2247	0
285	32:Run_285_Well_32_20170228-2330	60.687
286	32:Run_286_Well_32_20170301-0012	65.364
287	32:Run_287_Well_32_20170301-0055	64.422
288	32:Run_288_Well_32_20170301-0137	63.008
289	32:Run_289_Well_32_20170301-0219	62.771
290	32:Run_290_Well_32_20170301-0302	0
291	32:Run_291_Well_32_20170301-0344	62.968
292	32:Run_292_Well_32_20170301-0426	62.099
293	32:Run_293_Well_32_20170301-0509	0
294	32:Run_294_Well_32_20170301-0551	0
295	32:Run_295_Well_32_20170301-0634	0
296	32:Run_296_Well_32_20170301-0716	65.094
297	32:Run_297_Well_32_20170301-0758	0
298	32:Run_298_Well_32_20170301-0841	0
299	32:Run_299_Well_32_20170301-0923	66.4
300	32:Run_300_Well_32_20170301-1005	0
301	32:Run_301_Well_32_20170301-1048	0
302	32:Run_302_Well_32_20170301-1130	0
303	32:Run_303_Well_32_20170301-1213	0
304	32:Run_304_Well_32_20170301-1255	0
305	32:Run_305_Well_32_20170301-1337	68.529
306	32:Run_306_Well_32_20170301-1420	0
307	32:Run_307_Well_32_20170301-1502	0
308	32:Run_308_Well_32_20170301-1545	0
309	32:Run_309_Well_32_20170301-1627	0
310	32:Run_310_Well_32_20170301-1709	66.135
311	32:Run_311_Well_32_20170301-1752	61.847
312	32:Run_312_Well_32_20170301-1834	0
313	32:Run_313_Well_32_20170301-1916	0
314	32:Run_314_Well_32_20170301-1959	0
315	32:Run_315_Well_32_20170301-2041	66.922
316	32:Run_316_Well_32_20170301-2124	0
317	32:Run_317_Well_32_20170301-2206	0
318	32:Run_318_Well_32_20170301-2248	0
319	32:Run_319_Well_32_20170301-2331	0
320	32:Run_320_Well_32_20170302-0013	0
321	32:Run_321_Well_32_20170302-0056	71.318
322	32:Run_322_Well_32_20170302-0138	0
323	32:Run_323_Well_32_20170302-0220	74.359
324	32:Run_324_Well_32_20170302-0303	0
325	32:Run_325_Well_32_20170302-0345	0
326	32:Run_326_Well_32_20170302-0428	0
327	32:Run_327_Well_32_20170302-0510	71.678
328	32:Run_328_Well_32_20170302-0552	72.504
329	32:Run_329_Well_32_20170302-0635	0
330	32:Run_330_Well_32_20170302-0717	74.404
331	32:Run_331_Well_32_20170302-0759	76.474
332	32:Run_332_Well_32_20170302-0842	75.619
333	32:Run_333_Well_32_20170302-0924	77.6
334	32:Run_334_Well_32_20170302-1007	0
335	32:Run_335_Well_32_20170302-1049	0
336	32:Run_336_Well_32_20170302-1131	0
337	32:Run_337_Well_32_20170302-1214	0
338	32:Run_338_Well_32_20170302-1256	0
339	32:Run_339_Well_32_20170302-1339	0
340	32:Run_340_Well_32_20170302-1421	75.515
341	32:Run_341_Well_32_20170302-1503	0
342	32:Run_342_Well_32_20170302-1546	69.989
343	32:Run_343_Well_32_20170302-1628	73.833
344	32:Run_344_Well_32_20170302-1711	0
345	32:Run_345_Well_32_20170302-1753	0
346	32:Run_346_Well_32_20170302-1835	0
347	32:Run_347_Well_32_20170302-1918	0
348	32:Run_348_Well_32_20170302-2000	0
349	32:Run_349_Well_32_20170302-2042	0
350	32:Run_350_Well_32_20170302-2124	0
351	32:Run_351_Well_32_20170302-2207	0
352	32:Run_352_Well_32_20170302-2249	0
353	32:Run_353_Well_32_20170302-2332	0
354	32:Run_354_Well_32_20170303-0014	79.695
355	32:Run_355_Well_32_20170303-0056	77.101
356	32:Run_356_Well_32_20170303-0139	0
357	32:Run_357_Well_32_20170303-0221	0
358	32:Run_358_Well_32_20170303-0304	0
359	32:Run_359_Well_32_20170303-0346	0
360	32:Run_360_Well_32_20170303-0428	70.059
361	32:Run_361_Well_32_20170303-0511	81.633
362	32:Run_362_Well_32_20170303-0553	0
363	32:Run_363_Well_32_20170303-0636	0
364	32:Run_364_Well_32_20170303-0718	0
365	32:Run_365_Well_32_20170303-0800	83.344
366	32:Run_366_Well_32_20170303-0843	0
367	32:Run_367_Well_32_20170303-0925	0
368	32:Run_368_Well_32_20170303-1008	79.359
369	32:Run_369_Well_32_20170303-1050	0
370	32:Run_370_Well_32_20170303-1132	0
371	32:Run_371_Well_32_20170303-1215	0
372	32:Run_372_Well_32_20170303-1257	0
373	32:Run_373_Well_32_20170303-1340	0
374	32:Run_374_Well_32_20170303-1422	0
375	32:Run_375_Well_32_20170303-1504	0
376	32:Run_376_Well_32_20170303-1547	0
377	32:Run_377_Well_32_20170303-1629	0
378	32:Run_378_Well_32_20170303-1711	0
379	32:Run_379_Well_32_20170303-1754	86.023
380	32:Run_380_Well_32_20170303-1836	91.992
381	32:Run_381_Well_32_20170303-1918	0
382	32:Run_382_Well_32_20170303-2001	0
383	32:Run_383_Well_32_20170303-2043	0
384	32:Run_384_Well_32_20170303-2126	0
385	32:Run_385_Well_32_20170303-2208	0
386	32:Run_386_Well_32_20170303-2251	0
387	32:Run_387_Well_32_20170303-2333	89.944
388	32:Run_388_Well_32_20170304-0015	0
389	32:Run_389_Well_32_20170304-0058	0
390	32:Run_390_Well_32_20170304-0140	0
391	32:Run_391_Well_32_20170304-0222	91.066
392	32:Run_392_Well_32_20170304-0305	0
393	32:Run_393_Well_32_20170304-0347	89.31
394	32:Run_394_Well_32_20170304-0430	0
395	32:Run_395_Well_32_20170304-0512	0
396	32:Run_396_Well_32_20170304-0554	0
397	32:Run_397_Well_32_20170304-0637	0
398	32:Run_398_Well_32_20170304-0719	92.501
399	32:Run_399_Well_32_20170304-0802	0
400	32:Run_400_Well_32_20170304-0844	84.501
401	32:Run_401_Well_32_20170304-0926	0
402	32:Run_402_Well_32_20170304-1009	0
403	32:Run_403_Well_32_20170304-1051	0
404	32:Run_404_Well_32_20170304-1134	0
405	32:Run_405_Well_32_20170304-1216	0
406	32:Run_406_Well_32_20170304-1258	92.186
407	32:Run_407_Well_32_20170304-1341	0
408	32:Run_408_Well_32_20170304-1423	0
409	32:Run_409_Well_32_20170304-1506	0
410	32:Run_410_Well_32_20170304-1548	0
411	32:Run_411_Well_32_20170304-1630	0
412	32:Run_412_Well_32_20170304-1713	0
413	32:Run_413_Well_32_20170304-1755	0
414	32:Run_414_Well_32_20170304-1837	0
415	32:Run_415_Well_32_20170304-1920	0
416	32:Run_416_Well_32_20170304-2002	99.731
417	32:Run_417_Well_32_20170304-2045	0
418	32:Run_418_Well_32_20170304-2127	0
419	32:Run_419_Well_32_20170304-2209	0
420	32:Run_420_Well_32_20170304-2252	0
421	32:Run_421_Well_32_20170304-2334	0
422	32:Run_422_Well_32_20170305-0017	0
423	32:Run_423_Well_32_20170305-0059	0
424	32:Run_424_Well_32_20170305-0141	0
425	32:Run_425_Well_32_20170305-0224	0
426	32:Run_426_Well_32_20170305-0306	0
427	32:Run_427_Well_32_20170305-0349	0
428	32:Run_428_Well_32_20170305-0431	0
429	32:Run_429_Well_32_20170305-0513	97.499
430	32:Run_430_Well_32_20170305-0556	92.877
431	32:Run_431_Well_32_20170305-0638	0
432	32:Run_432_Well_32_20170305-0720	0
433	32:Run_433_Well_32_20170305-0803	0
434	32:Run_434_Well_32_20170305-0845	0
435	32:Run_435_Well_32_20170305-0928	0
436	32:Run_436_Well_32_20170305-1010	0
437	32:Run_437_Well_32_20170305-1052	0
438	32:Run_438_Well_32_20170305-1135	91.788
439	32:Run_439_Well_32_20170305-1217	0
440	32:Run_440_Well_32_20170305-1300	0
441	32:Run_441_Well_32_20170305-1342	88.896
442	32:Run_442_Well_32_20170305-1424	0
443	32:Run_443_Well_32_20170305-1507	0
444	32:Run_444_Well_32_20170305-1549	0
445	32:Run_445_Well_32_20170305-1631	0
446	32:Run_446_Well_32_20170305-1714	0
447	32:Run_447_Well_32_20170305-1756	0
448	32:Run_448_Well_32_20170305-1839	0
449	32:Run_449_Well_32_20170305-1921	0
450	32:Run_450_Well_32_20170305-2004	0
451	32:Run_451_Well_32_20170305-2046	0
452	32:Run_452_Well_32_20170305-2128	0
453	32:Run_453_Well_32_20170305-2211	0
454	32:Run_454_Well_32_20170305-2253	0
