# Supplementary material for: An affordable and automated imaging approach to acquire highly resolved individual data—an example of copepod growth in response to multiple stressors
Source: PeerJ. 2019 Apr 19;7:e6776. doi: 10.7717/peerj.6776 (PMC6476288; doi:10.7717/peerj.6776)
Supplement: Supplemental Information 1 — This zip file contains individual data files as they were acquired by the automatized platform, with each file representing measurements from one individual well plate. It also contains a table which links each file to information about the experimental treatments to which each individual was subjected. [file peerj-07-6776-s001.zip › Supplemental Data S2/Well_22_dat.csv]

Picnr	Label	Length
1	22:Run_1_Well_22_20170220-1443	0
2	22:Run_2_Well_22_20170220-1525	0
3	22:Run_3_Well_22_20170220-1608	0
4	22:Run_4_Well_22_20170220-1650	0
5	22:Run_5_Well_22_20170220-1732	0
6	22:Run_6_Well_22_20170220-1815	10.382
7	22:Run_7_Well_22_20170220-1857	12.225
8	22:Run_8_Well_22_20170220-1939	13.647
9	22:Run_9_Well_22_20170220-2022	11.543
10	22:Run_10_Well_22_20170220-2104	10.404
11	22:Run_11_Well_22_20170220-2147	8.732
12	22:Run_12_Well_22_20170220-2229	11.402
13	22:Run_13_Well_22_20170220-2312	10.112
14	22:Run_14_Well_22_20170220-2354	0
15	22:Run_15_Well_22_20170221-0036	12.093
16	22:Run_16_Well_22_20170221-0119	0
17	22:Run_17_Well_22_20170221-0201	0
18	22:Run_18_Well_22_20170221-0244	11.338
19	22:Run_19_Well_22_20170221-0326	0
20	22:Run_19_Well_22_20170221-0326	0
21	22:Run_20_Well_22_20170221-0408	0
22	22:Run_21_Well_22_20170221-0451	0
23	22:Run_22_Well_22_20170221-0533	0
24	22:Run_23_Well_22_20170221-0616	0
25	22:Run_24_Well_22_20170221-0658	0
26	22:Run_25_Well_22_20170221-0740	0
27	22:Run_26_Well_22_20170221-0823	0
28	22:Run_27_Well_22_20170221-0905	11.78
29	22:Run_28_Well_22_20170221-0948	10.512
30	22:Run_29_Well_22_20170221-1030	12.042
31	22:Run_30_Well_22_20170221-1112	16
32	22:Run_31_Well_22_20170221-1155	13.21
33	22:Run_32_Well_22_20170221-1237	0
34	22:Run_33_Well_22_20170221-1319	0
35	22:Run_34_Well_22_20170221-1402	0
36	22:Run_35_Well_22_20170221-1444	11.102
37	22:Run_36_Well_22_20170221-1526	14.213
38	22:Run_37_Well_22_20170221-1609	0
39	22:Run_38_Well_22_20170221-1651	0
40	22:Run_39_Well_22_20170221-1734	0
41	22:Run_40_Well_22_20170221-1816	0
42	22:Run_41_Well_22_20170221-1858	15.103
43	22:Run_42_Well_22_20170221-1941	13.499
44	22:Run_43_Well_22_20170221-2023	16.155
45	22:Run_44_Well_22_20170221-2106	14.181
46	22:Run_45_Well_22_20170221-2148	17.082
47	22:Run_46_Well_22_20170221-2230	0
48	22:Run_47_Well_22_20170221-2313	0
49	22:Run_48_Well_22_20170221-2355	18.409
50	22:Run_49_Well_22_20170222-0038	13.744
51	22:Run_50_Well_22_20170222-0120	0
52	22:Run_51_Well_22_20170222-0202	0
53	22:Run_52_Well_22_20170222-0245	14.213
54	22:Run_53_Well_22_20170222-0327	0
55	22:Run_54_Well_22_20170222-0410	0
56	22:Run_55_Well_22_20170222-0452	15.7
57	22:Run_56_Well_22_20170222-0534	0
58	22:Run_57_Well_22_20170222-0617	16.919
59	22:Run_58_Well_22_20170222-0659	17.951
60	22:Run_59_Well_22_20170222-0742	17.923
61	22:Run_60_Well_22_20170222-0824	17.5
62	22:Run_61_Well_22_20170222-0906	0
63	22:Run_62_Well_22_20170222-0949	0
64	22:Run_63_Well_22_20170222-1031	18.454
65	22:Run_64_Well_22_20170222-1113	19.533
66	22:Run_65_Well_22_20170222-1156	18.385
67	22:Run_66_Well_22_20170222-1238	0
68	22:Run_67_Well_22_20170222-1321	0
69	22:Run_68_Well_22_20170222-1403	18.608
70	22:Run_69_Well_22_20170222-1445	0
71	22:Run_70_Well_22_20170222-1528	15.443
72	22:Run_71_Well_22_20170222-1610	0
73	22:Run_72_Well_22_20170222-1653	0
74	22:Run_73_Well_22_20170222-1735	19.508
75	22:Run_74_Well_22_20170222-1817	0
76	22:Run_75_Well_22_20170222-1900	17.236
77	22:Run_76_Well_22_20170222-1942	18.388
78	22:Run_77_Well_22_20170222-2024	0
79	22:Run_78_Well_22_20170222-2107	0
80	22:Run_79_Well_22_20170222-2149	0
81	22:Run_80_Well_22_20170222-2231	20.718
82	22:Run_81_Well_22_20170222-2314	0
83	22:Run_82_Well_22_20170222-2356	19.416
84	22:Run_83_Well_22_20170223-0039	17.938
85	22:Run_84_Well_22_20170223-0121	18.4
86	22:Run_85_Well_22_20170223-0203	0
87	22:Run_86_Well_22_20170223-0246	21.82
88	22:Run_87_Well_22_20170223-0328	0
89	22:Run_88_Well_22_20170223-0411	0
90	22:Run_89_Well_22_20170223-0453	21.051
91	22:Run_90_Well_22_20170223-0535	0
92	22:Run_91_Well_22_20170223-0618	0
93	22:Run_92_Well_22_20170223-0700	0
94	22:Run_93_Well_22_20170223-0743	24.459
95	22:Run_94_Well_22_20170223-0825	0
96	22:Run_95_Well_22_20170223-0907	0
97	22:Run_96_Well_22_20170223-0950	20.011
98	22:Run_97_Well_22_20170223-1032	22.336
99	22:Run_98_Well_22_20170223-1114	0
100	22:Run_99_Well_22_20170223-1157	22.455
101	22:Run_100_Well_22_20170223-1239	0
102	22:Run_101_Well_22_20170223-1322	0
103	22:Run_102_Well_22_20170223-1404	23.669
104	22:Run_103_Well_22_20170223-1447	0
105	22:Run_104_Well_22_20170223-1529	0
106	22:Run_105_Well_22_20170223-1611	0
107	22:Run_106_Well_22_20170223-1654	0
108	22:Run_107_Well_22_20170223-1736	22.847
109	22:Run_108_Well_22_20170223-1818	22.023
110	22:Run_109_Well_22_20170223-1901	0
111	22:Run_110_Well_22_20170223-1943	0
112	22:Run_111_Well_22_20170223-2026	0
113	22:Run_112_Well_22_20170223-2108	20.742
114	22:Run_113_Well_22_20170223-2151	0
115	22:Run_114_Well_22_20170223-2233	20.934
116	22:Run_115_Well_22_20170223-2315	22.771
117	22:Run_116_Well_22_20170223-2358	23.022
118	22:Run_117_Well_22_20170224-0040	0
119	22:Run_118_Well_22_20170224-0123	0
120	22:Run_119_Well_22_20170224-0205	23.537
121	22:Run_120_Well_22_20170224-0247	21.662
122	22:Run_121_Well_22_20170224-0330	0
123	22:Run_122_Well_22_20170224-0412	25.402
124	22:Run_123_Well_22_20170224-0455	25.224
125	22:Run_124_Well_22_20170224-0537	26.575
126	22:Run_125_Well_22_20170224-0619	0
127	22:Run_126_Well_22_20170224-0702	26.249
128	22:Run_127_Well_22_20170224-0744	0
129	22:Run_128_Well_22_20170224-0826	20.934
130	22:Run_129_Well_22_20170224-0909	0
131	22:Run_130_Well_22_20170224-0951	25.495
132	22:Run_131_Well_22_20170224-1034	0
133	22:Run_132_Well_22_20170224-1116	0
134	22:Run_133_Well_22_20170224-1158	27.074
135	22:Run_134_Well_22_20170224-1241	24.759
136	22:Run_135_Well_22_20170224-1323	26.725
137	22:Run_136_Well_22_20170224-1406	25.23
138	22:Run_137_Well_22_20170224-1448	25.005
139	22:Run_138_Well_22_20170224-1530	24.021
140	22:Run_139_Well_22_20170224-1613	0
141	22:Run_140_Well_22_20170224-1655	0
142	22:Run_141_Well_22_20170224-1738	25.554
143	22:Run_142_Well_22_20170224-1820	27.019
144	22:Run_143_Well_22_20170224-1902	0
145	22:Run_144_Well_22_20170224-1945	0
146	22:Run_145_Well_22_20170224-2027	25.368
147	22:Run_146_Well_22_20170224-2110	26.272
148	22:Run_147_Well_22_20170224-2152	0
149	22:Run_148_Well_22_20170224-2234	24.801
150	22:Run_149_Well_22_20170224-2317	0
151	22:Run_150_Well_22_20170224-2359	0
152	22:Run_151_Well_22_20170225-0042	0
153	22:Run_152_Well_22_20170225-0124	0
154	22:Run_153_Well_22_20170225-0206	26.257
155	22:Run_154_Well_22_20170225-0249	0
156	22:Run_155_Well_22_20170225-0331	0
157	22:Run_156_Well_22_20170225-0414	26.13
158	22:Run_157_Well_22_20170225-0456	0
159	22:Run_158_Well_22_20170225-0538	0
160	22:Run_159_Well_22_20170225-0621	0
161	22:Run_160_Well_22_20170225-0703	29.191
162	22:Run_161_Well_22_20170225-0745	26.352
163	22:Run_162_Well_22_20170225-0828	0
164	22:Run_163_Well_22_20170225-0910	0
165	22:Run_164_Well_22_20170225-0953	25.318
166	22:Run_165_Well_22_20170225-1035	25.959
167	22:Run_166_Well_22_20170225-1118	23.419
168	22:Run_167_Well_22_20170225-1200	23.104
169	22:Run_168_Well_22_20170225-1242	27.016
170	22:Run_169_Well_22_20170225-1325	24.037
171	22:Run_170_Well_22_20170225-1407	0
172	22:Run_171_Well_22_20170225-1449	23.935
173	22:Run_172_Well_22_20170225-1532	24.002
174	22:Run_173_Well_22_20170225-1614	0
175	22:Run_174_Well_22_20170225-1657	0
176	22:Run_175_Well_22_20170225-1739	25.554
177	22:Run_176_Well_22_20170225-1821	0
178	22:Run_177_Well_22_20170225-1904	0
179	22:Run_178_Well_22_20170225-1946	24.822
180	22:Run_179_Well_22_20170225-2028	25.721
181	22:Run_180_Well_22_20170225-2111	0
182	22:Run_181_Well_22_20170225-2153	0
183	22:Run_182_Well_22_20170225-2236	38.994
184	22:Run_183_Well_22_20170225-2318	38.552
185	22:Run_184_Well_22_20170226-0001	0
186	22:Run_185_Well_22_20170226-0043	39.357
187	22:Run_186_Well_22_20170226-0125	0
188	22:Run_187_Well_22_20170226-0208	0
189	22:Run_188_Well_22_20170226-0250	0
190	22:Run_189_Well_22_20170226-0333	0
191	22:Run_190_Well_22_20170226-0415	34.998
192	22:Run_191_Well_22_20170226-0458	40.028
193	22:Run_192_Well_22_20170226-0540	0
194	22:Run_193_Well_22_20170226-0622	39.386
195	22:Run_194_Well_22_20170226-0705	0
196	22:Run_195_Well_22_20170226-0747	0
197	22:Run_196_Well_22_20170226-0830	0
198	22:Run_197_Well_22_20170226-0912	0
199	22:Run_198_Well_22_20170226-0954	38.796
200	22:Run_199_Well_22_20170226-1036	0
201	22:Run_200_Well_22_20170226-1119	0
202	22:Run_201_Well_22_20170226-1201	0
203	22:Run_202_Well_22_20170226-1244	0
204	22:Run_203_Well_22_20170226-1326	0
205	22:Run_204_Well_22_20170226-1409	0
206	22:Run_205_Well_22_20170226-1451	0
207	22:Run_206_Well_22_20170226-1533	0
208	22:Run_207_Well_22_20170226-1616	0
209	22:Run_208_Well_22_20170226-1658	0
210	22:Run_209_Well_22_20170226-1741	0
211	22:Run_210_Well_22_20170226-1823	37.805
212	22:Run_211_Well_22_20170226-1906	0
213	22:Run_212_Well_22_20170226-1948	0
214	22:Run_213_Well_22_20170226-2030	0
215	22:Run_214_Well_22_20170226-2113	0
216	22:Run_215_Well_22_20170226-2155	43.932
217	22:Run_216_Well_22_20170226-2237	0
218	22:Run_217_Well_22_20170226-2320	0
219	22:Run_218_Well_22_20170227-0002	44.003
220	22:Run_219_Well_22_20170227-0045	0
221	22:Run_220_Well_22_20170227-0127	0
222	22:Run_221_Well_22_20170227-0209	0
223	22:Run_222_Well_22_20170227-0252	0
224	22:Run_223_Well_22_20170227-0334	44.011
225	22:Run_224_Well_22_20170227-0417	0
226	22:Run_225_Well_22_20170227-0459	0
227	22:Run_226_Well_22_20170227-0541	0
228	22:Run_227_Well_22_20170227-0624	46.786
229	22:Run_228_Well_22_20170227-0706	0
230	22:Run_229_Well_22_20170227-0749	0
231	22:Run_230_Well_22_20170227-0831	0
232	22:Run_231_Well_22_20170227-0913	0
233	22:Run_232_Well_22_20170227-0956	46.174
234	22:Run_233_Well_22_20170227-1038	0
235	22:Run_234_Well_22_20170227-1121	0
236	22:Run_235_Well_22_20170227-1203	0
237	22:Run_236_Well_22_20170227-1245	46.09
238	22:Run_237_Well_22_20170227-1328	47.321
239	22:Run_238_Well_22_20170227-1410	0
240	22:Run_239_Well_22_20170227-1452	49.52
241	22:Run_240_Well_22_20170227-1535	0
242	22:Run_241_Well_22_20170227-1617	0
243	22:Run_242_Well_22_20170227-1700	0
244	22:Run_244_Well_22_20170227-1824	47.696
245	22:Run_245_Well_22_20170227-1907	0
246	22:Run_248_Well_22_20170227-2114	46.888
247	22:Run_249_Well_22_20170227-2156	49.932
248	22:Run_246_Well_22_20170227-1949	0
249	22:Run_250_Well_22_20170227-2239	0
250	22:Run_251_Well_22_20170227-2321	0
251	22:Run_252_Well_22_20170228-0004	51.661
252	22:Run_253_Well_22_20170228-0046	0
253	22:Run_254_Well_22_20170228-0128	0
254	22:Run_256_Well_22_20170228-0253	0
255	22:Run_257_Well_22_20170228-0336	0
256	22:Run_258_Well_22_20170228-0418	0
257	22:Run_259_Well_22_20170228-0500	0
258	22:Run_260_Well_22_20170228-0543	56.016
259	22:Run_261_Well_22_20170228-0625	0
260	22:Run_262_Well_22_20170228-0708	0
261	22:Run_263_Well_22_20170228-0750	56.584
262	22:Run_264_Well_22_20170228-0833	0
263	22:Run_265_Well_22_20170228-0915	0
264	22:Run_266_Well_22_20170228-0957	0
265	22:Run_267_Well_22_20170228-1040	0
266	22:Run_268_Well_22_20170228-1122	0
267	22:Run_269_Well_22_20170228-1204	52.139
268	22:Run_270_Well_22_20170228-1247	0
269	22:Run_271_Well_22_20170228-1329	0
270	22:Run_272_Well_22_20170228-1411	0
271	22:Run_273_Well_22_20170228-1454	0
272	22:Run_274_Well_22_20170228-1536	0
273	22:Run_275_Well_22_20170228-1618	0
274	22:Run_276_Well_22_20170228-1701	0
275	22:Run_277_Well_22_20170228-1743	49.554
276	22:Run_278_Well_22_20170228-1826	0
277	22:Run_279_Well_22_20170228-1908	0
278	22:Run_280_Well_22_20170228-1950	0
279	22:Run_281_Well_22_20170228-2033	59.281
280	22:Run_282_Well_22_20170228-2115	57.578
281	22:Run_283_Well_22_20170228-2157	59.841
282	22:Run_284_Well_22_20170228-2240	0
283	22:Run_285_Well_22_20170228-2322	0
284	22:Run_286_Well_22_20170301-0005	59.424
285	22:Run_287_Well_22_20170301-0047	63.358
286	22:Run_288_Well_22_20170301-0130	0
287	22:Run_289_Well_22_20170301-0212	56.732
288	22:Run_290_Well_22_20170301-0254	0
289	22:Run_291_Well_22_20170301-0337	0
290	22:Run_292_Well_22_20170301-0419	59.07
291	22:Run_293_Well_22_20170301-0502	0
292	22:Run_294_Well_22_20170301-0544	0
293	22:Run_295_Well_22_20170301-0626	64.56
294	22:Run_296_Well_22_20170301-0709	0
295	22:Run_297_Well_22_20170301-0751	0
296	22:Run_298_Well_22_20170301-0833	0
297	22:Run_299_Well_22_20170301-0916	0
298	22:Run_300_Well_22_20170301-0958	0
299	22:Run_301_Well_22_20170301-1041	0
300	22:Run_302_Well_22_20170301-1123	0
301	22:Run_303_Well_22_20170301-1205	63.908
302	22:Run_304_Well_22_20170301-1248	60.632
303	22:Run_305_Well_22_20170301-1330	0
304	22:Run_306_Well_22_20170301-1412	0
305	22:Run_307_Well_22_20170301-1455	0
306	22:Run_308_Well_22_20170301-1537	0
307	22:Run_309_Well_22_20170301-1620	0
308	22:Run_310_Well_22_20170301-1702	0
309	22:Run_311_Well_22_20170301-1744	0
310	22:Run_312_Well_22_20170301-1827	0
311	22:Run_313_Well_22_20170301-1909	67.295
312	22:Run_314_Well_22_20170301-1952	0
313	22:Run_315_Well_22_20170301-2034	0
314	22:Run_316_Well_22_20170301-2116	0
315	22:Run_317_Well_22_20170301-2159	0
316	22:Run_318_Well_22_20170301-2241	0
317	22:Run_319_Well_22_20170301-2324	0
318	22:Run_320_Well_22_20170302-0006	71.29
319	22:Run_321_Well_22_20170302-0048	0
320	22:Run_322_Well_22_20170302-0131	0
321	22:Run_323_Well_22_20170302-0213	0
322	22:Run_324_Well_22_20170302-0255	0
323	22:Run_325_Well_22_20170302-0338	72.184
324	22:Run_326_Well_22_20170302-0420	0
325	22:Run_327_Well_22_20170302-0503	0
326	22:Run_328_Well_22_20170302-0545	71.527
327	22:Run_329_Well_22_20170302-0627	68.706
328	22:Run_330_Well_22_20170302-0710	0
329	22:Run_331_Well_22_20170302-0752	73.027
330	22:Run_332_Well_22_20170302-0834	70.118
331	22:Run_333_Well_22_20170302-0917	76.919
332	22:Run_334_Well_22_20170302-0959	0
333	22:Run_335_Well_22_20170302-1042	0
334	22:Run_336_Well_22_20170302-1124	70.301
335	22:Run_337_Well_22_20170302-1206	74.668
336	22:Run_338_Well_22_20170302-1249	84.354
337	22:Run_339_Well_22_20170302-1331	0
338	22:Run_340_Well_22_20170302-1414	0
339	22:Run_341_Well_22_20170302-1456	0
340	22:Run_342_Well_22_20170302-1538	0
341	22:Run_343_Well_22_20170302-1621	77.719
342	22:Run_344_Well_22_20170302-1703	0
343	22:Run_345_Well_22_20170302-1746	0
344	22:Run_346_Well_22_20170302-1828	0
345	22:Run_347_Well_22_20170302-1910	0
346	22:Run_348_Well_22_20170302-1953	75.007
347	22:Run_349_Well_22_20170302-2035	0
348	22:Run_350_Well_22_20170302-2117	0
349	22:Run_351_Well_22_20170302-2159	72.892
350	22:Run_352_Well_22_20170302-2242	76.896
351	22:Run_353_Well_22_20170302-2324	79.237
352	22:Run_354_Well_22_20170303-0007	76.922
353	22:Run_355_Well_22_20170303-0049	79.115
354	22:Run_356_Well_22_20170303-0131	76.852
355	22:Run_357_Well_22_20170303-0214	77.646
356	22:Run_358_Well_22_20170303-0256	78.031
357	22:Run_359_Well_22_20170303-0339	0
358	22:Run_359_Well_22_20170303-0339	0
359	22:Run_360_Well_22_20170303-0421	0
360	22:Run_361_Well_22_20170303-0503	0
361	22:Run_362_Well_22_20170303-0546	77.746
362	22:Run_363_Well_22_20170303-0628	81.924
363	22:Run_364_Well_22_20170303-0711	0
364	22:Run_365_Well_22_20170303-0753	82.306
365	22:Run_366_Well_22_20170303-0835	80.623
366	22:Run_367_Well_22_20170303-0918	79.207
367	22:Run_368_Well_22_20170303-1000	85.593
368	22:Run_369_Well_22_20170303-1043	0
369	22:Run_370_Well_22_20170303-1125	79.468
370	22:Run_371_Well_22_20170303-1207	79.765
371	22:Run_372_Well_22_20170303-1250	0
372	22:Run_373_Well_22_20170303-1332	99.02
373	22:Run_374_Well_22_20170303-1415	0
374	22:Run_375_Well_22_20170303-1457	0
375	22:Run_376_Well_22_20170303-1539	0
376	22:Run_377_Well_22_20170303-1622	86.419
377	22:Run_378_Well_22_20170303-1704	0
378	22:Run_379_Well_22_20170303-1746	0
379	22:Run_380_Well_22_20170303-1829	0
380	22:Run_381_Well_22_20170303-1911	90.168
381	22:Run_382_Well_22_20170303-1953	0
382	22:Run_383_Well_22_20170303-2036	92.797
383	22:Run_384_Well_22_20170303-2118	0
384	22:Run_385_Well_22_20170303-2201	0
385	22:Run_386_Well_22_20170303-2243	0
386	22:Run_387_Well_22_20170303-2325	0
387	22:Run_388_Well_22_20170304-0008	90.18
388	22:Run_389_Well_22_20170304-0050	0
389	22:Run_390_Well_22_20170304-0133	0
390	22:Run_391_Well_22_20170304-0215	93.254
391	22:Run_392_Well_22_20170304-0257	88.115
392	22:Run_393_Well_22_20170304-0340	92.002
393	22:Run_394_Well_22_20170304-0422	0
394	22:Run_395_Well_22_20170304-0505	94.957
395	22:Run_396_Well_22_20170304-0547	91.129
396	22:Run_397_Well_22_20170304-0629	0
397	22:Run_398_Well_22_20170304-0712	0
398	22:Run_399_Well_22_20170304-0754	96.505
399	22:Run_400_Well_22_20170304-0837	0
400	22:Run_401_Well_22_20170304-0919	0
401	22:Run_402_Well_22_20170304-1001	0
402	22:Run_403_Well_22_20170304-1044	0
403	22:Run_404_Well_22_20170304-1126	94.556
404	22:Run_405_Well_22_20170304-1209	0
405	22:Run_406_Well_22_20170304-1251	0
406	22:Run_407_Well_22_20170304-1333	0
407	22:Run_408_Well_22_20170304-1416	0
408	22:Run_409_Well_22_20170304-1458	0
409	22:Run_410_Well_22_20170304-1541	0
410	22:Run_411_Well_22_20170304-1623	0
411	22:Run_412_Well_22_20170304-1705	0
412	22:Run_413_Well_22_20170304-1748	0
413	22:Run_414_Well_22_20170304-1830	0
414	22:Run_415_Well_22_20170304-1913	84.553
415	22:Run_416_Well_22_20170304-1955	0
416	22:Run_417_Well_22_20170304-2037	88.383
417	22:Run_418_Well_22_20170304-2120	0
418	22:Run_419_Well_22_20170304-2202	0
419	22:Run_420_Well_22_20170304-2244	0
420	22:Run_421_Well_22_20170304-2327	0
421	22:Run_422_Well_22_20170305-0009	0
422	22:Run_423_Well_22_20170305-0052	103.011
423	22:Run_424_Well_22_20170305-0134	90.377
424	22:Run_425_Well_22_20170305-0216	0
425	22:Run_426_Well_22_20170305-0259	0
426	22:Run_427_Well_22_20170305-0341	98.274
427	22:Run_428_Well_22_20170305-0424	92.273
428	22:Run_429_Well_22_20170305-0506	105.746
429	22:Run_430_Well_22_20170305-0548	98.134
430	22:Run_431_Well_22_20170305-0631	93.92
431	22:Run_432_Well_22_20170305-0713	0
432	22:Run_433_Well_22_20170305-0755	0
433	22:Run_434_Well_22_20170305-0838	0
434	22:Run_435_Well_22_20170305-0920	101.692
435	22:Run_436_Well_22_20170305-1003	0
436	22:Run_437_Well_22_20170305-1045	0
437	22:Run_438_Well_22_20170305-1127	0
438	22:Run_439_Well_22_20170305-1210	0
439	22:Run_440_Well_22_20170305-1252	0
440	22:Run_441_Well_22_20170305-1335	0
441	22:Run_442_Well_22_20170305-1417	0
442	22:Run_443_Well_22_20170305-1500	0
443	22:Run_444_Well_22_20170305-1542	0
444	22:Run_445_Well_22_20170305-1624	0
445	22:Run_446_Well_22_20170305-1707	0
446	22:Run_447_Well_22_20170305-1749	0
447	22:Run_448_Well_22_20170305-1831	0
448	22:Run_449_Well_22_20170305-1914	0
449	22:Run_450_Well_22_20170305-1956	0
450	22:Run_451_Well_22_20170305-2039	0
451	22:Run_452_Well_22_20170305-2121	0
452	22:Run_453_Well_22_20170305-2203	0
453	22:Run_454_Well_22_20170305-2246	0
