# Supplementary material for: An affordable and automated imaging approach to acquire highly resolved individual data—an example of copepod growth in response to multiple stressors
Source: PeerJ. 2019 Apr 19;7:e6776. doi: 10.7717/peerj.6776 (PMC6476288; doi:10.7717/peerj.6776)
Supplement: Supplemental Information 1 — This zip file contains individual data files as they were acquired by the automatized platform, with each file representing measurements from one individual well plate. It also contains a table which links each file to information about the experimental treatments to which each individual was subjected. [file peerj-07-6776-s001.zip › Supplemental Data S2/Well_40_dat.csv]

Picnr	Label	Length
1	40:Run_1_Well_40_20170220-1452	0
2	40:Run_2_Well_40_20170220-1534	0
3	40:Run_3_Well_40_20170220-1617	0
4	40:Run_4_Well_40_20170220-1659	0
5	40:Run_5_Well_40_20170220-1742	0
6	40:Run_6_Well_40_20170220-1824	0
7	40:Run_7_Well_40_20170220-1906	0
8	40:Run_8_Well_40_20170220-1949	12.023
9	40:Run_9_Well_40_20170220-2031	0
10	40:Run_10_Well_40_20170220-2113	13.437
11	40:Run_11_Well_40_20170220-2156	0
12	40:Run_12_Well_40_20170220-2238	13.924
13	40:Run_13_Well_40_20170220-2321	0
14	40:Run_14_Well_40_20170221-0003	13.072
15	40:Run_15_Well_40_20170221-0046	0
16	40:Run_16_Well_40_20170221-0128	14.65
17	40:Run_17_Well_40_20170221-0210	12.412
18	40:Run_18_Well_40_20170221-0253	0
19	40:Run_19_Well_40_20170221-0335	13.583
20	40:Run_20_Well_40_20170221-0418	0
21	40:Run_21_Well_40_20170221-0500	12.572
22	40:Run_22_Well_40_20170221-0542	12.552
23	40:Run_23_Well_40_20170221-0625	0
24	40:Run_24_Well_40_20170221-0707	0
25	40:Run_25_Well_40_20170221-0749	0
26	40:Run_26_Well_40_20170221-0832	0
27	40:Run_27_Well_40_20170221-0914	0
28	40:Run_28_Well_40_20170221-0957	0
29	40:Run_29_Well_40_20170221-1039	13.77
30	40:Run_30_Well_40_20170221-1121	0
31	40:Run_31_Well_40_20170221-1204	13.477
32	40:Run_32_Well_40_20170221-1246	0
33	40:Run_33_Well_40_20170221-1328	0
34	40:Run_34_Well_40_20170221-1411	13.703
35	40:Run_35_Well_40_20170221-1453	13.876
36	40:Run_36_Well_40_20170221-1536	14.395
37	40:Run_37_Well_40_20170221-1618	14.916
38	40:Run_38_Well_40_20170221-1700	0
39	40:Run_39_Well_40_20170221-1743	0
40	40:Run_40_Well_40_20170221-1825	14.701
41	40:Run_41_Well_40_20170221-1908	0
42	40:Run_42_Well_40_20170221-1950	14.3
43	40:Run_43_Well_40_20170221-2032	0
44	40:Run_44_Well_40_20170221-2115	15.624
45	40:Run_45_Well_40_20170221-2157	14.422
46	40:Run_46_Well_40_20170221-2240	16.365
47	40:Run_47_Well_40_20170221-2322	16.02
48	40:Run_48_Well_40_20170222-0004	0
49	40:Run_49_Well_40_20170222-0047	0
50	40:Run_50_Well_40_20170222-0129	0
51	40:Run_51_Well_40_20170222-0212	0
52	40:Run_52_Well_40_20170222-0254	0
53	40:Run_53_Well_40_20170222-0336	15.467
54	40:Run_54_Well_40_20170222-0419	15.742
55	40:Run_55_Well_40_20170222-0501	16.697
56	40:Run_56_Well_40_20170222-0544	16.111
57	40:Run_57_Well_40_20170222-0626	17.464
58	40:Run_58_Well_40_20170222-0708	14.422
59	40:Run_59_Well_40_20170222-0751	0
60	40:Run_60_Well_40_20170222-0833	0
61	40:Run_61_Well_40_20170222-0915	15.794
62	40:Run_62_Well_40_20170222-0958	15.808
63	40:Run_63_Well_40_20170222-1040	14.67
64	40:Run_64_Well_40_20170222-1123	0
65	40:Run_65_Well_40_20170222-1205	0
66	40:Run_66_Well_40_20170222-1247	19.047
67	40:Run_67_Well_40_20170222-1330	18.151
68	40:Run_68_Well_40_20170222-1412	0
69	40:Run_69_Well_40_20170222-1455	18.215
70	40:Run_70_Well_40_20170222-1537	18.514
71	40:Run_71_Well_40_20170222-1619	18.439
72	40:Run_72_Well_40_20170222-1702	0
73	40:Run_73_Well_40_20170222-1744	0
74	40:Run_74_Well_40_20170222-1826	0
75	40:Run_75_Well_40_20170222-1909	19.962
76	40:Run_76_Well_40_20170222-1951	0
77	40:Run_77_Well_40_20170222-2033	0
78	40:Run_78_Well_40_20170222-2116	20.883
79	40:Run_79_Well_40_20170222-2158	18.737
80	40:Run_80_Well_40_20170222-2241	0
81	40:Run_81_Well_40_20170222-2323	19.351
82	40:Run_82_Well_40_20170223-0005	18.693
83	40:Run_83_Well_40_20170223-0048	17.391
84	40:Run_84_Well_40_20170223-0130	19.889
85	40:Run_85_Well_40_20170223-0213	0
86	40:Run_86_Well_40_20170223-0255	20.587
87	40:Run_87_Well_40_20170223-0337	19.069
88	40:Run_88_Well_40_20170223-0420	20.774
89	40:Run_89_Well_40_20170223-0502	0
90	40:Run_90_Well_40_20170223-0545	19.105
91	40:Run_91_Well_40_20170223-0627	18.953
92	40:Run_92_Well_40_20170223-0709	20.71
93	40:Run_93_Well_40_20170223-0752	0
94	40:Run_94_Well_40_20170223-0834	24.187
95	40:Run_95_Well_40_20170223-0916	0
96	40:Run_96_Well_40_20170223-0959	22.161
97	40:Run_97_Well_40_20170223-1041	24.207
98	40:Run_98_Well_40_20170223-1124	0
99	40:Run_99_Well_40_20170223-1206	0
100	40:Run_100_Well_40_20170223-1249	0
101	40:Run_101_Well_40_20170223-1331	24.023
102	40:Run_102_Well_40_20170223-1413	24.748
103	40:Run_103_Well_40_20170223-1456	22.296
104	40:Run_104_Well_40_20170223-1538	0
105	40:Run_105_Well_40_20170223-1621	23.704
106	40:Run_106_Well_40_20170223-1703	0
107	40:Run_107_Well_40_20170223-1745	0
108	40:Run_108_Well_40_20170223-1828	24.157
109	40:Run_109_Well_40_20170223-1910	24.233
110	40:Run_110_Well_40_20170223-1953	23.369
111	40:Run_111_Well_40_20170223-2035	22.627
112	40:Run_112_Well_40_20170223-2117	21.905
113	40:Run_113_Well_40_20170223-2200	23.909
114	40:Run_114_Well_40_20170223-2242	25.773
115	40:Run_115_Well_40_20170223-2325	24.467
116	40:Run_116_Well_40_20170224-0007	23.45
117	40:Run_117_Well_40_20170224-0049	22.817
118	40:Run_118_Well_40_20170224-0132	0
119	40:Run_119_Well_40_20170224-0214	0
120	40:Run_120_Well_40_20170224-0257	24.831
121	40:Run_121_Well_40_20170224-0339	23.352
122	40:Run_122_Well_40_20170224-0421	0
123	40:Run_123_Well_40_20170224-0504	0
124	40:Run_124_Well_40_20170224-0546	25.701
125	40:Run_125_Well_40_20170224-0629	28.302
126	40:Run_126_Well_40_20170224-0711	28.351
127	40:Run_127_Well_40_20170224-0753	0
128	40:Run_128_Well_40_20170224-0836	0
129	40:Run_129_Well_40_20170224-0918	0
130	40:Run_130_Well_40_20170224-1000	0
131	40:Run_131_Well_40_20170224-1043	0
132	40:Run_132_Well_40_20170224-1125	0
133	40:Run_133_Well_40_20170224-1208	28.05
134	40:Run_134_Well_40_20170224-1250	0
135	40:Run_135_Well_40_20170224-1332	28.365
136	40:Run_136_Well_40_20170224-1415	26.541
137	40:Run_137_Well_40_20170224-1457	27.28
138	40:Run_138_Well_40_20170224-1540	28.018
139	40:Run_139_Well_40_20170224-1622	0
140	40:Run_140_Well_40_20170224-1704	0
141	40:Run_141_Well_40_20170224-1747	0
142	40:Run_142_Well_40_20170224-1829	29.155
143	40:Run_143_Well_40_20170224-1912	25.166
144	40:Run_144_Well_40_20170224-1954	24.597
145	40:Run_145_Well_40_20170224-2036	25.285
146	40:Run_146_Well_40_20170224-2119	26.806
147	40:Run_147_Well_40_20170224-2201	27.778
148	40:Run_148_Well_40_20170224-2244	0
149	40:Run_149_Well_40_20170224-2326	26.922
150	40:Run_150_Well_40_20170225-0008	26.918
151	40:Run_151_Well_40_20170225-0051	28.894
152	40:Run_152_Well_40_20170225-0133	0
153	40:Run_153_Well_40_20170225-0216	26.835
154	40:Run_154_Well_40_20170225-0258	29.853
155	40:Run_155_Well_40_20170225-0340	0
156	40:Run_156_Well_40_20170225-0423	0
157	40:Run_157_Well_40_20170225-0505	0
158	40:Run_158_Well_40_20170225-0548	0
159	40:Run_159_Well_40_20170225-0630	28.3
160	40:Run_160_Well_40_20170225-0712	28.341
161	40:Run_161_Well_40_20170225-0755	0
162	40:Run_162_Well_40_20170225-0837	0
163	40:Run_163_Well_40_20170225-0920	27.5
164	40:Run_164_Well_40_20170225-1002	0
165	40:Run_165_Well_40_20170225-1044	0
166	40:Run_166_Well_40_20170225-1127	0
167	40:Run_167_Well_40_20170225-1209	25.751
168	40:Run_168_Well_40_20170225-1251	0
169	40:Run_169_Well_40_20170225-1334	0
170	40:Run_170_Well_40_20170225-1416	30.602
171	40:Run_171_Well_40_20170225-1459	31.29
172	40:Run_172_Well_40_20170225-1541	28.077
173	40:Run_173_Well_40_20170225-1623	25.599
174	40:Run_174_Well_40_20170225-1706	29.347
175	40:Run_175_Well_40_20170225-1748	0
176	40:Run_176_Well_40_20170225-1831	0
177	40:Run_177_Well_40_20170225-1913	0
178	40:Run_178_Well_40_20170225-1955	28.135
179	40:Run_179_Well_40_20170225-2038	29.015
180	40:Run_180_Well_40_20170225-2120	29.629
181	40:Run_181_Well_40_20170225-2203	29.191
182	40:Run_182_Well_40_20170225-2245	0
183	40:Run_183_Well_40_20170225-2328	0
184	40:Run_184_Well_40_20170226-0010	37.583
185	40:Run_185_Well_40_20170226-0052	0
186	40:Run_186_Well_40_20170226-0135	0
187	40:Run_187_Well_40_20170226-0217	37.633
188	40:Run_188_Well_40_20170226-0300	0
189	40:Run_189_Well_40_20170226-0342	0
190	40:Run_190_Well_40_20170226-0425	0
191	40:Run_191_Well_40_20170226-0507	0
192	40:Run_192_Well_40_20170226-0549	0
193	40:Run_193_Well_40_20170226-0632	0
194	40:Run_194_Well_40_20170226-0714	38.007
195	40:Run_195_Well_40_20170226-0756	37.68
196	40:Run_196_Well_40_20170226-0839	40.006
197	40:Run_197_Well_40_20170226-0921	41.864
198	40:Run_198_Well_40_20170226-1003	0
199	40:Run_199_Well_40_20170226-1046	0
200	40:Run_200_Well_40_20170226-1128	41.651
201	40:Run_201_Well_40_20170226-1211	0
202	40:Run_202_Well_40_20170226-1253	39.159
203	40:Run_203_Well_40_20170226-1335	0
204	40:Run_204_Well_40_20170226-1418	38.112
205	40:Run_205_Well_40_20170226-1500	0
206	40:Run_206_Well_40_20170226-1543	0
207	40:Run_207_Well_40_20170226-1625	37.814
208	40:Run_208_Well_40_20170226-1708	0
209	40:Run_209_Well_40_20170226-1750	0
210	40:Run_210_Well_40_20170226-1832	0
211	40:Run_211_Well_40_20170226-1915	36.673
212	40:Run_212_Well_40_20170226-1957	0
213	40:Run_213_Well_40_20170226-2040	43.269
214	40:Run_214_Well_40_20170226-2122	39
215	40:Run_215_Well_40_20170226-2204	0
216	40:Run_216_Well_40_20170226-2247	40.012
217	40:Run_217_Well_40_20170226-2329	43.083
218	40:Run_218_Well_40_20170227-0011	40.872
219	40:Run_219_Well_40_20170227-0054	0
220	40:Run_220_Well_40_20170227-0136	0
221	40:Run_221_Well_40_20170227-0218	45.478
222	40:Run_222_Well_40_20170227-0301	0
223	40:Run_223_Well_40_20170227-0343	0
224	40:Run_224_Well_40_20170227-0426	0
225	40:Run_225_Well_40_20170227-0508	0
226	40:Run_226_Well_40_20170227-0551	47.424
227	40:Run_227_Well_40_20170227-0633	0
228	40:Run_228_Well_40_20170227-0716	0
229	40:Run_229_Well_40_20170227-0758	47.877
230	40:Run_230_Well_40_20170227-0840	42.511
231	40:Run_231_Well_40_20170227-0923	46.209
232	40:Run_232_Well_40_20170227-1005	0
233	40:Run_233_Well_40_20170227-1047	0
234	40:Run_234_Well_40_20170227-1130	47.289
235	40:Run_235_Well_40_20170227-1212	0
236	40:Run_236_Well_40_20170227-1255	0
237	40:Run_237_Well_40_20170227-1337	44.905
238	40:Run_238_Well_40_20170227-1419	45.88
239	40:Run_239_Well_40_20170227-1501	0
240	40:Run_240_Well_40_20170227-1544	0
241	40:Run_241_Well_40_20170227-1626	47.5
242	40:Run_242_Well_40_20170227-1709	0
243	40:Run_243_Well_40_20170227-1751	46.059
244	40:Run_244_Well_40_20170227-1834	49.176
245	40:Run_245_Well_40_20170227-1916	0
246	40:Run_246_Well_40_20170227-1958	0
247	40:Run_247_Well_40_20170227-2041	0
248	40:Run_248_Well_40_20170227-2123	0
249	40:Run_249_Well_40_20170227-2206	57.239
250	40:Run_250_Well_40_20170227-2248	54.129
251	40:Run_251_Well_40_20170227-2330	51.054
252	40:Run_252_Well_40_20170228-0013	0
253	40:Run_253_Well_40_20170228-0055	55.87
254	40:Run_254_Well_40_20170228-0137	0
255	40:Run_255_Well_40_20170228-0220	0
256	40:Run_256_Well_40_20170228-0302	0
257	40:Run_257_Well_40_20170228-0345	0
258	40:Run_258_Well_40_20170228-0427	0
259	40:Run_259_Well_40_20170228-0509	55.698
260	40:Run_260_Well_40_20170228-0552	0
261	40:Run_261_Well_40_20170228-0634	50.298
262	40:Run_262_Well_40_20170228-0717	54.895
263	40:Run_263_Well_40_20170228-0759	52.476
264	40:Run_264_Well_40_20170228-0842	0
265	40:Run_265_Well_40_20170228-0924	0
266	40:Run_266_Well_40_20170228-1006	0
267	40:Run_267_Well_40_20170228-1049	59.908
268	40:Run_268_Well_40_20170228-1131	56.923
269	40:Run_269_Well_40_20170228-1213	57.14
270	40:Run_270_Well_40_20170228-1256	56.515
271	40:Run_271_Well_40_20170228-1338	0
272	40:Run_272_Well_40_20170228-1420	0
273	40:Run_273_Well_40_20170228-1503	57.578
274	40:Run_274_Well_40_20170228-1545	0
275	40:Run_275_Well_40_20170228-1628	57.135
276	40:Run_276_Well_40_20170228-1710	55.286
277	40:Run_277_Well_40_20170228-1752	0
278	40:Run_278_Well_40_20170228-1835	0
279	40:Run_279_Well_40_20170228-1917	58.414
280	40:Run_280_Well_40_20170228-2000	0
281	40:Run_281_Well_40_20170228-2042	0
282	40:Run_282_Well_40_20170228-2124	0
283	40:Run_283_Well_40_20170228-2207	0
284	40:Run_284_Well_40_20170228-2249	61.533
285	40:Run_285_Well_40_20170228-2332	58.464
286	40:Run_286_Well_40_20170301-0014	62.604
287	40:Run_287_Well_40_20170301-0056	0
288	40:Run_288_Well_40_20170301-0139	0
289	40:Run_289_Well_40_20170301-0221	0
290	40:Run_290_Well_40_20170301-0304	0
291	40:Run_291_Well_40_20170301-0346	59.519
292	40:Run_292_Well_40_20170301-0428	62.911
293	40:Run_293_Well_40_20170301-0511	67.416
294	40:Run_294_Well_40_20170301-0553	0
295	40:Run_295_Well_40_20170301-0635	65.517
296	40:Run_296_Well_40_20170301-0718	0
297	40:Run_297_Well_40_20170301-0800	0
298	40:Run_298_Well_40_20170301-0843	0
299	40:Run_299_Well_40_20170301-0925	74.536
300	40:Run_300_Well_40_20170301-1007	64.516
301	40:Run_301_Well_40_20170301-1050	0
302	40:Run_302_Well_40_20170301-1132	0
303	40:Run_303_Well_40_20170301-1214	65.973
304	40:Run_304_Well_40_20170301-1257	0
305	40:Run_305_Well_40_20170301-1339	62.229
306	40:Run_306_Well_40_20170301-1422	0
307	40:Run_307_Well_40_20170301-1504	61.221
308	40:Run_308_Well_40_20170301-1546	0
309	40:Run_309_Well_40_20170301-1629	69.375
310	40:Run_310_Well_40_20170301-1711	62.268
311	40:Run_311_Well_40_20170301-1754	67.965
312	40:Run_312_Well_40_20170301-1836	0
313	40:Run_313_Well_40_20170301-1918	0
314	40:Run_314_Well_40_20170301-2001	69.565
315	40:Run_315_Well_40_20170301-2043	0
316	40:Run_316_Well_40_20170301-2125	0
317	40:Run_317_Well_40_20170301-2208	0
318	40:Run_318_Well_40_20170301-2250	0
319	40:Run_319_Well_40_20170301-2333	77.579
320	40:Run_320_Well_40_20170302-0015	71.877
321	40:Run_321_Well_40_20170302-0058	75.042
322	40:Run_322_Well_40_20170302-0140	0
323	40:Run_323_Well_40_20170302-0222	0
324	40:Run_324_Well_40_20170302-0305	72.887
325	40:Run_325_Well_40_20170302-0347	0
326	40:Run_326_Well_40_20170302-0429	0
327	40:Run_327_Well_40_20170302-0512	75.478
328	40:Run_328_Well_40_20170302-0554	74.553
329	40:Run_329_Well_40_20170302-0637	74.278
330	40:Run_330_Well_40_20170302-0719	0
331	40:Run_331_Well_40_20170302-0801	78.654
332	40:Run_332_Well_40_20170302-0844	0
333	40:Run_333_Well_40_20170302-0926	0
334	40:Run_334_Well_40_20170302-1008	74.277
335	40:Run_335_Well_40_20170302-1051	0
336	40:Run_336_Well_40_20170302-1133	0
337	40:Run_337_Well_40_20170302-1216	75.584
338	40:Run_338_Well_40_20170302-1258	76.368
339	40:Run_339_Well_40_20170302-1341	76.485
340	40:Run_340_Well_40_20170302-1423	77.231
341	40:Run_341_Well_40_20170302-1505	75.672
342	40:Run_342_Well_40_20170302-1548	0
343	40:Run_343_Well_40_20170302-1630	74.071
344	40:Run_344_Well_40_20170302-1712	79.413
345	40:Run_345_Well_40_20170302-1755	76.225
346	40:Run_346_Well_40_20170302-1837	74.111
347	40:Run_347_Well_40_20170302-1919	0
348	40:Run_348_Well_40_20170302-2002	0
349	40:Run_349_Well_40_20170302-2044	0
350	40:Run_350_Well_40_20170302-2126	0
351	40:Run_351_Well_40_20170302-2209	0
352	40:Run_352_Well_40_20170302-2251	0
353	40:Run_353_Well_40_20170302-2333	75.082
354	40:Run_354_Well_40_20170303-0016	77.385
355	40:Run_355_Well_40_20170303-0058	0
356	40:Run_356_Well_40_20170303-0141	80.278
357	40:Run_357_Well_40_20170303-0223	0
358	40:Run_358_Well_40_20170303-0305	0
359	40:Run_359_Well_40_20170303-0348	0
360	40:Run_360_Well_40_20170303-0430	0
361	40:Run_361_Well_40_20170303-0513	0
362	40:Run_362_Well_40_20170303-0555	78.08
363	40:Run_363_Well_40_20170303-0637	79.057
364	40:Run_364_Well_40_20170303-0720	0
365	40:Run_365_Well_40_20170303-0802	78.816
366	40:Run_366_Well_40_20170303-0845	82.366
367	40:Run_367_Well_40_20170303-0927	0
368	40:Run_368_Well_40_20170303-1009	90.125
369	40:Run_369_Well_40_20170303-1052	84.723
370	40:Run_370_Well_40_20170303-1134	0
371	40:Run_371_Well_40_20170303-1216	84.291
372	40:Run_372_Well_40_20170303-1259	0
373	40:Run_373_Well_40_20170303-1341	0
374	40:Run_374_Well_40_20170303-1424	86.312
375	40:Run_375_Well_40_20170303-1506	0
376	40:Run_376_Well_40_20170303-1548	92.002
377	40:Run_377_Well_40_20170303-1631	0
378	40:Run_378_Well_40_20170303-1713	0
379	40:Run_379_Well_40_20170303-1755	92.473
380	40:Run_380_Well_40_20170303-1838	96.12
381	40:Run_381_Well_40_20170303-1920	0
382	40:Run_382_Well_40_20170303-2003	0
383	40:Run_383_Well_40_20170303-2045	0
384	40:Run_384_Well_40_20170303-2128	0
385	40:Run_385_Well_40_20170303-2210	0
386	40:Run_386_Well_40_20170303-2252	0
387	40:Run_387_Well_40_20170303-2335	0
388	40:Run_388_Well_40_20170304-0017	0
389	40:Run_389_Well_40_20170304-0059	0
390	40:Run_390_Well_40_20170304-0142	0
391	40:Run_391_Well_40_20170304-0224	0
392	40:Run_392_Well_40_20170304-0307	0
393	40:Run_393_Well_40_20170304-0349	0
394	40:Run_394_Well_40_20170304-0431	85.984
395	40:Run_395_Well_40_20170304-0514	91.341
396	40:Run_396_Well_40_20170304-0556	0
397	40:Run_397_Well_40_20170304-0639	0
398	40:Run_398_Well_40_20170304-0721	0
399	40:Run_399_Well_40_20170304-0803	0
400	40:Run_400_Well_40_20170304-0846	0
401	40:Run_401_Well_40_20170304-0928	0
402	40:Run_402_Well_40_20170304-1011	0
403	40:Run_403_Well_40_20170304-1053	0
404	40:Run_404_Well_40_20170304-1135	0
405	40:Run_405_Well_40_20170304-1218	88.115
406	40:Run_406_Well_40_20170304-1300	0
407	40:Run_407_Well_40_20170304-1343	0
408	40:Run_408_Well_40_20170304-1425	0
409	40:Run_409_Well_40_20170304-1507	0
410	40:Run_410_Well_40_20170304-1550	0
411	40:Run_411_Well_40_20170304-1632	92.704
412	40:Run_412_Well_40_20170304-1715	94.14
413	40:Run_413_Well_40_20170304-1757	0
414	40:Run_414_Well_40_20170304-1839	0
415	40:Run_415_Well_40_20170304-1922	0
416	40:Run_416_Well_40_20170304-2004	0
417	40:Run_417_Well_40_20170304-2047	0
418	40:Run_418_Well_40_20170304-2129	0
419	40:Run_419_Well_40_20170304-2211	0
420	40:Run_420_Well_40_20170304-2254	0
421	40:Run_421_Well_40_20170304-2336	90.864
422	40:Run_422_Well_40_20170305-0018	0
423	40:Run_423_Well_40_20170305-0101	0
424	40:Run_424_Well_40_20170305-0143	89.269
425	40:Run_425_Well_40_20170305-0225	0
426	40:Run_426_Well_40_20170305-0308	0
427	40:Run_427_Well_40_20170305-0350	0
428	40:Run_428_Well_40_20170305-0433	0
429	40:Run_429_Well_40_20170305-0515	0
430	40:Run_430_Well_40_20170305-0558	0
431	40:Run_431_Well_40_20170305-0640	0
432	40:Run_432_Well_40_20170305-0722	94.281
433	40:Run_433_Well_40_20170305-0805	0
434	40:Run_434_Well_40_20170305-0847	0
435	40:Run_435_Well_40_20170305-0929	0
436	40:Run_436_Well_40_20170305-1012	0
437	40:Run_437_Well_40_20170305-1054	0
438	40:Run_438_Well_40_20170305-1137	0
439	40:Run_439_Well_40_20170305-1219	0
440	40:Run_440_Well_40_20170305-1301	89.662
441	40:Run_441_Well_40_20170305-1344	0
442	40:Run_442_Well_40_20170305-1426	0
443	40:Run_443_Well_40_20170305-1509	0
444	40:Run_444_Well_40_20170305-1551	0
445	40:Run_445_Well_40_20170305-1633	0
446	40:Run_446_Well_40_20170305-1716	0
447	40:Run_447_Well_40_20170305-1758	0
448	40:Run_448_Well_40_20170305-1841	0
449	40:Run_449_Well_40_20170305-1923	0
450	40:Run_450_Well_40_20170305-2005	0
451	40:Run_451_Well_40_20170305-2048	0
452	40:Run_452_Well_40_20170305-2130	0
453	40:Run_453_Well_40_20170305-2213	0
454	40:Run_454_Well_40_20170305-2255	0
