# Supplementary material for: An affordable and automated imaging approach to acquire highly resolved individual data—an example of copepod growth in response to multiple stressors
Source: PeerJ. 2019 Apr 19;7:e6776. doi: 10.7717/peerj.6776 (PMC6476288; doi:10.7717/peerj.6776)
Supplement: Supplemental Information 1 — This zip file contains individual data files as they were acquired by the automatized platform, with each file representing measurements from one individual well plate. It also contains a table which links each file to information about the experimental treatments to which each individual was subjected. [file peerj-07-6776-s001.zip › Supplemental Data S2/Well_76_dat.csv]

Picnr	Label	Length
1	76:Run_1_Well_76_20170220-1510	0
2	76:Run_2_Well_76_20170220-1553	0
3	76:Run_3_Well_76_20170220-1635	0
4	76:Run_4_Well_76_20170220-1718	0
5	76:Run_5_Well_76_20170220-1800	0
6	76:Run_6_Well_76_20170220-1842	0
7	76:Run_7_Well_76_20170220-1925	12.748
8	76:Run_8_Well_76_20170220-2007	0
9	76:Run_9_Well_76_20170220-2049	13.987
10	76:Run_10_Well_76_20170220-2132	0
11	76:Run_11_Well_76_20170220-2214	0
12	76:Run_12_Well_76_20170220-2257	0
13	76:Run_13_Well_76_20170220-2339	0
14	76:Run_14_Well_76_20170221-0022	14.318
15	76:Run_15_Well_76_20170221-0104	12.28
16	76:Run_16_Well_76_20170221-0146	14.36
17	76:Run_17_Well_76_20170221-0229	12.379
18	76:Run_18_Well_76_20170221-0311	13.132
19	76:Run_19_Well_76_20170221-0354	11.402
20	76:Run_20_Well_76_20170221-0436	12.816
21	76:Run_21_Well_76_20170221-0518	0
22	76:Run_22_Well_76_20170221-0601	0
23	76:Run_23_Well_76_20170221-0643	0
24	76:Run_24_Well_76_20170221-0725	16.128
25	76:Run_25_Well_76_20170221-0808	0
26	76:Run_26_Well_76_20170221-0850	13.333
27	76:Run_27_Well_76_20170221-0933	0
28	76:Run_28_Well_76_20170221-1015	14.577
29	76:Run_29_Well_76_20170221-1057	15.646
30	76:Run_30_Well_76_20170221-1140	15.225
31	76:Run_31_Well_76_20170221-1222	16.906
32	76:Run_32_Well_76_20170221-1304	15.283
33	76:Run_33_Well_76_20170221-1347	14.24
34	76:Run_34_Well_76_20170221-1429	16.1
35	76:Run_35_Well_76_20170221-1512	15.717
36	76:Run_36_Well_76_20170221-1554	14.32
37	76:Run_37_Well_76_20170221-1636	14.036
38	76:Run_38_Well_76_20170221-1719	14.921
39	76:Run_39_Well_76_20170221-1801	15.435
40	76:Run_40_Well_76_20170221-1844	0
41	76:Run_41_Well_76_20170221-1926	0
42	76:Run_42_Well_76_20170221-2008	16.275
43	76:Run_43_Well_76_20170221-2051	15.962
44	76:Run_44_Well_76_20170221-2133	0
45	76:Run_45_Well_76_20170221-2216	0
46	76:Run_46_Well_76_20170221-2258	0
47	76:Run_47_Well_76_20170221-2340	0
48	76:Run_48_Well_76_20170222-0023	17.156
49	76:Run_49_Well_76_20170222-0105	0
50	76:Run_50_Well_76_20170222-0148	0
51	76:Run_51_Well_76_20170222-0230	0
52	76:Run_52_Well_76_20170222-0312	16.298
53	76:Run_53_Well_76_20170222-0355	15.033
54	76:Run_54_Well_76_20170222-0437	0
55	76:Run_55_Well_76_20170222-0520	0
56	76:Run_56_Well_76_20170222-0602	15.692
57	76:Run_57_Well_76_20170222-0644	16.008
58	76:Run_58_Well_76_20170222-0727	16.088
59	76:Run_59_Well_76_20170222-0809	15.403
60	76:Run_60_Well_76_20170222-0851	0
61	76:Run_61_Well_76_20170222-0934	18.487
62	76:Run_62_Well_76_20170222-1016	0
63	76:Run_63_Well_76_20170222-1059	19.565
64	76:Run_64_Well_76_20170222-1141	0
65	76:Run_65_Well_76_20170222-1223	0
66	76:Run_66_Well_76_20170222-1306	19.001
67	76:Run_67_Well_76_20170222-1348	0
68	76:Run_68_Well_76_20170222-1431	0
69	76:Run_69_Well_76_20170222-1513	18.88
70	76:Run_70_Well_76_20170222-1555	20.591
71	76:Run_71_Well_76_20170222-1638	0
72	76:Run_72_Well_76_20170222-1720	18.393
73	76:Run_73_Well_76_20170222-1802	17.951
74	76:Run_74_Well_76_20170222-1845	0
75	76:Run_75_Well_76_20170222-1927	0
76	76:Run_76_Well_76_20170222-2009	16.035
77	76:Run_77_Well_76_20170222-2052	21.864
78	76:Run_78_Well_76_20170222-2134	20.839
79	76:Run_79_Well_76_20170222-2217	19.769
80	76:Run_80_Well_76_20170222-2259	18.696
81	76:Run_81_Well_76_20170222-2341	16.8
82	76:Run_82_Well_76_20170223-0024	18.023
83	76:Run_83_Well_76_20170223-0106	18.045
84	76:Run_84_Well_76_20170223-0149	18.481
85	76:Run_85_Well_76_20170223-0231	19.405
86	76:Run_86_Well_76_20170223-0313	0
87	76:Run_87_Well_76_20170223-0356	17.678
88	76:Run_88_Well_76_20170223-0438	17.283
89	76:Run_89_Well_76_20170223-0521	19.834
90	76:Run_90_Well_76_20170223-0603	19.373
91	76:Run_91_Well_76_20170223-0645	17.834
92	76:Run_92_Well_76_20170223-0728	20.681
93	76:Run_93_Well_76_20170223-0810	18.057
94	76:Run_94_Well_76_20170223-0852	19.873
95	76:Run_95_Well_76_20170223-0935	0
96	76:Run_96_Well_76_20170223-1017	18.337
97	76:Run_97_Well_76_20170223-1100	17.48
98	76:Run_98_Well_76_20170223-1142	0
99	76:Run_99_Well_76_20170223-1224	0
100	76:Run_100_Well_76_20170223-1307	20.039
101	76:Run_101_Well_76_20170223-1349	0
102	76:Run_102_Well_76_20170223-1432	20.147
103	76:Run_103_Well_76_20170223-1514	20.044
104	76:Run_104_Well_76_20170223-1557	17.544
105	76:Run_105_Well_76_20170223-1639	18.8
106	76:Run_106_Well_76_20170223-1721	0
107	76:Run_107_Well_76_20170223-1804	20.752
108	76:Run_108_Well_76_20170223-1846	0
109	76:Run_109_Well_76_20170223-1929	0
110	76:Run_110_Well_76_20170223-2011	0
111	76:Run_111_Well_76_20170223-2053	22.267
112	76:Run_112_Well_76_20170223-2136	21.962
113	76:Run_113_Well_76_20170223-2218	0
114	76:Run_114_Well_76_20170223-2301	0
115	76:Run_115_Well_76_20170223-2343	23.421
116	76:Run_116_Well_76_20170224-0025	23.674
117	76:Run_117_Well_76_20170224-0108	22.903
118	76:Run_118_Well_76_20170224-0150	24.388
119	76:Run_119_Well_76_20170224-0233	22.559
120	76:Run_120_Well_76_20170224-0315	23.935
121	76:Run_121_Well_76_20170224-0357	23.57
122	76:Run_122_Well_76_20170224-0440	0
123	76:Run_123_Well_76_20170224-0522	22.236
124	76:Run_124_Well_76_20170224-0605	22.081
125	76:Run_125_Well_76_20170224-0647	21.461
126	76:Run_126_Well_76_20170224-0729	24.092
127	76:Run_127_Well_76_20170224-0812	22.771
128	76:Run_128_Well_76_20170224-0854	0
129	76:Run_129_Well_76_20170224-0936	0
130	76:Run_130_Well_76_20170224-1019	22.669
131	76:Run_131_Well_76_20170224-1101	22.472
132	76:Run_132_Well_76_20170224-1144	24.005
133	76:Run_133_Well_76_20170224-1226	0
134	76:Run_134_Well_76_20170224-1308	24.141
135	76:Run_135_Well_76_20170224-1351	23.087
136	76:Run_136_Well_76_20170224-1433	24.413
137	76:Run_137_Well_76_20170224-1516	24.306
138	76:Run_138_Well_76_20170224-1558	22.996
139	76:Run_139_Well_76_20170224-1640	0
140	76:Run_140_Well_76_20170224-1723	0
141	76:Run_141_Well_76_20170224-1805	26.28
142	76:Run_142_Well_76_20170224-1848	0
143	76:Run_143_Well_76_20170224-1930	0
144	76:Run_144_Well_76_20170224-2012	0
145	76:Run_145_Well_76_20170224-2055	29.676
146	76:Run_146_Well_76_20170224-2137	24.965
147	76:Run_147_Well_76_20170224-2220	27.06
148	76:Run_148_Well_76_20170224-2302	0
149	76:Run_149_Well_76_20170224-2344	0
150	76:Run_150_Well_76_20170225-0027	26.541
151	76:Run_151_Well_76_20170225-0109	25.979
152	76:Run_152_Well_76_20170225-0152	28.178
153	76:Run_153_Well_76_20170225-0234	28.692
154	76:Run_154_Well_76_20170225-0316	27.459
155	76:Run_155_Well_76_20170225-0359	26.804
156	76:Run_156_Well_76_20170225-0441	23.525
157	76:Run_157_Well_76_20170225-0524	0
158	76:Run_158_Well_76_20170225-0606	30.537
159	76:Run_159_Well_76_20170225-0648	0
160	76:Run_160_Well_76_20170225-0731	0
161	76:Run_161_Well_76_20170225-0813	28.425
162	76:Run_162_Well_76_20170225-0855	0
163	76:Run_163_Well_76_20170225-0938	26.113
164	76:Run_165_Well_76_20170225-1103	0
165	76:Run_166_Well_76_20170225-1145	0
166	76:Run_167_Well_76_20170225-1227	0
167	76:Run_168_Well_76_20170225-1310	0
168	76:Run_169_Well_76_20170225-1352	30.291
169	76:Run_170_Well_76_20170225-1435	27.229
170	76:Run_171_Well_76_20170225-1517	26.283
171	76:Run_172_Well_76_20170225-1559	28.435
172	76:Run_173_Well_76_20170225-1642	30.423
173	76:Run_174_Well_76_20170225-1724	0
174	76:Run_175_Well_76_20170225-1807	0
175	76:Run_176_Well_76_20170225-1849	0
176	76:Run_177_Well_76_20170225-1931	0
177	76:Run_178_Well_76_20170225-2014	0
178	76:Run_179_Well_76_20170225-2056	0
179	76:Run_180_Well_76_20170225-2139	0
180	76:Run_181_Well_76_20170225-2221	0
181	76:Run_182_Well_76_20170225-2303	0
182	76:Run_183_Well_76_20170225-2346	0
183	76:Run_184_Well_76_20170226-0028	0
184	76:Run_185_Well_76_20170226-0111	0
185	76:Run_186_Well_76_20170226-0153	0
186	76:Run_187_Well_76_20170226-0236	0
187	76:Run_188_Well_76_20170226-0318	0
188	76:Run_189_Well_76_20170226-0400	0
189	76:Run_190_Well_76_20170226-0443	0
190	76:Run_191_Well_76_20170226-0525	0
191	76:Run_192_Well_76_20170226-0608	0
192	76:Run_193_Well_76_20170226-0650	0
193	76:Run_194_Well_76_20170226-0732	0
194	76:Run_195_Well_76_20170226-0815	0
195	76:Run_196_Well_76_20170226-0857	0
196	76:Run_197_Well_76_20170226-0939	30.635
197	76:Run_198_Well_76_20170226-1022	0
198	76:Run_199_Well_76_20170226-1104	28.846
199	76:Run_200_Well_76_20170226-1147	29.937
200	76:Run_201_Well_76_20170226-1229	29.002
201	76:Run_202_Well_76_20170226-1311	31.34
202	76:Run_203_Well_76_20170226-1354	30.472
203	76:Run_204_Well_76_20170226-1436	28.568
204	76:Run_205_Well_76_20170226-1519	29.868
205	76:Run_206_Well_76_20170226-1601	29.547
206	76:Run_207_Well_76_20170226-1644	0
207	76:Run_208_Well_76_20170226-1726	0
208	76:Run_209_Well_76_20170226-1808	0
209	76:Run_210_Well_76_20170226-1851	0
210	76:Run_211_Well_76_20170226-1933	41.304
211	76:Run_212_Well_76_20170226-2015	0
212	76:Run_213_Well_76_20170226-2058	41
213	76:Run_214_Well_76_20170226-2140	42.146
214	76:Run_215_Well_76_20170226-2223	0
215	76:Run_216_Well_76_20170226-2305	37.792
216	76:Run_217_Well_76_20170226-2347	0
217	76:Run_218_Well_76_20170227-0030	38.149
218	76:Run_219_Well_76_20170227-0112	37.21
219	76:Run_220_Well_76_20170227-0154	38.023
220	76:Run_221_Well_76_20170227-0237	37.596
221	76:Run_222_Well_76_20170227-0319	0
222	76:Run_223_Well_76_20170227-0402	39.294
223	76:Run_224_Well_76_20170227-0444	40.827
224	76:Run_225_Well_76_20170227-0527	0
225	76:Run_226_Well_76_20170227-0609	0
226	76:Run_227_Well_76_20170227-0651	37.903
227	76:Run_228_Well_76_20170227-0734	0
228	76:Run_229_Well_76_20170227-0816	38.97
229	76:Run_230_Well_76_20170227-0859	0
230	76:Run_231_Well_76_20170227-0941	0
231	76:Run_232_Well_76_20170227-1023	39.726
232	76:Run_233_Well_76_20170227-1106	0
233	76:Run_234_Well_76_20170227-1148	0
234	76:Run_235_Well_76_20170227-1231	0
235	76:Run_236_Well_76_20170227-1313	0
236	76:Run_237_Well_76_20170227-1355	0
237	76:Run_238_Well_76_20170227-1437	39.694
238	76:Run_239_Well_76_20170227-1520	40.773
239	76:Run_240_Well_76_20170227-1602	0
240	76:Run_241_Well_76_20170227-1645	0
241	76:Run_242_Well_76_20170227-1727	43.134
242	76:Run_243_Well_76_20170227-1810	0
243	76:Run_244_Well_76_20170227-1852	0
244	76:Run_245_Well_76_20170227-1934	43.658
245	76:Run_246_Well_76_20170227-2017	0
246	76:Run_247_Well_76_20170227-2059	0
247	76:Run_248_Well_76_20170227-2142	40.362
248	76:Run_249_Well_76_20170227-2224	0
249	76:Run_250_Well_76_20170227-2306	0
250	76:Run_251_Well_76_20170227-2349	0
251	76:Run_252_Well_76_20170228-0031	48.638
252	76:Run_253_Well_76_20170228-0113	44.598
253	76:Run_254_Well_76_20170228-0156	0
254	76:Run_255_Well_76_20170228-0238	0
255	76:Run_256_Well_76_20170228-0321	0
256	76:Run_257_Well_76_20170228-0403	0
257	76:Run_258_Well_76_20170228-0445	0
258	76:Run_259_Well_76_20170228-0528	41.771
259	76:Run_260_Well_76_20170228-0610	0
260	76:Run_261_Well_76_20170228-0653	0
261	76:Run_262_Well_76_20170228-0735	0
262	76:Run_264_Well_76_20170228-0900	0
263	76:Run_265_Well_76_20170228-0942	42.471
264	76:Run_263_Well_76_20170228-0818	44.503
265	76:Run_266_Well_76_20170228-1025	46.519
266	76:Run_267_Well_76_20170228-1107	0
267	76:Run_268_Well_76_20170228-1149	0
268	76:Run_269_Well_76_20170228-1232	0
269	76:Run_270_Well_76_20170228-1314	0
270	76:Run_271_Well_76_20170228-1356	0
271	76:Run_272_Well_76_20170228-1439	0
272	76:Run_273_Well_76_20170228-1521	40.881
273	76:Run_274_Well_76_20170228-1604	0
274	76:Run_275_Well_76_20170228-1646	47.461
275	76:Run_276_Well_76_20170228-1728	44.942
276	76:Run_277_Well_76_20170228-1811	0
277	76:Run_278_Well_76_20170228-1853	0
278	76:Run_279_Well_76_20170228-1936	0
279	76:Run_280_Well_76_20170228-2018	0
280	76:Run_281_Well_76_20170228-2100	0
281	76:Run_282_Well_76_20170228-2143	44.777
282	76:Run_283_Well_76_20170228-2225	47.982
283	76:Run_284_Well_76_20170228-2307	0
284	76:Run_285_Well_76_20170228-2350	0
285	76:Run_286_Well_76_20170301-0032	0
286	76:Run_287_Well_76_20170301-0115	0
287	76:Run_288_Well_76_20170301-0157	0
288	76:Run_289_Well_76_20170301-0240	50.078
289	76:Run_290_Well_76_20170301-0322	50.16
290	76:Run_291_Well_76_20170301-0404	0
291	76:Run_292_Well_76_20170301-0447	48.564
292	76:Run_293_Well_76_20170301-0529	0
293	76:Run_294_Well_76_20170301-0611	0
294	76:Run_295_Well_76_20170301-0654	0
295	76:Run_296_Well_76_20170301-0736	0
296	76:Run_297_Well_76_20170301-0819	52.241
297	76:Run_298_Well_76_20170301-0901	0
298	76:Run_299_Well_76_20170301-0943	0
299	76:Run_300_Well_76_20170301-1026	48.677
300	76:Run_301_Well_76_20170301-1108	53.676
301	76:Run_302_Well_76_20170301-1150	0
302	76:Run_303_Well_76_20170301-1233	0
303	76:Run_304_Well_76_20170301-1315	0
304	76:Run_305_Well_76_20170301-1358	47.726
305	76:Run_306_Well_76_20170301-1440	0
306	76:Run_307_Well_76_20170301-1522	0
307	76:Run_308_Well_76_20170301-1605	0
308	76:Run_309_Well_76_20170301-1647	0
309	76:Run_310_Well_76_20170301-1730	52.178
310	76:Run_311_Well_76_20170301-1812	53.509
311	76:Run_312_Well_76_20170301-1854	0
312	76:Run_313_Well_76_20170301-1937	0
313	76:Run_314_Well_76_20170301-2019	0
314	76:Run_315_Well_76_20170301-2101	57.814
315	76:Run_316_Well_76_20170301-2144	55.073
316	76:Run_317_Well_76_20170301-2226	51.932
317	76:Run_318_Well_76_20170301-2309	0
318	76:Run_319_Well_76_20170301-2351	0
319	76:Run_320_Well_76_20170302-0033	0
320	76:Run_321_Well_76_20170302-0116	57.989
321	76:Run_322_Well_76_20170302-0158	0
322	76:Run_323_Well_76_20170302-0241	0
323	76:Run_324_Well_76_20170302-0323	0
324	76:Run_325_Well_76_20170302-0405	0
325	76:Run_326_Well_76_20170302-0448	61.602
326	76:Run_327_Well_76_20170302-0530	0
327	76:Run_328_Well_76_20170302-0612	60.185
328	76:Run_329_Well_76_20170302-0655	0
329	76:Run_330_Well_76_20170302-0737	0
330	76:Run_331_Well_76_20170302-0820	0
331	76:Run_332_Well_76_20170302-0902	0
332	76:Run_333_Well_76_20170302-0944	0
333	76:Run_334_Well_76_20170302-1027	57.351
334	76:Run_335_Well_76_20170302-1109	0
335	76:Run_336_Well_76_20170302-1152	0
336	76:Run_337_Well_76_20170302-1234	0
337	76:Run_338_Well_76_20170302-1316	0
338	76:Run_339_Well_76_20170302-1359	0
339	76:Run_340_Well_76_20170302-1441	0
340	76:Run_341_Well_76_20170302-1524	63.097
341	76:Run_342_Well_76_20170302-1606	56.336
342	76:Run_343_Well_76_20170302-1648	0
343	76:Run_344_Well_76_20170302-1731	0
344	76:Run_345_Well_76_20170302-1813	0
345	76:Run_346_Well_76_20170302-1855	0
346	76:Run_347_Well_76_20170302-1938	0
347	76:Run_348_Well_76_20170302-2020	52.393
348	76:Run_349_Well_76_20170302-2102	0
349	76:Run_350_Well_76_20170302-2145	0
350	76:Run_351_Well_76_20170302-2227	63.325
351	76:Run_352_Well_76_20170302-2309	64.624
352	76:Run_353_Well_76_20170302-2352	0
353	76:Run_354_Well_76_20170303-0034	0
354	76:Run_355_Well_76_20170303-0117	0
355	76:Run_356_Well_76_20170303-0159	0
356	76:Run_357_Well_76_20170303-0241	66.417
357	76:Run_358_Well_76_20170303-0324	0
358	76:Run_359_Well_76_20170303-0406	65.048
359	76:Run_360_Well_76_20170303-0449	0
360	76:Run_361_Well_76_20170303-0531	0
361	76:Run_362_Well_76_20170303-0613	0
362	76:Run_363_Well_76_20170303-0656	0
363	76:Run_364_Well_76_20170303-0738	0
364	76:Run_365_Well_76_20170303-0821	0
365	76:Run_366_Well_76_20170303-0903	64.267
366	76:Run_367_Well_76_20170303-0945	0
367	76:Run_368_Well_76_20170303-1028	71.502
368	76:Run_369_Well_76_20170303-1110	0
369	76:Run_370_Well_76_20170303-1152	0
370	76:Run_371_Well_76_20170303-1235	0
371	76:Run_372_Well_76_20170303-1317	67.965
372	76:Run_373_Well_76_20170303-1400	66.196
373	76:Run_374_Well_76_20170303-1442	0
374	76:Run_375_Well_76_20170303-1524	66.897
375	76:Run_376_Well_76_20170303-1607	0
376	76:Run_377_Well_76_20170303-1649	0
377	76:Run_378_Well_76_20170303-1731	0
378	76:Run_379_Well_76_20170303-1814	68.007
379	76:Run_380_Well_76_20170303-1856	72.35
380	76:Run_381_Well_76_20170303-1939	0
381	76:Run_382_Well_76_20170303-2021	69.228
382	76:Run_383_Well_76_20170303-2103	73.145
383	76:Run_384_Well_76_20170303-2146	0
384	76:Run_385_Well_76_20170303-2228	0
385	76:Run_386_Well_76_20170303-2311	62.548
386	76:Run_387_Well_76_20170303-2353	0
387	76:Run_388_Well_76_20170304-0035	0
388	76:Run_389_Well_76_20170304-0118	0
389	76:Run_390_Well_76_20170304-0200	69.989
390	76:Run_391_Well_76_20170304-0243	0
391	76:Run_392_Well_76_20170304-0325	74.127
392	76:Run_393_Well_76_20170304-0407	0
393	76:Run_394_Well_76_20170304-0450	70.677
394	76:Run_395_Well_76_20170304-0532	0
395	76:Run_396_Well_76_20170304-0615	0
396	76:Run_397_Well_76_20170304-0657	0
397	76:Run_398_Well_76_20170304-0739	63.953
398	76:Run_399_Well_76_20170304-0822	64.661
399	76:Run_400_Well_76_20170304-0904	0
400	76:Run_401_Well_76_20170304-0947	72.154
401	76:Run_402_Well_76_20170304-1029	60.116
402	76:Run_403_Well_76_20170304-1111	72.197
403	76:Run_404_Well_76_20170304-1154	0
404	76:Run_405_Well_76_20170304-1236	69.327
405	76:Run_406_Well_76_20170304-1319	0
406	76:Run_407_Well_76_20170304-1401	0
407	76:Run_408_Well_76_20170304-1443	0
408	76:Run_409_Well_76_20170304-1526	0
409	76:Run_410_Well_76_20170304-1608	0
410	76:Run_411_Well_76_20170304-1651	0
411	76:Run_412_Well_76_20170304-1733	0
412	76:Run_413_Well_76_20170304-1815	64.353
413	76:Run_414_Well_76_20170304-1858	0
414	76:Run_415_Well_76_20170304-1940	0
415	76:Run_416_Well_76_20170304-2023	0
416	76:Run_417_Well_76_20170304-2105	0
417	76:Run_418_Well_76_20170304-2147	0
418	76:Run_419_Well_76_20170304-2230	68.178
419	76:Run_420_Well_76_20170304-2312	73.147
420	76:Run_421_Well_76_20170304-2354	69.759
421	76:Run_422_Well_76_20170305-0037	73.914
422	76:Run_423_Well_76_20170305-0119	75.013
423	76:Run_424_Well_76_20170305-0201	70.033
424	76:Run_425_Well_76_20170305-0244	70.063
425	76:Run_426_Well_76_20170305-0326	70.308
426	76:Run_427_Well_76_20170305-0409	72.39
427	76:Run_428_Well_76_20170305-0451	0
428	76:Run_429_Well_76_20170305-0533	0
429	76:Run_430_Well_76_20170305-0616	0
430	76:Run_431_Well_76_20170305-0658	0
431	76:Run_432_Well_76_20170305-0741	0
432	76:Run_433_Well_76_20170305-0823	0
433	76:Run_434_Well_76_20170305-0905	0
434	76:Run_435_Well_76_20170305-0948	0
435	76:Run_436_Well_76_20170305-1030	0
436	76:Run_437_Well_76_20170305-1113	0
437	76:Run_438_Well_76_20170305-1155	75.44
438	76:Run_439_Well_76_20170305-1237	0
439	76:Run_440_Well_76_20170305-1320	82.748
440	76:Run_441_Well_76_20170305-1402	0
441	76:Run_442_Well_76_20170305-1445	0
442	76:Run_443_Well_76_20170305-1527	0
443	76:Run_444_Well_76_20170305-1609	0
444	76:Run_445_Well_76_20170305-1652	0
445	76:Run_446_Well_76_20170305-1734	0
446	76:Run_447_Well_76_20170305-1817	0
447	76:Run_448_Well_76_20170305-1859	0
448	76:Run_449_Well_76_20170305-1941	0
449	76:Run_450_Well_76_20170305-2024	0
450	76:Run_451_Well_76_20170305-2106	0
451	76:Run_452_Well_76_20170305-2149	0
452	76:Run_453_Well_76_20170305-2231	0
