# Supplementary material for: An affordable and automated imaging approach to acquire highly resolved individual data—an example of copepod growth in response to multiple stressors
Source: PeerJ. 2019 Apr 19;7:e6776. doi: 10.7717/peerj.6776 (PMC6476288; doi:10.7717/peerj.6776)
Supplement: Supplemental Information 1 — This zip file contains individual data files as they were acquired by the automatized platform, with each file representing measurements from one individual well plate. It also contains a table which links each file to information about the experimental treatments to which each individual was subjected. [file peerj-07-6776-s001.zip › Supplemental Data S2/Well_6_dat.csv]

Picnr	Label	Length
1	6:Run_1_Well_6_20170220-1439	7.616
2	6:Run_2_Well_6_20170220-1522	0
3	6:Run_3_Well_6_20170220-1604	0
4	6:Run_4_Well_6_20170220-1646	0
5	6:Run_5_Well_6_20170220-1729	8.602
6	6:Run_6_Well_6_20170220-1811	10.296
7	6:Run_7_Well_6_20170220-1853	0
8	6:Run_8_Well_6_20170220-1936	10.77
9	6:Run_9_Well_6_20170220-2018	11.18
10	6:Run_11_Well_6_20170220-2143	8.944
11	6:Run_10_Well_6_20170220-2101	0
12	6:Run_11_Well_6_20170220-2143	10.296
13	6:Run_12_Well_6_20170220-2225	9.899
14	6:Run_13_Well_6_20170220-2308	10.198
15	6:Run_14_Well_6_20170220-2350	12.166
16	6:Run_15_Well_6_20170221-0033	11.18
17	6:Run_16_Well_6_20170221-0115	8.602
18	6:Run_17_Well_6_20170221-0158	0
19	6:Run_18_Well_6_20170221-0240	9.434
20	6:Run_19_Well_6_20170221-0322	0
21	6:Run_20_Well_6_20170221-0405	0
22	6:Run_21_Well_6_20170221-0447	12.369
23	6:Run_22_Well_6_20170221-0530	0
24	6:Run_23_Well_6_20170221-0612	10.296
25	6:Run_24_Well_6_20170221-0654	0
26	6:Run_25_Well_6_20170221-0737	0
27	6:Run_26_Well_6_20170221-0819	10.77
28	6:Run_27_Well_6_20170221-0901	0
29	6:Run_28_Well_6_20170221-0944	0
30	6:Run_29_Well_6_20170221-1026	0
31	6:Run_30_Well_6_20170221-1109	0
32	6:Run_31_Well_6_20170221-1151	12
33	6:Run_32_Well_6_20170221-1233	0
34	6:Run_33_Well_6_20170221-1316	0
35	6:Run_34_Well_6_20170221-1358	13.416
36	6:Run_35_Well_6_20170221-1440	14.036
37	6:Run_36_Well_6_20170221-1523	0
38	6:Run_37_Well_6_20170221-1605	0
39	6:Run_38_Well_6_20170221-1647	0
40	6:Run_39_Well_6_20170221-1730	15
41	6:Run_40_Well_6_20170221-1812	13.601
42	6:Run_41_Well_6_20170221-1855	15
43	6:Run_42_Well_6_20170221-1937	13.892
44	6:Run_43_Well_6_20170221-2020	14.142
45	6:Run_44_Well_6_20170221-2102	0
46	6:Run_45_Well_6_20170221-2144	0
47	6:Run_46_Well_6_20170221-2227	13.342
48	6:Run_47_Well_6_20170221-2309	0
49	6:Run_48_Well_6_20170221-2352	14.318
50	6:Run_49_Well_6_20170222-0034	12.083
51	6:Run_50_Well_6_20170222-0116	15.264
52	6:Run_51_Well_6_20170222-0159	13
53	6:Run_52_Well_6_20170222-0241	0
54	6:Run_53_Well_6_20170222-0324	14.213
55	6:Run_54_Well_6_20170222-0406	14.036
56	6:Run_55_Well_6_20170222-0448	0
57	6:Run_56_Well_6_20170222-0531	12.042
58	6:Run_57_Well_6_20170222-0613	0
59	6:Run_58_Well_6_20170222-0656	13.342
60	6:Run_59_Well_6_20170222-0738	12.806
61	6:Run_60_Well_6_20170222-0820	14.866
62	6:Run_61_Well_6_20170222-0903	12.166
63	6:Run_62_Well_6_20170222-0945	15.652
64	6:Run_63_Well_6_20170222-1027	0
65	6:Run_64_Well_6_20170222-1110	16.125
66	6:Run_65_Well_6_20170222-1152	0
67	6:Run_66_Well_6_20170222-1234	0
68	6:Run_67_Well_6_20170222-1317	0
69	6:Run_68_Well_6_20170222-1359	19.026
70	6:Run_69_Well_6_20170222-1442	0
71	6:Run_70_Well_6_20170222-1524	0
72	6:Run_71_Well_6_20170222-1607	0
73	6:Run_72_Well_6_20170222-1649	0
74	6:Run_73_Well_6_20170222-1731	19.235
75	6:Run_74_Well_6_20170222-1814	18.385
76	6:Run_75_Well_6_20170222-1856	18.028
77	6:Run_76_Well_6_20170222-1938	18.682
78	6:Run_77_Well_6_20170222-2021	0
79	6:Run_78_Well_6_20170222-2103	18.385
80	6:Run_79_Well_6_20170222-2145	20.025
81	6:Run_80_Well_6_20170222-2228	19.439
82	6:Run_81_Well_6_20170222-2310	18.868
83	6:Run_82_Well_6_20170222-2353	0
84	6:Run_83_Well_6_20170223-0035	18.788
85	6:Run_84_Well_6_20170223-0117	0
86	6:Run_85_Well_6_20170223-0200	18.788
87	6:Run_86_Well_6_20170223-0242	0
88	6:Run_87_Well_6_20170223-0324	19.209
89	6:Run_88_Well_6_20170223-0407	0
90	6:Run_89_Well_6_20170223-0449	0
91	6:Run_90_Well_6_20170223-0532	0
92	6:Run_91_Well_6_20170223-0614	0
93	6:Run_92_Well_6_20170223-0657	0
94	6:Run_93_Well_6_20170223-0739	0
95	6:Run_94_Well_6_20170223-0821	0
96	6:Run_95_Well_6_20170223-0904	19.799
97	6:Run_96_Well_6_20170223-0946	20
98	6:Run_97_Well_6_20170223-1028	21.954
99	6:Run_98_Well_6_20170223-1111	0
100	6:Run_99_Well_6_20170223-1153	0
101	6:Run_100_Well_6_20170223-1236	0
102	6:Run_101_Well_6_20170223-1318	0
103	6:Run_102_Well_6_20170223-1401	24.207
104	6:Run_103_Well_6_20170223-1443	23.195
105	6:Run_104_Well_6_20170223-1525	23.022
106	6:Run_105_Well_6_20170223-1608	0
107	6:Run_106_Well_6_20170223-1650	0
108	6:Run_107_Well_6_20170223-1732	24.187
109	6:Run_108_Well_6_20170223-1815	0
110	6:Run_109_Well_6_20170223-1857	23.087
111	6:Run_110_Well_6_20170223-1940	22.472
112	6:Run_111_Well_6_20170223-2022	0
113	6:Run_112_Well_6_20170223-2105	0
114	6:Run_113_Well_6_20170223-2147	0
115	6:Run_114_Well_6_20170223-2229	0
116	6:Run_115_Well_6_20170223-2312	0
117	6:Run_116_Well_6_20170223-2354	22.023
118	6:Run_117_Well_6_20170224-0037	21.954
119	6:Run_118_Well_6_20170224-0119	23.195
120	6:Run_119_Well_6_20170224-0201	0
121	6:Run_120_Well_6_20170224-0244	24.352
122	6:Run_121_Well_6_20170224-0326	23.601
123	6:Run_122_Well_6_20170224-0409	0
124	6:Run_123_Well_6_20170224-0451	25.807
125	6:Run_124_Well_6_20170224-0533	0
126	6:Run_125_Well_6_20170224-0616	0
127	6:Run_126_Well_6_20170224-0658	0
128	6:Run_127_Well_6_20170224-0740	25.298
129	6:Run_128_Well_6_20170224-0823	25.239
130	6:Run_129_Well_6_20170224-0905	0
131	6:Run_130_Well_6_20170224-0948	22.361
132	6:Run_131_Well_6_20170224-1030	0
133	6:Run_132_Well_6_20170224-1112	25
134	6:Run_133_Well_6_20170224-1155	21.954
135	6:Run_134_Well_6_20170224-1237	24.331
136	6:Run_135_Well_6_20170224-1319	25.239
137	6:Run_136_Well_6_20170224-1402	0
138	6:Run_137_Well_6_20170224-1444	26.249
139	6:Run_138_Well_6_20170224-1527	25.495
140	6:Run_139_Well_6_20170224-1609	0
141	6:Run_140_Well_6_20170224-1652	0
142	6:Run_141_Well_6_20170224-1734	0
143	6:Run_142_Well_6_20170224-1816	0
144	6:Run_143_Well_6_20170224-1859	0
145	6:Run_144_Well_6_20170224-1941	25.807
146	6:Run_145_Well_6_20170224-2024	26.571
147	6:Run_146_Well_6_20170224-2106	26.019
148	6:Run_147_Well_6_20170224-2148	0
149	6:Run_148_Well_6_20170224-2231	0
150	6:Run_149_Well_6_20170224-2313	0
151	6:Run_150_Well_6_20170224-2355	0
152	6:Run_151_Well_6_20170225-0038	0
153	6:Run_152_Well_6_20170225-0120	0
154	6:Run_153_Well_6_20170225-0203	0
155	6:Run_154_Well_6_20170225-0245	0
156	6:Run_155_Well_6_20170225-0328	0
157	6:Run_156_Well_6_20170225-0410	0
158	6:Run_157_Well_6_20170225-0452	0
159	6:Run_158_Well_6_20170225-0535	0
160	6:Run_159_Well_6_20170225-0617	0
161	6:Run_160_Well_6_20170225-0659	0
162	6:Run_161_Well_6_20170225-0742	0
163	6:Run_162_Well_6_20170225-0824	29.206
164	6:Run_163_Well_6_20170225-0907	27.459
165	6:Run_164_Well_6_20170225-0949	28.018
166	6:Run_165_Well_6_20170225-1032	25.239
167	6:Run_166_Well_6_20170225-1114	28.16
168	6:Run_167_Well_6_20170225-1156	0
169	6:Run_168_Well_6_20170225-1239	0
170	6:Run_169_Well_6_20170225-1321	30.017
171	6:Run_170_Well_6_20170225-1403	28.844
172	6:Run_171_Well_6_20170225-1446	28.844
173	6:Run_172_Well_6_20170225-1528	0
174	6:Run_173_Well_6_20170225-1611	0
175	6:Run_174_Well_6_20170225-1653	0
176	6:Run_175_Well_6_20170225-1735	0
177	6:Run_176_Well_6_20170225-1818	0
178	6:Run_177_Well_6_20170225-1900	0
179	6:Run_178_Well_6_20170225-1942	0
180	6:Run_179_Well_6_20170225-2025	29
181	6:Run_180_Well_6_20170225-2107	25.71
182	6:Run_181_Well_6_20170225-2150	0
183	6:Run_182_Well_6_20170225-2232	0
184	6:Run_183_Well_6_20170225-2315	28.792
185	6:Run_184_Well_6_20170225-2357	28.601
186	6:Run_185_Well_6_20170226-0039	31.145
187	6:Run_186_Well_6_20170226-0122	28.178
188	6:Run_187_Well_6_20170226-0204	29.682
189	6:Run_188_Well_6_20170226-0247	34.482
190	6:Run_189_Well_6_20170226-0329	0
191	6:Run_190_Well_6_20170226-0412	0
192	6:Run_191_Well_6_20170226-0454	0
193	6:Run_192_Well_6_20170226-0537	36.401
194	6:Run_193_Well_6_20170226-0619	0
195	6:Run_194_Well_6_20170226-0701	0
196	6:Run_195_Well_6_20170226-0744	0
197	6:Run_196_Well_6_20170226-0826	0
198	6:Run_197_Well_6_20170226-0908	0
199	6:Run_198_Well_6_20170226-0951	0
200	6:Run_199_Well_6_20170226-1033	37.643
201	6:Run_200_Well_6_20170226-1115	39
202	6:Run_201_Well_6_20170226-1158	0
203	6:Run_202_Well_6_20170226-1240	38.949
204	6:Run_203_Well_6_20170226-1323	0
205	6:Run_204_Well_6_20170226-1405	42.059
206	6:Run_205_Well_6_20170226-1447	36.213
207	6:Run_206_Well_6_20170226-1530	0
208	6:Run_207_Well_6_20170226-1612	0
209	6:Run_208_Well_6_20170226-1655	0
210	6:Run_209_Well_6_20170226-1737	34.059
211	6:Run_210_Well_6_20170226-1820	33.941
212	6:Run_211_Well_6_20170226-1902	0
213	6:Run_212_Well_6_20170226-1944	0
214	6:Run_213_Well_6_20170226-2027	0
215	6:Run_213_Well_6_20170226-2027	35.693
216	6:Run_214_Well_6_20170226-2109	38.419
217	6:Run_215_Well_6_20170226-2151	0
218	6:Run_216_Well_6_20170226-2234	0
219	6:Run_217_Well_6_20170226-2316	37.121
220	6:Run_218_Well_6_20170226-2359	39.408
221	6:Run_219_Well_6_20170227-0041	37.108
222	6:Run_220_Well_6_20170227-0123	38.328
223	6:Run_221_Well_6_20170227-0206	40.497
224	6:Run_222_Well_6_20170227-0248	0
225	6:Run_223_Well_6_20170227-0331	0
226	6:Run_224_Well_6_20170227-0413	0
227	6:Run_225_Well_6_20170227-0455	40.311
228	6:Run_226_Well_6_20170227-0538	46.239
229	6:Run_227_Well_6_20170227-0620	46.624
230	6:Run_228_Well_6_20170227-0703	0
231	6:Run_229_Well_6_20170227-0745	41.617
232	6:Run_230_Well_6_20170227-0827	0
233	6:Run_231_Well_6_20170227-0910	0
234	6:Run_232_Well_6_20170227-0952	0
235	6:Run_233_Well_6_20170227-1035	0
236	6:Run_234_Well_6_20170227-1117	42
237	6:Run_235_Well_6_20170227-1159	43.829
238	6:Run_236_Well_6_20170227-1242	40.361
239	6:Run_237_Well_6_20170227-1324	0
240	6:Run_238_Well_6_20170227-1406	42.521
241	6:Run_239_Well_6_20170227-1449	0
242	6:Run_240_Well_6_20170227-1531	40.311
243	6:Run_241_Well_6_20170227-1614	0
244	6:Run_242_Well_6_20170227-1656	0
245	6:Run_243_Well_6_20170227-1738	0
246	6:Run_244_Well_6_20170227-1821	0
247	6:Run_245_Well_6_20170227-1903	0
248	6:Run_246_Well_6_20170227-1945	42.426
249	6:Run_247_Well_6_20170227-2028	0
250	6:Run_248_Well_6_20170227-2110	46.573
251	6:Run_249_Well_6_20170227-2153	45.618
252	6:Run_250_Well_6_20170227-2235	42.297
253	6:Run_251_Well_6_20170227-2318	44.643
254	6:Run_252_Well_6_20170228-0000	45.31
255	6:Run_253_Well_6_20170228-0042	0
256	6:Run_254_Well_6_20170228-0125	0
257	6:Run_255_Well_6_20170228-0207	0
258	6:Run_256_Well_6_20170228-0249	0
259	6:Run_257_Well_6_20170228-0332	0
260	6:Run_258_Well_6_20170228-0414	45
261	6:Run_259_Well_6_20170228-0457	44.598
262	6:Run_260_Well_6_20170228-0539	44.011
263	6:Run_261_Well_6_20170228-0621	47.074
264	6:Run_262_Well_6_20170228-0704	50
265	6:Run_263_Well_6_20170228-0746	0
266	6:Run_264_Well_6_20170228-0829	0
267	6:Run_265_Well_6_20170228-0911	0
268	6:Run_266_Well_6_20170228-0954	0
269	6:Run_267_Well_6_20170228-1036	0
270	6:Run_268_Well_6_20170228-1118	0
271	6:Run_269_Well_6_20170228-1201	0
272	6:Run_270_Well_6_20170228-1243	51.313
273	6:Run_271_Well_6_20170228-1325	51.624
274	6:Run_272_Well_6_20170228-1408	48.332
275	6:Run_273_Well_6_20170228-1450	47.434
276	6:Run_274_Well_6_20170228-1532	0
277	6:Run_275_Well_6_20170228-1615	0
278	6:Run_276_Well_6_20170228-1657	0
279	6:Run_277_Well_6_20170228-1739	0
280	6:Run_278_Well_6_20170228-1822	0
281	6:Run_279_Well_6_20170228-1904	53.814
282	6:Run_280_Well_6_20170228-1947	52.644
283	6:Run_281_Well_6_20170228-2029	0
284	6:Run_282_Well_6_20170228-2112	52.658
285	6:Run_283_Well_6_20170228-2154	52.498
286	6:Run_284_Well_6_20170228-2236	0
287	6:Run_285_Well_6_20170228-2319	55.542
288	6:Run_286_Well_6_20170301-0001	52.038
289	6:Run_287_Well_6_20170301-0044	53.038
290	6:Run_288_Well_6_20170301-0126	53.452
291	6:Run_289_Well_6_20170301-0208	54.148
292	6:Run_290_Well_6_20170301-0251	0
293	6:Run_291_Well_6_20170301-0333	0
294	6:Run_292_Well_6_20170301-0416	57.144
295	6:Run_293_Well_6_20170301-0458	0
296	6:Run_294_Well_6_20170301-0540	56.569
297	6:Run_295_Well_6_20170301-0623	54.918
298	6:Run_296_Well_6_20170301-0705	0
299	6:Run_297_Well_6_20170301-0747	0
300	6:Run_298_Well_6_20170301-0830	0
301	6:Run_299_Well_6_20170301-0912	0
302	6:Run_300_Well_6_20170301-0955	54.632
303	6:Run_301_Well_6_20170301-1037	0
304	6:Run_302_Well_6_20170301-1119	0
305	6:Run_303_Well_6_20170301-1202	0
306	6:Run_304_Well_6_20170301-1244	57.706
307	6:Run_305_Well_6_20170301-1326	58.31
308	6:Run_306_Well_6_20170301-1409	0
309	6:Run_307_Well_6_20170301-1451	0
310	6:Run_308_Well_6_20170301-1534	0
311	6:Run_309_Well_6_20170301-1616	0
312	6:Run_310_Well_6_20170301-1658	0
313	6:Run_311_Well_6_20170301-1741	0
314	6:Run_312_Well_6_20170301-1823	0
315	6:Run_313_Well_6_20170301-1905	0
316	6:Run_314_Well_6_20170301-1948	62.642
317	6:Run_315_Well_6_20170301-2030	68.863
318	6:Run_316_Well_6_20170301-2113	60.133
319	6:Run_317_Well_6_20170301-2155	59.415
320	6:Run_318_Well_6_20170301-2237	0
321	6:Run_319_Well_6_20170301-2320	0
322	6:Run_320_Well_6_20170302-0002	63.632
323	6:Run_321_Well_6_20170302-0045	62.626
324	6:Run_322_Well_6_20170302-0127	0
325	6:Run_323_Well_6_20170302-0209	61.797
326	6:Run_324_Well_6_20170302-0252	0
327	6:Run_325_Well_6_20170302-0334	0
328	6:Run_326_Well_6_20170302-0417	58.863
329	6:Run_327_Well_6_20170302-0459	0
330	6:Run_328_Well_6_20170302-0541	0
331	6:Run_329_Well_6_20170302-0624	62.65
332	6:Run_330_Well_6_20170302-0706	61.853
333	6:Run_331_Well_6_20170302-0748	63.127
334	6:Run_332_Well_6_20170302-0831	0
335	6:Run_333_Well_6_20170302-0913	63.846
336	6:Run_334_Well_6_20170302-0956	68.782
337	6:Run_335_Well_6_20170302-1038	0
338	6:Run_336_Well_6_20170302-1120	70.661
339	6:Run_337_Well_6_20170302-1203	0
340	6:Run_338_Well_6_20170302-1245	0
341	6:Run_339_Well_6_20170302-1328	0
342	6:Run_340_Well_6_20170302-1410	0
343	6:Run_341_Well_6_20170302-1452	0
344	6:Run_342_Well_6_20170302-1535	0
345	6:Run_343_Well_6_20170302-1617	0
346	6:Run_344_Well_6_20170302-1700	0
347	6:Run_345_Well_6_20170302-1742	71.34
348	6:Run_346_Well_6_20170302-1824	72.548
349	6:Run_347_Well_6_20170302-1907	74.632
350	6:Run_348_Well_6_20170302-1949	0
351	6:Run_349_Well_6_20170302-2031	71.694
352	6:Run_350_Well_6_20170302-2113	0
353	6:Run_351_Well_6_20170302-2156	0
354	6:Run_352_Well_6_20170302-2238	76.538
355	6:Run_353_Well_6_20170302-2321	0
356	6:Run_354_Well_6_20170303-0003	0
357	6:Run_355_Well_6_20170303-0045	72.111
358	6:Run_356_Well_6_20170303-0128	73.742
359	6:Run_357_Well_6_20170303-0210	0
360	6:Run_358_Well_6_20170303-0253	0
361	6:Run_359_Well_6_20170303-0335	0
362	6:Run_360_Well_6_20170303-0417	79.31
363	6:Run_361_Well_6_20170303-0500	71.805
364	6:Run_362_Well_6_20170303-0542	79.076
365	6:Run_363_Well_6_20170303-0625	0
366	6:Run_364_Well_6_20170303-0707	0
367	6:Run_365_Well_6_20170303-0749	74.793
368	6:Run_366_Well_6_20170303-0832	0
369	6:Run_367_Well_6_20170303-0914	0
370	6:Run_368_Well_6_20170303-0957	68.71
371	6:Run_369_Well_6_20170303-1039	0
372	6:Run_370_Well_6_20170303-1121	0
373	6:Run_371_Well_6_20170303-1204	78.102
374	6:Run_372_Well_6_20170303-1246	82.565
375	6:Run_373_Well_6_20170303-1328	0
376	6:Run_374_Well_6_20170303-1411	0
377	6:Run_375_Well_6_20170303-1453	0
378	6:Run_376_Well_6_20170303-1536	0
379	6:Run_377_Well_6_20170303-1618	75.822
380	6:Run_378_Well_6_20170303-1700	0
381	6:Run_379_Well_6_20170303-1743	0
382	6:Run_380_Well_6_20170303-1825	0
383	6:Run_381_Well_6_20170303-1908	0
384	6:Run_382_Well_6_20170303-1950	0
385	6:Run_383_Well_6_20170303-2032	74.978
386	6:Run_384_Well_6_20170303-2115	81.075
387	6:Run_385_Well_6_20170303-2157	78.6
388	6:Run_386_Well_6_20170303-2239	75.392
389	6:Run_387_Well_6_20170303-2322	81.006
390	6:Run_388_Well_6_20170304-0004	0
391	6:Run_389_Well_6_20170304-0047	74.084
392	6:Run_390_Well_6_20170304-0129	77.621
393	6:Run_391_Well_6_20170304-0211	83.15
394	6:Run_392_Well_6_20170304-0254	0
395	6:Run_393_Well_6_20170304-0336	0
396	6:Run_394_Well_6_20170304-0419	82.565
397	6:Run_395_Well_6_20170304-0501	90.471
398	6:Run_396_Well_6_20170304-0543	0
399	6:Run_397_Well_6_20170304-0626	0
400	6:Run_398_Well_6_20170304-0708	93.626
401	6:Run_399_Well_6_20170304-0751	0
402	6:Run_400_Well_6_20170304-0833	0
403	6:Run_401_Well_6_20170304-0915	85.159
404	6:Run_402_Well_6_20170304-0958	0
405	6:Run_403_Well_6_20170304-1040	0
406	6:Run_404_Well_6_20170304-1123	0
407	6:Run_405_Well_6_20170304-1205	0
408	6:Run_406_Well_6_20170304-1247	0
409	6:Run_407_Well_6_20170304-1330	0
410	6:Run_408_Well_6_20170304-1412	83.672
411	6:Run_409_Well_6_20170304-1455	92.455
412	6:Run_410_Well_6_20170304-1537	81.223
413	6:Run_411_Well_6_20170304-1619	0
414	6:Run_412_Well_6_20170304-1702	0
415	6:Run_413_Well_6_20170304-1744	0
416	6:Run_414_Well_6_20170304-1826	0
417	6:Run_415_Well_6_20170304-1909	0
418	6:Run_416_Well_6_20170304-1951	0
419	6:Run_417_Well_6_20170304-2034	95.194
420	6:Run_418_Well_6_20170304-2116	95.755
421	6:Run_419_Well_6_20170304-2158	86.881
422	6:Run_420_Well_6_20170304-2241	95.588
423	6:Run_421_Well_6_20170304-2323	0
424	6:Run_422_Well_6_20170305-0006	92.882
425	6:Run_423_Well_6_20170305-0048	0
426	6:Run_424_Well_6_20170305-0130	0
427	6:Run_425_Well_6_20170305-0213	0
428	6:Run_426_Well_6_20170305-0255	0
429	6:Run_427_Well_6_20170305-0338	96.296
430	6:Run_428_Well_6_20170305-0420	0
431	6:Run_429_Well_6_20170305-0502	0
432	6:Run_430_Well_6_20170305-0545	0
433	6:Run_431_Well_6_20170305-0627	0
434	6:Run_432_Well_6_20170305-0709	98.595
435	6:Run_433_Well_6_20170305-0752	0
436	6:Run_434_Well_6_20170305-0834	0
437	6:Run_435_Well_6_20170305-0917	97.009
438	6:Run_436_Well_6_20170305-0959	0
439	6:Run_437_Well_6_20170305-1041	0
440	6:Run_438_Well_6_20170305-1124	0
441	6:Run_439_Well_6_20170305-1206	0
442	6:Run_440_Well_6_20170305-1249	0
443	6:Run_441_Well_6_20170305-1331	0
444	6:Run_442_Well_6_20170305-1413	0
445	6:Run_443_Well_6_20170305-1456	0
446	6:Run_444_Well_6_20170305-1538	0
447	6:Run_445_Well_6_20170305-1621	0
448	6:Run_446_Well_6_20170305-1703	0
449	6:Run_447_Well_6_20170305-1745	0
450	6:Run_448_Well_6_20170305-1828	0
451	6:Run_449_Well_6_20170305-1910	0
452	6:Run_450_Well_6_20170305-1952	0
453	6:Run_451_Well_6_20170305-2035	0
454	6:Run_452_Well_6_20170305-2117	0
455	6:Run_453_Well_6_20170305-2200	0
456	6:Run_454_Well_6_20170305-2242	0
