# Supplementary material for: An affordable and automated imaging approach to acquire highly resolved individual data—an example of copepod growth in response to multiple stressors
Source: PeerJ. 2019 Apr 19;7:e6776. doi: 10.7717/peerj.6776 (PMC6476288; doi:10.7717/peerj.6776)
Supplement: Supplemental Information 1 — This zip file contains individual data files as they were acquired by the automatized platform, with each file representing measurements from one individual well plate. It also contains a table which links each file to information about the experimental treatments to which each individual was subjected. [file peerj-07-6776-s001.zip › Supplemental Data S2/Well_14_dat.csv]

Picnr	Label	Length
1	14:Run_46_Well_14_20170221-2229	0
2	14:Run_47_Well_14_20170221-2311	13.499
3	14:Run_48_Well_14_20170221-2353	0
4	14:Run_49_Well_14_20170222-0036	9.911
5	14:Run_50_Well_14_20170222-0118	0
6	14:Run_51_Well_14_20170222-0201	0
7	14:Run_52_Well_14_20170222-0243	10.75
8	14:Run_53_Well_14_20170222-0325	0
9	14:Run_54_Well_14_20170222-0408	0
10	14:Run_55_Well_14_20170222-0450	9.179
11	14:Run_56_Well_14_20170222-0533	0
12	14:Run_57_Well_14_20170222-0615	9.014
13	14:Run_58_Well_14_20170222-0657	0
14	14:Run_59_Well_14_20170222-0740	10.308
15	14:Run_60_Well_14_20170222-0822	0
16	14:Run_61_Well_14_20170222-0904	0
17	14:Run_62_Well_14_20170222-0947	0
18	14:Run_1_Well_14_20170220-1441	0
19	14:Run_2_Well_14_20170220-1523	0
20	14:Run_3_Well_14_20170220-1606	10.77
21	14:Run_4_Well_14_20170220-1648	0
22	14:Run_5_Well_14_20170220-1731	0
23	14:Run_6_Well_14_20170220-1813	0
24	14:Run_7_Well_14_20170220-1855	11.543
25	14:Run_8_Well_14_20170220-1938	8.062
26	14:Run_9_Well_14_20170220-2020	9.925
27	14:Run_10_Well_14_20170220-2102	0
28	14:Run_11_Well_14_20170220-2145	0
29	14:Run_12_Well_14_20170220-2227	8.559
30	14:Run_13_Well_14_20170220-2310	10.404
31	14:Run_14_Well_14_20170220-2352	0
32	14:Run_15_Well_14_20170221-0035	8.944
33	14:Run_16_Well_14_20170221-0117	8.246
34	14:Run_17_Well_14_20170221-0159	9.657
35	14:Run_18_Well_14_20170221-0242	9.618
36	14:Run_19_Well_14_20170221-0324	0
37	14:Run_20_Well_14_20170221-0407	0
38	14:Run_21_Well_14_20170221-0449	10.296
39	14:Run_22_Well_14_20170221-0531	0
40	14:Run_23_Well_14_20170221-0614	10.404
41	14:Run_24_Well_14_20170221-0656	0
42	14:Run_25_Well_14_20170221-0739	0
43	14:Run_26_Well_14_20170221-0821	11.424
44	14:Run_27_Well_14_20170221-0903	0
45	14:Run_28_Well_14_20170221-0946	0
46	14:Run_29_Well_14_20170221-1028	0
47	14:Run_30_Well_14_20170221-1110	0
48	14:Run_31_Well_14_20170221-1153	10.77
49	14:Run_32_Well_14_20170221-1235	9.708
50	14:Run_33_Well_14_20170221-1317	10.062
51	14:Run_34_Well_14_20170221-1400	9.301
52	14:Run_35_Well_14_20170221-1442	0
53	14:Run_36_Well_14_20170221-1525	0
54	14:Run_37_Well_14_20170221-1607	0
55	14:Run_38_Well_14_20170221-1649	0
56	14:Run_39_Well_14_20170221-1732	11.673
57	14:Run_40_Well_14_20170221-1814	0
58	14:Run_41_Well_14_20170221-1857	0
59	14:Run_42_Well_14_20170221-1939	11
60	14:Run_43_Well_14_20170221-2021	0
61	14:Run_44_Well_14_20170221-2104	11
62	14:Run_45_Well_14_20170221-2146	10.548
63	14:Run_63_Well_14_20170222-1029	10.012
64	14:Run_64_Well_14_20170222-1112	10.259
65	14:Run_65_Well_14_20170222-1154	9.513
66	14:Run_66_Well_14_20170222-1236	0
67	14:Run_67_Well_14_20170222-1319	0
68	14:Run_68_Well_14_20170222-1401	11.102
69	14:Run_69_Well_14_20170222-1444	12.59
70	14:Run_70_Well_14_20170222-1526	11.853
71	14:Run_71_Well_14_20170222-1608	0
72	14:Run_72_Well_14_20170222-1651	0
73	14:Run_73_Well_14_20170222-1733	11.045
74	14:Run_74_Well_14_20170222-1816	0
75	14:Run_75_Well_14_20170222-1858	11.402
76	14:Run_76_Well_14_20170222-1940	10.7
77	14:Run_77_Well_14_20170222-2023	9.124
78	14:Run_78_Well_14_20170222-2105	0
79	14:Run_79_Well_14_20170222-2147	0
80	14:Run_80_Well_14_20170222-2230	11.413
81	14:Run_81_Well_14_20170222-2312	0
82	14:Run_82_Well_14_20170222-2354	10.308
83	14:Run_83_Well_14_20170223-0037	9.708
84	14:Run_84_Well_14_20170223-0119	11.336
85	14:Run_85_Well_14_20170223-0202	11.045
86	14:Run_86_Well_14_20170223-0244	12.207
87	14:Run_87_Well_14_20170223-0326	13.647
88	14:Run_88_Well_14_20170223-0409	13
89	14:Run_89_Well_14_20170223-0451	0
90	14:Run_90_Well_14_20170223-0534	11.8
91	14:Run_91_Well_14_20170223-0616	0
92	14:Run_92_Well_14_20170223-0658	13
93	14:Run_93_Well_14_20170223-0741	13.657
94	14:Run_94_Well_14_20170223-0823	0
95	14:Run_95_Well_14_20170223-0905	12.42
96	14:Run_96_Well_14_20170223-0948	12.5
97	14:Run_97_Well_14_20170223-1030	13.601
98	14:Run_98_Well_14_20170223-1113	13.086
99	14:Run_99_Well_14_20170223-1155	13.314
100	14:Run_100_Well_14_20170223-1237	10.92
101	14:Run_101_Well_14_20170223-1320	12.806
102	14:Run_102_Well_14_20170223-1402	12.207
103	14:Run_103_Well_14_20170223-1445	0
104	14:Run_104_Well_14_20170223-1527	0
105	14:Run_105_Well_14_20170223-1609	0
106	14:Run_106_Well_14_20170223-1652	0
107	14:Run_107_Well_14_20170223-1734	0
108	14:Run_108_Well_14_20170223-1817	11.045
109	14:Run_109_Well_14_20170223-1859	13.537
110	14:Run_110_Well_14_20170223-1942	13.463
111	14:Run_111_Well_14_20170223-2024	0
112	14:Run_112_Well_14_20170223-2106	14.534
113	14:Run_113_Well_14_20170223-2149	0
114	14:Run_114_Well_14_20170223-2231	12.903
115	14:Run_115_Well_14_20170223-2314	13.153
116	14:Run_116_Well_14_20170223-2356	13.01
117	14:Run_117_Well_14_20170224-0038	12.728
118	14:Run_118_Well_14_20170224-0121	13.892
119	14:Run_119_Well_14_20170224-0203	14.221
120	14:Run_120_Well_14_20170224-0246	12.54
121	14:Run_121_Well_14_20170224-0328	14.142
122	14:Run_122_Well_14_20170224-0410	13.829
123	14:Run_123_Well_14_20170224-0453	0
124	14:Run_124_Well_14_20170224-0535	0
125	14:Run_125_Well_14_20170224-0618	13.01
126	14:Run_126_Well_14_20170224-0700	12.5
127	14:Run_127_Well_14_20170224-0742	12.51
128	14:Run_128_Well_14_20170224-0825	14.08
129	14:Run_129_Well_14_20170224-0907	0
130	14:Run_130_Well_14_20170224-0949	11.102
131	14:Run_131_Well_14_20170224-1032	0
132	14:Run_132_Well_14_20170224-1114	0
133	14:Run_133_Well_14_20170224-1157	0
134	14:Run_134_Well_14_20170224-1239	0
135	14:Run_135_Well_14_20170224-1321	0
136	14:Run_136_Well_14_20170224-1404	0
137	14:Run_137_Well_14_20170224-1446	0
138	14:Run_138_Well_14_20170224-1529	0
139	14:Run_139_Well_14_20170224-1611	0
140	14:Run_140_Well_14_20170224-1653	0
141	14:Run_141_Well_14_20170224-1736	0
142	14:Run_142_Well_14_20170224-1818	14.422
143	14:Run_143_Well_14_20170224-1901	0
144	14:Run_144_Well_14_20170224-1943	0
145	14:Run_145_Well_14_20170224-2025	14.773
146	14:Run_146_Well_14_20170224-2108	14.866
147	14:Run_147_Well_14_20170224-2150	0
148	14:Run_148_Well_14_20170224-2233	14.705
149	14:Run_149_Well_14_20170224-2315	13.757
150	14:Run_150_Well_14_20170224-2357	0
151	14:Run_151_Well_14_20170225-0040	17.72
152	14:Run_152_Well_14_20170225-0122	0
153	14:Run_153_Well_14_20170225-0205	15.5
154	14:Run_154_Well_14_20170225-0247	0
155	14:Run_155_Well_14_20170225-0329	16.101
156	14:Run_156_Well_14_20170225-0412	15.882
157	14:Run_157_Well_14_20170225-0454	15.953
158	14:Run_158_Well_14_20170225-0537	14.142
159	14:Run_159_Well_14_20170225-0619	0
160	14:Run_160_Well_14_20170225-0701	15.207
161	14:Run_161_Well_14_20170225-0744	18.581
162	14:Run_162_Well_14_20170225-0826	0
163	14:Run_163_Well_14_20170225-0908	19.5
164	14:Run_164_Well_14_20170225-0951	16.447
165	14:Run_165_Well_14_20170225-1033	16.867
166	14:Run_166_Well_14_20170225-1116	16.5
167	14:Run_167_Well_14_20170225-1158	17.755
168	14:Run_168_Well_14_20170225-1240	14.009
169	14:Run_169_Well_14_20170225-1323	16.771
170	14:Run_170_Well_14_20170225-1405	15.788
171	14:Run_171_Well_14_20170225-1448	16.286
172	14:Run_172_Well_14_20170225-1530	16.101
173	14:Run_173_Well_14_20170225-1612	0
174	14:Run_174_Well_14_20170225-1655	0
175	14:Run_175_Well_14_20170225-1737	18.385
176	14:Run_176_Well_14_20170225-1820	0
177	14:Run_177_Well_14_20170225-1902	0
178	14:Run_178_Well_14_20170225-1944	0
179	14:Run_179_Well_14_20170225-2027	14.841
180	14:Run_180_Well_14_20170225-2109	16.621
181	14:Run_181_Well_14_20170225-2151	16.711
182	14:Run_182_Well_14_20170225-2234	0
183	14:Run_183_Well_14_20170225-2317	0
184	14:Run_183_Well_14_20170225-2317	17.117
185	14:Run_184_Well_14_20170225-2359	17.493
186	14:Run_185_Well_14_20170226-0041	15.953
187	14:Run_186_Well_14_20170226-0124	17.493
188	14:Run_187_Well_14_20170226-0206	15.882
189	14:Run_188_Well_14_20170226-0249	17.443
190	14:Run_189_Well_14_20170226-0331	17.671
191	14:Run_190_Well_14_20170226-0413	16.101
192	14:Run_191_Well_14_20170226-0456	17.088
193	14:Run_192_Well_14_20170226-0538	17.007
194	14:Run_193_Well_14_20170226-0621	17.007
195	14:Run_194_Well_14_20170226-0703	16.56
196	14:Run_195_Well_14_20170226-0745	16.919
197	14:Run_196_Well_14_20170226-0828	17.564
198	14:Run_197_Well_14_20170226-0910	17.066
199	14:Run_198_Well_14_20170226-0952	18.118
200	14:Run_199_Well_14_20170226-1035	17.219
201	14:Run_200_Well_14_20170226-1117	18.446
202	14:Run_201_Well_14_20170226-1159	0
203	14:Run_202_Well_14_20170226-1242	17.27
204	14:Run_203_Well_14_20170226-1324	17.219
205	14:Run_204_Well_14_20170226-1407	17.614
206	14:Run_205_Well_14_20170226-1449	16.867
207	14:Run_206_Well_14_20170226-1532	0
208	14:Run_207_Well_14_20170226-1614	0
209	14:Run_208_Well_14_20170226-1657	0
210	14:Run_209_Well_14_20170226-1739	17.007
211	14:Run_210_Well_14_20170226-1821	14.637
212	14:Run_211_Well_14_20170226-1904	15
213	14:Run_212_Well_14_20170226-1946	17
214	14:Run_213_Well_14_20170226-2029	18.173
215	14:Run_214_Well_14_20170226-2111	0
216	14:Run_215_Well_14_20170226-2153	0
217	14:Run_216_Well_14_20170226-2236	0
218	14:Run_217_Well_14_20170226-2318	18.118
219	14:Run_218_Well_14_20170227-0000	18.742
220	14:Run_219_Well_14_20170227-0043	16.5
221	14:Run_220_Well_14_20170227-0125	17.029
222	14:Run_221_Well_14_20170227-0208	17.678
223	14:Run_222_Well_14_20170227-0250	18.608
224	14:Run_223_Well_14_20170227-0332	19.449
225	14:Run_224_Well_14_20170227-0415	19.039
226	14:Run_225_Well_14_20170227-0457	18.446
227	14:Run_226_Well_14_20170227-0540	18.439
228	14:Run_227_Well_14_20170227-0622	19.026
229	14:Run_228_Well_14_20170227-0704	0
230	14:Run_229_Well_14_20170227-0747	17.678
231	14:Run_230_Well_14_20170227-0829	0
232	14:Run_231_Well_14_20170227-0911	0
233	14:Run_232_Well_14_20170227-0954	0
234	14:Run_233_Well_14_20170227-1036	0
235	14:Run_234_Well_14_20170227-1119	0
236	14:Run_235_Well_14_20170227-1201	17.5
