# Supplementary material for: An affordable and automated imaging approach to acquire highly resolved individual data—an example of copepod growth in response to multiple stressors
Source: PeerJ. 2019 Apr 19;7:e6776. doi: 10.7717/peerj.6776 (PMC6476288; doi:10.7717/peerj.6776)
Supplement: Supplemental Information 1 — This zip file contains individual data files as they were acquired by the automatized platform, with each file representing measurements from one individual well plate. It also contains a table which links each file to information about the experimental treatments to which each individual was subjected. [file peerj-07-6776-s001.zip › Supplemental Data S2/Well_92_dat.csv]

Picnr	Label	Length
1	92:Run_1_Well_92_20170220-1514	0
2	92:Run_2_Well_92_20170220-1556	0
3	92:Run_3_Well_92_20170220-1639	0
4	92:Run_4_Well_92_20170220-1721	0
5	92:Run_5_Well_92_20170220-1804	12.33
6	92:Run_6_Well_92_20170220-1846	0
7	92:Run_7_Well_92_20170220-1928	0
8	92:Run_8_Well_92_20170220-2011	0
9	92:Run_9_Well_92_20170220-2053	12.068
10	92:Run_10_Well_92_20170220-2135	12.104
11	92:Run_11_Well_92_20170220-2218	0
12	92:Run_12_Well_92_20170220-2300	12.442
13	92:Run_13_Well_92_20170220-2343	15.453
14	92:Run_14_Well_92_20170221-0025	12.144
15	92:Run_15_Well_92_20170221-0108	0
16	92:Run_16_Well_92_20170221-0150	0
17	92:Run_17_Well_92_20170221-0232	14.435
18	92:Run_18_Well_92_20170221-0315	0
19	92:Run_19_Well_92_20170221-0357	0
20	92:Run_20_Well_92_20170221-0440	12.649
21	92:Run_21_Well_92_20170221-0522	12.655
22	92:Run_22_Well_92_20170221-0604	14.153
23	92:Run_23_Well_92_20170221-0647	0
24	92:Run_24_Well_92_20170221-0729	0
25	92:Run_25_Well_92_20170221-0812	0
26	92:Run_26_Well_92_20170221-0854	11.267
27	92:Run_27_Well_92_20170221-0936	0
28	92:Run_28_Well_92_20170221-1019	13.21
29	92:Run_29_Well_92_20170221-1101	13.328
30	92:Run_30_Well_92_20170221-1143	0
31	92:Run_31_Well_92_20170221-1226	0
32	92:Run_32_Well_92_20170221-1308	12.744
33	92:Run_33_Well_92_20170221-1350	0
34	92:Run_34_Well_92_20170221-1433	12.72
35	92:Run_35_Well_92_20170221-1515	17.167
36	92:Run_36_Well_92_20170221-1558	0
37	92:Run_37_Well_92_20170221-1640	16.17
38	92:Run_38_Well_92_20170221-1722	0
39	92:Run_39_Well_92_20170221-1805	13.025
40	92:Run_40_Well_92_20170221-1847	0
41	92:Run_41_Well_92_20170221-1930	18.177
42	92:Run_42_Well_92_20170221-2012	0
43	92:Run_43_Well_92_20170221-2054	17.757
44	92:Run_44_Well_92_20170221-2137	0
45	92:Run_45_Well_92_20170221-2219	0
46	92:Run_46_Well_92_20170221-2302	0
47	92:Run_47_Well_92_20170221-2344	16.707
48	92:Run_48_Well_92_20170222-0027	0
49	92:Run_49_Well_92_20170222-0109	0
50	92:Run_50_Well_92_20170222-0151	15.983
51	92:Run_51_Well_92_20170222-0234	0
52	92:Run_52_Well_92_20170222-0316	0
53	92:Run_53_Well_92_20170222-0358	0
54	92:Run_54_Well_92_20170222-0441	16.14
55	92:Run_55_Well_92_20170222-0523	15.9
56	92:Run_56_Well_92_20170222-0606	17.409
57	92:Run_57_Well_92_20170222-0648	15.421
58	92:Run_58_Well_92_20170222-0730	0
59	92:Run_59_Well_92_20170222-0813	0
60	92:Run_60_Well_92_20170222-0855	0
61	92:Run_61_Well_92_20170222-0937	0
62	92:Run_62_Well_92_20170222-1020	16.568
63	92:Run_63_Well_92_20170222-1102	0
64	92:Run_64_Well_92_20170222-1145	0
65	92:Run_65_Well_92_20170222-1227	0
66	92:Run_66_Well_92_20170222-1309	17.722
67	92:Run_67_Well_92_20170222-1352	0
68	92:Run_68_Well_92_20170222-1434	16.348
69	92:Run_69_Well_92_20170222-1517	16.627
70	92:Run_70_Well_92_20170222-1559	0
71	92:Run_71_Well_92_20170222-1641	0
72	92:Run_72_Well_92_20170222-1724	0
73	92:Run_73_Well_92_20170222-1806	0
74	92:Run_74_Well_92_20170222-1848	0
75	92:Run_75_Well_92_20170222-1931	16.633
76	92:Run_76_Well_92_20170222-2013	0
77	92:Run_77_Well_92_20170222-2056	0
78	92:Run_78_Well_92_20170222-2138	0
79	92:Run_79_Well_92_20170222-2220	15.35
80	92:Run_80_Well_92_20170222-2303	16.2
81	92:Run_81_Well_92_20170222-2345	0
82	92:Run_82_Well_92_20170223-0028	17.658
83	92:Run_83_Well_92_20170223-0110	0
84	92:Run_84_Well_92_20170223-0152	0
85	92:Run_85_Well_92_20170223-0235	0
86	92:Run_86_Well_92_20170223-0317	0
87	92:Run_87_Well_92_20170223-0359	20.446
88	92:Run_88_Well_92_20170223-0442	0
89	92:Run_89_Well_92_20170223-0524	20.45
90	92:Run_90_Well_92_20170223-0607	0
91	92:Run_91_Well_92_20170223-0649	18.273
92	92:Run_92_Well_92_20170223-0731	18.273
93	92:Run_93_Well_92_20170223-0814	0
94	92:Run_94_Well_92_20170223-0856	18.982
95	92:Run_95_Well_92_20170223-0939	0
96	92:Run_96_Well_92_20170223-1021	20.349
97	92:Run_97_Well_92_20170223-1103	0
98	92:Run_98_Well_92_20170223-1146	0
99	92:Run_99_Well_92_20170223-1228	19.612
100	92:Run_100_Well_92_20170223-1311	18.2
101	92:Run_101_Well_92_20170223-1353	19.692
102	92:Run_102_Well_92_20170223-1435	0
103	92:Run_103_Well_92_20170223-1518	0
104	92:Run_104_Well_92_20170223-1600	19.437
105	92:Run_105_Well_92_20170223-1643	17.694
106	92:Run_106_Well_92_20170223-1725	0
107	92:Run_107_Well_92_20170223-1807	0
108	92:Run_108_Well_92_20170223-1850	0
109	92:Run_109_Well_92_20170223-1932	18.945
110	92:Run_110_Well_92_20170223-2015	18.858
111	92:Run_111_Well_92_20170223-2057	17.02
112	92:Run_112_Well_92_20170223-2140	19.189
113	92:Run_113_Well_92_20170223-2222	20.497
114	92:Run_114_Well_92_20170223-2304	22.102
115	92:Run_115_Well_92_20170223-2347	0
116	92:Run_116_Well_92_20170224-0029	0
117	92:Run_117_Well_92_20170224-0112	0
118	92:Run_118_Well_92_20170224-0154	0
119	92:Run_119_Well_92_20170224-0236	0
120	92:Run_120_Well_92_20170224-0319	0
121	92:Run_121_Well_92_20170224-0401	0
122	92:Run_122_Well_92_20170224-0443	22.854
123	92:Run_123_Well_92_20170224-0526	23.57
124	92:Run_124_Well_92_20170224-0608	0
125	92:Run_125_Well_92_20170224-0651	22.339
126	92:Run_126_Well_92_20170224-0733	23.491
127	92:Run_127_Well_92_20170224-0815	0
128	92:Run_128_Well_92_20170224-0858	0
129	92:Run_129_Well_92_20170224-0940	0
130	92:Run_130_Well_92_20170224-1022	0
131	92:Run_131_Well_92_20170224-1105	0
132	92:Run_132_Well_92_20170224-1147	22.086
133	92:Run_133_Well_92_20170224-1230	22.7
134	92:Run_134_Well_92_20170224-1312	0
135	92:Run_135_Well_92_20170224-1354	0
136	92:Run_136_Well_92_20170224-1437	0
137	92:Run_137_Well_92_20170224-1519	23.465
138	92:Run_138_Well_92_20170224-1602	25.285
139	92:Run_139_Well_92_20170224-1644	0
140	92:Run_140_Well_92_20170224-1726	21.244
141	92:Run_141_Well_92_20170224-1809	0
142	92:Run_142_Well_92_20170224-1851	0
143	92:Run_143_Well_92_20170224-1934	0
144	92:Run_144_Well_92_20170224-2016	0
145	92:Run_145_Well_92_20170224-2058	0
146	92:Run_146_Well_92_20170224-2141	0
147	92:Run_147_Well_92_20170224-2223	0
148	92:Run_148_Well_92_20170224-2306	0
149	92:Run_149_Well_92_20170224-2348	0
150	92:Run_150_Well_92_20170225-0030	0
151	92:Run_151_Well_92_20170225-0113	0
152	92:Run_152_Well_92_20170225-0155	22.423
153	92:Run_153_Well_92_20170225-0238	25
154	92:Run_154_Well_92_20170225-0320	0
155	92:Run_155_Well_92_20170225-0402	0
156	92:Run_156_Well_92_20170225-0445	19.746
157	92:Run_157_Well_92_20170225-0527	0
158	92:Run_158_Well_92_20170225-0610	0
159	92:Run_159_Well_92_20170225-0652	24.135
160	92:Run_160_Well_92_20170225-0734	0
161	92:Run_161_Well_92_20170225-0817	0
162	92:Run_162_Well_92_20170225-0859	0
163	92:Run_163_Well_92_20170225-0942	27.084
164	92:Run_164_Well_92_20170225-1024	27.791
165	92:Run_165_Well_92_20170225-1106	0
166	92:Run_166_Well_92_20170225-1149	0
167	92:Run_167_Well_92_20170225-1231	0
168	92:Run_168_Well_92_20170225-1314	0
169	92:Run_169_Well_92_20170225-1356	25.675
170	92:Run_170_Well_92_20170225-1438	27.409
171	92:Run_171_Well_92_20170225-1521	25.269
172	92:Run_172_Well_92_20170225-1603	0
173	92:Run_173_Well_92_20170225-1645	0
174	92:Run_174_Well_92_20170225-1728	0
175	92:Run_175_Well_92_20170225-1810	0
176	92:Run_176_Well_92_20170225-1853	0
177	92:Run_177_Well_92_20170225-1935	0
178	92:Run_178_Well_92_20170225-2017	0
179	92:Run_179_Well_92_20170225-2100	0
180	92:Run_180_Well_92_20170225-2142	0
181	92:Run_181_Well_92_20170225-2225	0
182	92:Run_182_Well_92_20170225-2307	0
183	92:Run_183_Well_92_20170225-2350	26.313
184	92:Run_184_Well_92_20170226-0032	0
185	92:Run_185_Well_92_20170226-0114	26.694
186	92:Run_186_Well_92_20170226-0157	27.69
187	92:Run_187_Well_92_20170226-0239	0
188	92:Run_188_Well_92_20170226-0322	27.019
189	92:Run_189_Well_92_20170226-0404	27.057
190	92:Run_190_Well_92_20170226-0447	26.661
191	92:Run_191_Well_92_20170226-0529	29.833
192	92:Run_192_Well_92_20170226-0611	25.071
193	92:Run_193_Well_92_20170226-0654	29.097
194	92:Run_194_Well_92_20170226-0736	27.019
195	92:Run_195_Well_92_20170226-0818	0
196	92:Run_196_Well_92_20170226-0901	0
197	92:Run_197_Well_92_20170226-0943	0
198	92:Run_198_Well_92_20170226-1025	27.624
199	92:Run_199_Well_92_20170226-1108	26.737
200	92:Run_200_Well_92_20170226-1150	26.036
201	92:Run_201_Well_92_20170226-1233	0
202	92:Run_202_Well_92_20170226-1315	29.399
203	92:Run_203_Well_92_20170226-1357	31.248
204	92:Run_204_Well_92_20170226-1440	0
205	92:Run_205_Well_92_20170226-1522	28.475
206	92:Run_206_Well_92_20170226-1605	0
207	92:Run_207_Well_92_20170226-1647	0
208	92:Run_208_Well_92_20170226-1730	0
209	92:Run_209_Well_92_20170226-1812	0
210	92:Run_210_Well_92_20170226-1854	0
211	92:Run_211_Well_92_20170226-1937	0
212	92:Run_212_Well_92_20170226-2019	0
213	92:Run_213_Well_92_20170226-2102	0
214	92:Run_214_Well_92_20170226-2144	0
215	92:Run_215_Well_92_20170226-2226	0
216	92:Run_216_Well_92_20170226-2309	0
217	92:Run_217_Well_92_20170226-2351	0
218	92:Run_218_Well_92_20170227-0033	0
219	92:Run_219_Well_92_20170227-0116	0
220	92:Run_220_Well_92_20170227-0158	0
221	92:Run_221_Well_92_20170227-0241	0
222	92:Run_222_Well_92_20170227-0323	0
223	92:Run_223_Well_92_20170227-0405	0
224	92:Run_224_Well_92_20170227-0448	0
225	92:Run_225_Well_92_20170227-0530	0
226	92:Run_226_Well_92_20170227-0613	0
227	92:Run_227_Well_92_20170227-0655	0
228	92:Run_228_Well_92_20170227-0737	0
229	92:Run_230_Well_92_20170227-0902	0
230	92:Run_231_Well_92_20170227-0945	0
231	92:Run_232_Well_92_20170227-1027	0
232	92:Run_233_Well_92_20170227-1109	0
233	92:Run_234_Well_92_20170227-1152	0
234	92:Run_235_Well_92_20170227-1234	0
235	92:Run_236_Well_92_20170227-1316	0
236	92:Run_237_Well_92_20170227-1359	0
237	92:Run_238_Well_92_20170227-1441	0
238	92:Run_239_Well_92_20170227-1524	0
239	92:Run_240_Well_92_20170227-1606	0
240	92:Run_241_Well_92_20170227-1649	27.384
241	92:Run_242_Well_92_20170227-1731	0
242	92:Run_243_Well_92_20170227-1813	0
243	92:Run_244_Well_92_20170227-1856	39.726
244	92:Run_229_Well_92_20170227-0820	0
245	92:Run_245_Well_92_20170227-1938	0
246	92:Run_246_Well_92_20170227-2020	0
247	92:Run_247_Well_92_20170227-2103	0
248	92:Run_248_Well_92_20170227-2145	0
249	92:Run_249_Well_92_20170227-2228	39.654
250	92:Run_250_Well_92_20170227-2310	39.091
251	92:Run_251_Well_92_20170227-2352	0
252	92:Run_253_Well_92_20170228-0117	36.521
253	92:Run_254_Well_92_20170228-0200	40.487
254	92:Run_255_Well_92_20170228-0242	39.504
255	92:Run_256_Well_92_20170228-0324	0
256	92:Run_257_Well_92_20170228-0407	0
257	92:Run_258_Well_92_20170228-0449	0
258	92:Run_259_Well_92_20170228-0531	0
259	92:Run_260_Well_92_20170228-0614	0
260	92:Run_261_Well_92_20170228-0656	0
261	92:Run_262_Well_92_20170228-0739	36.001
262	92:Run_263_Well_92_20170228-0821	0
263	92:Run_264_Well_92_20170228-0904	0
264	92:Run_265_Well_92_20170228-0946	39.96
265	92:Run_266_Well_92_20170228-1028	0
266	92:Run_267_Well_92_20170228-1111	39.354
267	92:Run_268_Well_92_20170228-1153	0
268	92:Run_269_Well_92_20170228-1235	0
269	92:Run_270_Well_92_20170228-1318	41.676
270	92:Run_271_Well_92_20170228-1400	0
271	92:Run_272_Well_92_20170228-1442	39.904
272	92:Run_273_Well_92_20170228-1525	0
273	92:Run_274_Well_92_20170228-1607	0
274	92:Run_275_Well_92_20170228-1650	37.32
275	92:Run_276_Well_92_20170228-1732	0
276	92:Run_277_Well_92_20170228-1814	0
277	92:Run_278_Well_92_20170228-1857	0
278	92:Run_279_Well_92_20170228-1939	0
279	92:Run_280_Well_92_20170228-2022	0
280	92:Run_281_Well_92_20170228-2104	0
281	92:Run_282_Well_92_20170228-2146	42.219
282	92:Run_283_Well_92_20170228-2229	40.729
283	92:Run_284_Well_92_20170228-2311	0
284	92:Run_285_Well_92_20170228-2354	0
285	92:Run_286_Well_92_20170301-0036	41.087
286	92:Run_287_Well_92_20170301-0118	41.135
287	92:Run_288_Well_92_20170301-0201	0
288	92:Run_289_Well_92_20170301-0243	0
289	92:Run_290_Well_92_20170301-0326	42.99
290	92:Run_291_Well_92_20170301-0408	39.56
291	92:Run_292_Well_92_20170301-0450	41.773
292	92:Run_293_Well_92_20170301-0533	42.604
293	92:Run_294_Well_92_20170301-0615	0
294	92:Run_295_Well_92_20170301-0657	44.548
295	92:Run_296_Well_92_20170301-0740	45.044
296	92:Run_297_Well_92_20170301-0822	0
297	92:Run_298_Well_92_20170301-0905	0
298	92:Run_299_Well_92_20170301-0947	0
299	92:Run_300_Well_92_20170301-1029	0
300	92:Run_301_Well_92_20170301-1112	0
301	92:Run_302_Well_92_20170301-1154	0
302	92:Run_303_Well_92_20170301-1237	0
303	92:Run_304_Well_92_20170301-1319	0
304	92:Run_305_Well_92_20170301-1401	0
305	92:Run_306_Well_92_20170301-1444	0
306	92:Run_307_Well_92_20170301-1526	0
307	92:Run_308_Well_92_20170301-1608	0
308	92:Run_309_Well_92_20170301-1651	0
309	92:Run_310_Well_92_20170301-1733	0
310	92:Run_311_Well_92_20170301-1816	0
311	92:Run_312_Well_92_20170301-1858	46.252
312	92:Run_313_Well_92_20170301-1940	0
313	92:Run_314_Well_92_20170301-2023	0
314	92:Run_315_Well_92_20170301-2105	0
315	92:Run_317_Well_92_20170301-2230	0
316	92:Run_318_Well_92_20170301-2312	48.498
317	92:Run_316_Well_92_20170301-2148	0
318	92:Run_319_Well_92_20170301-2355	0
319	92:Run_320_Well_92_20170302-0037	48.499
320	92:Run_321_Well_92_20170302-0120	0
321	92:Run_322_Well_92_20170302-0202	45.31
322	92:Run_323_Well_92_20170302-0244	0
323	92:Run_324_Well_92_20170302-0327	0
324	92:Run_325_Well_92_20170302-0409	0
325	92:Run_326_Well_92_20170302-0451	46.068
326	92:Run_327_Well_92_20170302-0534	49.128
327	92:Run_328_Well_92_20170302-0616	0
328	92:Run_329_Well_92_20170302-0658	0
329	92:Run_330_Well_92_20170302-0741	49.778
330	92:Run_331_Well_92_20170302-0823	0
331	92:Run_332_Well_92_20170302-0906	0
332	92:Run_333_Well_92_20170302-0948	0
333	92:Run_334_Well_92_20170302-1030	48.66
334	92:Run_335_Well_92_20170302-1113	0
335	92:Run_336_Well_92_20170302-1155	0
336	92:Run_337_Well_92_20170302-1238	0
337	92:Run_338_Well_92_20170302-1320	0
338	92:Run_339_Well_92_20170302-1403	47.593
339	92:Run_340_Well_92_20170302-1445	46.412
340	92:Run_341_Well_92_20170302-1527	48.667
341	92:Run_342_Well_92_20170302-1610	0
342	92:Run_343_Well_92_20170302-1652	0
343	92:Run_344_Well_92_20170302-1734	0
344	92:Run_345_Well_92_20170302-1817	0
345	92:Run_346_Well_92_20170302-1859	0
346	92:Run_347_Well_92_20170302-1941	0
347	92:Run_348_Well_92_20170302-2024	50.679
348	92:Run_349_Well_92_20170302-2106	0
349	92:Run_350_Well_92_20170302-2148	0
350	92:Run_351_Well_92_20170302-2231	52.173
351	92:Run_352_Well_92_20170302-2313	0
352	92:Run_353_Well_92_20170302-2356	0
353	92:Run_354_Well_92_20170303-0038	0
354	92:Run_355_Well_92_20170303-0120	0
355	92:Run_356_Well_92_20170303-0203	0
356	92:Run_357_Well_92_20170303-0245	53.041
357	92:Run_358_Well_92_20170303-0327	0
358	92:Run_359_Well_92_20170303-0410	0
359	92:Run_360_Well_92_20170303-0452	0
360	92:Run_361_Well_92_20170303-0535	0
361	92:Run_362_Well_92_20170303-0617	0
362	92:Run_363_Well_92_20170303-0659	59.423
363	92:Run_364_Well_92_20170303-0742	54.761
364	92:Run_365_Well_92_20170303-0824	0
365	92:Run_366_Well_92_20170303-0907	52.873
366	92:Run_367_Well_92_20170303-0949	0
367	92:Run_368_Well_92_20170303-1031	0
368	92:Run_369_Well_92_20170303-1114	0
369	92:Run_370_Well_92_20170303-1156	0
370	92:Run_371_Well_92_20170303-1239	0
371	92:Run_372_Well_92_20170303-1321	0
372	92:Run_373_Well_92_20170303-1403	0
373	92:Run_374_Well_92_20170303-1446	0
374	92:Run_375_Well_92_20170303-1528	56.525
375	92:Run_376_Well_92_20170303-1610	0
376	92:Run_377_Well_92_20170303-1653	0
377	92:Run_378_Well_92_20170303-1735	0
378	92:Run_379_Well_92_20170303-1818	59.227
379	92:Run_380_Well_92_20170303-1900	62.015
380	92:Run_381_Well_92_20170303-1942	57.554
381	92:Run_382_Well_92_20170303-2025	0
382	92:Run_383_Well_92_20170303-2107	57.227
383	92:Run_384_Well_92_20170303-2150	0
384	92:Run_385_Well_92_20170303-2232	0
385	92:Run_386_Well_92_20170303-2314	60.599
386	92:Run_387_Well_92_20170303-2357	0
387	92:Run_388_Well_92_20170304-0039	0
388	92:Run_389_Well_92_20170304-0121	0
389	92:Run_390_Well_92_20170304-0204	58.4
390	92:Run_391_Well_92_20170304-0246	0
391	92:Run_392_Well_92_20170304-0329	54.752
392	92:Run_393_Well_92_20170304-0411	0
393	92:Run_394_Well_92_20170304-0453	0
394	92:Run_395_Well_92_20170304-0536	0
395	92:Run_396_Well_92_20170304-0618	0
396	92:Run_397_Well_92_20170304-0701	0
397	92:Run_398_Well_92_20170304-0743	0
398	92:Run_399_Well_92_20170304-0825	0
399	92:Run_400_Well_92_20170304-0908	0
400	92:Run_401_Well_92_20170304-0950	0
401	92:Run_402_Well_92_20170304-1033	0
402	92:Run_403_Well_92_20170304-1115	58.804
403	92:Run_404_Well_92_20170304-1157	0
404	92:Run_405_Well_92_20170304-1240	62.58
405	92:Run_406_Well_92_20170304-1322	0
406	92:Run_407_Well_92_20170304-1405	60.623
407	92:Run_408_Well_92_20170304-1447	0
408	92:Run_409_Well_92_20170304-1530	69.245
409	92:Run_410_Well_92_20170304-1612	0
410	92:Run_411_Well_92_20170304-1654	0
411	92:Run_412_Well_92_20170304-1737	66.724
412	92:Run_413_Well_92_20170304-1819	68.264
413	92:Run_414_Well_92_20170304-1901	0
414	92:Run_415_Well_92_20170304-1944	0
415	92:Run_416_Well_92_20170304-2026	0
416	92:Run_417_Well_92_20170304-2109	66.804
417	92:Run_418_Well_92_20170304-2151	67.733
418	92:Run_419_Well_92_20170304-2233	0
419	92:Run_420_Well_92_20170304-2316	66.562
420	92:Run_421_Well_92_20170304-2358	0
421	92:Run_422_Well_92_20170305-0040	0
422	92:Run_423_Well_92_20170305-0123	0
423	92:Run_424_Well_92_20170305-0205	0
424	92:Run_425_Well_92_20170305-0248	72.602
425	92:Run_426_Well_92_20170305-0330	67.021
426	92:Run_427_Well_92_20170305-0412	69.211
427	92:Run_428_Well_92_20170305-0455	70.194
428	92:Run_429_Well_92_20170305-0537	0
429	92:Run_430_Well_92_20170305-0620	0
430	92:Run_431_Well_92_20170305-0702	0
431	92:Run_432_Well_92_20170305-0744	69.399
432	92:Run_433_Well_92_20170305-0827	69.142
433	92:Run_434_Well_92_20170305-0909	0
434	92:Run_435_Well_92_20170305-0951	0
435	92:Run_436_Well_92_20170305-1034	70.98
436	92:Run_437_Well_92_20170305-1116	0
437	92:Run_438_Well_92_20170305-1159	0
438	92:Run_439_Well_92_20170305-1241	0
439	92:Run_440_Well_92_20170305-1323	68.79
440	92:Run_441_Well_92_20170305-1406	0
441	92:Run_442_Well_92_20170305-1448	0
442	92:Run_443_Well_92_20170305-1531	0
443	92:Run_444_Well_92_20170305-1613	0
444	92:Run_445_Well_92_20170305-1655	0
445	92:Run_446_Well_92_20170305-1738	0
446	92:Run_447_Well_92_20170305-1820	0
447	92:Run_448_Well_92_20170305-1903	0
448	92:Run_449_Well_92_20170305-1945	0
449	92:Run_450_Well_92_20170305-2027	0
450	92:Run_451_Well_92_20170305-2110	0
451	92:Run_452_Well_92_20170305-2152	0
452	92:Run_453_Well_92_20170305-2235	0
