# Supplementary material for: An affordable and automated imaging approach to acquire highly resolved individual data—an example of copepod growth in response to multiple stressors
Source: PeerJ. 2019 Apr 19;7:e6776. doi: 10.7717/peerj.6776 (PMC6476288; doi:10.7717/peerj.6776)
Supplement: Supplemental Information 1 — This zip file contains individual data files as they were acquired by the automatized platform, with each file representing measurements from one individual well plate. It also contains a table which links each file to information about the experimental treatments to which each individual was subjected. [file peerj-07-6776-s001.zip › Supplemental Data S2/Well_82_dat.csv]

Picnr	Label	Length
1	82:Run_1_Well_82_20170220-1512	0
2	82:Run_2_Well_82_20170220-1554	0
3	82:Run_3_Well_82_20170220-1636	0
4	82:Run_4_Well_82_20170220-1719	11.912
5	82:Run_5_Well_82_20170220-1801	0
6	82:Run_6_Well_82_20170220-1844	12.937
7	82:Run_7_Well_82_20170220-1926	0
8	82:Run_8_Well_82_20170220-2008	0
9	82:Run_9_Well_82_20170220-2051	0
10	82:Run_10_Well_82_20170220-2133	12.694
11	82:Run_11_Well_82_20170220-2216	0
12	82:Run_12_Well_82_20170220-2258	12.134
13	82:Run_13_Well_82_20170220-2341	12.095
14	82:Run_14_Well_82_20170221-0023	0
15	82:Run_15_Well_82_20170221-0105	14.682
16	82:Run_16_Well_82_20170221-0148	15.636
17	82:Run_17_Well_82_20170221-0230	12.022
18	82:Run_18_Well_82_20170221-0313	11.926
19	82:Run_19_Well_82_20170221-0355	0
20	82:Run_20_Well_82_20170221-0437	11.969
21	82:Run_21_Well_82_20170221-0520	0
22	82:Run_22_Well_82_20170221-0602	14.878
23	82:Run_23_Well_82_20170221-0645	12.789
24	82:Run_24_Well_82_20170221-0727	12.212
25	82:Run_25_Well_82_20170221-0809	12.33
26	82:Run_26_Well_82_20170221-0852	12.001
27	82:Run_27_Well_82_20170221-0934	0
28	82:Run_28_Well_82_20170221-1016	13.352
29	82:Run_29_Well_82_20170221-1059	0
30	82:Run_30_Well_82_20170221-1141	13.703
31	82:Run_31_Well_82_20170221-1224	15.11
32	82:Run_32_Well_82_20170221-1306	14.022
33	82:Run_33_Well_82_20170221-1348	14.311
34	82:Run_34_Well_82_20170221-1431	14.752
35	82:Run_35_Well_82_20170221-1513	0
36	82:Run_36_Well_82_20170221-1555	14.32
37	82:Run_37_Well_82_20170221-1638	0
38	82:Run_38_Well_82_20170221-1720	15.297
39	82:Run_39_Well_82_20170221-1802	15.973
40	82:Run_40_Well_82_20170221-1845	0
41	82:Run_41_Well_82_20170221-1927	0
42	82:Run_42_Well_82_20170221-2010	0
43	82:Run_43_Well_82_20170221-2052	15.892
44	82:Run_44_Well_82_20170221-2135	0
45	82:Run_45_Well_82_20170221-2217	16.298
46	82:Run_46_Well_82_20170221-2259	16.157
47	82:Run_47_Well_82_20170221-2342	15.443
48	82:Run_48_Well_82_20170222-0024	16.008
49	82:Run_49_Well_82_20170222-0107	0
50	82:Run_50_Well_82_20170222-0149	0
51	82:Run_51_Well_82_20170222-0231	0
52	82:Run_52_Well_82_20170222-0314	0
53	82:Run_53_Well_82_20170222-0356	0
54	82:Run_54_Well_82_20170222-0438	16.761
55	82:Run_55_Well_82_20170222-0521	16.129
56	82:Run_56_Well_82_20170222-0603	15.197
57	82:Run_57_Well_82_20170222-0646	0
58	82:Run_58_Well_82_20170222-0728	17.636
59	82:Run_59_Well_82_20170222-0810	15.582
60	82:Run_60_Well_82_20170222-0853	0
61	82:Run_61_Well_82_20170222-0935	20.887
62	82:Run_62_Well_82_20170222-1018	18.858
63	82:Run_63_Well_82_20170222-1100	20.732
64	82:Run_64_Well_82_20170222-1142	19.003
65	82:Run_65_Well_82_20170222-1225	15.55
66	82:Run_66_Well_82_20170222-1307	19.23
67	82:Run_67_Well_82_20170222-1350	0
68	82:Run_68_Well_82_20170222-1432	0
69	82:Run_69_Well_82_20170222-1514	20.486
70	82:Run_70_Well_82_20170222-1557	21.92
71	82:Run_71_Well_82_20170222-1639	16.936
72	82:Run_72_Well_82_20170222-1721	0
73	82:Run_73_Well_82_20170222-1804	0
74	82:Run_74_Well_82_20170222-1846	0
75	82:Run_75_Well_82_20170222-1929	0
76	82:Run_76_Well_82_20170222-2011	0
77	82:Run_77_Well_82_20170222-2053	21.277
78	82:Run_78_Well_82_20170222-2136	21.626
79	82:Run_79_Well_82_20170222-2218	20.025
80	82:Run_80_Well_82_20170222-2300	20.868
81	82:Run_81_Well_82_20170222-2343	21.593
82	82:Run_82_Well_82_20170223-0025	19.375
83	82:Run_83_Well_82_20170223-0108	19.569
84	82:Run_84_Well_82_20170223-0150	17.232
85	82:Run_85_Well_82_20170223-0232	19.328
86	82:Run_86_Well_82_20170223-0315	0
87	82:Run_87_Well_82_20170223-0357	19.033
88	82:Run_88_Well_82_20170223-0440	21.541
89	82:Run_89_Well_82_20170223-0522	0
90	82:Run_90_Well_82_20170223-0604	24.224
91	82:Run_91_Well_82_20170223-0647	23.681
92	82:Run_92_Well_82_20170223-0729	0
93	82:Run_93_Well_82_20170223-0811	0
94	82:Run_94_Well_82_20170223-0854	22.75
95	82:Run_95_Well_82_20170223-0936	21.468
96	82:Run_96_Well_82_20170223-1019	23.632
97	82:Run_97_Well_82_20170223-1101	0
98	82:Run_98_Well_82_20170223-1143	0
99	82:Run_99_Well_82_20170223-1226	24.053
100	82:Run_100_Well_82_20170223-1308	22.75
101	82:Run_101_Well_82_20170223-1351	24.623
102	82:Run_102_Well_82_20170223-1433	0
103	82:Run_103_Well_82_20170223-1515	22.384
104	82:Run_104_Well_82_20170223-1558	0
105	82:Run_105_Well_82_20170223-1640	0
106	82:Run_106_Well_82_20170223-1723	0
107	82:Run_107_Well_82_20170223-1805	23.255
108	82:Run_108_Well_82_20170223-1848	0
109	82:Run_109_Well_82_20170223-1930	0
110	82:Run_110_Well_82_20170223-2012	23.561
111	82:Run_111_Well_82_20170223-2055	23.104
112	82:Run_112_Well_82_20170223-2137	0
113	82:Run_113_Well_82_20170223-2220	23.57
114	82:Run_114_Well_82_20170223-2302	0
115	82:Run_115_Well_82_20170223-2344	0
116	82:Run_116_Well_82_20170224-0027	0
117	82:Run_117_Well_82_20170224-0109	23.1
118	82:Run_118_Well_82_20170224-0152	23.022
119	82:Run_119_Well_82_20170224-0234	0
120	82:Run_120_Well_82_20170224-0316	27.001
121	82:Run_121_Well_82_20170224-0359	27.083
122	82:Run_122_Well_82_20170224-0441	25.495
123	82:Run_123_Well_82_20170224-0524	0
124	82:Run_124_Well_82_20170224-0606	27.398
125	82:Run_125_Well_82_20170224-0648	27.121
126	82:Run_126_Well_82_20170224-0731	26.755
127	82:Run_127_Well_82_20170224-0813	0
128	82:Run_128_Well_82_20170224-0855	26.571
129	82:Run_129_Well_82_20170224-0938	0
130	82:Run_130_Well_82_20170224-1020	27.755
131	82:Run_131_Well_82_20170224-1102	26.978
132	82:Run_132_Well_82_20170224-1145	0
133	82:Run_133_Well_82_20170224-1227	0
134	82:Run_134_Well_82_20170224-1310	27.236
135	82:Run_135_Well_82_20170224-1352	0
136	82:Run_136_Well_82_20170224-1435	0
137	82:Run_137_Well_82_20170224-1517	0
138	82:Run_138_Well_82_20170224-1559	29.217
139	82:Run_139_Well_82_20170224-1642	27.966
140	82:Run_140_Well_82_20170224-1724	0
141	82:Run_141_Well_82_20170224-1807	28.802
142	82:Run_142_Well_82_20170224-1849	0
143	82:Run_143_Well_82_20170224-1931	0
144	82:Run_144_Well_82_20170224-2014	0
145	82:Run_145_Well_82_20170224-2056	0
146	82:Run_146_Well_82_20170224-2139	29.586
147	82:Run_147_Well_82_20170224-2221	28.218
148	82:Run_148_Well_82_20170224-2303	0
149	82:Run_149_Well_82_20170224-2346	27.287
150	82:Run_150_Well_82_20170225-0028	0
151	82:Run_151_Well_82_20170225-0111	29
152	82:Run_152_Well_82_20170225-0153	29.904
153	82:Run_153_Well_82_20170225-0235	28.663
154	82:Run_154_Well_82_20170225-0318	0
155	82:Run_155_Well_82_20170225-0400	27.879
156	82:Run_156_Well_82_20170225-0443	0
157	82:Run_157_Well_82_20170225-0525	0
158	82:Run_158_Well_82_20170225-0607	0
159	82:Run_159_Well_82_20170225-0650	31.73
160	82:Run_160_Well_82_20170225-0732	30.07
161	82:Run_161_Well_82_20170225-0814	31.785
162	82:Run_162_Well_82_20170225-0857	0
163	82:Run_163_Well_82_20170225-0939	0
164	82:Run_164_Well_82_20170225-1022	30.06
165	82:Run_165_Well_82_20170225-1104	0
166	82:Run_166_Well_82_20170225-1146	0
167	82:Run_167_Well_82_20170225-1229	29.36
168	82:Run_168_Well_82_20170225-1311	0
169	82:Run_169_Well_82_20170225-1354	30.104
170	82:Run_170_Well_82_20170225-1436	30.185
171	82:Run_171_Well_82_20170225-1518	30.349
172	82:Run_172_Well_82_20170225-1601	0
173	82:Run_173_Well_82_20170225-1643	27.322
174	82:Run_173_Well_82_20170225-1643	0
175	82:Run_174_Well_82_20170225-1726	30.83
176	82:Run_175_Well_82_20170225-1808	27
177	82:Run_176_Well_82_20170225-1850	31.828
178	82:Run_177_Well_82_20170225-1933	0
179	82:Run_178_Well_82_20170225-2015	0
180	82:Run_179_Well_82_20170225-2057	0
181	82:Run_180_Well_82_20170225-2140	0
182	82:Run_181_Well_82_20170225-2222	0
183	82:Run_182_Well_82_20170225-2305	0
184	82:Run_183_Well_82_20170225-2347	29.183
185	82:Run_184_Well_82_20170226-0030	30.547
186	82:Run_185_Well_82_20170226-0112	37.03
187	82:Run_186_Well_82_20170226-0155	0
188	82:Run_187_Well_82_20170226-0237	0
189	82:Run_188_Well_82_20170226-0319	0
190	82:Run_189_Well_82_20170226-0402	0
191	82:Run_190_Well_82_20170226-0444	38.471
192	82:Run_191_Well_82_20170226-0527	0
193	82:Run_192_Well_82_20170226-0609	0
194	82:Run_193_Well_82_20170226-0651	0
195	82:Run_194_Well_82_20170226-0734	43.177
196	82:Run_195_Well_82_20170226-0816	0
197	82:Run_196_Well_82_20170226-0858	40.404
198	82:Run_197_Well_82_20170226-0941	43.064
199	82:Run_198_Well_82_20170226-1023	0
200	82:Run_199_Well_82_20170226-1105	0
201	82:Run_200_Well_82_20170226-1148	0
202	82:Run_201_Well_82_20170226-1230	0
203	82:Run_202_Well_82_20170226-1313	0
204	82:Run_203_Well_82_20170226-1355	42.395
205	82:Run_204_Well_82_20170226-1438	0
206	82:Run_205_Well_82_20170226-1520	0
207	82:Run_206_Well_82_20170226-1602	0
208	82:Run_207_Well_82_20170226-1645	0
209	82:Run_208_Well_82_20170226-1727	0
210	82:Run_209_Well_82_20170226-1810	43.169
211	82:Run_210_Well_82_20170226-1852	40.824
212	82:Run_211_Well_82_20170226-1934	43.218
213	82:Run_212_Well_82_20170226-2017	0
214	82:Run_213_Well_82_20170226-2059	0
215	82:Run_214_Well_82_20170226-2142	0
216	82:Run_215_Well_82_20170226-2224	0
217	82:Run_216_Well_82_20170226-2306	0
218	82:Run_217_Well_82_20170226-2349	40.278
219	82:Run_218_Well_82_20170227-0031	0
220	82:Run_219_Well_82_20170227-0114	46.939
221	82:Run_219_Well_82_20170227-0114	43.636
222	82:Run_220_Well_82_20170227-0156	43.738
223	82:Run_221_Well_82_20170227-0238	0
224	82:Run_222_Well_82_20170227-0321	0
225	82:Run_223_Well_82_20170227-0403	0
226	82:Run_224_Well_82_20170227-0445	43.991
227	82:Run_225_Well_82_20170227-0528	45.668
228	82:Run_226_Well_82_20170227-0610	0
229	82:Run_227_Well_82_20170227-0653	48.123
230	82:Run_228_Well_82_20170227-0735	44.126
231	82:Run_229_Well_82_20170227-0817	47.692
232	82:Run_230_Well_82_20170227-0900	48.917
233	82:Run_231_Well_82_20170227-0942	0
234	82:Run_232_Well_82_20170227-1025	0
235	82:Run_233_Well_82_20170227-1107	0
236	82:Run_234_Well_82_20170227-1150	47.352
237	82:Run_235_Well_82_20170227-1232	0
238	82:Run_236_Well_82_20170227-1314	0
239	82:Run_237_Well_82_20170227-1357	0
240	82:Run_238_Well_82_20170227-1439	0
241	82:Run_239_Well_82_20170227-1521	0
242	82:Run_240_Well_82_20170227-1604	0
243	82:Run_241_Well_82_20170227-1646	0
244	82:Run_242_Well_82_20170227-1728	0
245	82:Run_243_Well_82_20170227-1811	0
246	82:Run_244_Well_82_20170227-1853	0
247	82:Run_245_Well_82_20170227-1936	0
248	82:Run_246_Well_82_20170227-2018	45.584
249	82:Run_247_Well_82_20170227-2100	47.566
250	82:Run_248_Well_82_20170227-2143	0
251	82:Run_249_Well_82_20170227-2225	50.125
252	82:Run_250_Well_82_20170227-2308	0
253	82:Run_251_Well_82_20170227-2350	50.52
254	82:Run_252_Well_82_20170228-0032	0
255	82:Run_253_Well_82_20170228-0115	46.4
256	82:Run_254_Well_82_20170228-0157	49.1
257	82:Run_255_Well_82_20170228-0240	50.29
258	82:Run_256_Well_82_20170228-0322	46.688
259	82:Run_257_Well_82_20170228-0405	0
260	82:Run_258_Well_82_20170228-0447	0
261	82:Run_259_Well_82_20170228-0529	47.096
262	82:Run_260_Well_82_20170228-0612	0
263	82:Run_261_Well_82_20170228-0654	48.728
264	82:Run_262_Well_82_20170228-0737	0
265	82:Run_263_Well_82_20170228-0819	0
266	82:Run_264_Well_82_20170228-0901	49.327
267	82:Run_265_Well_82_20170228-0944	0
268	82:Run_266_Well_82_20170228-1026	0
269	82:Run_267_Well_82_20170228-1108	0
270	82:Run_268_Well_82_20170228-1151	0
271	82:Run_269_Well_82_20170228-1233	0
272	82:Run_270_Well_82_20170228-1315	53.371
273	82:Run_271_Well_82_20170228-1358	0
274	82:Run_272_Well_82_20170228-1440	0
275	82:Run_273_Well_82_20170228-1522	0
276	82:Run_274_Well_82_20170228-1605	0
277	82:Run_275_Well_82_20170228-1647	0
278	82:Run_276_Well_82_20170228-1730	0
279	82:Run_277_Well_82_20170228-1812	0
280	82:Run_278_Well_82_20170228-1855	0
281	82:Run_279_Well_82_20170228-1937	0
282	82:Run_280_Well_82_20170228-2019	0
283	82:Run_281_Well_82_20170228-2102	55.737
284	82:Run_282_Well_82_20170228-2144	51.36
285	82:Run_283_Well_82_20170228-2226	0
286	82:Run_284_Well_82_20170228-2309	0
287	82:Run_285_Well_82_20170228-2351	59.51
288	82:Run_286_Well_82_20170301-0034	0
289	82:Run_287_Well_82_20170301-0116	0
290	82:Run_288_Well_82_20170301-0159	52.086
291	82:Run_289_Well_82_20170301-0241	0
292	82:Run_290_Well_82_20170301-0323	0
293	82:Run_291_Well_82_20170301-0406	0
294	82:Run_292_Well_82_20170301-0448	0
295	82:Run_293_Well_82_20170301-0530	57.624
296	82:Run_294_Well_82_20170301-0613	57.349
297	82:Run_295_Well_82_20170301-0655	0
298	82:Run_296_Well_82_20170301-0738	0
299	82:Run_297_Well_82_20170301-0820	0
300	82:Run_298_Well_82_20170301-0902	0
301	82:Run_299_Well_82_20170301-0945	0
302	82:Run_300_Well_82_20170301-1027	0
303	82:Run_301_Well_82_20170301-1109	58.106
304	82:Run_302_Well_82_20170301-1152	0
305	82:Run_303_Well_82_20170301-1234	57.76
306	82:Run_304_Well_82_20170301-1317	0
307	82:Run_305_Well_82_20170301-1359	0
308	82:Run_306_Well_82_20170301-1441	56.639
309	82:Run_307_Well_82_20170301-1524	59.029
310	82:Run_308_Well_82_20170301-1606	0
311	82:Run_309_Well_82_20170301-1649	0
312	82:Run_310_Well_82_20170301-1731	0
313	82:Run_311_Well_82_20170301-1813	57.52
314	82:Run_312_Well_82_20170301-1856	0
315	82:Run_313_Well_82_20170301-1938	55.363
316	82:Run_314_Well_82_20170301-2021	58.316
317	82:Run_315_Well_82_20170301-2103	58.061
318	82:Run_316_Well_82_20170301-2145	0
319	82:Run_317_Well_82_20170301-2228	61.814
320	82:Run_318_Well_82_20170301-2310	60.933
321	82:Run_319_Well_82_20170301-2352	0
322	82:Run_320_Well_82_20170302-0035	58.421
323	82:Run_321_Well_82_20170302-0117	0
324	82:Run_322_Well_82_20170302-0200	0
325	82:Run_323_Well_82_20170302-0242	0
326	82:Run_324_Well_82_20170302-0324	62.227
327	82:Run_325_Well_82_20170302-0407	0
328	82:Run_326_Well_82_20170302-0449	66.2
329	82:Run_327_Well_82_20170302-0531	0
330	82:Run_328_Well_82_20170302-0614	0
331	82:Run_329_Well_82_20170302-0656	68.333
332	82:Run_330_Well_82_20170302-0739	67.473
333	82:Run_331_Well_82_20170302-0821	67.354
334	82:Run_332_Well_82_20170302-0903	65.042
335	82:Run_333_Well_82_20170302-0946	0
336	82:Run_334_Well_82_20170302-1028	63.508
337	82:Run_335_Well_82_20170302-1111	0
338	82:Run_336_Well_82_20170302-1153	0
339	82:Run_337_Well_82_20170302-1235	0
340	82:Run_338_Well_82_20170302-1318	65.454
341	82:Run_339_Well_82_20170302-1400	63.789
342	82:Run_340_Well_82_20170302-1443	0
343	82:Run_341_Well_82_20170302-1525	0
344	82:Run_342_Well_82_20170302-1607	0
345	82:Run_343_Well_82_20170302-1650	0
346	82:Run_344_Well_82_20170302-1732	0
347	82:Run_345_Well_82_20170302-1815	0
348	82:Run_346_Well_82_20170302-1857	71.153
349	82:Run_347_Well_82_20170302-1939	0
350	82:Run_348_Well_82_20170302-2021	70.045
351	82:Run_349_Well_82_20170302-2104	73.973
352	82:Run_350_Well_82_20170302-2146	71.586
353	82:Run_351_Well_82_20170302-2228	69.501
354	82:Run_352_Well_82_20170302-2311	0
355	82:Run_353_Well_82_20170302-2353	0
356	82:Run_354_Well_82_20170303-0035	0
357	82:Run_355_Well_82_20170303-0118	0
358	82:Run_356_Well_82_20170303-0200	67.584
359	82:Run_357_Well_82_20170303-0243	72.438
360	82:Run_358_Well_82_20170303-0325	0
361	82:Run_359_Well_82_20170303-0408	0
362	82:Run_360_Well_82_20170303-0450	70.907
363	82:Run_361_Well_82_20170303-0532	64.694
364	82:Run_362_Well_82_20170303-0615	0
365	82:Run_363_Well_82_20170303-0657	70.317
366	82:Run_364_Well_82_20170303-0739	69.161
367	82:Run_365_Well_82_20170303-0822	69.859
368	82:Run_366_Well_82_20170303-0904	71.469
369	82:Run_367_Well_82_20170303-0947	0
370	82:Run_368_Well_82_20170303-1029	0
371	82:Run_369_Well_82_20170303-1112	0
372	82:Run_370_Well_82_20170303-1154	0
373	82:Run_371_Well_82_20170303-1236	0
374	82:Run_372_Well_82_20170303-1319	74.67
375	82:Run_373_Well_82_20170303-1401	72.437
376	82:Run_375_Well_82_20170303-1526	69.925
377	82:Run_374_Well_82_20170303-1444	0
378	82:Run_376_Well_82_20170303-1608	0
379	82:Run_377_Well_82_20170303-1650	0
380	82:Run_378_Well_82_20170303-1733	0
381	82:Run_379_Well_82_20170303-1815	0
382	82:Run_380_Well_82_20170303-1858	0
383	82:Run_381_Well_82_20170303-1940	72.759
384	82:Run_382_Well_82_20170303-2022	74.316
385	82:Run_383_Well_82_20170303-2105	78.854
386	82:Run_384_Well_82_20170303-2147	75.499
387	82:Run_385_Well_82_20170303-2230	74.154
388	82:Run_386_Well_82_20170303-2312	0
389	82:Run_387_Well_82_20170303-2354	0
390	82:Run_388_Well_82_20170304-0037	84.037
391	82:Run_389_Well_82_20170304-0119	82.84
392	82:Run_390_Well_82_20170304-0202	0
393	82:Run_391_Well_82_20170304-0244	77.633
394	82:Run_392_Well_82_20170304-0326	0
395	82:Run_393_Well_82_20170304-0409	81.911
396	82:Run_394_Well_82_20170304-0451	85.487
397	82:Run_395_Well_82_20170304-0534	85.949
398	82:Run_396_Well_82_20170304-0616	0
399	82:Run_397_Well_82_20170304-0658	0
400	82:Run_398_Well_82_20170304-0741	85.378
401	82:Run_399_Well_82_20170304-0823	0
402	82:Run_400_Well_82_20170304-0906	0
403	82:Run_401_Well_82_20170304-0948	82.219
404	82:Run_402_Well_82_20170304-1030	0
405	82:Run_403_Well_82_20170304-1113	86.506
406	82:Run_404_Well_82_20170304-1155	0
407	82:Run_405_Well_82_20170304-1238	81.248
408	82:Run_406_Well_82_20170304-1320	0
409	82:Run_407_Well_82_20170304-1402	84.827
410	82:Run_408_Well_82_20170304-1445	0
411	82:Run_409_Well_82_20170304-1527	86.403
412	82:Run_410_Well_82_20170304-1610	84.357
413	82:Run_411_Well_82_20170304-1652	0
414	82:Run_412_Well_82_20170304-1734	0
415	82:Run_413_Well_82_20170304-1817	0
416	82:Run_414_Well_82_20170304-1859	0
417	82:Run_415_Well_82_20170304-1942	0
418	82:Run_416_Well_82_20170304-2024	0
419	82:Run_417_Well_82_20170304-2106	0
420	82:Run_418_Well_82_20170304-2149	89.222
421	82:Run_419_Well_82_20170304-2231	88.59
422	82:Run_420_Well_82_20170304-2313	0
423	82:Run_421_Well_82_20170304-2356	0
424	82:Run_422_Well_82_20170305-0038	0
425	82:Run_423_Well_82_20170305-0120	0
426	82:Run_424_Well_82_20170305-0203	85.501
427	82:Run_425_Well_82_20170305-0245	0
428	82:Run_426_Well_82_20170305-0328	82.172
429	82:Run_427_Well_82_20170305-0410	80.561
430	82:Run_428_Well_82_20170305-0452	89.86
431	82:Run_429_Well_82_20170305-0535	0
432	82:Run_430_Well_82_20170305-0617	88.98
433	82:Run_431_Well_82_20170305-0700	0
434	82:Run_432_Well_82_20170305-0742	0
435	82:Run_433_Well_82_20170305-0824	92.926
436	82:Run_434_Well_82_20170305-0907	89.9
437	82:Run_435_Well_82_20170305-0949	89.736
438	82:Run_436_Well_82_20170305-1032	88.776
439	82:Run_437_Well_82_20170305-1114	87.441
440	82:Run_438_Well_82_20170305-1156	88.868
441	82:Run_439_Well_82_20170305-1239	0
442	82:Run_440_Well_82_20170305-1321	86.125
443	82:Run_441_Well_82_20170305-1404	0
444	82:Run_442_Well_82_20170305-1446	0
445	82:Run_443_Well_82_20170305-1528	0
446	82:Run_444_Well_82_20170305-1611	0
447	82:Run_445_Well_82_20170305-1653	0
448	82:Run_446_Well_82_20170305-1735	0
449	82:Run_447_Well_82_20170305-1818	0
450	82:Run_448_Well_82_20170305-1900	0
451	82:Run_449_Well_82_20170305-1943	0
452	82:Run_450_Well_82_20170305-2025	0
453	82:Run_451_Well_82_20170305-2108	0
454	82:Run_452_Well_82_20170305-2150	0
455	82:Run_453_Well_82_20170305-2232	0
