# Supplementary material for: An affordable and automated imaging approach to acquire highly resolved individual data—an example of copepod growth in response to multiple stressors
Source: PeerJ. 2019 Apr 19;7:e6776. doi: 10.7717/peerj.6776 (PMC6476288; doi:10.7717/peerj.6776)
Supplement: Supplemental Information 1 — This zip file contains individual data files as they were acquired by the automatized platform, with each file representing measurements from one individual well plate. It also contains a table which links each file to information about the experimental treatments to which each individual was subjected. [file peerj-07-6776-s001.zip › Supplemental Data S2/Well_7_dat.csv]

Picnr	Label	Length
1	7:Run_1_Well_7_20170220-1440	0
2	7:Run_2_Well_7_20170220-1522	0
3	7:Run_3_Well_7_20170220-1604	0
4	7:Run_4_Well_7_20170220-1647	0
5	7:Run_5_Well_7_20170220-1729	0
6	7:Run_6_Well_7_20170220-1811	0
7	7:Run_7_Well_7_20170220-1854	0
8	7:Run_8_Well_7_20170220-1936	11.885
9	7:Run_9_Well_7_20170220-2018	0
10	7:Run_10_Well_7_20170220-2101	11.47
11	7:Run_11_Well_7_20170220-2143	0
12	7:Run_12_Well_7_20170220-2226	11.404
13	7:Run_13_Well_7_20170220-2308	0
14	7:Run_14_Well_7_20170220-2351	11.753
15	7:Run_15_Well_7_20170221-0033	0
16	7:Run_16_Well_7_20170221-0115	11.859
17	7:Run_17_Well_7_20170221-0158	13.05
18	7:Run_18_Well_7_20170221-0240	0
19	7:Run_19_Well_7_20170221-0323	0
20	7:Run_20_Well_7_20170221-0405	12.634
21	7:Run_21_Well_7_20170221-0447	12.906
22	7:Run_22_Well_7_20170221-0530	0
23	7:Run_23_Well_7_20170221-0612	0
24	7:Run_24_Well_7_20170221-0655	0
25	7:Run_25_Well_7_20170221-0737	0
26	7:Run_26_Well_7_20170221-0819	12.349
27	7:Run_27_Well_7_20170221-0902	13.416
28	7:Run_28_Well_7_20170221-0944	0
29	7:Run_29_Well_7_20170221-1027	12.042
30	7:Run_30_Well_7_20170221-1109	0
31	7:Run_31_Well_7_20170221-1151	0
32	7:Run_32_Well_7_20170221-1234	12.98
33	7:Run_33_Well_7_20170221-1316	0
34	7:Run_34_Well_7_20170221-1358	14.392
35	7:Run_35_Well_7_20170221-1441	14.147
36	7:Run_36_Well_7_20170221-1523	0
37	7:Run_37_Well_7_20170221-1605	0
38	7:Run_38_Well_7_20170221-1648	0
39	7:Run_39_Well_7_20170221-1730	13.915
40	7:Run_40_Well_7_20170221-1812	13.532
41	7:Run_41_Well_7_20170221-1855	11.673
42	7:Run_42_Well_7_20170221-1937	13.647
43	7:Run_43_Well_7_20170221-2020	0
44	7:Run_44_Well_7_20170221-2102	0
45	7:Run_45_Well_7_20170221-2145	16.023
46	7:Run_46_Well_7_20170221-2227	0
47	7:Run_47_Well_7_20170221-2309	17.285
48	7:Run_48_Well_7_20170221-2352	14.866
49	7:Run_49_Well_7_20170222-0034	14.25
50	7:Run_50_Well_7_20170222-0117	15.366
51	7:Run_51_Well_7_20170222-0159	16.236
52	7:Run_52_Well_7_20170222-0241	16.728
53	7:Run_53_Well_7_20170222-0324	0
54	7:Run_54_Well_7_20170222-0406	15.794
55	7:Run_55_Well_7_20170222-0448	16.14
56	7:Run_56_Well_7_20170222-0531	0
57	7:Run_57_Well_7_20170222-0613	16.04
58	7:Run_58_Well_7_20170222-0656	0
59	7:Run_59_Well_7_20170222-0738	14.509
60	7:Run_60_Well_7_20170222-0820	0
61	7:Run_61_Well_7_20170222-0903	16.003
62	7:Run_62_Well_7_20170222-0945	18.293
63	7:Run_63_Well_7_20170222-1028	17.694
64	7:Run_64_Well_7_20170222-1110	17.509
65	7:Run_65_Well_7_20170222-1152	18.828
66	7:Run_66_Well_7_20170222-1235	0
67	7:Run_67_Well_7_20170222-1317	0
68	7:Run_68_Well_7_20170222-1400	0
69	7:Run_69_Well_7_20170222-1442	0
70	7:Run_70_Well_7_20170222-1525	0
71	7:Run_71_Well_7_20170222-1607	0
72	7:Run_72_Well_7_20170222-1649	0
73	7:Run_73_Well_7_20170222-1731	18.393
74	7:Run_74_Well_7_20170222-1814	0
75	7:Run_75_Well_7_20170222-1856	17.709
76	7:Run_76_Well_7_20170222-1939	18.257
77	7:Run_77_Well_7_20170222-2021	20.752
78	7:Run_78_Well_7_20170222-2103	18.185
79	7:Run_79_Well_7_20170222-2146	19.574
80	7:Run_80_Well_7_20170222-2228	0
81	7:Run_81_Well_7_20170222-2310	0
82	7:Run_82_Well_7_20170222-2353	18.454
83	7:Run_83_Well_7_20170223-0035	20.156
84	7:Run_84_Well_7_20170223-0118	0
85	7:Run_85_Well_7_20170223-0200	20.702
86	7:Run_86_Well_7_20170223-0242	0
87	7:Run_87_Well_7_20170223-0325	0
88	7:Run_88_Well_7_20170223-0407	0
89	7:Run_89_Well_7_20170223-0450	20.506
90	7:Run_90_Well_7_20170223-0532	0
91	7:Run_91_Well_7_20170223-0614	23.762
92	7:Run_92_Well_7_20170223-0657	0
93	7:Run_93_Well_7_20170223-0739	0
94	7:Run_94_Well_7_20170223-0821	0
95	7:Run_95_Well_7_20170223-0904	23.443
96	7:Run_96_Well_7_20170223-0946	0
97	7:Run_97_Well_7_20170223-1029	22.669
98	7:Run_98_Well_7_20170223-1111	21.49
99	7:Run_99_Well_7_20170223-1153	0
100	7:Run_100_Well_7_20170223-1236	23.797
101	7:Run_101_Well_7_20170223-1318	0
102	7:Run_102_Well_7_20170223-1401	0
103	7:Run_103_Well_7_20170223-1443	0
104	7:Run_104_Well_7_20170223-1525	0
105	7:Run_105_Well_7_20170223-1608	0
106	7:Run_106_Well_7_20170223-1650	0
107	7:Run_107_Well_7_20170223-1733	23.255
108	7:Run_108_Well_7_20170223-1815	24.332
109	7:Run_109_Well_7_20170223-1858	0
110	7:Run_110_Well_7_20170223-1940	23.704
111	7:Run_111_Well_7_20170223-2022	0
112	7:Run_112_Well_7_20170223-2105	0
113	7:Run_113_Well_7_20170223-2147	0
114	7:Run_114_Well_7_20170223-2230	23.866
115	7:Run_115_Well_7_20170223-2312	24.909
116	7:Run_116_Well_7_20170223-2354	21.744
117	7:Run_117_Well_7_20170224-0037	24.001
118	7:Run_118_Well_7_20170224-0119	0
119	7:Run_119_Well_7_20170224-0202	23.304
120	7:Run_120_Well_7_20170224-0244	23.723
121	7:Run_121_Well_7_20170224-0326	0
122	7:Run_122_Well_7_20170224-0409	0
123	7:Run_123_Well_7_20170224-0451	0
124	7:Run_124_Well_7_20170224-0534	26.58
125	7:Run_125_Well_7_20170224-0616	24.687
126	7:Run_126_Well_7_20170224-0658	28.272
127	7:Run_127_Well_7_20170224-0741	0
128	7:Run_128_Well_7_20170224-0823	0
129	7:Run_129_Well_7_20170224-0905	28.074
130	7:Run_130_Well_7_20170224-0948	24.982
131	7:Run_131_Well_7_20170224-1030	0
132	7:Run_132_Well_7_20170224-1113	27.619
133	7:Run_133_Well_7_20170224-1155	0
134	7:Run_134_Well_7_20170224-1237	27.279
135	7:Run_135_Well_7_20170224-1320	0
136	7:Run_136_Well_7_20170224-1402	26.408
137	7:Run_137_Well_7_20170224-1445	0
138	7:Run_138_Well_7_20170224-1527	26.101
139	7:Run_139_Well_7_20170224-1609	0
140	7:Run_140_Well_7_20170224-1652	0
141	7:Run_141_Well_7_20170224-1734	29.859
142	7:Run_142_Well_7_20170224-1817	0
143	7:Run_143_Well_7_20170224-1859	0
144	7:Run_144_Well_7_20170224-1941	0
145	7:Run_145_Well_7_20170224-2024	0
146	7:Run_146_Well_7_20170224-2106	27.731
147	7:Run_147_Well_7_20170224-2149	26.169
148	7:Run_148_Well_7_20170224-2231	0
149	7:Run_149_Well_7_20170224-2313	0
150	7:Run_150_Well_7_20170224-2356	24.926
151	7:Run_151_Well_7_20170225-0038	0
152	7:Run_152_Well_7_20170225-0121	0
153	7:Run_153_Well_7_20170225-0203	0
154	7:Run_154_Well_7_20170225-0245	0
155	7:Run_155_Well_7_20170225-0328	0
156	7:Run_156_Well_7_20170225-0410	28.706
157	7:Run_157_Well_7_20170225-0453	31.025
158	7:Run_158_Well_7_20170225-0535	28.16
159	7:Run_159_Well_7_20170225-0617	0
160	7:Run_160_Well_7_20170225-0700	0
161	7:Run_161_Well_7_20170225-0742	0
162	7:Run_162_Well_7_20170225-0824	0
163	7:Run_163_Well_7_20170225-0907	0
164	7:Run_164_Well_7_20170225-0949	28.002
165	7:Run_165_Well_7_20170225-1032	30.539
166	7:Run_166_Well_7_20170225-1114	28.984
167	7:Run_167_Well_7_20170225-1156	0
168	7:Run_168_Well_7_20170225-1239	29.441
169	7:Run_169_Well_7_20170225-1321	0
170	7:Run_170_Well_7_20170225-1404	29.206
171	7:Run_171_Well_7_20170225-1446	30.46
172	7:Run_172_Well_7_20170225-1528	0
173	7:Run_173_Well_7_20170225-1611	0
174	7:Run_174_Well_7_20170225-1653	0
175	7:Run_175_Well_7_20170225-1736	26.43
176	7:Run_176_Well_7_20170225-1818	26.801
177	7:Run_177_Well_7_20170225-1900	28.632
178	7:Run_178_Well_7_20170225-1943	29.302
179	7:Run_179_Well_7_20170225-2025	29.069
180	7:Run_180_Well_7_20170225-2108	28.074
181	7:Run_181_Well_7_20170225-2150	29.251
182	7:Run_182_Well_7_20170225-2232	0
183	7:Run_183_Well_7_20170225-2315	0
184	7:Run_184_Well_7_20170225-2357	0
185	7:Run_186_Well_7_20170226-0122	0
186	7:Run_187_Well_7_20170226-0204	0
187	7:Run_188_Well_7_20170226-0247	0
188	7:Run_189_Well_7_20170226-0329	39.443
189	7:Run_185_Well_7_20170226-0040	35.505
190	7:Run_190_Well_7_20170226-0412	33.002
191	7:Run_191_Well_7_20170226-0454	0
192	7:Run_192_Well_7_20170226-0537	0
193	7:Run_193_Well_7_20170226-0619	38.909
194	7:Run_194_Well_7_20170226-0701	0
195	7:Run_195_Well_7_20170226-0744	0
196	7:Run_196_Well_7_20170226-0826	0
197	7:Run_197_Well_7_20170226-0908	39.616
198	7:Run_198_Well_7_20170226-0951	0
199	7:Run_199_Well_7_20170226-1033	0
200	7:Run_200_Well_7_20170226-1115	39.6
201	7:Run_201_Well_7_20170226-1158	0
202	7:Run_202_Well_7_20170226-1240	36.873
203	7:Run_203_Well_7_20170226-1323	0
204	7:Run_204_Well_7_20170226-1405	0
205	7:Run_205_Well_7_20170226-1448	0
206	7:Run_206_Well_7_20170226-1530	0
207	7:Run_207_Well_7_20170226-1612	0
208	7:Run_208_Well_7_20170226-1655	40.498
209	7:Run_209_Well_7_20170226-1737	0
210	7:Run_210_Well_7_20170226-1820	0
211	7:Run_211_Well_7_20170226-1902	0
212	7:Run_212_Well_7_20170226-1945	40.28
213	7:Run_213_Well_7_20170226-2027	38.079
214	7:Run_214_Well_7_20170226-2109	38.8
215	7:Run_215_Well_7_20170226-2152	39.77
216	7:Run_216_Well_7_20170226-2234	0
217	7:Run_217_Well_7_20170226-2316	0
218	7:Run_218_Well_7_20170226-2359	0
219	7:Run_219_Well_7_20170227-0041	46.849
220	7:Run_220_Well_7_20170227-0124	0
221	7:Run_221_Well_7_20170227-0206	41.135
222	7:Run_222_Well_7_20170227-0248	0
223	7:Run_223_Well_7_20170227-0331	43.493
224	7:Run_224_Well_7_20170227-0413	42.398
225	7:Run_225_Well_7_20170227-0456	0
226	7:Run_226_Well_7_20170227-0538	0
227	7:Run_227_Well_7_20170227-0620	0
228	7:Run_228_Well_7_20170227-0703	0
229	7:Run_229_Well_7_20170227-0745	0
230	7:Run_230_Well_7_20170227-0828	0
231	7:Run_231_Well_7_20170227-0910	0
232	7:Run_232_Well_7_20170227-0952	0
233	7:Run_233_Well_7_20170227-1035	0
234	7:Run_234_Well_7_20170227-1117	46.151
235	7:Run_235_Well_7_20170227-1200	49.366
236	7:Run_236_Well_7_20170227-1242	0
237	7:Run_237_Well_7_20170227-1324	0
238	7:Run_238_Well_7_20170227-1407	0
239	7:Run_239_Well_7_20170227-1449	43.761
240	7:Run_240_Well_7_20170227-1531	49.029
241	7:Run_241_Well_7_20170227-1614	0
242	7:Run_242_Well_7_20170227-1656	0
243	7:Run_243_Well_7_20170227-1739	0
244	7:Run_244_Well_7_20170227-1821	49.925
245	7:Run_245_Well_7_20170227-1903	0
246	7:Run_246_Well_7_20170227-1946	45.71
247	7:Run_247_Well_7_20170227-2028	48.776
248	7:Run_248_Well_7_20170227-2110	0
249	7:Run_249_Well_7_20170227-2153	47.076
250	7:Run_250_Well_7_20170227-2235	0
251	7:Run_251_Well_7_20170227-2318	0
252	7:Run_252_Well_7_20170228-0000	0
253	7:Run_253_Well_7_20170228-0042	56.719
254	7:Run_254_Well_7_20170228-0125	0
255	7:Run_255_Well_7_20170228-0207	0
256	7:Run_256_Well_7_20170228-0250	0
257	7:Run_257_Well_7_20170228-0332	0
258	7:Run_258_Well_7_20170228-0414	54.416
259	7:Run_259_Well_7_20170228-0457	0
260	7:Run_260_Well_7_20170228-0539	0
261	7:Run_261_Well_7_20170228-0622	51.364
262	7:Run_262_Well_7_20170228-0704	0
263	7:Run_263_Well_7_20170228-0747	0
264	7:Run_264_Well_7_20170228-0829	0
265	7:Run_265_Well_7_20170228-0911	0
266	7:Run_266_Well_7_20170228-0954	0
267	7:Run_267_Well_7_20170228-1036	0
268	7:Run_268_Well_7_20170228-1118	0
269	7:Run_269_Well_7_20170228-1201	51.352
270	7:Run_270_Well_7_20170228-1243	0
271	7:Run_271_Well_7_20170228-1325	0
272	7:Run_272_Well_7_20170228-1408	0
273	7:Run_273_Well_7_20170228-1450	0
274	7:Run_274_Well_7_20170228-1533	0
275	7:Run_275_Well_7_20170228-1615	0
276	7:Run_276_Well_7_20170228-1657	0
277	7:Run_277_Well_7_20170228-1740	0
278	7:Run_278_Well_7_20170228-1822	0
279	7:Run_279_Well_7_20170228-1905	57.18
280	7:Run_280_Well_7_20170228-1947	59.114
281	7:Run_281_Well_7_20170228-2029	58.314
282	7:Run_282_Well_7_20170228-2112	0
283	7:Run_283_Well_7_20170228-2154	0
284	7:Run_284_Well_7_20170228-2237	58.941
285	7:Run_285_Well_7_20170228-2319	0
286	7:Run_286_Well_7_20170301-0001	59.67
287	7:Run_287_Well_7_20170301-0044	57.682
288	7:Run_288_Well_7_20170301-0126	0
289	7:Run_289_Well_7_20170301-0209	66.735
290	7:Run_290_Well_7_20170301-0251	0
291	7:Run_291_Well_7_20170301-0333	66.857
292	7:Run_292_Well_7_20170301-0416	0
293	7:Run_293_Well_7_20170301-0458	0
294	7:Run_294_Well_7_20170301-0540	0
295	7:Run_295_Well_7_20170301-0623	0
296	7:Run_296_Well_7_20170301-0705	0
297	7:Run_297_Well_7_20170301-0748	64.403
298	7:Run_298_Well_7_20170301-0830	0
299	7:Run_299_Well_7_20170301-0912	0
300	7:Run_300_Well_7_20170301-0955	0
301	7:Run_301_Well_7_20170301-1037	0
302	7:Run_302_Well_7_20170301-1119	0
303	7:Run_303_Well_7_20170301-1202	0
304	7:Run_304_Well_7_20170301-1244	63.842
305	7:Run_305_Well_7_20170301-1327	0
306	7:Run_306_Well_7_20170301-1409	0
307	7:Run_307_Well_7_20170301-1451	0
308	7:Run_308_Well_7_20170301-1534	0
309	7:Run_309_Well_7_20170301-1616	0
310	7:Run_309_Well_7_20170301-1616	0
311	7:Run_310_Well_7_20170301-1659	0
312	7:Run_311_Well_7_20170301-1741	0
313	7:Run_312_Well_7_20170301-1823	0
314	7:Run_313_Well_7_20170301-1906	0
315	7:Run_314_Well_7_20170301-1948	0
316	7:Run_315_Well_7_20170301-2031	62.512
317	7:Run_316_Well_7_20170301-2113	0
318	7:Run_317_Well_7_20170301-2155	65.383
319	7:Run_318_Well_7_20170301-2238	0
320	7:Run_319_Well_7_20170301-2320	0
321	7:Run_320_Well_7_20170302-0002	0
322	7:Run_321_Well_7_20170302-0045	0
323	7:Run_322_Well_7_20170302-0127	0
324	7:Run_323_Well_7_20170302-0210	0
325	7:Run_324_Well_7_20170302-0252	0
326	7:Run_325_Well_7_20170302-0334	69.289
327	7:Run_326_Well_7_20170302-0417	0
328	7:Run_327_Well_7_20170302-0459	77.584
329	7:Run_328_Well_7_20170302-0541	68.542
330	7:Run_329_Well_7_20170302-0624	71.8
331	7:Run_330_Well_7_20170302-0706	0
332	7:Run_331_Well_7_20170302-0749	0
333	7:Run_332_Well_7_20170302-0831	73.742
334	7:Run_333_Well_7_20170302-0913	0
335	7:Run_334_Well_7_20170302-0956	0
336	7:Run_335_Well_7_20170302-1038	72.085
337	7:Run_336_Well_7_20170302-1121	0
338	7:Run_337_Well_7_20170302-1203	0
339	7:Run_338_Well_7_20170302-1245	76.36
340	7:Run_339_Well_7_20170302-1328	0
341	7:Run_340_Well_7_20170302-1410	0
342	7:Run_341_Well_7_20170302-1453	0
343	7:Run_342_Well_7_20170302-1535	0
344	7:Run_343_Well_7_20170302-1617	77.666
345	7:Run_344_Well_7_20170302-1700	0
346	7:Run_345_Well_7_20170302-1742	0
347	7:Run_346_Well_7_20170302-1824	0
348	7:Run_347_Well_7_20170302-1907	0
349	7:Run_348_Well_7_20170302-1949	80.65
350	7:Run_349_Well_7_20170302-2031	77.647
351	7:Run_350_Well_7_20170302-2114	0
352	7:Run_351_Well_7_20170302-2156	0
353	7:Run_352_Well_7_20170302-2238	0
354	7:Run_353_Well_7_20170302-2321	0
355	7:Run_354_Well_7_20170303-0003	0
356	7:Run_355_Well_7_20170303-0046	80.084
357	7:Run_356_Well_7_20170303-0128	82.174
358	7:Run_357_Well_7_20170303-0210	81.242
359	7:Run_358_Well_7_20170303-0253	75.92
360	7:Run_359_Well_7_20170303-0335	0
361	7:Run_360_Well_7_20170303-0418	0
362	7:Run_361_Well_7_20170303-0500	0
363	7:Run_362_Well_7_20170303-0542	76.694
364	7:Run_363_Well_7_20170303-0625	80.037
365	7:Run_364_Well_7_20170303-0707	74.837
366	7:Run_365_Well_7_20170303-0750	82.184
367	7:Run_366_Well_7_20170303-0832	0
368	7:Run_367_Well_7_20170303-0914	0
369	7:Run_368_Well_7_20170303-0957	0
370	7:Run_369_Well_7_20170303-1039	0
371	7:Run_370_Well_7_20170303-1121	0
372	7:Run_371_Well_7_20170303-1204	0
373	7:Run_372_Well_7_20170303-1246	0
374	7:Run_373_Well_7_20170303-1329	94.098
375	7:Run_374_Well_7_20170303-1411	0
376	7:Run_375_Well_7_20170303-1454	0
377	7:Run_376_Well_7_20170303-1536	0
378	7:Run_377_Well_7_20170303-1618	0
379	7:Run_378_Well_7_20170303-1701	0
380	7:Run_379_Well_7_20170303-1743	0
381	7:Run_380_Well_7_20170303-1825	88.569
382	7:Run_381_Well_7_20170303-1908	0
383	7:Run_382_Well_7_20170303-1950	0
384	7:Run_383_Well_7_20170303-2032	0
385	7:Run_384_Well_7_20170303-2115	0
386	7:Run_385_Well_7_20170303-2157	0
387	7:Run_386_Well_7_20170303-2240	84.535
388	7:Run_387_Well_7_20170303-2322	90.936
389	7:Run_388_Well_7_20170304-0004	93.61
390	7:Run_389_Well_7_20170304-0047	0
391	7:Run_390_Well_7_20170304-0129	0
392	7:Run_391_Well_7_20170304-0212	0
393	7:Run_392_Well_7_20170304-0254	0
394	7:Run_393_Well_7_20170304-0336	93.302
395	7:Run_394_Well_7_20170304-0419	0
396	7:Run_395_Well_7_20170304-0501	85.582
397	7:Run_396_Well_7_20170304-0544	0
398	7:Run_397_Well_7_20170304-0626	0
399	7:Run_398_Well_7_20170304-0708	0
400	7:Run_399_Well_7_20170304-0751	0
401	7:Run_400_Well_7_20170304-0833	0
402	7:Run_401_Well_7_20170304-0916	0
403	7:Run_402_Well_7_20170304-0958	0
404	7:Run_403_Well_7_20170304-1040	89.386
405	7:Run_404_Well_7_20170304-1123	0
406	7:Run_405_Well_7_20170304-1205	0
407	7:Run_406_Well_7_20170304-1248	88.393
408	7:Run_407_Well_7_20170304-1330	0
409	7:Run_408_Well_7_20170304-1412	0
410	7:Run_409_Well_7_20170304-1455	0
411	7:Run_410_Well_7_20170304-1537	0
412	7:Run_411_Well_7_20170304-1620	0
413	7:Run_412_Well_7_20170304-1702	0
414	7:Run_413_Well_7_20170304-1744	0
415	7:Run_414_Well_7_20170304-1827	0
416	7:Run_415_Well_7_20170304-1909	0
417	7:Run_416_Well_7_20170304-1952	86.596
418	7:Run_417_Well_7_20170304-2034	89.84
419	7:Run_418_Well_7_20170304-2116	0
420	7:Run_419_Well_7_20170304-2159	0
421	7:Run_420_Well_7_20170304-2241	0
422	7:Run_421_Well_7_20170304-2323	0
423	7:Run_422_Well_7_20170305-0006	0
424	7:Run_423_Well_7_20170305-0048	0
425	7:Run_424_Well_7_20170305-0131	0
426	7:Run_425_Well_7_20170305-0213	96.303
427	7:Run_426_Well_7_20170305-0255	0
428	7:Run_427_Well_7_20170305-0338	0
429	7:Run_428_Well_7_20170305-0420	0
430	7:Run_429_Well_7_20170305-0503	90.04
431	7:Run_430_Well_7_20170305-0545	89.119
432	7:Run_431_Well_7_20170305-0627	0
433	7:Run_432_Well_7_20170305-0710	0
434	7:Run_433_Well_7_20170305-0752	96.001
435	7:Run_434_Well_7_20170305-0834	0
436	7:Run_435_Well_7_20170305-0917	0
437	7:Run_436_Well_7_20170305-0959	92.068
438	7:Run_437_Well_7_20170305-1042	0
439	7:Run_438_Well_7_20170305-1124	93.302
440	7:Run_439_Well_7_20170305-1206	0
441	7:Run_440_Well_7_20170305-1249	0
442	7:Run_441_Well_7_20170305-1331	0
443	7:Run_442_Well_7_20170305-1414	0
444	7:Run_443_Well_7_20170305-1456	0
445	7:Run_444_Well_7_20170305-1538	0
446	7:Run_445_Well_7_20170305-1621	0
447	7:Run_446_Well_7_20170305-1703	0
448	7:Run_447_Well_7_20170305-1746	0
449	7:Run_448_Well_7_20170305-1828	0
450	7:Run_449_Well_7_20170305-1910	0
451	7:Run_450_Well_7_20170305-1953	0
452	7:Run_451_Well_7_20170305-2035	0
453	7:Run_452_Well_7_20170305-2118	0
454	7:Run_453_Well_7_20170305-2200	0
455	7:Run_454_Well_7_20170305-2242	0
