# Supplementary material for: An affordable and automated imaging approach to acquire highly resolved individual data—an example of copepod growth in response to multiple stressors
Source: PeerJ. 2019 Apr 19;7:e6776. doi: 10.7717/peerj.6776 (PMC6476288; doi:10.7717/peerj.6776)
Supplement: Supplemental Information 1 — This zip file contains individual data files as they were acquired by the automatized platform, with each file representing measurements from one individual well plate. It also contains a table which links each file to information about the experimental treatments to which each individual was subjected. [file peerj-07-6776-s001.zip › Supplemental Data S2/Well_77_dat.csv]

Picnr	Label	Length
1	77:Run_1_Well_77_20170220-1511	0
2	77:Run_3_Well_77_20170220-1635	0
3	77:Run_4_Well_77_20170220-1718	0
4	77:Run_2_Well_77_20170220-1553	0
5	77:Run_5_Well_77_20170220-1800	13.671
6	77:Run_6_Well_77_20170220-1843	13.463
7	77:Run_7_Well_77_20170220-1925	0
8	77:Run_8_Well_77_20170220-2007	13.601
9	77:Run_9_Well_77_20170220-2050	0
10	77:Run_10_Well_77_20170220-2132	13.193
11	77:Run_11_Well_77_20170220-2214	0
12	77:Run_12_Well_77_20170220-2257	0
13	77:Run_13_Well_77_20170220-2339	13.966
14	77:Run_14_Well_77_20170221-0022	0
15	77:Run_15_Well_77_20170221-0104	11.949
16	77:Run_16_Well_77_20170221-0147	0
17	77:Run_17_Well_77_20170221-0229	0
18	77:Run_18_Well_77_20170221-0311	0
19	77:Run_19_Well_77_20170221-0354	13.804
20	77:Run_20_Well_77_20170221-0436	13.334
21	77:Run_21_Well_77_20170221-0519	13.789
22	77:Run_22_Well_77_20170221-0601	0
23	77:Run_23_Well_77_20170221-0643	0
24	77:Run_24_Well_77_20170221-0726	13.597
25	77:Run_26_Well_77_20170221-0850	13.975
26	77:Run_27_Well_77_20170221-0933	0
27	77:Run_28_Well_77_20170221-1015	14.603
28	77:Run_29_Well_77_20170221-1058	14.26
29	77:Run_30_Well_77_20170221-1140	13.752
30	77:Run_31_Well_77_20170221-1222	0
31	77:Run_32_Well_77_20170221-1305	12.59
32	77:Run_33_Well_77_20170221-1347	14.833
33	77:Run_34_Well_77_20170221-1429	0
34	77:Run_35_Well_77_20170221-1512	13.44
35	77:Run_36_Well_77_20170221-1554	14.395
36	77:Run_37_Well_77_20170221-1637	16.18
37	77:Run_38_Well_77_20170221-1719	0
38	77:Run_39_Well_77_20170221-1801	17.566
39	77:Run_40_Well_77_20170221-1844	0
40	77:Run_41_Well_77_20170221-1926	0
41	77:Run_42_Well_77_20170221-2009	0
42	77:Run_43_Well_77_20170221-2051	16.508
43	77:Run_44_Well_77_20170221-2133	0
44	77:Run_45_Well_77_20170221-2216	17.614
45	77:Run_46_Well_77_20170221-2258	15.027
46	77:Run_47_Well_77_20170221-2341	17.065
47	77:Run_48_Well_77_20170222-0023	0
48	77:Run_49_Well_77_20170222-0105	16.936
49	77:Run_50_Well_77_20170222-0148	0
50	77:Run_51_Well_77_20170222-0230	0
51	77:Run_52_Well_77_20170222-0313	0
52	77:Run_53_Well_77_20170222-0355	16.651
53	77:Run_54_Well_77_20170222-0437	15.508
54	77:Run_55_Well_77_20170222-0520	0
55	77:Run_56_Well_77_20170222-0602	14.885
56	77:Run_57_Well_77_20170222-0645	0
57	77:Run_58_Well_77_20170222-0727	16.555
58	77:Run_59_Well_77_20170222-0809	18.312
59	77:Run_60_Well_77_20170222-0852	0
60	77:Run_61_Well_77_20170222-0934	15.403
61	77:Run_62_Well_77_20170222-1016	17.339
62	77:Run_63_Well_77_20170222-1059	15.24
63	77:Run_64_Well_77_20170222-1141	17.614
64	77:Run_65_Well_77_20170222-1224	0
65	77:Run_66_Well_77_20170222-1306	17.867
66	77:Run_67_Well_77_20170222-1348	0
67	77:Run_68_Well_77_20170222-1431	0
68	77:Run_69_Well_77_20170222-1513	20.224
69	77:Run_70_Well_77_20170222-1556	19.681
70	77:Run_71_Well_77_20170222-1638	0
71	77:Run_72_Well_77_20170222-1720	0
72	77:Run_73_Well_77_20170222-1803	0
73	77:Run_74_Well_77_20170222-1845	0
74	77:Run_75_Well_77_20170222-1927	18.537
75	77:Run_76_Well_77_20170222-2010	0
76	77:Run_77_Well_77_20170222-2052	0
77	77:Run_78_Well_77_20170222-2134	21.84
78	77:Run_79_Well_77_20170222-2217	17.002
79	77:Run_80_Well_77_20170222-2259	0
80	77:Run_81_Well_77_20170222-2342	20.934
81	77:Run_82_Well_77_20170223-0024	19.599
82	77:Run_83_Well_77_20170223-0106	17.5
83	77:Run_84_Well_77_20170223-0149	19.269
84	77:Run_85_Well_77_20170223-0231	22.03
85	77:Run_86_Well_77_20170223-0314	20.126
86	77:Run_87_Well_77_20170223-0356	0
87	77:Run_88_Well_77_20170223-0438	19.827
88	77:Run_89_Well_77_20170223-0521	20.509
89	77:Run_90_Well_77_20170223-0603	20.349
90	77:Run_91_Well_77_20170223-0646	0
91	77:Run_92_Well_77_20170223-0728	19.328
92	77:Run_93_Well_77_20170223-0810	0
93	77:Run_94_Well_77_20170223-0853	0
94	77:Run_95_Well_77_20170223-0935	22.6
95	77:Run_96_Well_77_20170223-1017	0
96	77:Run_97_Well_77_20170223-1100	0
97	77:Run_98_Well_77_20170223-1142	23.345
98	77:Run_99_Well_77_20170223-1225	24.113
99	77:Run_100_Well_77_20170223-1307	0
100	77:Run_101_Well_77_20170223-1350	21.923
101	77:Run_102_Well_77_20170223-1432	23.325
102	77:Run_103_Well_77_20170223-1514	23.544
103	77:Run_104_Well_77_20170223-1557	0
104	77:Run_105_Well_77_20170223-1639	24.105
105	77:Run_106_Well_77_20170223-1722	25.526
106	77:Run_107_Well_77_20170223-1804	0
107	77:Run_108_Well_77_20170223-1846	0
108	77:Run_109_Well_77_20170223-1929	0
109	77:Run_110_Well_77_20170223-2011	24.45
110	77:Run_111_Well_77_20170223-2054	24.194
111	77:Run_112_Well_77_20170223-2136	22.375
112	77:Run_113_Well_77_20170223-2218	23.712
113	77:Run_114_Well_77_20170223-2301	0
114	77:Run_115_Well_77_20170223-2343	23.162
115	77:Run_116_Well_77_20170224-0026	25.25
116	77:Run_117_Well_77_20170224-0108	23.797
117	77:Run_118_Well_77_20170224-0150	23.465
118	77:Run_119_Well_77_20170224-0233	0
119	77:Run_120_Well_77_20170224-0315	0
120	77:Run_121_Well_77_20170224-0358	21.546
121	77:Run_122_Well_77_20170224-0440	0
122	77:Run_123_Well_77_20170224-0522	23.333
123	77:Run_124_Well_77_20170224-0605	0
124	77:Run_125_Well_77_20170224-0647	0
125	77:Run_126_Well_77_20170224-0730	0
126	77:Run_127_Well_77_20170224-0812	0
127	77:Run_128_Well_77_20170224-0854	28.988
128	77:Run_129_Well_77_20170224-0937	0
129	77:Run_130_Well_77_20170224-1019	26.369
130	77:Run_131_Well_77_20170224-1101	26.016
131	77:Run_132_Well_77_20170224-1144	26.164
132	77:Run_133_Well_77_20170224-1226	28
133	77:Run_134_Well_77_20170224-1309	0
134	77:Run_135_Well_77_20170224-1351	0
135	77:Run_136_Well_77_20170224-1433	0
136	77:Run_137_Well_77_20170224-1516	29.061
137	77:Run_138_Well_77_20170224-1558	29.307
138	77:Run_139_Well_77_20170224-1641	0
139	77:Run_140_Well_77_20170224-1723	27.255
140	77:Run_141_Well_77_20170224-1805	26.145
141	77:Run_142_Well_77_20170224-1848	0
142	77:Run_143_Well_77_20170224-1930	0
143	77:Run_144_Well_77_20170224-2013	0
144	77:Run_145_Well_77_20170224-2055	0
145	77:Run_146_Well_77_20170224-2137	28.178
146	77:Run_147_Well_77_20170224-2220	27.295
147	77:Run_148_Well_77_20170224-2302	28.257
148	77:Run_149_Well_77_20170224-2345	26.104
149	77:Run_150_Well_77_20170225-0027	0
150	77:Run_151_Well_77_20170225-0109	28.844
151	77:Run_152_Well_77_20170225-0152	29.125
152	77:Run_153_Well_77_20170225-0234	0
153	77:Run_154_Well_77_20170225-0317	29.885
154	77:Run_155_Well_77_20170225-0359	0
155	77:Run_156_Well_77_20170225-0441	0
156	77:Run_157_Well_77_20170225-0524	0
157	77:Run_158_Well_77_20170225-0606	0
158	77:Run_159_Well_77_20170225-0648	0
159	77:Run_160_Well_77_20170225-0731	0
160	77:Run_161_Well_77_20170225-0813	0
161	77:Run_162_Well_77_20170225-0856	0
162	77:Run_163_Well_77_20170225-0938	28.901
163	77:Run_164_Well_77_20170225-1021	32.76
164	77:Run_165_Well_77_20170225-1103	0
165	77:Run_166_Well_77_20170225-1145	0
166	77:Run_167_Well_77_20170225-1228	0
167	77:Run_168_Well_77_20170225-1310	28.018
168	77:Run_169_Well_77_20170225-1353	33.144
169	77:Run_170_Well_77_20170225-1435	30.481
170	77:Run_171_Well_77_20170225-1517	0
171	77:Run_172_Well_77_20170225-1600	0
172	77:Run_173_Well_77_20170225-1642	0
173	77:Run_174_Well_77_20170225-1724	0
174	77:Run_175_Well_77_20170225-1807	0
175	77:Run_176_Well_77_20170225-1849	30.5
176	77:Run_177_Well_77_20170225-1932	0
177	77:Run_178_Well_77_20170225-2014	0
178	77:Run_179_Well_77_20170225-2056	0
179	77:Run_180_Well_77_20170225-2139	0
180	77:Run_181_Well_77_20170225-2221	0
181	77:Run_182_Well_77_20170225-2304	0
182	77:Run_183_Well_77_20170225-2346	29.851
183	77:Run_185_Well_77_20170226-0111	28.135
184	77:Run_186_Well_77_20170226-0153	30.046
185	77:Run_187_Well_77_20170226-0236	29.674
186	77:Run_188_Well_77_20170226-0318	0
187	77:Run_189_Well_77_20170226-0401	0
188	77:Run_190_Well_77_20170226-0443	0
189	77:Run_191_Well_77_20170226-0526	0
190	77:Run_192_Well_77_20170226-0608	0
191	77:Run_193_Well_77_20170226-0650	0
192	77:Run_194_Well_77_20170226-0733	0
193	77:Run_195_Well_77_20170226-0815	0
194	77:Run_196_Well_77_20170226-0857	0
195	77:Run_197_Well_77_20170226-0940	0
196	77:Run_198_Well_77_20170226-1022	0
197	77:Run_199_Well_77_20170226-1104	0
198	77:Run_200_Well_77_20170226-1147	0
199	77:Run_201_Well_77_20170226-1229	0
200	77:Run_202_Well_77_20170226-1312	0
201	77:Run_203_Well_77_20170226-1354	0
202	77:Run_204_Well_77_20170226-1436	0
203	77:Run_205_Well_77_20170226-1519	0
204	77:Run_206_Well_77_20170226-1601	0
205	77:Run_207_Well_77_20170226-1644	0
206	77:Run_208_Well_77_20170226-1726	0
207	77:Run_209_Well_77_20170226-1809	0
208	77:Run_210_Well_77_20170226-1851	0
209	77:Run_211_Well_77_20170226-1933	0
210	77:Run_212_Well_77_20170226-2016	0
211	77:Run_213_Well_77_20170226-2058	40.003
212	77:Run_215_Well_77_20170226-2223	0
213	77:Run_216_Well_77_20170226-2305	0
214	77:Run_217_Well_77_20170226-2348	0
215	77:Run_218_Well_77_20170227-0030	41.355
216	77:Run_219_Well_77_20170227-0112	43.834
217	77:Run_220_Well_77_20170227-0155	0
218	77:Run_221_Well_77_20170227-0237	47.559
219	77:Run_222_Well_77_20170227-0320	0
220	77:Run_223_Well_77_20170227-0402	0
221	77:Run_224_Well_77_20170227-0444	0
222	77:Run_225_Well_77_20170227-0527	0
223	77:Run_226_Well_77_20170227-0609	0
224	77:Run_227_Well_77_20170227-0652	0
225	77:Run_228_Well_77_20170227-0734	44.338
226	77:Run_229_Well_77_20170227-0816	43.084
227	77:Run_230_Well_77_20170227-0859	0
228	77:Run_231_Well_77_20170227-0941	0
229	77:Run_232_Well_77_20170227-1024	0
230	77:Run_233_Well_77_20170227-1106	44.653
231	77:Run_234_Well_77_20170227-1148	0
232	77:Run_235_Well_77_20170227-1231	0
233	77:Run_236_Well_77_20170227-1313	0
234	77:Run_237_Well_77_20170227-1355	0
235	77:Run_238_Well_77_20170227-1438	46.453
236	77:Run_239_Well_77_20170227-1520	0
237	77:Run_240_Well_77_20170227-1603	0
238	77:Run_241_Well_77_20170227-1645	45.326
239	77:Run_242_Well_77_20170227-1727	0
240	77:Run_243_Well_77_20170227-1810	0
241	77:Run_244_Well_77_20170227-1852	0
242	77:Run_245_Well_77_20170227-1935	0
243	77:Run_246_Well_77_20170227-2017	0
244	77:Run_247_Well_77_20170227-2059	0
245	77:Run_248_Well_77_20170227-2142	47.447
246	77:Run_249_Well_77_20170227-2224	0
247	77:Run_250_Well_77_20170227-2307	0
248	77:Run_251_Well_77_20170227-2349	50.307
249	77:Run_252_Well_77_20170228-0031	0
250	77:Run_253_Well_77_20170228-0114	53.856
251	77:Run_254_Well_77_20170228-0156	0
252	77:Run_255_Well_77_20170228-0239	47.927
253	77:Run_256_Well_77_20170228-0321	51.558
254	77:Run_257_Well_77_20170228-0403	57.227
255	77:Run_258_Well_77_20170228-0446	55.415
256	77:Run_259_Well_77_20170228-0528	0
257	77:Run_260_Well_77_20170228-0610	52.832
258	77:Run_261_Well_77_20170228-0653	53.795
259	77:Run_262_Well_77_20170228-0735	0
260	77:Run_263_Well_77_20170228-0818	50.267
261	77:Run_264_Well_77_20170228-0900	0
262	77:Run_265_Well_77_20170228-0943	57.219
263	77:Run_266_Well_77_20170228-1025	54.603
264	77:Run_267_Well_77_20170228-1107	0
265	77:Run_268_Well_77_20170228-1150	0
266	77:Run_269_Well_77_20170228-1232	0
267	77:Run_270_Well_77_20170228-1314	52.027
268	77:Run_271_Well_77_20170228-1357	0
269	77:Run_272_Well_77_20170228-1439	0
270	77:Run_273_Well_77_20170228-1521	0
271	77:Run_274_Well_77_20170228-1604	0
272	77:Run_275_Well_77_20170228-1646	0
273	77:Run_276_Well_77_20170228-1729	0
274	77:Run_277_Well_77_20170228-1811	0
275	77:Run_278_Well_77_20170228-1853	0
276	77:Run_279_Well_77_20170228-1936	0
277	77:Run_280_Well_77_20170228-2018	0
278	77:Run_281_Well_77_20170228-2101	53.856
279	77:Run_282_Well_77_20170228-2143	0
280	77:Run_283_Well_77_20170228-2225	61.741
281	77:Run_284_Well_77_20170228-2308	0
282	77:Run_285_Well_77_20170228-2350	0
283	77:Run_286_Well_77_20170301-0033	0
284	77:Run_287_Well_77_20170301-0115	61.465
285	77:Run_288_Well_77_20170301-0157	0
286	77:Run_289_Well_77_20170301-0240	0
287	77:Run_290_Well_77_20170301-0322	0
288	77:Run_291_Well_77_20170301-0405	0
289	77:Run_292_Well_77_20170301-0447	0
290	77:Run_293_Well_77_20170301-0529	0
291	77:Run_294_Well_77_20170301-0612	0
292	77:Run_295_Well_77_20170301-0654	0
293	77:Run_296_Well_77_20170301-0736	0
294	77:Run_297_Well_77_20170301-0819	0
295	77:Run_298_Well_77_20170301-0901	64.724
296	77:Run_299_Well_77_20170301-0944	67.179
297	77:Run_300_Well_77_20170301-1026	67.897
298	77:Run_301_Well_77_20170301-1108	0
299	77:Run_302_Well_77_20170301-1151	62.795
300	77:Run_303_Well_77_20170301-1233	69.596
301	77:Run_304_Well_77_20170301-1315	66.979
302	77:Run_305_Well_77_20170301-1358	0
303	77:Run_306_Well_77_20170301-1440	0
304	77:Run_307_Well_77_20170301-1523	0
305	77:Run_308_Well_77_20170301-1605	0
306	77:Run_309_Well_77_20170301-1647	0
307	77:Run_310_Well_77_20170301-1730	0
308	77:Run_311_Well_77_20170301-1812	62.656
309	77:Run_312_Well_77_20170301-1855	65.629
310	77:Run_313_Well_77_20170301-1937	0
311	77:Run_314_Well_77_20170301-2019	0
312	77:Run_315_Well_77_20170301-2102	0
313	77:Run_316_Well_77_20170301-2144	0
314	77:Run_317_Well_77_20170301-2227	0
315	77:Run_318_Well_77_20170301-2309	0
316	77:Run_319_Well_77_20170301-2351	0
317	77:Run_320_Well_77_20170302-0034	73.839
318	77:Run_321_Well_77_20170302-0116	74.177
319	77:Run_322_Well_77_20170302-0158	78.366
320	77:Run_323_Well_77_20170302-0241	74.847
321	77:Run_324_Well_77_20170302-0323	74.636
322	77:Run_325_Well_77_20170302-0406	0
323	77:Run_326_Well_77_20170302-0448	76.976
324	77:Run_327_Well_77_20170302-0530	75.273
325	77:Run_328_Well_77_20170302-0613	0
326	77:Run_329_Well_77_20170302-0655	0
327	77:Run_330_Well_77_20170302-0737	0
328	77:Run_331_Well_77_20170302-0820	0
329	77:Run_332_Well_77_20170302-0902	75.802
330	77:Run_333_Well_77_20170302-0945	0
331	77:Run_334_Well_77_20170302-1027	75.672
332	77:Run_335_Well_77_20170302-1109	0
333	77:Run_336_Well_77_20170302-1152	77.06
334	77:Run_337_Well_77_20170302-1234	0
335	77:Run_338_Well_77_20170302-1317	0
336	77:Run_339_Well_77_20170302-1359	0
337	77:Run_340_Well_77_20170302-1441	0
338	77:Run_341_Well_77_20170302-1524	0
339	77:Run_342_Well_77_20170302-1606	0
340	77:Run_343_Well_77_20170302-1649	0
341	77:Run_344_Well_77_20170302-1731	0
342	77:Run_345_Well_77_20170302-1813	0
343	77:Run_346_Well_77_20170302-1856	77.06
344	77:Run_347_Well_77_20170302-1938	0
345	77:Run_348_Well_77_20170302-2020	0
346	77:Run_349_Well_77_20170302-2103	83.774
347	77:Run_350_Well_77_20170302-2145	83.104
348	77:Run_351_Well_77_20170302-2227	0
349	77:Run_352_Well_77_20170302-2310	0
350	77:Run_353_Well_77_20170302-2352	81.892
351	77:Run_354_Well_77_20170303-0034	77.015
352	77:Run_355_Well_77_20170303-0117	0
353	77:Run_356_Well_77_20170303-0159	0
354	77:Run_357_Well_77_20170303-0242	77.506
355	77:Run_358_Well_77_20170303-0324	74.309
356	77:Run_359_Well_77_20170303-0406	0
357	77:Run_360_Well_77_20170303-0449	0
358	77:Run_361_Well_77_20170303-0531	0
359	77:Run_362_Well_77_20170303-0614	0
360	77:Run_363_Well_77_20170303-0656	0
361	77:Run_364_Well_77_20170303-0738	0
362	77:Run_365_Well_77_20170303-0821	0
363	77:Run_366_Well_77_20170303-0903	0
364	77:Run_367_Well_77_20170303-0946	0
365	77:Run_368_Well_77_20170303-1028	0
366	77:Run_369_Well_77_20170303-1110	0
367	77:Run_370_Well_77_20170303-1153	85.345
368	77:Run_371_Well_77_20170303-1235	0
369	77:Run_372_Well_77_20170303-1317	88.122
370	77:Run_373_Well_77_20170303-1400	81.918
371	77:Run_374_Well_77_20170303-1442	0
372	77:Run_375_Well_77_20170303-1525	0
373	77:Run_376_Well_77_20170303-1607	0
374	77:Run_377_Well_77_20170303-1649	0
375	77:Run_378_Well_77_20170303-1732	0
376	77:Run_379_Well_77_20170303-1814	0
377	77:Run_380_Well_77_20170303-1857	0
378	77:Run_381_Well_77_20170303-1939	0
379	77:Run_382_Well_77_20170303-2021	91.585
380	77:Run_383_Well_77_20170303-2104	0
381	77:Run_384_Well_77_20170303-2146	0
382	77:Run_385_Well_77_20170303-2229	95.631
383	77:Run_386_Well_77_20170303-2311	96.083
384	77:Run_387_Well_77_20170303-2353	0
385	77:Run_388_Well_77_20170304-0036	96.298
386	77:Run_389_Well_77_20170304-0118	97.664
387	77:Run_390_Well_77_20170304-0200	0
388	77:Run_391_Well_77_20170304-0243	0
389	77:Run_392_Well_77_20170304-0325	0
390	77:Run_393_Well_77_20170304-0408	0
391	77:Run_394_Well_77_20170304-0450	0
392	77:Run_395_Well_77_20170304-0532	0
393	77:Run_396_Well_77_20170304-0615	0
394	77:Run_397_Well_77_20170304-0657	0
395	77:Run_398_Well_77_20170304-0740	0
396	77:Run_399_Well_77_20170304-0822	0
397	77:Run_400_Well_77_20170304-0904	0
398	77:Run_401_Well_77_20170304-0947	95.564
399	77:Run_402_Well_77_20170304-1029	0
400	77:Run_403_Well_77_20170304-1112	0
401	77:Run_404_Well_77_20170304-1154	0
402	77:Run_405_Well_77_20170304-1236	0
403	77:Run_406_Well_77_20170304-1319	92.404
404	77:Run_407_Well_77_20170304-1401	0
405	77:Run_408_Well_77_20170304-1444	0
406	77:Run_409_Well_77_20170304-1526	0
407	77:Run_410_Well_77_20170304-1609	0
408	77:Run_411_Well_77_20170304-1651	0
409	77:Run_412_Well_77_20170304-1733	0
410	77:Run_413_Well_77_20170304-1816	0
411	77:Run_414_Well_77_20170304-1858	0
412	77:Run_415_Well_77_20170304-1940	0
413	77:Run_416_Well_77_20170304-2023	0
414	77:Run_417_Well_77_20170304-2105	0
415	77:Run_418_Well_77_20170304-2147	0
416	77:Run_419_Well_77_20170304-2230	90.244
417	77:Run_420_Well_77_20170304-2312	0
418	77:Run_421_Well_77_20170304-2355	0
419	77:Run_422_Well_77_20170305-0037	0
420	77:Run_423_Well_77_20170305-0119	0
421	77:Run_424_Well_77_20170305-0202	0
422	77:Run_425_Well_77_20170305-0244	0
423	77:Run_426_Well_77_20170305-0327	0
424	77:Run_427_Well_77_20170305-0409	0
425	77:Run_428_Well_77_20170305-0451	94.037
426	77:Run_429_Well_77_20170305-0534	0
427	77:Run_430_Well_77_20170305-0616	0
428	77:Run_431_Well_77_20170305-0659	0
429	77:Run_432_Well_77_20170305-0741	95.713
430	77:Run_433_Well_77_20170305-0823	0
431	77:Run_434_Well_77_20170305-0906	0
432	77:Run_435_Well_77_20170305-0948	96.97
433	77:Run_436_Well_77_20170305-1030	0
434	77:Run_437_Well_77_20170305-1113	0
435	77:Run_438_Well_77_20170305-1155	96.719
436	77:Run_439_Well_77_20170305-1238	0
437	77:Run_440_Well_77_20170305-1320	0
438	77:Run_441_Well_77_20170305-1402	0
439	77:Run_442_Well_77_20170305-1445	0
440	77:Run_443_Well_77_20170305-1527	0
441	77:Run_444_Well_77_20170305-1610	0
442	77:Run_445_Well_77_20170305-1652	0
443	77:Run_446_Well_77_20170305-1734	0
444	77:Run_447_Well_77_20170305-1817	0
445	77:Run_448_Well_77_20170305-1859	0
446	77:Run_449_Well_77_20170305-1942	0
447	77:Run_450_Well_77_20170305-2024	0
448	77:Run_451_Well_77_20170305-2106	0
449	77:Run_452_Well_77_20170305-2149	0
450	77:Run_453_Well_77_20170305-2231	0
