# Supplementary material for: An affordable and automated imaging approach to acquire highly resolved individual data—an example of copepod growth in response to multiple stressors
Source: PeerJ. 2019 Apr 19;7:e6776. doi: 10.7717/peerj.6776 (PMC6476288; doi:10.7717/peerj.6776)
Supplement: Supplemental Information 1 — This zip file contains individual data files as they were acquired by the automatized platform, with each file representing measurements from one individual well plate. It also contains a table which links each file to information about the experimental treatments to which each individual was subjected. [file peerj-07-6776-s001.zip › Supplemental Data S2/Well_15_dat.csv]

Picnr	Label	Length
1	15:Run_1_Well_15_20170220-1441	0
2	15:Run_2_Well_15_20170220-1524	0
3	15:Run_3_Well_15_20170220-1606	0
4	15:Run_4_Well_15_20170220-1648	0
5	15:Run_5_Well_15_20170220-1731	0
6	15:Run_6_Well_15_20170220-1813	0
7	15:Run_7_Well_15_20170220-1856	12.659
8	15:Run_8_Well_15_20170220-1938	0
9	15:Run_9_Well_15_20170220-2020	10.124
10	15:Run_10_Well_15_20170220-2103	10.977
11	15:Run_11_Well_15_20170220-2145	0
12	15:Run_12_Well_15_20170220-2228	10.012
13	15:Run_13_Well_15_20170220-2310	9.925
14	15:Run_14_Well_15_20170220-2352	0
15	15:Run_15_Well_15_20170221-0035	10.05
16	15:Run_16_Well_15_20170221-0117	9.014
17	15:Run_17_Well_15_20170221-0200	10.5
18	15:Run_18_Well_15_20170221-0242	13.238
19	15:Run_19_Well_15_20170221-0324	0
20	15:Run_20_Well_15_20170221-0407	0
21	15:Run_21_Well_15_20170221-0449	10
22	15:Run_22_Well_15_20170221-0532	12
23	15:Run_23_Well_15_20170221-0614	0
24	15:Run_24_Well_15_20170221-0656	0
25	15:Run_25_Well_15_20170221-0739	10.112
26	15:Run_26_Well_15_20170221-0821	10.062
27	15:Run_27_Well_15_20170221-0904	0
28	15:Run_28_Well_15_20170221-0946	9.5
29	15:Run_29_Well_15_20170221-1028	12
30	15:Run_30_Well_15_20170221-1111	0
31	15:Run_31_Well_15_20170221-1153	12.728
32	15:Run_32_Well_15_20170221-1235	11.5
33	15:Run_33_Well_15_20170221-1318	13.21
34	15:Run_34_Well_15_20170221-1400	0
35	15:Run_35_Well_15_20170221-1443	13.463
36	15:Run_36_Well_15_20170221-1525	13.601
37	15:Run_37_Well_15_20170221-1607	0
38	15:Run_38_Well_15_20170221-1650	0
39	15:Run_39_Well_15_20170221-1732	0
40	15:Run_40_Well_15_20170221-1814	9.823
41	15:Run_41_Well_15_20170221-1857	12.379
42	15:Run_42_Well_15_20170221-1939	12.093
43	15:Run_43_Well_15_20170221-2022	0
44	15:Run_44_Well_15_20170221-2104	12.021
45	15:Run_45_Well_15_20170221-2147	13.238
46	15:Run_46_Well_15_20170221-2229	13.647
47	15:Run_47_Well_15_20170221-2311	11.543
48	15:Run_48_Well_15_20170221-2354	11.102
49	15:Run_49_Well_15_20170222-0036	11.281
50	15:Run_50_Well_15_20170222-0118	0
51	15:Run_51_Well_15_20170222-0201	0
52	15:Run_52_Well_15_20170222-0243	12.083
53	15:Run_53_Well_15_20170222-0326	0
54	15:Run_54_Well_15_20170222-0408	13.928
55	15:Run_55_Well_15_20170222-0450	12.54
56	15:Run_56_Well_15_20170222-0533	0
57	15:Run_57_Well_15_20170222-0615	14.5
58	15:Run_58_Well_15_20170222-0658	13.2
59	15:Run_60_Well_15_20170222-0822	0
60	15:Run_61_Well_15_20170222-0905	0
61	15:Run_62_Well_15_20170222-0947	13.73
62	15:Run_63_Well_15_20170222-1029	14.318
63	15:Run_64_Well_15_20170222-1112	16.008
64	15:Run_65_Well_15_20170222-1154	16.508
65	15:Run_66_Well_15_20170222-1237	0
66	15:Run_67_Well_15_20170222-1319	0
67	15:Run_68_Well_15_20170222-1401	0
68	15:Run_69_Well_15_20170222-1444	18.527
69	15:Run_70_Well_15_20170222-1526	0
70	15:Run_71_Well_15_20170222-1609	0
71	15:Run_72_Well_15_20170222-1651	17.241
72	15:Run_73_Well_15_20170222-1733	15.914
73	15:Run_74_Well_15_20170222-1816	0
74	15:Run_75_Well_15_20170222-1858	0
75	15:Run_76_Well_15_20170222-1940	14.705
76	15:Run_77_Well_15_20170222-2023	15.207
77	15:Run_78_Well_15_20170222-2105	0
78	15:Run_79_Well_15_20170222-2148	0
79	15:Run_80_Well_15_20170222-2230	13.5
80	15:Run_81_Well_15_20170222-2312	0
81	15:Run_82_Well_15_20170222-2355	16.919
82	15:Run_83_Well_15_20170223-0037	14.577
83	15:Run_84_Well_15_20170223-0120	16.8
84	15:Run_85_Well_15_20170223-0202	0
85	15:Run_86_Well_15_20170223-0244	17.529
86	15:Run_87_Well_15_20170223-0327	0
87	15:Run_88_Well_15_20170223-0409	18.722
88	15:Run_89_Well_15_20170223-0451	0
89	15:Run_90_Well_15_20170223-0534	18.18
90	15:Run_91_Well_15_20170223-0616	17.205
91	15:Run_92_Well_15_20170223-0659	18.608
92	15:Run_93_Well_15_20170223-0741	16.763
93	15:Run_94_Well_15_20170223-0823	19.602
94	15:Run_95_Well_15_20170223-0906	0
95	15:Run_96_Well_15_20170223-0948	18.248
96	15:Run_97_Well_15_20170223-1030	0
97	15:Run_98_Well_15_20170223-1113	0
98	15:Run_99_Well_15_20170223-1155	0
99	15:Run_100_Well_15_20170223-1238	0
100	15:Run_101_Well_15_20170223-1320	0
101	15:Run_102_Well_15_20170223-1403	0
102	15:Run_103_Well_15_20170223-1445	0
103	15:Run_104_Well_15_20170223-1527	0
104	15:Run_105_Well_15_20170223-1610	0
105	15:Run_106_Well_15_20170223-1652	0
106	15:Run_107_Well_15_20170223-1735	23.707
107	15:Run_108_Well_15_20170223-1817	0
108	15:Run_109_Well_15_20170223-1859	23.901
109	15:Run_110_Well_15_20170223-1942	23.345
110	15:Run_111_Well_15_20170223-2024	22.389
111	15:Run_112_Well_15_20170223-2107	23.377
112	15:Run_113_Well_15_20170223-2149	0
113	15:Run_114_Well_15_20170223-2231	23.585
114	15:Run_115_Well_15_20170223-2314	0
115	15:Run_116_Well_15_20170223-2356	0
116	15:Run_117_Well_15_20170224-0039	0
117	15:Run_118_Well_15_20170224-0121	22.006
118	15:Run_119_Well_15_20170224-0204	22.94
119	15:Run_120_Well_15_20170224-0246	0
120	15:Run_121_Well_15_20170224-0328	0
121	15:Run_122_Well_15_20170224-0411	24.418
122	15:Run_123_Well_15_20170224-0453	20
123	15:Run_124_Well_15_20170224-0535	25.466
124	15:Run_125_Well_15_20170224-0618	23.265
125	15:Run_126_Well_15_20170224-0700	25.239
126	15:Run_127_Well_15_20170224-0742	0
127	15:Run_128_Well_15_20170224-0825	0
128	15:Run_129_Well_15_20170224-0907	0
129	15:Run_130_Well_15_20170224-0950	0
130	15:Run_131_Well_15_20170224-1032	0
131	15:Run_132_Well_15_20170224-1114	0
132	15:Run_133_Well_15_20170224-1157	24.187
133	15:Run_134_Well_15_20170224-1239	26.73
134	15:Run_135_Well_15_20170224-1322	0
135	15:Run_136_Well_15_20170224-1404	25.598
136	15:Run_137_Well_15_20170224-1446	26.926
137	15:Run_138_Well_15_20170224-1529	0
138	15:Run_139_Well_15_20170224-1611	0
139	15:Run_140_Well_15_20170224-1654	0
140	15:Run_141_Well_15_20170224-1736	23.817
141	15:Run_142_Well_15_20170224-1818	25.812
142	15:Run_143_Well_15_20170224-1901	24.698
143	15:Run_144_Well_15_20170224-1943	0
144	15:Run_145_Well_15_20170224-2026	26.101
145	15:Run_146_Well_15_20170224-2108	21.932
146	15:Run_147_Well_15_20170224-2150	25.283
147	15:Run_148_Well_15_20170224-2233	0
148	15:Run_149_Well_15_20170224-2315	0
149	15:Run_150_Well_15_20170224-2358	0
150	15:Run_151_Well_15_20170225-0040	0
151	15:Run_152_Well_15_20170225-0122	0
152	15:Run_153_Well_15_20170225-0205	0
153	15:Run_154_Well_15_20170225-0247	0
154	15:Run_155_Well_15_20170225-0330	26.005
155	15:Run_156_Well_15_20170225-0412	0
156	15:Run_157_Well_15_20170225-0454	26.8
157	15:Run_158_Well_15_20170225-0537	27
158	15:Run_159_Well_15_20170225-0619	0
159	15:Run_160_Well_15_20170225-0702	0
160	15:Run_161_Well_15_20170225-0744	0
161	15:Run_162_Well_15_20170225-0826	0
162	15:Run_163_Well_15_20170225-0909	0
163	15:Run_164_Well_15_20170225-0951	0
164	15:Run_165_Well_15_20170225-1034	0
165	15:Run_166_Well_15_20170225-1116	0
166	15:Run_167_Well_15_20170225-1158	0
167	15:Run_168_Well_15_20170225-1241	0
168	15:Run_169_Well_15_20170225-1323	26.196
169	15:Run_170_Well_15_20170225-1405	25.318
170	15:Run_171_Well_15_20170225-1448	0
171	15:Run_172_Well_15_20170225-1530	28.443
172	15:Run_173_Well_15_20170225-1613	0
173	15:Run_174_Well_15_20170225-1655	0
174	15:Run_175_Well_15_20170225-1738	26.12
175	15:Run_176_Well_15_20170225-1820	0
176	15:Run_177_Well_15_20170225-1902	25.005
177	15:Run_178_Well_15_20170225-1945	26.768
178	15:Run_179_Well_15_20170225-2027	26.519
179	15:Run_180_Well_15_20170225-2109	28.653
180	15:Run_181_Well_15_20170225-2152	26.315
181	15:Run_182_Well_15_20170225-2234	0
182	15:Run_183_Well_15_20170225-2317	25.125
183	15:Run_184_Well_15_20170225-2359	26.73
184	15:Run_185_Well_15_20170226-0042	26.575
185	15:Run_186_Well_15_20170226-0124	28.018
186	15:Run_187_Well_15_20170226-0206	26.077
187	15:Run_188_Well_15_20170226-0249	27.019
188	15:Run_189_Well_15_20170226-0331	26.575
189	15:Run_190_Well_15_20170226-0414	27.042
190	15:Run_191_Well_15_20170226-0456	27.5
191	15:Run_192_Well_15_20170226-0539	27.613
192	15:Run_193_Well_15_20170226-0621	31.121
193	15:Run_194_Well_15_20170226-0703	0
194	15:Run_195_Well_15_20170226-0746	0
195	15:Run_196_Well_15_20170226-0828	0
196	15:Run_197_Well_15_20170226-0910	0
197	15:Run_198_Well_15_20170226-0953	0
198	15:Run_199_Well_15_20170226-1035	0
199	15:Run_200_Well_15_20170226-1117	0
200	15:Run_201_Well_15_20170226-1200	0
201	15:Run_202_Well_15_20170226-1242	38.461
202	15:Run_203_Well_15_20170226-1325	36.201
203	15:Run_204_Well_15_20170226-1407	37.822
204	15:Run_205_Well_15_20170226-1449	36.045
205	15:Run_206_Well_15_20170226-1532	0
206	15:Run_207_Well_15_20170226-1614	0
207	15:Run_208_Well_15_20170226-1657	0
208	15:Run_209_Well_15_20170226-1739	0
209	15:Run_210_Well_15_20170226-1822	0
210	15:Run_211_Well_15_20170226-1904	0
211	15:Run_212_Well_15_20170226-1946	0
212	15:Run_213_Well_15_20170226-2029	0
213	15:Run_214_Well_15_20170226-2111	37.165
214	15:Run_215_Well_15_20170226-2154	0
215	15:Run_216_Well_15_20170226-2236	0
216	15:Run_217_Well_15_20170226-2318	0
217	15:Run_218_Well_15_20170227-0001	0
218	15:Run_219_Well_15_20170227-0043	35.784
219	15:Run_220_Well_15_20170227-0125	35.588
220	15:Run_221_Well_15_20170227-0208	0
221	15:Run_222_Well_15_20170227-0250	0
222	15:Run_223_Well_15_20170227-0333	0
223	15:Run_224_Well_15_20170227-0415	0
224	15:Run_225_Well_15_20170227-0457	34.677
225	15:Run_226_Well_15_20170227-0540	35.107
226	15:Run_227_Well_15_20170227-0622	36.582
227	15:Run_228_Well_15_20170227-0705	0
228	15:Run_229_Well_15_20170227-0747	38.03
229	15:Run_230_Well_15_20170227-0829	0
230	15:Run_231_Well_15_20170227-0912	0
231	15:Run_232_Well_15_20170227-0954	0
232	15:Run_233_Well_15_20170227-1037	39.655
233	15:Run_234_Well_15_20170227-1119	0
234	15:Run_235_Well_15_20170227-1202	37.577
235	15:Run_236_Well_15_20170227-1244	0
236	15:Run_237_Well_15_20170227-1326	0
237	15:Run_238_Well_15_20170227-1408	0
238	15:Run_239_Well_15_20170227-1451	0
239	15:Run_240_Well_15_20170227-1533	41.967
240	15:Run_241_Well_15_20170227-1616	0
241	15:Run_242_Well_15_20170227-1658	0
242	15:Run_243_Well_15_20170227-1740	0
243	15:Run_244_Well_15_20170227-1823	0
244	15:Run_245_Well_15_20170227-1905	0
245	15:Run_246_Well_15_20170227-1948	0
246	15:Run_247_Well_15_20170227-2030	39.538
247	15:Run_248_Well_15_20170227-2112	0
248	15:Run_249_Well_15_20170227-2155	0
249	15:Run_250_Well_15_20170227-2237	42.11
250	15:Run_251_Well_15_20170227-2320	0
251	15:Run_252_Well_15_20170228-0002	44.142
252	15:Run_253_Well_15_20170228-0044	40.921
253	15:Run_254_Well_15_20170228-0127	0
254	15:Run_255_Well_15_20170228-0209	47.668
255	15:Run_256_Well_15_20170228-0252	0
256	15:Run_257_Well_15_20170228-0334	42.074
257	15:Run_258_Well_15_20170228-0416	0
258	15:Run_259_Well_15_20170228-0459	0
259	15:Run_260_Well_15_20170228-0541	39.115
260	15:Run_261_Well_15_20170228-0624	45.544
261	15:Run_262_Well_15_20170228-0706	0
262	15:Run_263_Well_15_20170228-0748	0
263	15:Run_264_Well_15_20170228-0831	0
264	15:Run_265_Well_15_20170228-0913	0
265	15:Run_266_Well_15_20170228-0956	46.96
266	15:Run_267_Well_15_20170228-1038	0
267	15:Run_268_Well_15_20170228-1120	47.17
268	15:Run_269_Well_15_20170228-1203	0
269	15:Run_270_Well_15_20170228-1245	49.624
270	15:Run_271_Well_15_20170228-1327	50.112
271	15:Run_272_Well_15_20170228-1410	0
272	15:Run_273_Well_15_20170228-1452	0
273	15:Run_274_Well_15_20170228-1534	0
274	15:Run_275_Well_15_20170228-1617	0
275	15:Run_276_Well_15_20170228-1659	0
276	15:Run_277_Well_15_20170228-1741	0
277	15:Run_278_Well_15_20170228-1824	0
278	15:Run_279_Well_15_20170228-1906	48.765
279	15:Run_280_Well_15_20170228-1949	50.122
280	15:Run_281_Well_15_20170228-2031	51.539
281	15:Run_282_Well_15_20170228-2114	0
282	15:Run_283_Well_15_20170228-2156	0
283	15:Run_284_Well_15_20170228-2238	52.844
284	15:Run_285_Well_15_20170228-2321	0
285	15:Run_286_Well_15_20170301-0003	0
286	15:Run_287_Well_15_20170301-0046	0
287	15:Run_288_Well_15_20170301-0128	0
288	15:Run_289_Well_15_20170301-0210	49.056
289	15:Run_290_Well_15_20170301-0253	0
290	15:Run_291_Well_15_20170301-0335	53.509
291	15:Run_292_Well_15_20170301-0418	0
292	15:Run_293_Well_15_20170301-0500	51.23
293	15:Run_294_Well_15_20170301-0542	57.265
294	15:Run_295_Well_15_20170301-0625	54.023
295	15:Run_296_Well_15_20170301-0707	50.799
296	15:Run_297_Well_15_20170301-0749	0
297	15:Run_298_Well_15_20170301-0832	0
298	15:Run_299_Well_15_20170301-0914	0
299	15:Run_300_Well_15_20170301-0957	0
300	15:Run_301_Well_15_20170301-1039	54.601
301	15:Run_302_Well_15_20170301-1121	53.021
302	15:Run_303_Well_15_20170301-1204	0
303	15:Run_304_Well_15_20170301-1246	0
304	15:Run_305_Well_15_20170301-1328	0
305	15:Run_306_Well_15_20170301-1411	0
306	15:Run_307_Well_15_20170301-1453	0
307	15:Run_308_Well_15_20170301-1536	0
308	15:Run_309_Well_15_20170301-1618	0
309	15:Run_310_Well_15_20170301-1700	0
310	15:Run_311_Well_15_20170301-1743	0
311	15:Run_312_Well_15_20170301-1825	0
312	15:Run_313_Well_15_20170301-1908	62.452
313	15:Run_314_Well_15_20170301-1950	61.437
314	15:Run_315_Well_15_20170301-2032	0
315	15:Run_316_Well_15_20170301-2115	0
316	15:Run_317_Well_15_20170301-2157	0
317	15:Run_318_Well_15_20170301-2240	0
318	15:Run_319_Well_15_20170301-2322	0
319	15:Run_320_Well_15_20170302-0004	61.288
320	15:Run_321_Well_15_20170302-0047	64.041
321	15:Run_322_Well_15_20170302-0129	0
322	15:Run_323_Well_15_20170302-0211	0
323	15:Run_324_Well_15_20170302-0254	58.824
324	15:Run_325_Well_15_20170302-0336	0
325	15:Run_326_Well_15_20170302-0419	64.409
326	15:Run_327_Well_15_20170302-0501	0
327	15:Run_328_Well_15_20170302-0543	65.843
328	15:Run_329_Well_15_20170302-0626	0
329	15:Run_330_Well_15_20170302-0708	0
330	15:Run_331_Well_15_20170302-0750	0
331	15:Run_332_Well_15_20170302-0833	0
332	15:Run_333_Well_15_20170302-0915	0
333	15:Run_334_Well_15_20170302-0958	58.86
334	15:Run_335_Well_15_20170302-1040	0
335	15:Run_336_Well_15_20170302-1122	56.5
336	15:Run_337_Well_15_20170302-1205	0
337	15:Run_338_Well_15_20170302-1247	64.399
338	15:Run_339_Well_15_20170302-1330	0
339	15:Run_340_Well_15_20170302-1412	0
340	15:Run_341_Well_15_20170302-1454	0
341	15:Run_342_Well_15_20170302-1537	0
342	15:Run_343_Well_15_20170302-1619	63.186
343	15:Run_344_Well_15_20170302-1702	0
344	15:Run_345_Well_15_20170302-1744	63.571
345	15:Run_346_Well_15_20170302-1826	67.546
346	15:Run_347_Well_15_20170302-1909	65.513
347	15:Run_348_Well_15_20170302-1951	71.1
348	15:Run_349_Well_15_20170302-2033	0
349	15:Run_350_Well_15_20170302-2115	0
350	15:Run_351_Well_15_20170302-2158	0
351	15:Run_352_Well_15_20170302-2240	70.725
352	15:Run_353_Well_15_20170302-2323	67.101
353	15:Run_354_Well_15_20170303-0005	0
354	15:Run_355_Well_15_20170303-0047	0
355	15:Run_356_Well_15_20170303-0130	71.151
356	15:Run_357_Well_15_20170303-0212	0
357	15:Run_358_Well_15_20170303-0255	0
358	15:Run_359_Well_15_20170303-0337	0
359	15:Run_360_Well_15_20170303-0419	0
360	15:Run_361_Well_15_20170303-0502	0
361	15:Run_362_Well_15_20170303-0544	0
362	15:Run_363_Well_15_20170303-0627	74.246
363	15:Run_364_Well_15_20170303-0709	74.73
364	15:Run_365_Well_15_20170303-0751	0
365	15:Run_366_Well_15_20170303-0834	0
366	15:Run_367_Well_15_20170303-0916	67.309
367	15:Run_368_Well_15_20170303-0959	0
368	15:Run_369_Well_15_20170303-1041	0
369	15:Run_370_Well_15_20170303-1123	80.654
370	15:Run_371_Well_15_20170303-1206	0
371	15:Run_372_Well_15_20170303-1248	0
372	15:Run_373_Well_15_20170303-1331	0
373	15:Run_374_Well_15_20170303-1413	0
374	15:Run_375_Well_15_20170303-1455	0
375	15:Run_376_Well_15_20170303-1538	0
376	15:Run_377_Well_15_20170303-1620	0
377	15:Run_378_Well_15_20170303-1702	0
378	15:Run_379_Well_15_20170303-1745	0
379	15:Run_380_Well_15_20170303-1827	0
380	15:Run_381_Well_15_20170303-1910	72.837
381	15:Run_382_Well_15_20170303-1952	0
382	15:Run_383_Well_15_20170303-2034	0
383	15:Run_384_Well_15_20170303-2117	0
384	15:Run_385_Well_15_20170303-2159	0
385	15:Run_386_Well_15_20170303-2242	66.115
386	15:Run_387_Well_15_20170303-2324	0
387	15:Run_388_Well_15_20170304-0006	0
388	15:Run_389_Well_15_20170304-0049	81.525
389	15:Run_390_Well_15_20170304-0131	80.264
390	15:Run_391_Well_15_20170304-0213	0
391	15:Run_392_Well_15_20170304-0256	0
392	15:Run_393_Well_15_20170304-0338	0
393	15:Run_394_Well_15_20170304-0421	0
394	15:Run_395_Well_15_20170304-0503	0
395	15:Run_396_Well_15_20170304-0545	0
396	15:Run_397_Well_15_20170304-0628	0
397	15:Run_398_Well_15_20170304-0710	0
398	15:Run_399_Well_15_20170304-0753	80.05
399	15:Run_400_Well_15_20170304-0835	0
400	15:Run_401_Well_15_20170304-0917	73.227
401	15:Run_402_Well_15_20170304-1000	0
402	15:Run_403_Well_15_20170304-1042	86.023
403	15:Run_404_Well_15_20170304-1125	0
404	15:Run_405_Well_15_20170304-1207	0
405	15:Run_406_Well_15_20170304-1249	0
406	15:Run_407_Well_15_20170304-1332	81.812
407	15:Run_408_Well_15_20170304-1414	80.705
408	15:Run_409_Well_15_20170304-1457	80.964
409	15:Run_410_Well_15_20170304-1539	0
410	15:Run_411_Well_15_20170304-1621	0
411	15:Run_412_Well_15_20170304-1704	0
412	15:Run_413_Well_15_20170304-1746	0
413	15:Run_414_Well_15_20170304-1829	0
414	15:Run_415_Well_15_20170304-1911	0
415	15:Run_416_Well_15_20170304-1953	0
416	15:Run_417_Well_15_20170304-2036	0
417	15:Run_418_Well_15_20170304-2118	74.56
418	15:Run_419_Well_15_20170304-2200	0
419	15:Run_420_Well_15_20170304-2243	0
420	15:Run_421_Well_15_20170304-2325	0
421	15:Run_422_Well_15_20170305-0008	0
422	15:Run_423_Well_15_20170305-0050	0
423	15:Run_424_Well_15_20170305-0132	0
424	15:Run_425_Well_15_20170305-0215	81.242
425	15:Run_426_Well_15_20170305-0257	0
426	15:Run_427_Well_15_20170305-0340	0
427	15:Run_428_Well_15_20170305-0422	0
428	15:Run_429_Well_15_20170305-0504	0
429	15:Run_430_Well_15_20170305-0547	81.739
430	15:Run_431_Well_15_20170305-0629	83.522
431	15:Run_432_Well_15_20170305-0711	90.699
432	15:Run_433_Well_15_20170305-0754	0
433	15:Run_434_Well_15_20170305-0836	0
434	15:Run_435_Well_15_20170305-0919	0
435	15:Run_436_Well_15_20170305-1001	91.292
436	15:Run_437_Well_15_20170305-1043	0
437	15:Run_438_Well_15_20170305-1126	0
438	15:Run_439_Well_15_20170305-1208	0
439	15:Run_440_Well_15_20170305-1251	0
440	15:Run_441_Well_15_20170305-1333	0
441	15:Run_442_Well_15_20170305-1415	0
442	15:Run_443_Well_15_20170305-1458	0
443	15:Run_444_Well_15_20170305-1540	0
444	15:Run_445_Well_15_20170305-1623	0
445	15:Run_446_Well_15_20170305-1705	0
446	15:Run_447_Well_15_20170305-1747	0
447	15:Run_448_Well_15_20170305-1830	0
448	15:Run_449_Well_15_20170305-1912	0
449	15:Run_450_Well_15_20170305-1955	0
450	15:Run_451_Well_15_20170305-2037	0
451	15:Run_452_Well_15_20170305-2119	0
452	15:Run_453_Well_15_20170305-2202	0
453	15:Run_454_Well_15_20170305-2244	0
