# Supplementary material for: An affordable and automated imaging approach to acquire highly resolved individual data—an example of copepod growth in response to multiple stressors
Source: PeerJ. 2019 Apr 19;7:e6776. doi: 10.7717/peerj.6776 (PMC6476288; doi:10.7717/peerj.6776)
Supplement: Supplemental Information 1 — This zip file contains individual data files as they were acquired by the automatized platform, with each file representing measurements from one individual well plate. It also contains a table which links each file to information about the experimental treatments to which each individual was subjected. [file peerj-07-6776-s001.zip › Supplemental Data S2/Well_48_dat.csv]

Picnr	Label	Length
1	48:Run_1_Well_48_20170220-1454	0
2	48:Run_2_Well_48_20170220-1536	0
3	48:Run_3_Well_48_20170220-1619	0
4	48:Run_4_Well_48_20170220-1701	0
5	48:Run_5_Well_48_20170220-1743	0
6	48:Run_6_Well_48_20170220-1826	0
7	48:Run_7_Well_48_20170220-1908	0
8	48:Run_8_Well_48_20170220-1951	10.335
9	48:Run_9_Well_48_20170220-2033	0
10	48:Run_10_Well_48_20170220-2115	12.981
11	48:Run_11_Well_48_20170220-2158	13.454
12	48:Run_12_Well_48_20170220-2240	0
13	48:Run_13_Well_48_20170220-2323	12.352
14	48:Run_14_Well_48_20170221-0005	0
15	48:Run_15_Well_48_20170221-0047	0
16	48:Run_16_Well_48_20170221-0130	0
17	48:Run_17_Well_48_20170221-0212	0
18	48:Run_18_Well_48_20170221-0255	0
19	48:Run_19_Well_48_20170221-0337	0
20	48:Run_20_Well_48_20170221-0419	0
21	48:Run_21_Well_48_20170221-0502	0
22	48:Run_22_Well_48_20170221-0544	10.738
23	48:Run_23_Well_48_20170221-0627	0
24	48:Run_24_Well_48_20170221-0709	0
25	48:Run_25_Well_48_20170221-0751	14.002
26	48:Run_26_Well_48_20170221-0834	11.885
27	48:Run_27_Well_48_20170221-0916	0
28	48:Run_28_Well_48_20170221-0959	12.065
29	48:Run_29_Well_48_20170221-1041	0
30	48:Run_30_Well_48_20170221-1123	0
31	48:Run_31_Well_48_20170221-1206	13.015
32	48:Run_32_Well_48_20170221-1248	0
33	48:Run_33_Well_48_20170221-1330	0
34	48:Run_34_Well_48_20170221-1413	0
35	48:Run_35_Well_48_20170221-1455	13.599
36	48:Run_36_Well_48_20170221-1538	13.914
37	48:Run_37_Well_48_20170221-1620	14.977
38	48:Run_38_Well_48_20170221-1702	0
39	48:Run_39_Well_48_20170221-1745	0
40	48:Run_40_Well_48_20170221-1827	0
41	48:Run_41_Well_48_20170221-1909	0
42	48:Run_42_Well_48_20170221-1952	0
43	48:Run_43_Well_48_20170221-2034	0
44	48:Run_44_Well_48_20170221-2117	0
45	48:Run_45_Well_48_20170221-2159	0
46	48:Run_46_Well_48_20170221-2241	16.767
47	48:Run_47_Well_48_20170221-2324	14.561
48	48:Run_48_Well_48_20170222-0006	0
49	48:Run_49_Well_48_20170222-0049	0
50	48:Run_50_Well_48_20170222-0131	18.627
51	48:Run_51_Well_48_20170222-0213	15.841
52	48:Run_52_Well_48_20170222-0256	0
53	48:Run_53_Well_48_20170222-0338	17.007
54	48:Run_54_Well_48_20170222-0421	15.366
55	48:Run_55_Well_48_20170222-0503	16.279
56	48:Run_56_Well_48_20170222-0545	17.138
57	48:Run_57_Well_48_20170222-0628	15.836
58	48:Run_58_Well_48_20170222-0710	15.959
59	48:Run_59_Well_48_20170222-0752	17.104
60	48:Run_60_Well_48_20170222-0835	14.916
61	48:Run_61_Well_48_20170222-0917	17.468
62	48:Run_62_Well_48_20170222-1000	17.339
63	48:Run_63_Well_48_20170222-1042	17.459
64	48:Run_64_Well_48_20170222-1124	16.8
65	48:Run_65_Well_48_20170222-1207	14.916
66	48:Run_66_Well_48_20170222-1249	17.033
67	48:Run_67_Well_48_20170222-1332	17.344
68	48:Run_68_Well_48_20170222-1414	0
69	48:Run_69_Well_48_20170222-1456	19.023
70	48:Run_70_Well_48_20170222-1539	16.728
71	48:Run_71_Well_48_20170222-1621	0
72	48:Run_72_Well_48_20170222-1704	0
73	48:Run_73_Well_48_20170222-1746	0
74	48:Run_74_Well_48_20170222-1828	0
75	48:Run_75_Well_48_20170222-1911	0
76	48:Run_76_Well_48_20170222-1953	0
77	48:Run_77_Well_48_20170222-2035	18.252
78	48:Run_78_Well_48_20170222-2118	17.295
79	48:Run_79_Well_48_20170222-2200	20.718
80	48:Run_80_Well_48_20170222-2242	0
81	48:Run_81_Well_48_20170222-2325	21.264
82	48:Run_82_Well_48_20170223-0007	17.836
83	48:Run_83_Well_48_20170223-0050	18.616
84	48:Run_84_Well_48_20170223-0132	0
85	48:Run_85_Well_48_20170223-0214	0
86	48:Run_86_Well_48_20170223-0257	19.501
87	48:Run_87_Well_48_20170223-0339	21.274
88	48:Run_88_Well_48_20170223-0422	20.618
89	48:Run_89_Well_48_20170223-0504	19.08
90	48:Run_90_Well_48_20170223-0546	0
91	48:Run_91_Well_48_20170223-0629	0
92	48:Run_92_Well_48_20170223-0711	20.454
93	48:Run_93_Well_48_20170223-0754	18.848
94	48:Run_94_Well_48_20170223-0836	21.456
95	48:Run_95_Well_48_20170223-0918	20.573
96	48:Run_97_Well_48_20170223-1043	19.766
97	48:Run_96_Well_48_20170223-1001	0
98	48:Run_98_Well_48_20170223-1126	0
99	48:Run_99_Well_48_20170223-1208	0
100	48:Run_100_Well_48_20170223-1250	0
101	48:Run_101_Well_48_20170223-1333	0
102	48:Run_102_Well_48_20170223-1415	0
103	48:Run_103_Well_48_20170223-1457	0
104	48:Run_104_Well_48_20170223-1540	0
105	48:Run_105_Well_48_20170223-1622	26.609
106	48:Run_106_Well_48_20170223-1705	0
107	48:Run_107_Well_48_20170223-1747	0
108	48:Run_108_Well_48_20170223-1830	0
109	48:Run_109_Well_48_20170223-1912	22.871
110	48:Run_110_Well_48_20170223-1954	23.277
111	48:Run_111_Well_48_20170223-2037	0
112	48:Run_112_Well_48_20170223-2119	0
113	48:Run_113_Well_48_20170223-2202	0
114	48:Run_114_Well_48_20170223-2244	24.603
115	48:Run_115_Well_48_20170223-2326	0
116	48:Run_116_Well_48_20170224-0009	24.061
117	48:Run_117_Well_48_20170224-0051	0
118	48:Run_118_Well_48_20170224-0134	0
119	48:Run_119_Well_48_20170224-0216	0
120	48:Run_120_Well_48_20170224-0258	0
121	48:Run_121_Well_48_20170224-0341	0
122	48:Run_122_Well_48_20170224-0423	0
123	48:Run_123_Well_48_20170224-0506	23.049
124	48:Run_124_Well_48_20170224-0548	0
125	48:Run_125_Well_48_20170224-0630	0
126	48:Run_126_Well_48_20170224-0713	0
127	48:Run_127_Well_48_20170224-0755	0
128	48:Run_128_Well_48_20170224-0838	23.512
129	48:Run_129_Well_48_20170224-0920	26.098
130	48:Run_130_Well_48_20170224-1002	0
131	48:Run_131_Well_48_20170224-1045	0
132	48:Run_132_Well_48_20170224-1127	0
133	48:Run_133_Well_48_20170224-1209	0
134	48:Run_134_Well_48_20170224-1252	0
135	48:Run_135_Well_48_20170224-1334	0
136	48:Run_136_Well_48_20170224-1417	0
137	48:Run_137_Well_48_20170224-1459	27.443
138	48:Run_138_Well_48_20170224-1541	23.071
139	48:Run_139_Well_48_20170224-1624	24.187
140	48:Run_140_Well_48_20170224-1706	0
141	48:Run_141_Well_48_20170224-1749	0
142	48:Run_142_Well_48_20170224-1831	0
143	48:Run_143_Well_48_20170224-1913	0
144	48:Run_144_Well_48_20170224-1956	25.796
145	48:Run_145_Well_48_20170224-2038	27.786
146	48:Run_146_Well_48_20170224-2121	0
147	48:Run_147_Well_48_20170224-2203	24.87
148	48:Run_148_Well_48_20170224-2245	0
149	48:Run_149_Well_48_20170224-2328	27.366
150	48:Run_149_Well_48_20170224-2328	0
151	48:Run_150_Well_48_20170225-0010	0
152	48:Run_151_Well_48_20170225-0053	0
153	48:Run_152_Well_48_20170225-0135	29.045
154	48:Run_153_Well_48_20170225-0217	28.194
155	48:Run_154_Well_48_20170225-0300	27.203
156	48:Run_155_Well_48_20170225-0342	27.991
157	48:Run_156_Well_48_20170225-0425	25.598
158	48:Run_157_Well_48_20170225-0507	0
159	48:Run_158_Well_48_20170225-0549	0
160	48:Run_159_Well_48_20170225-0632	0
161	48:Run_160_Well_48_20170225-0714	27.497
162	48:Run_161_Well_48_20170225-0756	0
163	48:Run_162_Well_48_20170225-0839	28.252
164	48:Run_163_Well_48_20170225-0921	27.057
165	48:Run_164_Well_48_20170225-1004	0
166	48:Run_165_Well_48_20170225-1046	27.415
167	48:Run_166_Well_48_20170225-1128	0
168	48:Run_167_Well_48_20170225-1211	0
169	48:Run_168_Well_48_20170225-1253	0
170	48:Run_169_Well_48_20170225-1336	0
171	48:Run_170_Well_48_20170225-1418	0
172	48:Run_171_Well_48_20170225-1501	0
173	48:Run_172_Well_48_20170225-1543	0
174	48:Run_173_Well_48_20170225-1625	29.353
175	48:Run_174_Well_48_20170225-1708	0
176	48:Run_175_Well_48_20170225-1750	0
177	48:Run_176_Well_48_20170225-1832	0
178	48:Run_177_Well_48_20170225-1915	0
179	48:Run_178_Well_48_20170225-1957	25.517
180	48:Run_179_Well_48_20170225-2040	28.426
181	48:Run_180_Well_48_20170225-2122	29.703
182	48:Run_181_Well_48_20170225-2204	29.8
183	48:Run_182_Well_48_20170225-2247	0
184	48:Run_183_Well_48_20170225-2329	0
185	48:Run_184_Well_48_20170226-0012	0
186	48:Run_185_Well_48_20170226-0054	31.553
187	48:Run_186_Well_48_20170226-0137	29.995
188	48:Run_187_Well_48_20170226-0219	0
189	48:Run_188_Well_48_20170226-0302	0
190	48:Run_189_Well_48_20170226-0344	29.398
191	48:Run_190_Well_48_20170226-0426	30.427
192	48:Run_191_Well_48_20170226-0509	0
193	48:Run_192_Well_48_20170226-0551	29.114
194	48:Run_193_Well_48_20170226-0633	28.121
195	48:Run_194_Well_48_20170226-0716	0
196	48:Run_195_Well_48_20170226-0758	0
197	48:Run_196_Well_48_20170226-0840	29.007
198	48:Run_197_Well_48_20170226-0923	29.294
199	48:Run_198_Well_48_20170226-1005	30.259
200	48:Run_199_Well_48_20170226-1048	30.842
201	48:Run_200_Well_48_20170226-1130	30.873
202	48:Run_201_Well_48_20170226-1212	30.422
203	48:Run_202_Well_48_20170226-1255	29.64
204	48:Run_203_Well_48_20170226-1337	0
205	48:Run_204_Well_48_20170226-1420	29.169
206	48:Run_205_Well_48_20170226-1502	30.443
207	48:Run_206_Well_48_20170226-1545	31.253
208	48:Run_207_Well_48_20170226-1627	27.715
209	48:Run_208_Well_48_20170226-1709	28.237
210	48:Run_209_Well_48_20170226-1752	29.759
211	48:Run_210_Well_48_20170226-1834	0
212	48:Run_211_Well_48_20170226-1917	0
213	48:Run_212_Well_48_20170226-1959	0
214	48:Run_213_Well_48_20170226-2041	29.383
215	48:Run_214_Well_48_20170226-2124	27.669
216	48:Run_215_Well_48_20170226-2206	28.673
217	48:Run_216_Well_48_20170226-2249	0
218	48:Run_217_Well_48_20170226-2331	28.169
219	48:Run_218_Well_48_20170227-0013	29.451
220	48:Run_219_Well_48_20170227-0056	0
221	48:Run_220_Well_48_20170227-0138	28.783
222	48:Run_221_Well_48_20170227-0220	0
223	48:Run_222_Well_48_20170227-0303	0
224	48:Run_223_Well_48_20170227-0345	0
225	48:Run_224_Well_48_20170227-0428	0
226	48:Run_225_Well_48_20170227-0510	0
227	48:Run_226_Well_48_20170227-0552	0
228	48:Run_227_Well_48_20170227-0635	0
229	48:Run_228_Well_48_20170227-0717	0
230	48:Run_229_Well_48_20170227-0800	0
231	48:Run_230_Well_48_20170227-0842	0
232	48:Run_231_Well_48_20170227-0924	38.968
233	48:Run_232_Well_48_20170227-1007	0
234	48:Run_233_Well_48_20170227-1049	0
235	48:Run_234_Well_48_20170227-1132	38.112
236	48:Run_235_Well_48_20170227-1214	0
237	48:Run_236_Well_48_20170227-1256	0
238	48:Run_237_Well_48_20170227-1339	37.314
239	48:Run_238_Well_48_20170227-1421	0
240	48:Run_239_Well_48_20170227-1503	0
241	48:Run_240_Well_48_20170227-1546	0
242	48:Run_241_Well_48_20170227-1628	37.273
243	48:Run_242_Well_48_20170227-1711	40.808
244	48:Run_244_Well_48_20170227-1835	35.856
245	48:Run_243_Well_48_20170227-1753	0
246	48:Run_245_Well_48_20170227-1918	0
247	48:Run_246_Well_48_20170227-2000	0
248	48:Run_247_Well_48_20170227-2042	0
249	48:Run_248_Well_48_20170227-2125	40.114
250	48:Run_249_Well_48_20170227-2207	0
251	48:Run_250_Well_48_20170227-2250	0
252	48:Run_251_Well_48_20170227-2332	39.22
253	48:Run_252_Well_48_20170228-0014	39.734
254	48:Run_253_Well_48_20170228-0057	39.294
255	48:Run_254_Well_48_20170228-0139	40.613
256	48:Run_255_Well_48_20170228-0222	0
257	48:Run_256_Well_48_20170228-0304	0
258	48:Run_257_Well_48_20170228-0347	0
259	48:Run_258_Well_48_20170228-0429	0
260	48:Run_259_Well_48_20170228-0511	0
261	48:Run_260_Well_48_20170228-0554	42.819
262	48:Run_261_Well_48_20170228-0636	0
263	48:Run_262_Well_48_20170228-0719	0
264	48:Run_263_Well_48_20170228-0801	0
265	48:Run_264_Well_48_20170228-0844	0
266	48:Run_265_Well_48_20170228-0926	0
267	48:Run_266_Well_48_20170228-1008	0
268	48:Run_267_Well_48_20170228-1051	44.95
269	48:Run_268_Well_48_20170228-1133	0
270	48:Run_269_Well_48_20170228-1215	46.438
271	48:Run_270_Well_48_20170228-1258	45.224
272	48:Run_271_Well_48_20170228-1340	0
273	48:Run_272_Well_48_20170228-1422	45.774
274	48:Run_273_Well_48_20170228-1505	0
275	48:Run_274_Well_48_20170228-1547	0
276	48:Run_275_Well_48_20170228-1630	0
277	48:Run_276_Well_48_20170228-1712	0
278	48:Run_277_Well_48_20170228-1754	0
279	48:Run_278_Well_48_20170228-1837	44.924
280	48:Run_279_Well_48_20170228-1919	0
281	48:Run_280_Well_48_20170228-2001	45.597
282	48:Run_281_Well_48_20170228-2044	0
283	48:Run_282_Well_48_20170228-2126	0
284	48:Run_283_Well_48_20170228-2208	0
285	48:Run_284_Well_48_20170228-2251	50.251
286	48:Run_285_Well_48_20170228-2333	0
287	48:Run_286_Well_48_20170301-0016	46.585
288	48:Run_287_Well_48_20170301-0058	0
289	48:Run_288_Well_48_20170301-0141	0
290	48:Run_289_Well_48_20170301-0223	0
291	48:Run_290_Well_48_20170301-0305	0
292	48:Run_291_Well_48_20170301-0348	0
293	48:Run_292_Well_48_20170301-0430	0
294	48:Run_293_Well_48_20170301-0512	0
295	48:Run_294_Well_48_20170301-0555	0
296	48:Run_295_Well_48_20170301-0637	0
297	48:Run_296_Well_48_20170301-0720	43.365
298	48:Run_297_Well_48_20170301-0802	0
299	48:Run_298_Well_48_20170301-0844	47.451
300	48:Run_299_Well_48_20170301-0927	0
301	48:Run_300_Well_48_20170301-1009	0
302	48:Run_301_Well_48_20170301-1051	47.291
303	48:Run_302_Well_48_20170301-1134	0
304	48:Run_303_Well_48_20170301-1216	51.836
305	48:Run_304_Well_48_20170301-1259	0
306	48:Run_305_Well_48_20170301-1341	0
307	48:Run_306_Well_48_20170301-1423	0
308	48:Run_307_Well_48_20170301-1506	49.71
309	48:Run_308_Well_48_20170301-1548	0
310	48:Run_309_Well_48_20170301-1631	48.708
311	48:Run_310_Well_48_20170301-1713	52.308
312	48:Run_311_Well_48_20170301-1756	52.308
313	48:Run_312_Well_48_20170301-1838	0
314	48:Run_313_Well_48_20170301-1920	0
315	48:Run_314_Well_48_20170301-2003	0
316	48:Run_315_Well_48_20170301-2045	0
317	48:Run_316_Well_48_20170301-2127	0
318	48:Run_317_Well_48_20170301-2210	0
319	48:Run_318_Well_48_20170301-2252	58.001
320	48:Run_319_Well_48_20170301-2335	0
321	48:Run_320_Well_48_20170302-0017	0
322	48:Run_321_Well_48_20170302-0059	0
323	48:Run_322_Well_48_20170302-0142	0
324	48:Run_323_Well_48_20170302-0224	58.013
325	48:Run_324_Well_48_20170302-0306	0
326	48:Run_325_Well_48_20170302-0349	0
327	48:Run_326_Well_48_20170302-0431	55.494
328	48:Run_327_Well_48_20170302-0513	0
329	48:Run_328_Well_48_20170302-0556	0
330	48:Run_329_Well_48_20170302-0638	0
331	48:Run_330_Well_48_20170302-0721	57.777
332	48:Run_331_Well_48_20170302-0803	57.574
333	48:Run_332_Well_48_20170302-0845	0
334	48:Run_333_Well_48_20170302-0928	0
335	48:Run_334_Well_48_20170302-1010	56.414
336	48:Run_335_Well_48_20170302-1053	0
337	48:Run_336_Well_48_20170302-1135	0
338	48:Run_337_Well_48_20170302-1217	0
339	48:Run_338_Well_48_20170302-1300	0
340	48:Run_339_Well_48_20170302-1342	0
341	48:Run_340_Well_48_20170302-1425	56.828
342	48:Run_341_Well_48_20170302-1507	58.52
343	48:Run_342_Well_48_20170302-1549	0
344	48:Run_343_Well_48_20170302-1632	57.567
345	48:Run_344_Well_48_20170302-1714	58.334
346	48:Run_345_Well_48_20170302-1757	0
347	48:Run_346_Well_48_20170302-1839	56.303
348	48:Run_347_Well_48_20170302-1921	0
349	48:Run_348_Well_48_20170302-2004	0
350	48:Run_349_Well_48_20170302-2046	0
351	48:Run_350_Well_48_20170302-2128	58.567
352	48:Run_351_Well_48_20170302-2210	0
353	48:Run_352_Well_48_20170302-2253	62.774
354	48:Run_353_Well_48_20170302-2335	0
355	48:Run_354_Well_48_20170303-0018	0
356	48:Run_355_Well_48_20170303-0100	0
357	48:Run_356_Well_48_20170303-0142	0
358	48:Run_357_Well_48_20170303-0225	57.867
359	48:Run_358_Well_48_20170303-0307	0
360	48:Run_359_Well_48_20170303-0350	0
361	48:Run_360_Well_48_20170303-0432	58.735
362	48:Run_361_Well_48_20170303-0514	0
363	48:Run_362_Well_48_20170303-0557	61.094
364	48:Run_363_Well_48_20170303-0639	0
365	48:Run_364_Well_48_20170303-0722	0
366	48:Run_365_Well_48_20170303-0804	0
367	48:Run_366_Well_48_20170303-0846	68.28
368	48:Run_367_Well_48_20170303-0929	65.524
369	48:Run_368_Well_48_20170303-1011	69.129
370	48:Run_369_Well_48_20170303-1054	0
371	48:Run_370_Well_48_20170303-1136	0
372	48:Run_371_Well_48_20170303-1218	0
373	48:Run_372_Well_48_20170303-1301	0
374	48:Run_373_Well_48_20170303-1343	69.459
375	48:Run_374_Well_48_20170303-1426	0
376	48:Run_375_Well_48_20170303-1508	0
377	48:Run_376_Well_48_20170303-1550	0
378	48:Run_377_Well_48_20170303-1633	69.02
379	48:Run_378_Well_48_20170303-1715	69.02
380	48:Run_379_Well_48_20170303-1757	68.516
381	48:Run_380_Well_48_20170303-1840	0
382	48:Run_381_Well_48_20170303-1922	0
383	48:Run_382_Well_48_20170303-2004	0
384	48:Run_383_Well_48_20170303-2047	0
385	48:Run_384_Well_48_20170303-2129	0
386	48:Run_385_Well_48_20170303-2212	76.012
387	48:Run_386_Well_48_20170303-2254	0
388	48:Run_387_Well_48_20170303-2337	78.476
389	48:Run_388_Well_48_20170304-0019	0
390	48:Run_389_Well_48_20170304-0101	0
391	48:Run_390_Well_48_20170304-0144	0
392	48:Run_391_Well_48_20170304-0226	0
393	48:Run_392_Well_48_20170304-0308	0
394	48:Run_393_Well_48_20170304-0351	73.756
395	48:Run_394_Well_48_20170304-0433	0
396	48:Run_395_Well_48_20170304-0516	0
397	48:Run_396_Well_48_20170304-0558	0
398	48:Run_397_Well_48_20170304-0640	0
399	48:Run_398_Well_48_20170304-0723	0
400	48:Run_399_Well_48_20170304-0805	71.733
401	48:Run_400_Well_48_20170304-0848	72.854
402	48:Run_401_Well_48_20170304-0930	77.897
403	48:Run_402_Well_48_20170304-1012	73.515
404	48:Run_403_Well_48_20170304-1055	72.664
405	48:Run_404_Well_48_20170304-1137	0
406	48:Run_405_Well_48_20170304-1220	0
407	48:Run_406_Well_48_20170304-1302	74.852
408	48:Run_407_Well_48_20170304-1344	0
409	48:Run_408_Well_48_20170304-1427	0
410	48:Run_409_Well_48_20170304-1509	0
411	48:Run_410_Well_48_20170304-1552	70.818
412	48:Run_411_Well_48_20170304-1634	0
413	48:Run_412_Well_48_20170304-1716	64.734
414	48:Run_413_Well_48_20170304-1759	0
415	48:Run_414_Well_48_20170304-1841	0
416	48:Run_415_Well_48_20170304-1924	0
417	48:Run_416_Well_48_20170304-2006	0
418	48:Run_417_Well_48_20170304-2048	0
419	48:Run_418_Well_48_20170304-2131	0
420	48:Run_419_Well_48_20170304-2213	0
421	48:Run_420_Well_48_20170304-2255	71.623
422	48:Run_421_Well_48_20170304-2338	70.289
423	48:Run_422_Well_48_20170305-0020	71.868
424	48:Run_423_Well_48_20170305-0103	74.701
425	48:Run_424_Well_48_20170305-0145	75.7
426	48:Run_425_Well_48_20170305-0227	0
427	48:Run_426_Well_48_20170305-0310	0
428	48:Run_427_Well_48_20170305-0352	78.752
429	48:Run_428_Well_48_20170305-0435	0
430	48:Run_429_Well_48_20170305-0517	0
431	48:Run_430_Well_48_20170305-0559	0
432	48:Run_431_Well_48_20170305-0642	0
433	48:Run_432_Well_48_20170305-0724	0
434	48:Run_433_Well_48_20170305-0806	86.546
435	48:Run_434_Well_48_20170305-0849	82.139
436	48:Run_435_Well_48_20170305-0931	82.139
437	48:Run_436_Well_48_20170305-1014	0
438	48:Run_437_Well_48_20170305-1056	85.803
439	48:Run_438_Well_48_20170305-1138	0
440	48:Run_439_Well_48_20170305-1221	0
441	48:Run_440_Well_48_20170305-1303	0
442	48:Run_441_Well_48_20170305-1346	0
443	48:Run_442_Well_48_20170305-1428	79.69
444	48:Run_443_Well_48_20170305-1510	0
445	48:Run_444_Well_48_20170305-1553	0
446	48:Run_445_Well_48_20170305-1635	0
447	48:Run_446_Well_48_20170305-1717	0
448	48:Run_447_Well_48_20170305-1800	0
449	48:Run_448_Well_48_20170305-1842	0
450	48:Run_449_Well_48_20170305-1925	0
451	48:Run_450_Well_48_20170305-2007	0
452	48:Run_451_Well_48_20170305-2050	0
453	48:Run_452_Well_48_20170305-2132	0
454	48:Run_453_Well_48_20170305-2214	0
455	48:Run_454_Well_48_20170305-2257	0
