# Supplementary material for: An affordable and automated imaging approach to acquire highly resolved individual data—an example of copepod growth in response to multiple stressors
Source: PeerJ. 2019 Apr 19;7:e6776. doi: 10.7717/peerj.6776 (PMC6476288; doi:10.7717/peerj.6776)
Supplement: Supplemental Information 1 — This zip file contains individual data files as they were acquired by the automatized platform, with each file representing measurements from one individual well plate. It also contains a table which links each file to information about the experimental treatments to which each individual was subjected. [file peerj-07-6776-s001.zip › Supplemental Data S2/Well_83_dat.csv]

Picnr	Label	Length
1	83:Run_1_Well_83_20170220-1512	0
2	83:Run_2_Well_83_20170220-1554	0
3	83:Run_3_Well_83_20170220-1637	0
4	83:Run_4_Well_83_20170220-1719	10.61
5	83:Run_5_Well_83_20170220-1801	0
6	83:Run_6_Well_83_20170220-1844	15.563
7	83:Run_7_Well_83_20170220-1926	13.193
8	83:Run_8_Well_83_20170220-2009	0
9	83:Run_9_Well_83_20170220-2051	14.682
10	83:Run_10_Well_83_20170220-2133	0
11	83:Run_11_Well_83_20170220-2216	0
12	83:Run_12_Well_83_20170220-2258	0
13	83:Run_13_Well_83_20170220-2341	0
14	83:Run_14_Well_83_20170221-0023	0
15	83:Run_15_Well_83_20170221-0106	0
16	83:Run_16_Well_83_20170221-0148	13.647
17	83:Run_17_Well_83_20170221-0230	0
18	83:Run_18_Well_83_20170221-0313	0
19	83:Run_19_Well_83_20170221-0355	0
20	83:Run_20_Well_83_20170221-0438	0
21	83:Run_21_Well_83_20170221-0520	0
22	83:Run_22_Well_83_20170221-0602	14.171
23	83:Run_23_Well_83_20170221-0645	13.252
24	83:Run_24_Well_83_20170221-0727	0
25	83:Run_25_Well_83_20170221-0809	0
26	83:Run_26_Well_83_20170221-0852	0
27	83:Run_27_Well_83_20170221-0934	11.543
28	83:Run_28_Well_83_20170221-1017	0
29	83:Run_29_Well_83_20170221-1059	14.299
30	83:Run_30_Well_83_20170221-1141	12.701
31	83:Run_31_Well_83_20170221-1224	14.056
32	83:Run_32_Well_83_20170221-1306	14.866
33	83:Run_33_Well_83_20170221-1348	15.462
34	83:Run_34_Well_83_20170221-1431	17.896
35	83:Run_35_Well_83_20170221-1513	14.907
36	83:Run_36_Well_83_20170221-1556	17.734
37	83:Run_37_Well_83_20170221-1638	0
38	83:Run_38_Well_83_20170221-1720	16.139
39	83:Run_39_Well_83_20170221-1803	14.87
40	83:Run_40_Well_83_20170221-1845	0
41	83:Run_41_Well_83_20170221-1928	0
42	83:Run_42_Well_83_20170221-2010	0
43	83:Run_43_Well_83_20170221-2052	15.355
44	83:Run_44_Well_83_20170221-2135	15.254
45	83:Run_45_Well_83_20170221-2217	15.225
46	83:Run_46_Well_83_20170221-2300	16.635
47	83:Run_47_Well_83_20170221-2342	0
48	83:Run_48_Well_83_20170222-0024	0
49	83:Run_49_Well_83_20170222-0107	0
50	83:Run_50_Well_83_20170222-0149	16.921
51	83:Run_51_Well_83_20170222-0232	0
52	83:Run_52_Well_83_20170222-0314	15.723
53	83:Run_53_Well_83_20170222-0356	15.104
54	83:Run_54_Well_83_20170222-0439	15.052
55	83:Run_55_Well_83_20170222-0521	16.945
56	83:Run_56_Well_83_20170222-0604	0
57	83:Run_57_Well_83_20170222-0646	16.292
58	83:Run_58_Well_83_20170222-0728	16.146
59	83:Run_59_Well_83_20170222-0811	0
60	83:Run_60_Well_83_20170222-0853	0
61	83:Run_61_Well_83_20170222-0935	0
62	83:Run_62_Well_83_20170222-1018	0
63	83:Run_63_Well_83_20170222-1100	17.864
64	83:Run_64_Well_83_20170222-1143	19.242
65	83:Run_65_Well_83_20170222-1225	0
66	83:Run_66_Well_83_20170222-1307	19.373
67	83:Run_67_Well_83_20170222-1350	0
68	83:Run_68_Well_83_20170222-1432	18.316
69	83:Run_69_Well_83_20170222-1515	0
70	83:Run_70_Well_83_20170222-1557	17.889
71	83:Run_71_Well_83_20170222-1639	18.133
72	83:Run_72_Well_83_20170222-1722	0
73	83:Run_73_Well_83_20170222-1804	19.471
74	83:Run_74_Well_83_20170222-1846	0
75	83:Run_75_Well_83_20170222-1929	0
76	83:Run_76_Well_83_20170222-2011	0
77	83:Run_77_Well_83_20170222-2054	0
78	83:Run_78_Well_83_20170222-2136	19.526
79	83:Run_79_Well_83_20170222-2218	0
80	83:Run_80_Well_83_20170222-2301	19.343
81	83:Run_81_Well_83_20170222-2343	19.253
82	83:Run_82_Well_83_20170223-0026	20.999
83	83:Run_83_Well_83_20170223-0108	19.45
84	83:Run_84_Well_83_20170223-0150	20.016
85	83:Run_85_Well_83_20170223-0233	18.561
86	83:Run_86_Well_83_20170223-0315	0
87	83:Run_87_Well_83_20170223-0357	20.993
88	83:Run_88_Well_83_20170223-0440	21.08
89	83:Run_89_Well_83_20170223-0522	20.572
90	83:Run_90_Well_83_20170223-0605	18.375
91	83:Run_91_Well_83_20170223-0647	22.209
92	83:Run_92_Well_83_20170223-0729	21.412
93	83:Run_93_Well_83_20170223-0812	21.108
94	83:Run_94_Well_83_20170223-0854	0
95	83:Run_95_Well_83_20170223-0936	0
96	83:Run_96_Well_83_20170223-1019	0
97	83:Run_97_Well_83_20170223-1101	0
98	83:Run_98_Well_83_20170223-1144	24.296
99	83:Run_99_Well_83_20170223-1226	22.251
100	83:Run_100_Well_83_20170223-1309	24.587
101	83:Run_101_Well_83_20170223-1351	0
102	83:Run_102_Well_83_20170223-1433	0
103	83:Run_103_Well_83_20170223-1516	21.048
104	83:Run_104_Well_83_20170223-1558	22.038
105	83:Run_105_Well_83_20170223-1640	23.336
106	83:Run_106_Well_83_20170223-1723	0
107	83:Run_107_Well_83_20170223-1805	23.73
108	83:Run_108_Well_83_20170223-1848	0
109	83:Run_109_Well_83_20170223-1930	0
110	83:Run_110_Well_83_20170223-2013	0
111	83:Run_111_Well_83_20170223-2055	24.81
112	83:Run_112_Well_83_20170223-2137	0
113	83:Run_113_Well_83_20170223-2220	24.602
114	83:Run_114_Well_83_20170223-2302	23.364
115	83:Run_115_Well_83_20170223-2345	0
116	83:Run_116_Well_83_20170224-0027	26.036
117	83:Run_117_Well_83_20170224-0109	0
118	83:Run_118_Well_83_20170224-0152	0
119	83:Run_119_Well_83_20170224-0234	0
120	83:Run_120_Well_83_20170224-0317	25.673
121	83:Run_121_Well_83_20170224-0359	24.715
122	83:Run_122_Well_83_20170224-0441	24.76
123	83:Run_123_Well_83_20170224-0524	24.044
124	83:Run_124_Well_83_20170224-0606	24.562
125	83:Run_125_Well_83_20170224-0649	0
126	83:Run_126_Well_83_20170224-0731	26.801
127	83:Run_127_Well_83_20170224-0813	27.227
128	83:Run_128_Well_83_20170224-0856	27.042
129	83:Run_129_Well_83_20170224-0938	27.042
130	83:Run_130_Well_83_20170224-1020	0
131	83:Run_131_Well_83_20170224-1103	27.332
132	83:Run_132_Well_83_20170224-1145	27.782
133	83:Run_133_Well_83_20170224-1228	28.178
134	83:Run_134_Well_83_20170224-1310	0
135	83:Run_135_Well_83_20170224-1352	0
136	83:Run_136_Well_83_20170224-1435	0
137	83:Run_137_Well_83_20170224-1517	27.751
138	83:Run_138_Well_83_20170224-1600	26.526
139	83:Run_139_Well_83_20170224-1642	0
140	83:Run_140_Well_83_20170224-1724	27.039
141	83:Run_141_Well_83_20170224-1807	0
142	83:Run_142_Well_83_20170224-1849	0
143	83:Run_143_Well_83_20170224-1932	0
144	83:Run_144_Well_83_20170224-2014	0
145	83:Run_145_Well_83_20170224-2056	0
146	83:Run_146_Well_83_20170224-2139	26.053
147	83:Run_147_Well_83_20170224-2221	27.514
148	83:Run_148_Well_83_20170224-2304	0
149	83:Run_149_Well_83_20170224-2346	27.945
150	83:Run_150_Well_83_20170225-0028	29.876
151	83:Run_151_Well_83_20170225-0111	25.24
152	83:Run_152_Well_83_20170225-0153	0
153	83:Run_153_Well_83_20170225-0236	26.632
154	83:Run_154_Well_83_20170225-0318	28.988
155	83:Run_155_Well_83_20170225-0400	29.526
156	83:Run_156_Well_83_20170225-0443	26.272
157	83:Run_157_Well_83_20170225-0525	0
158	83:Run_158_Well_83_20170225-0607	28.17
159	83:Run_159_Well_83_20170225-0650	0
160	83:Run_160_Well_83_20170225-0732	0
161	83:Run_161_Well_83_20170225-0815	29.405
162	83:Run_162_Well_83_20170225-0857	30.104
163	83:Run_163_Well_83_20170225-0939	0
164	83:Run_164_Well_83_20170225-1022	0
165	83:Run_165_Well_83_20170225-1104	0
166	83:Run_166_Well_83_20170225-1147	29.061
167	83:Run_167_Well_83_20170225-1229	0
168	83:Run_168_Well_83_20170225-1311	0
169	83:Run_169_Well_83_20170225-1354	0
170	83:Run_170_Well_83_20170225-1436	0
171	83:Run_171_Well_83_20170225-1519	0
172	83:Run_172_Well_83_20170225-1601	30.291
173	83:Run_173_Well_83_20170225-1643	27.626
174	83:Run_174_Well_83_20170225-1726	0
175	83:Run_175_Well_83_20170225-1808	0
176	83:Run_176_Well_83_20170225-1851	0
177	83:Run_177_Well_83_20170225-1933	0
178	83:Run_178_Well_83_20170225-2015	0
179	83:Run_179_Well_83_20170225-2058	0
180	83:Run_180_Well_83_20170225-2140	30.042
181	83:Run_181_Well_83_20170225-2223	0
182	83:Run_182_Well_83_20170225-2305	0
183	83:Run_183_Well_83_20170225-2348	0
184	83:Run_184_Well_83_20170226-0030	0
185	83:Run_185_Well_83_20170226-0112	28.271
186	83:Run_186_Well_83_20170226-0155	0
187	83:Run_187_Well_83_20170226-0237	0
188	83:Run_188_Well_83_20170226-0320	0
189	83:Run_189_Well_83_20170226-0402	0
190	83:Run_190_Well_83_20170226-0444	0
191	83:Run_191_Well_83_20170226-0527	0
192	83:Run_192_Well_83_20170226-0609	0
193	83:Run_193_Well_83_20170226-0651	0
194	83:Run_194_Well_83_20170226-0734	0
195	83:Run_195_Well_83_20170226-0816	0
196	83:Run_196_Well_83_20170226-0859	38.873
197	83:Run_197_Well_83_20170226-0941	41.238
198	83:Run_198_Well_83_20170226-1023	0
199	83:Run_199_Well_83_20170226-1106	0
200	83:Run_200_Well_83_20170226-1148	0
201	83:Run_201_Well_83_20170226-1231	0
202	83:Run_202_Well_83_20170226-1313	43.365
203	83:Run_203_Well_83_20170226-1355	0
204	83:Run_204_Well_83_20170226-1438	0
205	83:Run_205_Well_83_20170226-1520	40.162
206	83:Run_206_Well_83_20170226-1603	0
207	83:Run_207_Well_83_20170226-1645	0
208	83:Run_208_Well_83_20170226-1728	0
209	83:Run_209_Well_83_20170226-1810	0
210	83:Run_210_Well_83_20170226-1852	0
211	83:Run_211_Well_83_20170226-1935	41.89
212	83:Run_212_Well_83_20170226-2017	43.35
213	83:Run_213_Well_83_20170226-2100	40.246
214	83:Run_214_Well_83_20170226-2142	46.495
215	83:Run_215_Well_83_20170226-2224	40.227
216	83:Run_216_Well_83_20170226-2307	41.371
217	83:Run_217_Well_83_20170226-2349	0
218	83:Run_218_Well_83_20170227-0031	43.681
219	83:Run_219_Well_83_20170227-0114	0
220	83:Run_220_Well_83_20170227-0156	0
221	83:Run_221_Well_83_20170227-0239	0
222	83:Run_222_Well_83_20170227-0321	0
223	83:Run_223_Well_83_20170227-0403	44.2
224	83:Run_224_Well_83_20170227-0446	0
225	83:Run_225_Well_83_20170227-0528	43.305
226	83:Run_226_Well_83_20170227-0611	0
227	83:Run_227_Well_83_20170227-0653	40.559
228	83:Run_228_Well_83_20170227-0735	0
229	83:Run_229_Well_83_20170227-0818	44.043
230	83:Run_230_Well_83_20170227-0900	0
231	83:Run_231_Well_83_20170227-0943	0
232	83:Run_232_Well_83_20170227-1025	0
233	83:Run_233_Well_83_20170227-1107	49.118
234	83:Run_234_Well_83_20170227-1150	0
235	83:Run_235_Well_83_20170227-1232	0
236	83:Run_236_Well_83_20170227-1314	0
237	83:Run_237_Well_83_20170227-1357	0
238	83:Run_238_Well_83_20170227-1439	49.092
239	83:Run_239_Well_83_20170227-1522	0
240	83:Run_240_Well_83_20170227-1604	0
241	83:Run_241_Well_83_20170227-1646	0
242	83:Run_242_Well_83_20170227-1729	0
243	83:Run_243_Well_83_20170227-1811	0
244	83:Run_244_Well_83_20170227-1854	0
245	83:Run_245_Well_83_20170227-1936	0
246	83:Run_246_Well_83_20170227-2018	0
247	83:Run_247_Well_83_20170227-2101	0
248	83:Run_248_Well_83_20170227-2143	0
249	83:Run_249_Well_83_20170227-2225	0
250	83:Run_250_Well_83_20170227-2308	0
251	83:Run_251_Well_83_20170227-2350	0
252	83:Run_252_Well_83_20170228-0033	0
253	83:Run_253_Well_83_20170228-0115	50.576
254	83:Run_254_Well_83_20170228-0157	0
255	83:Run_255_Well_83_20170228-0240	0
256	83:Run_256_Well_83_20170228-0322	0
257	83:Run_257_Well_83_20170228-0405	0
258	83:Run_258_Well_83_20170228-0447	0
259	83:Run_259_Well_83_20170228-0529	0
260	83:Run_260_Well_83_20170228-0612	53.679
261	83:Run_261_Well_83_20170228-0654	0
262	83:Run_262_Well_83_20170228-0737	49.578
263	83:Run_263_Well_83_20170228-0819	50.245
264	83:Run_264_Well_83_20170228-0902	0
265	83:Run_265_Well_83_20170228-0944	52.405
266	83:Run_266_Well_83_20170228-1026	0
267	83:Run_267_Well_83_20170228-1109	0
268	83:Run_268_Well_83_20170228-1151	0
269	83:Run_269_Well_83_20170228-1233	56.004
270	83:Run_270_Well_83_20170228-1316	50.351
271	83:Run_271_Well_83_20170228-1358	51.392
272	83:Run_272_Well_83_20170228-1440	0
273	83:Run_273_Well_83_20170228-1523	55.53
274	83:Run_274_Well_83_20170228-1605	0
275	83:Run_275_Well_83_20170228-1648	57.14
276	83:Run_276_Well_83_20170228-1730	0
277	83:Run_277_Well_83_20170228-1812	0
278	83:Run_278_Well_83_20170228-1855	0
279	83:Run_279_Well_83_20170228-1937	0
280	83:Run_280_Well_83_20170228-2020	0
281	83:Run_281_Well_83_20170228-2102	60.299
282	83:Run_282_Well_83_20170228-2144	0
283	83:Run_283_Well_83_20170228-2227	0
284	83:Run_284_Well_83_20170228-2309	57.652
285	83:Run_285_Well_83_20170228-2352	0
286	83:Run_286_Well_83_20170301-0034	57.644
287	83:Run_287_Well_83_20170301-0116	0
288	83:Run_288_Well_83_20170301-0159	60.828
289	83:Run_289_Well_83_20170301-0241	0
290	83:Run_290_Well_83_20170301-0323	55.103
291	83:Run_291_Well_83_20170301-0406	0
292	83:Run_292_Well_83_20170301-0448	58.508
293	83:Run_293_Well_83_20170301-0531	0
294	83:Run_294_Well_83_20170301-0613	0
295	83:Run_295_Well_83_20170301-0655	0
296	83:Run_296_Well_83_20170301-0738	0
297	83:Run_297_Well_83_20170301-0820	0
298	83:Run_298_Well_83_20170301-0903	0
299	83:Run_299_Well_83_20170301-0945	57.966
300	83:Run_300_Well_83_20170301-1027	0
301	83:Run_301_Well_83_20170301-1110	0
302	83:Run_302_Well_83_20170301-1152	0
303	83:Run_303_Well_83_20170301-1234	0
304	83:Run_304_Well_83_20170301-1317	0
305	83:Run_305_Well_83_20170301-1359	0
306	83:Run_306_Well_83_20170301-1442	60.293
307	83:Run_307_Well_83_20170301-1524	0
308	83:Run_308_Well_83_20170301-1606	0
309	83:Run_309_Well_83_20170301-1649	0
310	83:Run_310_Well_83_20170301-1731	0
311	83:Run_311_Well_83_20170301-1814	0
312	83:Run_312_Well_83_20170301-1856	67.974
313	83:Run_313_Well_83_20170301-1938	0
314	83:Run_314_Well_83_20170301-2021	69.228
315	83:Run_315_Well_83_20170301-2103	0
316	83:Run_316_Well_83_20170301-2146	0
317	83:Run_317_Well_83_20170301-2228	0
318	83:Run_318_Well_83_20170301-2310	62.748
319	83:Run_319_Well_83_20170301-2353	0
320	83:Run_320_Well_83_20170302-0035	0
321	83:Run_321_Well_83_20170302-0117	0
322	83:Run_322_Well_83_20170302-0200	63.984
323	83:Run_323_Well_83_20170302-0242	0
324	83:Run_324_Well_83_20170302-0325	0
325	83:Run_325_Well_83_20170302-0407	67.768
326	83:Run_326_Well_83_20170302-0449	0
327	83:Run_327_Well_83_20170302-0532	0
328	83:Run_328_Well_83_20170302-0614	0
329	83:Run_329_Well_83_20170302-0656	72.043
330	83:Run_330_Well_83_20170302-0739	0
331	83:Run_331_Well_83_20170302-0821	0
332	83:Run_332_Well_83_20170302-0904	0
333	83:Run_333_Well_83_20170302-0946	0
334	83:Run_334_Well_83_20170302-1028	0
335	83:Run_335_Well_83_20170302-1111	0
336	83:Run_336_Well_83_20170302-1153	73.884
337	83:Run_337_Well_83_20170302-1236	0
338	83:Run_338_Well_83_20170302-1318	0
339	83:Run_339_Well_83_20170302-1400	71.66
340	83:Run_340_Well_83_20170302-1443	74.662
341	83:Run_341_Well_83_20170302-1525	0
342	83:Run_342_Well_83_20170302-1608	75.42
343	83:Run_343_Well_83_20170302-1650	0
344	83:Run_344_Well_83_20170302-1732	0
345	83:Run_345_Well_83_20170302-1815	0
346	83:Run_346_Well_83_20170302-1857	0
347	83:Run_347_Well_83_20170302-1939	0
348	83:Run_348_Well_83_20170302-2022	73.437
349	83:Run_349_Well_83_20170302-2104	0
350	83:Run_350_Well_83_20170302-2146	0
351	83:Run_351_Well_83_20170302-2228	72.207
352	83:Run_352_Well_83_20170302-2311	0
353	83:Run_353_Well_83_20170302-2353	0
354	83:Run_354_Well_83_20170303-0036	0
355	83:Run_355_Well_83_20170303-0118	80.081
356	83:Run_356_Well_83_20170303-0201	0
357	83:Run_357_Well_83_20170303-0243	0
358	83:Run_358_Well_83_20170303-0325	79.505
359	83:Run_359_Well_83_20170303-0408	81.176
360	83:Run_360_Well_83_20170303-0450	79.001
361	83:Run_361_Well_83_20170303-0533	78.906
362	83:Run_362_Well_83_20170303-0615	0
363	83:Run_363_Well_83_20170303-0657	0
364	83:Run_364_Well_83_20170303-0740	0
365	83:Run_365_Well_83_20170303-0822	0
366	83:Run_366_Well_83_20170303-0904	76.043
367	83:Run_367_Well_83_20170303-0947	0
368	83:Run_368_Well_83_20170303-1029	0
369	83:Run_369_Well_83_20170303-1112	0
370	83:Run_370_Well_83_20170303-1154	0
371	83:Run_371_Well_83_20170303-1237	80.189
372	83:Run_372_Well_83_20170303-1319	0
373	83:Run_373_Well_83_20170303-1401	79.903
374	83:Run_374_Well_83_20170303-1444	0
375	83:Run_375_Well_83_20170303-1526	0
376	83:Run_376_Well_83_20170303-1608	0
377	83:Run_377_Well_83_20170303-1651	0
378	83:Run_378_Well_83_20170303-1733	0
379	83:Run_379_Well_83_20170303-1815	0
380	83:Run_380_Well_83_20170303-1858	80.766
381	83:Run_381_Well_83_20170303-1940	80.506
382	83:Run_382_Well_83_20170303-2023	82.304
383	83:Run_383_Well_83_20170303-2105	0
384	83:Run_384_Well_83_20170303-2148	80.502
385	83:Run_385_Well_83_20170303-2230	0
386	83:Run_386_Well_83_20170303-2312	83.326
387	83:Run_387_Well_83_20170303-2355	86.375
388	83:Run_388_Well_83_20170304-0037	83.006
389	83:Run_389_Well_83_20170304-0119	0
390	83:Run_390_Well_83_20170304-0202	87.664
391	83:Run_391_Well_83_20170304-0244	0
392	83:Run_392_Well_83_20170304-0327	0
393	83:Run_393_Well_83_20170304-0409	0
394	83:Run_394_Well_83_20170304-0451	0
395	83:Run_395_Well_83_20170304-0534	0
396	83:Run_396_Well_83_20170304-0616	0
397	83:Run_397_Well_83_20170304-0659	89.022
398	83:Run_398_Well_83_20170304-0741	0
399	83:Run_399_Well_83_20170304-0823	82.006
400	83:Run_400_Well_83_20170304-0906	90.936
401	83:Run_401_Well_83_20170304-0948	88.566
402	83:Run_402_Well_83_20170304-1031	0
403	83:Run_403_Well_83_20170304-1113	0
404	83:Run_404_Well_83_20170304-1155	0
405	83:Run_405_Well_83_20170304-1238	86.652
406	83:Run_406_Well_83_20170304-1320	0
407	83:Run_407_Well_83_20170304-1403	89.233
408	83:Run_408_Well_83_20170304-1445	0
409	83:Run_409_Well_83_20170304-1527	0
410	83:Run_410_Well_83_20170304-1610	91.08
411	83:Run_411_Well_83_20170304-1652	0
412	83:Run_412_Well_83_20170304-1735	90.911
413	83:Run_413_Well_83_20170304-1817	0
414	83:Run_414_Well_83_20170304-1859	0
415	83:Run_415_Well_83_20170304-1942	0
416	83:Run_416_Well_83_20170304-2024	0
417	83:Run_417_Well_83_20170304-2106	0
418	83:Run_418_Well_83_20170304-2149	0
419	83:Run_419_Well_83_20170304-2231	92.5
420	83:Run_420_Well_83_20170304-2314	0
421	83:Run_421_Well_83_20170304-2356	0
422	83:Run_422_Well_83_20170305-0038	0
423	83:Run_423_Well_83_20170305-0121	0
424	83:Run_424_Well_83_20170305-0203	97.275
425	83:Run_425_Well_83_20170305-0246	95.658
426	83:Run_426_Well_83_20170305-0328	0
427	83:Run_427_Well_83_20170305-0410	96.563
428	83:Run_428_Well_83_20170305-0453	0
429	83:Run_429_Well_83_20170305-0535	0
430	83:Run_430_Well_83_20170305-0617	96.915
431	83:Run_431_Well_83_20170305-0700	95.21
432	83:Run_432_Well_83_20170305-0742	0
433	83:Run_433_Well_83_20170305-0825	91.654
434	83:Run_434_Well_83_20170305-0907	0
435	83:Run_435_Well_83_20170305-0949	0
436	83:Run_436_Well_83_20170305-1032	0
437	83:Run_437_Well_83_20170305-1114	0
438	83:Run_438_Well_83_20170305-1157	0
439	83:Run_439_Well_83_20170305-1239	0
440	83:Run_440_Well_83_20170305-1321	0
441	83:Run_441_Well_83_20170305-1404	0
442	83:Run_442_Well_83_20170305-1446	0
443	83:Run_443_Well_83_20170305-1529	0
444	83:Run_444_Well_83_20170305-1611	0
445	83:Run_445_Well_83_20170305-1653	0
446	83:Run_446_Well_83_20170305-1736	0
447	83:Run_447_Well_83_20170305-1818	0
448	83:Run_448_Well_83_20170305-1901	0
449	83:Run_449_Well_83_20170305-1943	0
450	83:Run_450_Well_83_20170305-2025	0
451	83:Run_451_Well_83_20170305-2108	0
452	83:Run_452_Well_83_20170305-2150	0
453	83:Run_453_Well_83_20170305-2233	0
