# Supplementary material for: An affordable and automated imaging approach to acquire highly resolved individual data—an example of copepod growth in response to multiple stressors
Source: PeerJ. 2019 Apr 19;7:e6776. doi: 10.7717/peerj.6776 (PMC6476288; doi:10.7717/peerj.6776)
Supplement: Supplemental Information 1 — This zip file contains individual data files as they were acquired by the automatized platform, with each file representing measurements from one individual well plate. It also contains a table which links each file to information about the experimental treatments to which each individual was subjected. [file peerj-07-6776-s001.zip › Supplemental Data S2/Well_93_dat.csv]

Picnr	Label	Length
1	93:Run_1_Well_93_20170220-1514	0
2	93:Run_2_Well_93_20170220-1557	0
3	93:Run_3_Well_93_20170220-1639	0
4	93:Run_4_Well_93_20170220-1721	11.25
5	93:Run_5_Well_93_20170220-1804	0
6	93:Run_6_Well_93_20170220-1846	0
7	93:Run_7_Well_93_20170220-1929	12.176
8	93:Run_8_Well_93_20170220-2011	0
9	93:Run_9_Well_93_20170220-2053	0
10	93:Run_10_Well_93_20170220-2136	0
11	93:Run_11_Well_93_20170220-2218	11.377
12	93:Run_12_Well_93_20170220-2301	0
13	93:Run_13_Well_93_20170220-2343	0
14	93:Run_14_Well_93_20170221-0025	0
15	93:Run_15_Well_93_20170221-0108	12.886
16	93:Run_16_Well_93_20170221-0150	0
17	93:Run_17_Well_93_20170221-0233	14.056
18	93:Run_18_Well_93_20170221-0315	12.737
19	93:Run_19_Well_93_20170221-0357	12.612
20	93:Run_20_Well_93_20170221-0440	0
21	93:Run_21_Well_93_20170221-0522	13.031
22	93:Run_22_Well_93_20170221-0605	11.667
23	93:Run_23_Well_93_20170221-0647	0
24	93:Run_24_Well_93_20170221-0729	12.615
25	93:Run_25_Well_93_20170221-0812	0
26	93:Run_26_Well_93_20170221-0854	15.033
27	93:Run_27_Well_93_20170221-0937	11.866
28	93:Run_28_Well_93_20170221-1019	0
29	93:Run_29_Well_93_20170221-1101	0
30	93:Run_30_Well_93_20170221-1144	14.896
31	93:Run_31_Well_93_20170221-1226	0
32	93:Run_32_Well_93_20170221-1308	0
33	93:Run_33_Well_93_20170221-1351	12.526
34	93:Run_34_Well_93_20170221-1433	14.468
35	93:Run_35_Well_93_20170221-1516	14.718
36	93:Run_36_Well_93_20170221-1558	0
37	93:Run_37_Well_93_20170221-1640	13.05
38	93:Run_38_Well_93_20170221-1723	17.017
39	93:Run_39_Well_93_20170221-1805	0
40	93:Run_40_Well_93_20170221-1847	0
41	93:Run_41_Well_93_20170221-1930	17.112
42	93:Run_42_Well_93_20170221-2012	16.854
43	93:Run_43_Well_93_20170221-2055	0
44	93:Run_44_Well_93_20170221-2137	16.902
45	93:Run_45_Well_93_20170221-2220	17.221
46	93:Run_46_Well_93_20170221-2302	15.742
47	93:Run_47_Well_93_20170221-2344	15.931
48	93:Run_48_Well_93_20170222-0027	0
49	93:Run_49_Well_93_20170222-0109	0
50	93:Run_50_Well_93_20170222-0151	0
51	93:Run_51_Well_93_20170222-0234	0
52	93:Run_52_Well_93_20170222-0316	0
53	93:Run_53_Well_93_20170222-0359	14.705
54	93:Run_54_Well_93_20170222-0441	16.265
55	93:Run_55_Well_93_20170222-0523	0
56	93:Run_56_Well_93_20170222-0606	15.211
57	93:Run_57_Well_93_20170222-0648	0
58	93:Run_58_Well_93_20170222-0731	0
59	93:Run_59_Well_93_20170222-0813	0
60	93:Run_60_Well_93_20170222-0855	0
61	93:Run_61_Well_93_20170222-0938	0
62	93:Run_62_Well_93_20170222-1020	18.087
63	93:Run_63_Well_93_20170222-1102	17.464
64	93:Run_64_Well_93_20170222-1145	0
65	93:Run_65_Well_93_20170222-1227	17.96
66	93:Run_66_Well_93_20170222-1310	18.352
67	93:Run_67_Well_93_20170222-1352	0
68	93:Run_68_Well_93_20170222-1434	19.156
69	93:Run_69_Well_93_20170222-1517	0
70	93:Run_70_Well_93_20170222-1559	19.981
71	93:Run_71_Well_93_20170222-1642	0
72	93:Run_72_Well_93_20170222-1724	0
73	93:Run_73_Well_93_20170222-1806	19.265
74	93:Run_74_Well_93_20170222-1849	0
75	93:Run_75_Well_93_20170222-1931	20.667
76	93:Run_76_Well_93_20170222-2013	0
77	93:Run_77_Well_93_20170222-2056	23.118
78	93:Run_78_Well_93_20170222-2138	0
79	93:Run_79_Well_93_20170222-2220	22.805
80	93:Run_80_Well_93_20170222-2303	20.57
81	93:Run_81_Well_93_20170222-2345	22.568
82	93:Run_82_Well_93_20170223-0028	22.216
83	93:Run_83_Well_93_20170223-0110	0
84	93:Run_84_Well_93_20170223-0152	0
85	93:Run_85_Well_93_20170223-0235	0
86	93:Run_86_Well_93_20170223-0317	0
87	93:Run_87_Well_93_20170223-0400	18.901
88	93:Run_88_Well_93_20170223-0442	0
89	93:Run_89_Well_93_20170223-0524	22.515
90	93:Run_90_Well_93_20170223-0607	0
91	93:Run_91_Well_93_20170223-0649	23.255
92	93:Run_92_Well_93_20170223-0732	0
93	93:Run_93_Well_93_20170223-0814	0
94	93:Run_94_Well_93_20170223-0856	24.62
95	93:Run_95_Well_93_20170223-0939	0
96	93:Run_96_Well_93_20170223-1021	25.458
97	93:Run_97_Well_93_20170223-1103	27.579
98	93:Run_98_Well_93_20170223-1146	0
99	93:Run_99_Well_93_20170223-1228	24.68
100	93:Run_100_Well_93_20170223-1311	25.101
101	93:Run_101_Well_93_20170223-1353	25.848
102	93:Run_102_Well_93_20170223-1436	0
103	93:Run_103_Well_93_20170223-1518	0
104	93:Run_104_Well_93_20170223-1600	24.001
105	93:Run_105_Well_93_20170223-1643	23.93
106	93:Run_106_Well_93_20170223-1725	0
107	93:Run_107_Well_93_20170223-1808	0
108	93:Run_108_Well_93_20170223-1850	0
109	93:Run_109_Well_93_20170223-1932	24.127
110	93:Run_110_Well_93_20170223-2015	0
111	93:Run_111_Well_93_20170223-2057	0
112	93:Run_112_Well_93_20170223-2140	0
113	93:Run_113_Well_93_20170223-2222	0
114	93:Run_114_Well_93_20170223-2304	0
115	93:Run_115_Well_93_20170223-2347	0
116	93:Run_116_Well_93_20170224-0029	0
117	93:Run_117_Well_93_20170224-0112	25.847
118	93:Run_118_Well_93_20170224-0154	26.553
119	93:Run_119_Well_93_20170224-0237	0
120	93:Run_120_Well_93_20170224-0319	28.413
121	93:Run_121_Well_93_20170224-0401	0
122	93:Run_122_Well_93_20170224-0444	0
123	93:Run_123_Well_93_20170224-0526	28.532
124	93:Run_124_Well_93_20170224-0608	0
125	93:Run_125_Well_93_20170224-0651	0
126	93:Run_126_Well_93_20170224-0733	0
127	93:Run_127_Well_93_20170224-0816	0
128	93:Run_128_Well_93_20170224-0858	0
129	93:Run_129_Well_93_20170224-0940	28.01
130	93:Run_130_Well_93_20170224-1023	0
131	93:Run_131_Well_93_20170224-1105	28.4
132	93:Run_132_Well_93_20170224-1147	0
133	93:Run_133_Well_93_20170224-1230	27.675
134	93:Run_134_Well_93_20170224-1312	0
135	93:Run_135_Well_93_20170224-1355	26.426
136	93:Run_136_Well_93_20170224-1437	28.518
137	93:Run_137_Well_93_20170224-1519	30.414
138	93:Run_138_Well_93_20170224-1602	24.994
139	93:Run_139_Well_93_20170224-1644	26.618
140	93:Run_140_Well_93_20170224-1727	0
141	93:Run_141_Well_93_20170224-1809	26.235
142	93:Run_142_Well_93_20170224-1851	0
143	93:Run_143_Well_93_20170224-1934	0
144	93:Run_144_Well_93_20170224-2016	0
145	93:Run_145_Well_93_20170224-2059	28.601
146	93:Run_146_Well_93_20170224-2141	27.487
147	93:Run_147_Well_93_20170224-2223	0
148	93:Run_148_Well_93_20170224-2306	0
149	93:Run_149_Well_93_20170224-2348	30.068
150	93:Run_150_Well_93_20170225-0031	27.953
151	93:Run_151_Well_93_20170225-0113	0
152	93:Run_152_Well_93_20170225-0155	0
153	93:Run_153_Well_93_20170225-0238	27.596
154	93:Run_154_Well_93_20170225-0320	0
155	93:Run_155_Well_93_20170225-0403	29.518
156	93:Run_156_Well_93_20170225-0445	0
157	93:Run_157_Well_93_20170225-0527	0
158	93:Run_158_Well_93_20170225-0610	26.401
159	93:Run_159_Well_93_20170225-0652	28.923
160	93:Run_160_Well_93_20170225-0735	0
161	93:Run_161_Well_93_20170225-0817	0
162	93:Run_162_Well_93_20170225-0859	0
163	93:Run_163_Well_93_20170225-0942	0
164	93:Run_164_Well_93_20170225-1024	0
165	93:Run_165_Well_93_20170225-1107	29.586
166	93:Run_166_Well_93_20170225-1149	29.053
167	93:Run_167_Well_93_20170225-1231	0
168	93:Run_168_Well_93_20170225-1314	0
169	93:Run_169_Well_93_20170225-1356	28.04
170	93:Run_170_Well_93_20170225-1439	0
171	93:Run_171_Well_93_20170225-1521	0
172	93:Run_172_Well_93_20170225-1603	28.669
173	93:Run_173_Well_93_20170225-1646	30.267
174	93:Run_174_Well_93_20170225-1728	0
175	93:Run_175_Well_93_20170225-1810	29.964
176	93:Run_176_Well_93_20170225-1853	0
177	93:Run_177_Well_93_20170225-1935	0
178	93:Run_178_Well_93_20170225-2017	0
179	93:Run_179_Well_93_20170225-2100	32.45
180	93:Run_180_Well_93_20170225-2142	0
181	93:Run_181_Well_93_20170225-2225	30.185
182	93:Run_182_Well_93_20170225-2307	0
183	93:Run_183_Well_93_20170225-2350	29.436
184	93:Run_184_Well_93_20170226-0032	0
185	93:Run_185_Well_93_20170226-0115	29.964
186	93:Run_186_Well_93_20170226-0157	30.375
187	93:Run_187_Well_93_20170226-0239	0
188	93:Run_188_Well_93_20170226-0322	0
189	93:Run_189_Well_93_20170226-0404	0
190	93:Run_190_Well_93_20170226-0447	37.371
191	93:Run_191_Well_93_20170226-0529	39.84
192	93:Run_192_Well_93_20170226-0611	0
193	93:Run_193_Well_93_20170226-0654	0
194	93:Run_194_Well_93_20170226-0736	0
195	93:Run_195_Well_93_20170226-0819	0
196	93:Run_196_Well_93_20170226-0901	0
197	93:Run_197_Well_93_20170226-0943	0
198	93:Run_198_Well_93_20170226-1025	38.694
199	93:Run_199_Well_93_20170226-1108	0
200	93:Run_200_Well_93_20170226-1150	42.24
201	93:Run_201_Well_93_20170226-1233	0
202	93:Run_202_Well_93_20170226-1315	41.345
203	93:Run_203_Well_93_20170226-1358	41.62
204	93:Run_204_Well_93_20170226-1440	0
205	93:Run_205_Well_93_20170226-1523	40.016
206	93:Run_206_Well_93_20170226-1605	0
207	93:Run_207_Well_93_20170226-1647	0
208	93:Run_208_Well_93_20170226-1730	0
209	93:Run_209_Well_93_20170226-1812	39.872
210	93:Run_210_Well_93_20170226-1855	0
211	93:Run_211_Well_93_20170226-1937	39.84
212	93:Run_212_Well_93_20170226-2019	0
213	93:Run_213_Well_93_20170226-2102	0
214	93:Run_214_Well_93_20170226-2144	0
215	93:Run_215_Well_93_20170226-2227	36.623
216	93:Run_216_Well_93_20170226-2309	0
217	93:Run_217_Well_93_20170226-2351	0
218	93:Run_218_Well_93_20170227-0034	40.311
219	93:Run_219_Well_93_20170227-0116	0
220	93:Run_220_Well_93_20170227-0158	0
221	93:Run_221_Well_93_20170227-0241	0
222	93:Run_222_Well_93_20170227-0323	0
223	93:Run_223_Well_93_20170227-0406	41.362
224	93:Run_224_Well_93_20170227-0448	0
225	93:Run_225_Well_93_20170227-0530	0
226	93:Run_226_Well_93_20170227-0613	0
227	93:Run_227_Well_93_20170227-0655	42.096
228	93:Run_228_Well_93_20170227-0738	41.339
229	93:Run_229_Well_93_20170227-0820	0
230	93:Run_230_Well_93_20170227-0902	43.419
231	93:Run_231_Well_93_20170227-0945	44.767
232	93:Run_232_Well_93_20170227-1027	0
233	93:Run_233_Well_93_20170227-1110	0
234	93:Run_234_Well_93_20170227-1152	0
235	93:Run_235_Well_93_20170227-1234	0
236	93:Run_236_Well_93_20170227-1317	47.028
237	93:Run_237_Well_93_20170227-1359	0
238	93:Run_238_Well_93_20170227-1441	0
239	93:Run_239_Well_93_20170227-1524	0
240	93:Run_240_Well_93_20170227-1606	0
241	93:Run_241_Well_93_20170227-1649	0
242	93:Run_242_Well_93_20170227-1731	0
243	93:Run_243_Well_93_20170227-1814	0
244	93:Run_244_Well_93_20170227-1856	46.267
245	93:Run_245_Well_93_20170227-1938	0
246	93:Run_246_Well_93_20170227-2021	45.984
247	93:Run_247_Well_93_20170227-2103	0
248	93:Run_248_Well_93_20170227-2145	0
249	93:Run_249_Well_93_20170227-2228	0
250	93:Run_250_Well_93_20170227-2310	49.174
251	93:Run_251_Well_93_20170227-2353	0
252	93:Run_252_Well_93_20170228-0035	49.677
253	93:Run_253_Well_93_20170228-0117	0
254	93:Run_254_Well_93_20170228-0200	45.976
255	93:Run_255_Well_93_20170228-0242	49.68
256	93:Run_256_Well_93_20170228-0325	0
257	93:Run_257_Well_93_20170228-0407	0
258	93:Run_258_Well_93_20170228-0449	0
259	93:Run_259_Well_93_20170228-0532	48.032
260	93:Run_260_Well_93_20170228-0614	49.533
261	93:Run_261_Well_93_20170228-0657	0
262	93:Run_262_Well_93_20170228-0739	45.338
263	93:Run_263_Well_93_20170228-0822	47.761
264	93:Run_264_Well_93_20170228-0904	48.27
265	93:Run_265_Well_93_20170228-0946	0
266	93:Run_266_Well_93_20170228-1029	0
267	93:Run_267_Well_93_20170228-1111	0
268	93:Run_268_Well_93_20170228-1153	0
269	93:Run_269_Well_93_20170228-1236	50.28
270	93:Run_270_Well_93_20170228-1318	0
271	93:Run_271_Well_93_20170228-1400	0
272	93:Run_272_Well_93_20170228-1443	46.824
273	93:Run_273_Well_93_20170228-1525	0
274	93:Run_274_Well_93_20170228-1608	0
275	93:Run_275_Well_93_20170228-1650	0
276	93:Run_276_Well_93_20170228-1732	49.45
277	93:Run_277_Well_93_20170228-1815	48.765
278	93:Run_278_Well_93_20170228-1857	0
279	93:Run_279_Well_93_20170228-1939	0
280	93:Run_280_Well_93_20170228-2022	0
281	93:Run_281_Well_93_20170228-2104	0
282	93:Run_282_Well_93_20170228-2147	0
283	93:Run_283_Well_93_20170228-2229	0
284	93:Run_284_Well_93_20170228-2311	55.391
285	93:Run_285_Well_93_20170228-2354	0
286	93:Run_286_Well_93_20170301-0036	0
287	93:Run_287_Well_93_20170301-0119	56.183
288	93:Run_288_Well_93_20170301-0201	57.412
289	93:Run_289_Well_93_20170301-0243	0
290	93:Run_290_Well_93_20170301-0326	0
291	93:Run_291_Well_93_20170301-0408	0
292	93:Run_292_Well_93_20170301-0451	0
293	93:Run_293_Well_93_20170301-0533	56.016
294	93:Run_294_Well_93_20170301-0615	57.759
295	93:Run_295_Well_93_20170301-0658	60.037
296	93:Run_296_Well_93_20170301-0740	0
297	93:Run_297_Well_93_20170301-0822	0
298	93:Run_298_Well_93_20170301-0905	0
299	93:Run_299_Well_93_20170301-0947	0
300	93:Run_300_Well_93_20170301-1030	0
301	93:Run_301_Well_93_20170301-1112	0
302	93:Run_302_Well_93_20170301-1154	0
303	93:Run_303_Well_93_20170301-1237	0
304	93:Run_304_Well_93_20170301-1319	56.025
305	93:Run_305_Well_93_20170301-1401	0
306	93:Run_306_Well_93_20170301-1444	0
307	93:Run_307_Well_93_20170301-1526	0
308	93:Run_308_Well_93_20170301-1609	0
309	93:Run_309_Well_93_20170301-1651	0
310	93:Run_310_Well_93_20170301-1733	0
311	93:Run_311_Well_93_20170301-1816	62.483
312	93:Run_312_Well_93_20170301-1858	0
313	93:Run_313_Well_93_20170301-1941	0
314	93:Run_314_Well_93_20170301-2023	60.488
315	93:Run_315_Well_93_20170301-2105	0
316	93:Run_316_Well_93_20170301-2148	0
317	93:Run_317_Well_93_20170301-2230	0
318	93:Run_318_Well_93_20170301-2313	0
319	93:Run_319_Well_93_20170301-2355	0
320	93:Run_320_Well_93_20170302-0037	56.934
321	93:Run_321_Well_93_20170302-0120	59.513
322	93:Run_322_Well_93_20170302-0202	60.392
323	93:Run_323_Well_93_20170302-0244	0
324	93:Run_324_Well_93_20170302-0327	0
325	93:Run_325_Well_93_20170302-0409	0
326	93:Run_326_Well_93_20170302-0452	0
327	93:Run_327_Well_93_20170302-0534	0
328	93:Run_328_Well_93_20170302-0616	0
329	93:Run_329_Well_93_20170302-0659	0
330	93:Run_330_Well_93_20170302-0741	59.112
331	93:Run_331_Well_93_20170302-0823	0
332	93:Run_332_Well_93_20170302-0906	63.82
333	93:Run_333_Well_93_20170302-0948	0
334	93:Run_334_Well_93_20170302-1031	58.994
335	93:Run_335_Well_93_20170302-1113	0
336	93:Run_336_Well_93_20170302-1155	0
337	93:Run_337_Well_93_20170302-1238	0
338	93:Run_338_Well_93_20170302-1320	0
339	93:Run_339_Well_93_20170302-1403	63.24
340	93:Run_340_Well_93_20170302-1445	69.023
341	93:Run_341_Well_93_20170302-1527	0
342	93:Run_342_Well_93_20170302-1610	0
343	93:Run_343_Well_93_20170302-1652	0
344	93:Run_344_Well_93_20170302-1735	0
345	93:Run_345_Well_93_20170302-1817	0
346	93:Run_346_Well_93_20170302-1859	0
347	93:Run_347_Well_93_20170302-1942	0
348	93:Run_348_Well_93_20170302-2024	0
349	93:Run_349_Well_93_20170302-2106	70.123
350	93:Run_350_Well_93_20170302-2149	67.515
351	93:Run_351_Well_93_20170302-2231	0
352	93:Run_352_Well_93_20170302-2313	66.123
353	93:Run_353_Well_93_20170302-2356	0
354	93:Run_354_Well_93_20170303-0038	69.718
355	93:Run_355_Well_93_20170303-0120	0
356	93:Run_356_Well_93_20170303-0203	0
357	93:Run_357_Well_93_20170303-0245	68.873
358	93:Run_358_Well_93_20170303-0328	0
359	93:Run_359_Well_93_20170303-0410	69.516
360	93:Run_360_Well_93_20170303-0452	0
361	93:Run_361_Well_93_20170303-0535	0
362	93:Run_362_Well_93_20170303-0617	72.049
363	93:Run_363_Well_93_20170303-0700	0
364	93:Run_364_Well_93_20170303-0742	0
365	93:Run_365_Well_93_20170303-0824	0
366	93:Run_366_Well_93_20170303-0907	71.847
367	93:Run_367_Well_93_20170303-0949	67.901
368	93:Run_368_Well_93_20170303-1032	0
369	93:Run_369_Well_93_20170303-1114	0
370	93:Run_370_Well_93_20170303-1156	0
371	93:Run_371_Well_93_20170303-1239	0
372	93:Run_372_Well_93_20170303-1321	68.372
373	93:Run_373_Well_93_20170303-1404	0
374	93:Run_374_Well_93_20170303-1446	0
375	93:Run_375_Well_93_20170303-1528	69.593
376	93:Run_376_Well_93_20170303-1611	0
377	93:Run_377_Well_93_20170303-1653	0
378	93:Run_378_Well_93_20170303-1735	0
379	93:Run_379_Well_93_20170303-1818	0
380	93:Run_380_Well_93_20170303-1900	0
381	93:Run_381_Well_93_20170303-1942	0
382	93:Run_382_Well_93_20170303-2025	0
383	93:Run_383_Well_93_20170303-2107	0
384	93:Run_384_Well_93_20170303-2150	0
385	93:Run_385_Well_93_20170303-2232	71.396
386	93:Run_386_Well_93_20170303-2315	69.478
387	93:Run_387_Well_93_20170303-2357	75.713
388	93:Run_388_Well_93_20170304-0039	0
389	93:Run_389_Well_93_20170304-0122	0
390	93:Run_390_Well_93_20170304-0204	0
391	93:Run_391_Well_93_20170304-0246	75.166
392	93:Run_392_Well_93_20170304-0329	68.36
393	93:Run_393_Well_93_20170304-0411	0
394	93:Run_394_Well_93_20170304-0454	0
395	93:Run_395_Well_93_20170304-0536	72.419
396	93:Run_396_Well_93_20170304-0618	0
397	93:Run_397_Well_93_20170304-0701	0
398	93:Run_398_Well_93_20170304-0743	0
399	93:Run_399_Well_93_20170304-0826	80.222
400	93:Run_400_Well_93_20170304-0908	0
401	93:Run_401_Well_93_20170304-0950	80.251
402	93:Run_402_Well_93_20170304-1033	0
403	93:Run_403_Well_93_20170304-1115	81.094
404	93:Run_404_Well_93_20170304-1158	80.401
405	93:Run_405_Well_93_20170304-1240	83.57
406	93:Run_406_Well_93_20170304-1322	0
407	93:Run_407_Well_93_20170304-1405	0
408	93:Run_408_Well_93_20170304-1447	0
409	93:Run_409_Well_93_20170304-1530	0
410	93:Run_410_Well_93_20170304-1612	0
411	93:Run_411_Well_93_20170304-1655	0
412	93:Run_412_Well_93_20170304-1737	0
413	93:Run_413_Well_93_20170304-1819	85.016
414	93:Run_414_Well_93_20170304-1902	0
415	93:Run_415_Well_93_20170304-1944	0
416	93:Run_416_Well_93_20170304-2026	0
417	93:Run_417_Well_93_20170304-2109	0
418	93:Run_418_Well_93_20170304-2151	0
419	93:Run_419_Well_93_20170304-2233	0
420	93:Run_420_Well_93_20170304-2316	88.524
421	93:Run_421_Well_93_20170304-2358	0
422	93:Run_422_Well_93_20170305-0041	0
423	93:Run_423_Well_93_20170305-0123	0
424	93:Run_424_Well_93_20170305-0205	78.696
425	93:Run_425_Well_93_20170305-0248	85.345
426	93:Run_426_Well_93_20170305-0330	0
427	93:Run_427_Well_93_20170305-0413	85.568
428	93:Run_428_Well_93_20170305-0455	0
429	93:Run_429_Well_93_20170305-0537	0
430	93:Run_430_Well_93_20170305-0620	0
431	93:Run_431_Well_93_20170305-0702	0
432	93:Run_432_Well_93_20170305-0745	0
433	93:Run_433_Well_93_20170305-0827	0
434	93:Run_434_Well_93_20170305-0909	86.917
435	93:Run_435_Well_93_20170305-0952	0
436	93:Run_436_Well_93_20170305-1034	0
437	93:Run_437_Well_93_20170305-1116	84.903
438	93:Run_438_Well_93_20170305-1159	0
439	93:Run_439_Well_93_20170305-1241	0
440	93:Run_440_Well_93_20170305-1324	77.661
441	93:Run_441_Well_93_20170305-1406	0
442	93:Run_442_Well_93_20170305-1449	0
443	93:Run_443_Well_93_20170305-1531	0
444	93:Run_444_Well_93_20170305-1613	0
445	93:Run_445_Well_93_20170305-1656	0
446	93:Run_446_Well_93_20170305-1738	0
447	93:Run_447_Well_93_20170305-1820	0
448	93:Run_448_Well_93_20170305-1903	0
449	93:Run_449_Well_93_20170305-1945	0
450	93:Run_450_Well_93_20170305-2028	0
451	93:Run_451_Well_93_20170305-2110	0
452	93:Run_452_Well_93_20170305-2152	0
453	93:Run_453_Well_93_20170305-2235	0
