# Supplementary material for: An affordable and automated imaging approach to acquire highly resolved individual data—an example of copepod growth in response to multiple stressors
Source: PeerJ. 2019 Apr 19;7:e6776. doi: 10.7717/peerj.6776 (PMC6476288; doi:10.7717/peerj.6776)
Supplement: Supplemental Information 1 — This zip file contains individual data files as they were acquired by the automatized platform, with each file representing measurements from one individual well plate. It also contains a table which links each file to information about the experimental treatments to which each individual was subjected. [file peerj-07-6776-s001.zip › Supplemental Data S2/Well_23_dat.csv]

Picnr	Label	Length
1	23:Run_1_Well_23_20170220-1443	0
2	23:Run_2_Well_23_20170220-1525	0
3	23:Run_3_Well_23_20170220-1608	0
4	23:Run_4_Well_23_20170220-1650	0
5	23:Run_5_Well_23_20170220-1733	0
6	23:Run_6_Well_23_20170220-1815	0
7	23:Run_7_Well_23_20170220-1857	0
8	23:Run_8_Well_23_20170220-1940	15.18
9	23:Run_9_Well_23_20170220-2022	0
10	23:Run_10_Well_23_20170220-2104	0
11	23:Run_11_Well_23_20170220-2147	12.54
12	23:Run_12_Well_23_20170220-2229	10.977
13	23:Run_13_Well_23_20170220-2312	12
14	23:Run_14_Well_23_20170220-2354	0
15	23:Run_15_Well_23_20170221-0037	0
16	23:Run_16_Well_23_20170221-0119	0
17	23:Run_17_Well_23_20170221-0202	12.728
18	23:Run_18_Well_23_20170221-0244	0
19	23:Run_19_Well_23_20170221-0326	0
20	23:Run_20_Well_23_20170221-0409	0
21	23:Run_21_Well_23_20170221-0451	0
22	23:Run_22_Well_23_20170221-0533	12.023
23	23:Run_23_Well_23_20170221-0616	12.526
24	23:Run_24_Well_23_20170221-0658	0
25	23:Run_25_Well_23_20170221-0741	0
26	23:Run_26_Well_23_20170221-0823	0
27	23:Run_27_Well_23_20170221-0905	12.01
28	23:Run_28_Well_23_20170221-0948	12.093
29	23:Run_29_Well_23_20170221-1030	0
30	23:Run_30_Well_23_20170221-1113	0
31	23:Run_31_Well_23_20170221-1155	13
32	23:Run_32_Well_23_20170221-1237	13.038
33	23:Run_33_Well_23_20170221-1320	0
34	23:Run_34_Well_23_20170221-1402	0
35	23:Run_35_Well_23_20170221-1444	15.333
36	23:Run_36_Well_23_20170221-1527	0
37	23:Run_37_Well_23_20170221-1609	0
38	23:Run_38_Well_23_20170221-1651	0
39	23:Run_39_Well_23_20170221-1734	0
40	23:Run_40_Well_23_20170221-1816	15.059
41	23:Run_42_Well_23_20170221-1941	0
42	23:Run_43_Well_23_20170221-2023	15.681
43	23:Run_44_Well_23_20170221-2106	15.202
44	23:Run_45_Well_23_20170221-2148	0
45	23:Run_46_Well_23_20170221-2231	0
46	23:Run_47_Well_23_20170221-2313	0
47	23:Run_48_Well_23_20170221-2355	16.255
48	23:Run_49_Well_23_20170222-0038	14.067
49	23:Run_50_Well_23_20170222-0120	16
50	23:Run_51_Well_23_20170222-0203	0
51	23:Run_52_Well_23_20170222-0245	0
52	23:Run_53_Well_23_20170222-0327	0
53	23:Run_54_Well_23_20170222-0410	0
54	23:Run_55_Well_23_20170222-0452	16.364
55	23:Run_56_Well_23_20170222-0535	0
56	23:Run_58_Well_23_20170222-0659	0
57	23:Run_59_Well_23_20170222-0742	0
58	23:Run_60_Well_23_20170222-0824	15.794
59	23:Run_61_Well_23_20170222-0906	0
60	23:Run_62_Well_23_20170222-0949	15.075
61	23:Run_63_Well_23_20170222-1031	15.977
62	23:Run_64_Well_23_20170222-1114	17.678
63	23:Run_65_Well_23_20170222-1156	15.902
64	23:Run_66_Well_23_20170222-1238	0
65	23:Run_67_Well_23_20170222-1321	0
66	23:Run_68_Well_23_20170222-1403	0
67	23:Run_69_Well_23_20170222-1446	0
68	23:Run_70_Well_23_20170222-1528	17.755
69	23:Run_71_Well_23_20170222-1610	0
70	23:Run_72_Well_23_20170222-1653	0
71	23:Run_73_Well_23_20170222-1735	0
72	23:Run_74_Well_23_20170222-1818	0
73	23:Run_75_Well_23_20170222-1900	0
74	23:Run_76_Well_23_20170222-1942	15.366
75	23:Run_77_Well_23_20170222-2025	19.328
76	23:Run_78_Well_23_20170222-2107	0
77	23:Run_79_Well_23_20170222-2149	0
78	23:Run_80_Well_23_20170222-2232	0
79	23:Run_81_Well_23_20170222-2314	0
80	23:Run_82_Well_23_20170222-2356	17.507
81	23:Run_82_Well_23_20170222-2356	0
82	23:Run_83_Well_23_20170223-0039	19.235
83	23:Run_84_Well_23_20170223-0121	18.385
84	23:Run_85_Well_23_20170223-0204	0
85	23:Run_86_Well_23_20170223-0246	21.639
86	23:Run_87_Well_23_20170223-0328	0
87	23:Run_88_Well_23_20170223-0411	0
88	23:Run_89_Well_23_20170223-0453	19.556
89	23:Run_90_Well_23_20170223-0536	0
90	23:Run_91_Well_23_20170223-0618	19.235
91	23:Run_92_Well_23_20170223-0700	0
92	23:Run_93_Well_23_20170223-0743	18.487
93	23:Run_94_Well_23_20170223-0825	18.953
94	23:Run_95_Well_23_20170223-0907	0
95	23:Run_96_Well_23_20170223-0950	21.792
96	23:Run_97_Well_23_20170223-1032	23.676
97	23:Run_98_Well_23_20170223-1115	0
98	23:Run_99_Well_23_20170223-1157	23.901
99	23:Run_100_Well_23_20170223-1240	0
100	23:Run_101_Well_23_20170223-1322	21.03
101	23:Run_102_Well_23_20170223-1404	21.639
102	23:Run_103_Well_23_20170223-1447	0
103	23:Run_104_Well_23_20170223-1529	0
104	23:Run_105_Well_23_20170223-1612	0
105	23:Run_106_Well_23_20170223-1654	0
106	23:Run_107_Well_23_20170223-1736	22.103
107	23:Run_108_Well_23_20170223-1819	0
108	23:Run_109_Well_23_20170223-1901	0
109	23:Run_110_Well_23_20170223-1944	0
110	23:Run_111_Well_23_20170223-2026	0
111	23:Run_112_Well_23_20170223-2109	22.161
112	23:Run_113_Well_23_20170223-2151	0
113	23:Run_114_Well_23_20170223-2233	21.095
114	23:Run_115_Well_23_20170223-2316	24.608
115	23:Run_116_Well_23_20170223-2358	24.166
116	23:Run_117_Well_23_20170224-0041	25.204
117	23:Run_118_Well_23_20170224-0123	0
118	23:Run_119_Well_23_20170224-0205	18.385
119	23:Run_120_Well_23_20170224-0248	22.051
120	23:Run_121_Well_23_20170224-0330	20.893
121	23:Run_122_Well_23_20170224-0412	22.706
122	23:Run_123_Well_23_20170224-0455	23.732
123	23:Run_124_Well_23_20170224-0537	29.3
124	23:Run_125_Well_23_20170224-0620	0
125	23:Run_126_Well_23_20170224-0702	0
126	23:Run_127_Well_23_20170224-0744	0
127	23:Run_128_Well_23_20170224-0827	25.402
128	23:Run_129_Well_23_20170224-0909	0
129	23:Run_130_Well_23_20170224-0952	26.401
130	23:Run_131_Well_23_20170224-1034	0
131	23:Run_132_Well_23_20170224-1116	27.735
132	23:Run_133_Well_23_20170224-1159	0
133	23:Run_134_Well_23_20170224-1241	27.102
134	23:Run_135_Well_23_20170224-1323	27.505
135	23:Run_136_Well_23_20170224-1406	25.612
136	23:Run_137_Well_23_20170224-1448	0
137	23:Run_138_Well_23_20170224-1531	26.163
138	23:Run_139_Well_23_20170224-1613	0
139	23:Run_140_Well_23_20170224-1655	0
140	23:Run_141_Well_23_20170224-1738	0
141	23:Run_142_Well_23_20170224-1820	27.902
142	23:Run_143_Well_23_20170224-1903	0
143	23:Run_144_Well_23_20170224-1945	0
144	23:Run_145_Well_23_20170224-2027	0
145	23:Run_146_Well_23_20170224-2110	0
146	23:Run_147_Well_23_20170224-2152	0
147	23:Run_148_Well_23_20170224-2235	23.943
148	23:Run_149_Well_23_20170224-2317	25.493
149	23:Run_150_Well_23_20170224-2359	0
150	23:Run_151_Well_23_20170225-0042	0
151	23:Run_152_Well_23_20170225-0124	0
152	23:Run_153_Well_23_20170225-0207	25.283
153	23:Run_154_Well_23_20170225-0249	0
154	23:Run_155_Well_23_20170225-0332	0
155	23:Run_156_Well_23_20170225-0414	0
156	23:Run_157_Well_23_20170225-0456	0
157	23:Run_158_Well_23_20170225-0539	0
158	23:Run_159_Well_23_20170225-0621	0
159	23:Run_160_Well_23_20170225-0703	0
160	23:Run_161_Well_23_20170225-0746	0
161	23:Run_162_Well_23_20170225-0828	0
162	23:Run_163_Well_23_20170225-0911	0
163	23:Run_164_Well_23_20170225-0953	0
164	23:Run_165_Well_23_20170225-1035	0
165	23:Run_166_Well_23_20170225-1118	0
166	23:Run_167_Well_23_20170225-1200	24.288
167	23:Run_168_Well_23_20170225-1242	28.568
168	23:Run_169_Well_23_20170225-1325	0
169	23:Run_170_Well_23_20170225-1407	0
170	23:Run_171_Well_23_20170225-1450	0
171	23:Run_172_Well_23_20170225-1532	0
172	23:Run_173_Well_23_20170225-1614	0
173	23:Run_174_Well_23_20170225-1657	0
174	23:Run_175_Well_23_20170225-1739	0
175	23:Run_176_Well_23_20170225-1822	0
176	23:Run_177_Well_23_20170225-1904	24.533
177	23:Run_178_Well_23_20170225-1946	25.831
178	23:Run_179_Well_23_20170225-2029	26.816
179	23:Run_180_Well_23_20170225-2111	24.06
180	23:Run_181_Well_23_20170225-2154	26.617
181	23:Run_182_Well_23_20170225-2236	27.335
182	23:Run_183_Well_23_20170225-2319	26.087
183	23:Run_184_Well_23_20170226-0001	27.803
184	23:Run_185_Well_23_20170226-0043	25.996
185	23:Run_186_Well_23_20170226-0126	26.934
186	23:Run_187_Well_23_20170226-0208	0
187	23:Run_188_Well_23_20170226-0251	0
188	23:Run_189_Well_23_20170226-0333	0
189	23:Run_189_Well_23_20170226-0333	0
190	23:Run_190_Well_23_20170226-0416	39.259
191	23:Run_191_Well_23_20170226-0458	35.808
192	23:Run_192_Well_23_20170226-0540	0
193	23:Run_193_Well_23_20170226-0623	35.302
194	23:Run_194_Well_23_20170226-0705	0
195	23:Run_195_Well_23_20170226-0747	0
196	23:Run_196_Well_23_20170226-0830	0
197	23:Run_197_Well_23_20170226-0912	0
198	23:Run_198_Well_23_20170226-0954	0
199	23:Run_199_Well_23_20170226-1037	42.535
200	23:Run_200_Well_23_20170226-1119	0
201	23:Run_201_Well_23_20170226-1202	0
202	23:Run_202_Well_23_20170226-1244	0
203	23:Run_203_Well_23_20170226-1326	0
204	23:Run_204_Well_23_20170226-1409	0
205	23:Run_205_Well_23_20170226-1451	41.023
206	23:Run_206_Well_23_20170226-1534	0
207	23:Run_207_Well_23_20170226-1616	0
208	23:Run_208_Well_23_20170226-1659	0
209	23:Run_209_Well_23_20170226-1741	0
210	23:Run_210_Well_23_20170226-1823	42.621
211	23:Run_211_Well_23_20170226-1906	0
212	23:Run_212_Well_23_20170226-1948	0
213	23:Run_213_Well_23_20170226-2031	40.05
214	23:Run_214_Well_23_20170226-2113	0
215	23:Run_215_Well_23_20170226-2155	40.028
216	23:Run_216_Well_23_20170226-2238	42.172
217	23:Run_217_Well_23_20170226-2320	0
218	23:Run_218_Well_23_20170227-0002	0
219	23:Run_219_Well_23_20170227-0045	39.916
220	23:Run_220_Well_23_20170227-0127	42.128
221	23:Run_221_Well_23_20170227-0210	46.155
222	23:Run_222_Well_23_20170227-0252	44.162
223	23:Run_223_Well_23_20170227-0334	0
224	23:Run_224_Well_23_20170227-0417	0
225	23:Run_225_Well_23_20170227-0459	0
226	23:Run_226_Well_23_20170227-0542	0
227	23:Run_227_Well_23_20170227-0624	44.911
228	23:Run_228_Well_23_20170227-0707	0
229	23:Run_229_Well_23_20170227-0749	44.721
230	23:Run_230_Well_23_20170227-0831	0
231	23:Run_231_Well_23_20170227-0914	0
232	23:Run_232_Well_23_20170227-0956	0
233	23:Run_233_Well_23_20170227-1038	0
234	23:Run_234_Well_23_20170227-1121	0
235	23:Run_235_Well_23_20170227-1203	0
236	23:Run_236_Well_23_20170227-1246	52.595
237	23:Run_237_Well_23_20170227-1328	0
238	23:Run_238_Well_23_20170227-1410	0
239	23:Run_239_Well_23_20170227-1453	0
240	23:Run_240_Well_23_20170227-1535	0
241	23:Run_241_Well_23_20170227-1617	0
242	23:Run_242_Well_23_20170227-1700	0
243	23:Run_243_Well_23_20170227-1742	0
244	23:Run_244_Well_23_20170227-1825	0
245	23:Run_245_Well_23_20170227-1907	0
246	23:Run_246_Well_23_20170227-1949	48.703
247	23:Run_247_Well_23_20170227-2032	0
248	23:Run_248_Well_23_20170227-2114	0
249	23:Run_249_Well_23_20170227-2157	0
250	23:Run_250_Well_23_20170227-2239	0
251	23:Run_251_Well_23_20170227-2321	46.4
252	23:Run_252_Well_23_20170228-0004	50.105
253	23:Run_253_Well_23_20170228-0046	0
254	23:Run_254_Well_23_20170228-0128	47.783
255	23:Run_255_Well_23_20170228-0211	0
256	23:Run_256_Well_23_20170228-0253	0
257	23:Run_257_Well_23_20170228-0336	55.915
258	23:Run_258_Well_23_20170228-0418	0
259	23:Run_259_Well_23_20170228-0501	0
260	23:Run_260_Well_23_20170228-0543	60.667
261	23:Run_261_Well_23_20170228-0625	54.975
262	23:Run_262_Well_23_20170228-0708	55.781
263	23:Run_263_Well_23_20170228-0750	53.996
264	23:Run_264_Well_23_20170228-0833	0
265	23:Run_265_Well_23_20170228-0915	0
266	23:Run_266_Well_23_20170228-0957	59.927
267	23:Run_267_Well_23_20170228-1040	0
268	23:Run_268_Well_23_20170228-1122	55.79
269	23:Run_269_Well_23_20170228-1204	0
270	23:Run_270_Well_23_20170228-1247	0
271	23:Run_271_Well_23_20170228-1329	52.681
272	23:Run_272_Well_23_20170228-1411	0
273	23:Run_273_Well_23_20170228-1454	0
274	23:Run_274_Well_23_20170228-1536	0
275	23:Run_275_Well_23_20170228-1619	0
276	23:Run_276_Well_23_20170228-1701	0
277	23:Run_277_Well_23_20170228-1743	0
278	23:Run_278_Well_23_20170228-1826	0
279	23:Run_279_Well_23_20170228-1908	0
280	23:Run_280_Well_23_20170228-1951	0
281	23:Run_281_Well_23_20170228-2033	0
282	23:Run_282_Well_23_20170228-2115	65.659
283	23:Run_283_Well_23_20170228-2158	0
284	23:Run_284_Well_23_20170228-2240	0
285	23:Run_285_Well_23_20170228-2323	0
286	23:Run_286_Well_23_20170301-0005	60.177
287	23:Run_287_Well_23_20170301-0047	0
288	23:Run_288_Well_23_20170301-0130	0
289	23:Run_289_Well_23_20170301-0212	0
290	23:Run_290_Well_23_20170301-0255	0
291	23:Run_291_Well_23_20170301-0337	64.446
292	23:Run_292_Well_23_20170301-0419	0
293	23:Run_293_Well_23_20170301-0502	70.054
294	23:Run_294_Well_23_20170301-0544	0
295	23:Run_295_Well_23_20170301-0626	0
296	23:Run_296_Well_23_20170301-0709	0
297	23:Run_297_Well_23_20170301-0751	0
298	23:Run_298_Well_23_20170301-0834	0
299	23:Run_299_Well_23_20170301-0916	62.316
300	23:Run_300_Well_23_20170301-0958	62.316
301	23:Run_301_Well_23_20170301-1041	0
302	23:Run_302_Well_23_20170301-1123	0
303	23:Run_303_Well_23_20170301-1205	0
304	23:Run_304_Well_23_20170301-1248	0
305	23:Run_305_Well_23_20170301-1330	0
306	23:Run_306_Well_23_20170301-1413	0
307	23:Run_307_Well_23_20170301-1455	0
308	23:Run_308_Well_23_20170301-1537	0
309	23:Run_309_Well_23_20170301-1620	0
310	23:Run_310_Well_23_20170301-1702	0
311	23:Run_311_Well_23_20170301-1745	0
312	23:Run_312_Well_23_20170301-1827	0
313	23:Run_313_Well_23_20170301-1909	0
314	23:Run_314_Well_23_20170301-1952	74.466
315	23:Run_315_Well_23_20170301-2034	0
316	23:Run_316_Well_23_20170301-2117	75.519
317	23:Run_317_Well_23_20170301-2159	0
318	23:Run_318_Well_23_20170301-2241	0
319	23:Run_319_Well_23_20170301-2324	0
320	23:Run_320_Well_23_20170302-0006	68.641
321	23:Run_321_Well_23_20170302-0049	0
322	23:Run_322_Well_23_20170302-0131	0
323	23:Run_323_Well_23_20170302-0213	0
324	23:Run_324_Well_23_20170302-0256	76.118
325	23:Run_325_Well_23_20170302-0338	73.756
326	23:Run_326_Well_23_20170302-0420	0
327	23:Run_327_Well_23_20170302-0503	0
328	23:Run_328_Well_23_20170302-0545	76.026
329	23:Run_329_Well_23_20170302-0628	0
330	23:Run_330_Well_23_20170302-0710	0
331	23:Run_331_Well_23_20170302-0752	0
332	23:Run_332_Well_23_20170302-0835	0
333	23:Run_333_Well_23_20170302-0917	77.058
334	23:Run_334_Well_23_20170302-0959	72.94
335	23:Run_335_Well_23_20170302-1042	0
336	23:Run_336_Well_23_20170302-1124	83.433
337	23:Run_337_Well_23_20170302-1207	0
338	23:Run_338_Well_23_20170302-1249	0
339	23:Run_339_Well_23_20170302-1332	78.489
340	23:Run_340_Well_23_20170302-1414	0
341	23:Run_341_Well_23_20170302-1456	0
342	23:Run_342_Well_23_20170302-1539	0
343	23:Run_343_Well_23_20170302-1621	0
344	23:Run_344_Well_23_20170302-1703	73.981
345	23:Run_345_Well_23_20170302-1746	77.466
346	23:Run_346_Well_23_20170302-1828	0
347	23:Run_347_Well_23_20170302-1911	73.106
348	23:Run_348_Well_23_20170302-1953	0
349	23:Run_349_Well_23_20170302-2035	71.802
350	23:Run_350_Well_23_20170302-2117	87.152
351	23:Run_351_Well_23_20170302-2200	81.402
352	23:Run_352_Well_23_20170302-2242	73.382
353	23:Run_353_Well_23_20170302-2324	0
354	23:Run_354_Well_23_20170303-0007	0
355	23:Run_355_Well_23_20170303-0049	78.031
356	23:Run_356_Well_23_20170303-0132	0
357	23:Run_357_Well_23_20170303-0214	0
358	23:Run_358_Well_23_20170303-0256	0
359	23:Run_359_Well_23_20170303-0339	0
360	23:Run_360_Well_23_20170303-0421	0
361	23:Run_361_Well_23_20170303-0504	0
362	23:Run_362_Well_23_20170303-0546	85
363	23:Run_363_Well_23_20170303-0628	80.335
364	23:Run_364_Well_23_20170303-0711	81.062
365	23:Run_365_Well_23_20170303-0753	76.513
366	23:Run_366_Well_23_20170303-0836	76.67
367	23:Run_367_Well_23_20170303-0918	87.374
368	23:Run_368_Well_23_20170303-1000	0
369	23:Run_369_Well_23_20170303-1043	0
370	23:Run_370_Well_23_20170303-1125	85.357
371	23:Run_371_Well_23_20170303-1208	0
372	23:Run_372_Well_23_20170303-1250	0
373	23:Run_373_Well_23_20170303-1332	87.099
374	23:Run_374_Well_23_20170303-1415	0
375	23:Run_375_Well_23_20170303-1457	0
376	23:Run_376_Well_23_20170303-1539	0
377	23:Run_377_Well_23_20170303-1622	78.185
378	23:Run_378_Well_23_20170303-1704	90.963
379	23:Run_379_Well_23_20170303-1746	0
380	23:Run_380_Well_23_20170303-1829	0
381	23:Run_381_Well_23_20170303-1911	0
382	23:Run_382_Well_23_20170303-1954	0
383	23:Run_383_Well_23_20170303-2036	0
384	23:Run_384_Well_23_20170303-2119	0
385	23:Run_385_Well_23_20170303-2201	86.35
386	23:Run_386_Well_23_20170303-2243	0
387	23:Run_387_Well_23_20170303-2326	0
388	23:Run_388_Well_23_20170304-0008	0
389	23:Run_389_Well_23_20170304-0050	0
390	23:Run_390_Well_23_20170304-0133	0
391	23:Run_391_Well_23_20170304-0215	0
392	23:Run_392_Well_23_20170304-0258	0
393	23:Run_393_Well_23_20170304-0340	0
394	23:Run_394_Well_23_20170304-0422	0
395	23:Run_395_Well_23_20170304-0505	95.298
396	23:Run_396_Well_23_20170304-0547	0
397	23:Run_397_Well_23_20170304-0630	0
398	23:Run_398_Well_23_20170304-0712	0
399	23:Run_399_Well_23_20170304-0754	97.657
400	23:Run_400_Well_23_20170304-0837	0
401	23:Run_401_Well_23_20170304-0919	90.217
402	23:Run_402_Well_23_20170304-1002	88.606
403	23:Run_403_Well_23_20170304-1044	0
404	23:Run_404_Well_23_20170304-1126	101.32
405	23:Run_405_Well_23_20170304-1209	97.798
406	23:Run_406_Well_23_20170304-1251	0
407	23:Run_407_Well_23_20170304-1334	0
408	23:Run_408_Well_23_20170304-1416	99.476
409	23:Run_409_Well_23_20170304-1458	97.673
410	23:Run_410_Well_23_20170304-1541	96.317
411	23:Run_411_Well_23_20170304-1623	0
412	23:Run_412_Well_23_20170304-1706	0
413	23:Run_413_Well_23_20170304-1748	0
414	23:Run_414_Well_23_20170304-1830	91.232
415	23:Run_415_Well_23_20170304-1913	0
416	23:Run_416_Well_23_20170304-1955	0
417	23:Run_417_Well_23_20170304-2038	93.868
418	23:Run_418_Well_23_20170304-2120	0
419	23:Run_419_Well_23_20170304-2202	0
420	23:Run_420_Well_23_20170304-2245	0
421	23:Run_421_Well_23_20170304-2327	0
422	23:Run_422_Well_23_20170305-0010	0
423	23:Run_423_Well_23_20170305-0052	0
424	23:Run_424_Well_23_20170305-0134	0
425	23:Run_425_Well_23_20170305-0217	0
426	23:Run_426_Well_23_20170305-0259	0
427	23:Run_427_Well_23_20170305-0341	0
428	23:Run_428_Well_23_20170305-0424	0
429	23:Run_429_Well_23_20170305-0506	90.689
430	23:Run_430_Well_23_20170305-0549	0
431	23:Run_431_Well_23_20170305-0631	0
432	23:Run_432_Well_23_20170305-0713	0
433	23:Run_433_Well_23_20170305-0756	0
434	23:Run_434_Well_23_20170305-0838	0
435	23:Run_435_Well_23_20170305-0921	0
436	23:Run_436_Well_23_20170305-1003	0
437	23:Run_437_Well_23_20170305-1045	0
438	23:Run_438_Well_23_20170305-1128	0
439	23:Run_439_Well_23_20170305-1210	0
440	23:Run_440_Well_23_20170305-1253	0
441	23:Run_441_Well_23_20170305-1335	0
442	23:Run_442_Well_23_20170305-1417	0
443	23:Run_443_Well_23_20170305-1500	0
444	23:Run_444_Well_23_20170305-1542	0
445	23:Run_446_Well_23_20170305-1707	0
446	23:Run_445_Well_23_20170305-1624	0
447	23:Run_447_Well_23_20170305-1749	0
448	23:Run_448_Well_23_20170305-1832	0
449	23:Run_449_Well_23_20170305-1914	0
450	23:Run_450_Well_23_20170305-1956	0
451	23:Run_451_Well_23_20170305-2039	0
452	23:Run_452_Well_23_20170305-2121	0
453	23:Run_453_Well_23_20170305-2204	0
454	23:Run_454_Well_23_20170305-2246	0
