# Supplementary material for: An affordable and automated imaging approach to acquire highly resolved individual data—an example of copepod growth in response to multiple stressors
Source: PeerJ. 2019 Apr 19;7:e6776. doi: 10.7717/peerj.6776 (PMC6476288; doi:10.7717/peerj.6776)
Supplement: Supplemental Information 1 — This zip file contains individual data files as they were acquired by the automatized platform, with each file representing measurements from one individual well plate. It also contains a table which links each file to information about the experimental treatments to which each individual was subjected. [file peerj-07-6776-s001.zip › Supplemental Data S2/Well_33_dat.csv]

Picnr	Label	Length
1	33:Run_1_Well_33_20170220-1451	0
2	33:Run_2_Well_33_20170220-1533	0
3	33:Run_3_Well_33_20170220-1615	0
4	33:Run_4_Well_33_20170220-1658	0
5	33:Run_5_Well_33_20170220-1740	0
6	33:Run_6_Well_33_20170220-1822	0
7	33:Run_7_Well_33_20170220-1905	0
8	33:Run_8_Well_33_20170220-1947	0
9	33:Run_9_Well_33_20170220-2030	0
10	33:Run_10_Well_33_20170220-2112	0
11	33:Run_10_Well_33_20170220-2112	0
12	33:Run_12_Well_33_20170220-2237	8.602
13	33:Run_13_Well_33_20170220-2319	0
14	33:Run_14_Well_33_20170221-0002	0
15	33:Run_15_Well_33_20170221-0044	0
16	33:Run_16_Well_33_20170221-0126	0
17	33:Run_17_Well_33_20170221-0209	0
18	33:Run_18_Well_33_20170221-0251	0
19	33:Run_19_Well_33_20170221-0334	11.281
20	33:Run_20_Well_33_20170221-0416	12.412
21	33:Run_21_Well_33_20170221-0458	0
22	33:Run_22_Well_33_20170221-0541	14.636
23	33:Run_23_Well_33_20170221-0623	0
24	33:Run_24_Well_33_20170221-0706	11.205
25	33:Run_25_Well_33_20170221-0748	11.813
26	33:Run_26_Well_33_20170221-0830	11.402
27	33:Run_27_Well_33_20170221-0913	13.643
28	33:Run_28_Well_33_20170221-0955	0
29	33:Run_29_Well_33_20170221-1038	0
30	33:Run_30_Well_33_20170221-1120	0
31	33:Run_31_Well_33_20170221-1202	13.73
32	33:Run_32_Well_33_20170221-1245	11.885
33	33:Run_33_Well_33_20170221-1327	11.47
34	33:Run_34_Well_33_20170221-1409	0
35	33:Run_35_Well_33_20170221-1452	11.559
36	33:Run_36_Well_33_20170221-1534	15.235
37	33:Run_37_Well_33_20170221-1617	14.644
38	33:Run_38_Well_33_20170221-1659	0
39	33:Run_39_Well_33_20170221-1741	0
40	33:Run_40_Well_33_20170221-1824	14.318
41	33:Run_41_Well_33_20170221-1906	0
42	33:Run_42_Well_33_20170221-1948	14.718
43	33:Run_43_Well_33_20170221-2031	14.45
44	33:Run_44_Well_33_20170221-2113	13.285
45	33:Run_45_Well_33_20170221-2156	0
46	33:Run_46_Well_33_20170221-2238	13.868
47	33:Run_47_Well_33_20170221-2320	14.181
48	33:Run_48_Well_33_20170222-0003	14.851
49	33:Run_49_Well_33_20170222-0045	0
50	33:Run_50_Well_33_20170222-0128	0
51	33:Run_51_Well_33_20170222-0210	0
52	33:Run_52_Well_33_20170222-0252	16.279
53	33:Run_53_Well_33_20170222-0335	15.041
54	33:Run_54_Well_33_20170222-0417	15.808
55	33:Run_55_Well_33_20170222-0500	0
56	33:Run_56_Well_33_20170222-0542	0
57	33:Run_57_Well_33_20170222-0624	14.441
58	33:Run_58_Well_33_20170222-0707	12.579
59	33:Run_59_Well_33_20170222-0749	14.174
60	33:Run_60_Well_33_20170222-0831	0
61	33:Run_61_Well_33_20170222-0914	15.24
62	33:Run_62_Well_33_20170222-0956	13.752
63	33:Run_63_Well_33_20170222-1039	16.447
64	33:Run_64_Well_33_20170222-1121	14.977
65	33:Run_65_Well_33_20170222-1203	17.709
66	33:Run_66_Well_33_20170222-1246	20.465
67	33:Run_67_Well_33_20170222-1328	0
68	33:Run_68_Well_33_20170222-1411	0
69	33:Run_69_Well_33_20170222-1453	0
70	33:Run_70_Well_33_20170222-1535	0
71	33:Run_71_Well_33_20170222-1618	18.957
72	33:Run_72_Well_33_20170222-1700	0
73	33:Run_73_Well_33_20170222-1742	16.105
74	33:Run_74_Well_33_20170222-1825	0
75	33:Run_75_Well_33_20170222-1907	17.493
76	33:Run_76_Well_33_20170222-1950	0
77	33:Run_77_Well_33_20170222-2032	0
78	33:Run_78_Well_33_20170222-2114	0
79	33:Run_79_Well_33_20170222-2157	0
80	33:Run_80_Well_33_20170222-2239	0
81	33:Run_81_Well_33_20170222-2321	16.707
82	33:Run_82_Well_33_20170223-0004	19.144
83	33:Run_83_Well_33_20170223-0046	16.58
84	33:Run_84_Well_33_20170223-0129	0
85	33:Run_85_Well_33_20170223-0211	0
86	33:Run_86_Well_33_20170223-0253	0
87	33:Run_87_Well_33_20170223-0336	19.003
88	33:Run_88_Well_33_20170223-0418	16.75
89	33:Run_89_Well_33_20170223-0501	16.282
90	33:Run_90_Well_33_20170223-0543	18.663
91	33:Run_91_Well_33_20170223-0625	0
92	33:Run_92_Well_33_20170223-0708	0
93	33:Run_93_Well_33_20170223-0750	17.298
94	33:Run_94_Well_33_20170223-0832	17.601
95	33:Run_95_Well_33_20170223-0915	17.322
96	33:Run_96_Well_33_20170223-0957	20.764
97	33:Run_97_Well_33_20170223-1040	21.037
98	33:Run_98_Well_33_20170223-1122	23.9
99	33:Run_99_Well_33_20170223-1205	23.049
100	33:Run_100_Well_33_20170223-1247	0
101	33:Run_101_Well_33_20170223-1329	22.142
102	33:Run_102_Well_33_20170223-1412	0
103	33:Run_103_Well_33_20170223-1454	0
104	33:Run_104_Well_33_20170223-1536	0
105	33:Run_105_Well_33_20170223-1619	0
106	33:Run_106_Well_33_20170223-1701	19.039
107	33:Run_107_Well_33_20170223-1744	0
108	33:Run_108_Well_33_20170223-1826	22.327
109	33:Run_109_Well_33_20170223-1909	22.672
110	33:Run_110_Well_33_20170223-1951	21.523
111	33:Run_111_Well_33_20170223-2033	22.655
112	33:Run_112_Well_33_20170223-2116	20.408
113	33:Run_113_Well_33_20170223-2158	0
114	33:Run_114_Well_33_20170223-2241	23.759
115	33:Run_115_Well_33_20170223-2323	19.565
116	33:Run_116_Well_33_20170224-0005	22.277
117	33:Run_117_Well_33_20170224-0048	0
118	33:Run_118_Well_33_20170224-0130	0
119	33:Run_119_Well_33_20170224-0213	0
120	33:Run_120_Well_33_20170224-0255	0
121	33:Run_121_Well_33_20170224-0337	23.214
122	33:Run_122_Well_33_20170224-0420	0
123	33:Run_123_Well_33_20170224-0502	22.003
124	33:Run_124_Well_33_20170224-0545	21.272
125	33:Run_125_Well_33_20170224-0627	22.804
126	33:Run_126_Well_33_20170224-0709	22.699
127	33:Run_127_Well_33_20170224-0752	0
128	33:Run_128_Well_33_20170224-0834	27.346
129	33:Run_129_Well_33_20170224-0916	24.982
130	33:Run_130_Well_33_20170224-0959	28.365
131	33:Run_131_Well_33_20170224-1041	0
132	33:Run_132_Well_33_20170224-1124	0
133	33:Run_133_Well_33_20170224-1206	0
134	33:Run_134_Well_33_20170224-1248	25.045
135	33:Run_135_Well_33_20170224-1331	26.196
136	33:Run_136_Well_33_20170224-1413	25.329
137	33:Run_137_Well_33_20170224-1456	27.332
138	33:Run_138_Well_33_20170224-1538	31.434
139	33:Run_139_Well_33_20170224-1620	26.685
140	33:Run_140_Well_33_20170224-1703	0
141	33:Run_141_Well_33_20170224-1745	0
142	33:Run_142_Well_33_20170224-1828	0
143	33:Run_143_Well_33_20170224-1910	24.884
144	33:Run_144_Well_33_20170224-1952	29.898
145	33:Run_145_Well_33_20170224-2035	27.849
146	33:Run_146_Well_33_20170224-2117	28.215
147	33:Run_147_Well_33_20170224-2200	28.04
148	33:Run_148_Well_33_20170224-2242	26.44
149	33:Run_149_Well_33_20170224-2324	0
150	33:Run_150_Well_33_20170225-0007	25.597
151	33:Run_151_Well_33_20170225-0049	27.536
152	33:Run_152_Well_33_20170225-0132	28.736
153	33:Run_153_Well_33_20170225-0214	27.938
154	33:Run_154_Well_33_20170225-0256	28.529
155	33:Run_155_Well_33_20170225-0339	0
156	33:Run_156_Well_33_20170225-0421	0
157	33:Run_157_Well_33_20170225-0504	0
158	33:Run_158_Well_33_20170225-0546	30.7
159	33:Run_159_Well_33_20170225-0628	0
160	33:Run_160_Well_33_20170225-0711	0
161	33:Run_161_Well_33_20170225-0753	0
162	33:Run_162_Well_33_20170225-0835	29.311
163	33:Run_163_Well_33_20170225-0918	0
164	33:Run_164_Well_33_20170225-1000	0
165	33:Run_165_Well_33_20170225-1043	29.261
166	33:Run_166_Well_33_20170225-1125	0
167	33:Run_167_Well_33_20170225-1207	28.02
168	33:Run_168_Well_33_20170225-1250	28.779
169	33:Run_169_Well_33_20170225-1332	29.59
170	33:Run_170_Well_33_20170225-1415	28.777
171	33:Run_171_Well_33_20170225-1457	29.606
172	33:Run_172_Well_33_20170225-1540	0
173	33:Run_173_Well_33_20170225-1622	0
174	33:Run_174_Well_33_20170225-1704	30.341
175	33:Run_175_Well_33_20170225-1747	0
176	33:Run_176_Well_33_20170225-1829	0
177	33:Run_177_Well_33_20170225-1911	31.131
178	33:Run_178_Well_33_20170225-1954	0
179	33:Run_179_Well_33_20170225-2036	29.77
180	33:Run_180_Well_33_20170225-2119	0
181	33:Run_181_Well_33_20170225-2201	28.91
182	33:Run_182_Well_33_20170225-2243	0
183	33:Run_183_Well_33_20170225-2326	29.814
184	33:Run_184_Well_33_20170226-0008	27.586
185	33:Run_185_Well_33_20170226-0051	0
186	33:Run_186_Well_33_20170226-0133	0
187	33:Run_187_Well_33_20170226-0216	0
188	33:Run_188_Well_33_20170226-0258	0
190	33:Run_189_Well_33_20170226-0340	38.122
191	33:Run_190_Well_33_20170226-0423	0
192	33:Run_191_Well_33_20170226-0505	0
193	33:Run_192_Well_33_20170226-0548	0
194	33:Run_193_Well_33_20170226-0630	35.7
195	33:Run_194_Well_33_20170226-0712	33.993
196	33:Run_195_Well_33_20170226-0755	0
197	33:Run_196_Well_33_20170226-0837	0
198	33:Run_197_Well_33_20170226-0919	0
199	33:Run_198_Well_33_20170226-1002	40.954
200	33:Run_199_Well_33_20170226-1044	37.273
201	33:Run_200_Well_33_20170226-1127	38.513
202	33:Run_201_Well_33_20170226-1209	0
203	33:Run_202_Well_33_20170226-1251	0
204	33:Run_203_Well_33_20170226-1334	0
205	33:Run_204_Well_33_20170226-1416	41.815
206	33:Run_205_Well_33_20170226-1459	0
207	33:Run_206_Well_33_20170226-1541	38.385
208	33:Run_207_Well_33_20170226-1624	0
209	33:Run_208_Well_33_20170226-1706	41.001
210	33:Run_209_Well_33_20170226-1748	39.182
211	33:Run_210_Well_33_20170226-1831	0
212	33:Run_211_Well_33_20170226-1913	0
213	33:Run_212_Well_33_20170226-1955	0
214	33:Run_213_Well_33_20170226-2038	40.531
215	33:Run_214_Well_33_20170226-2120	41.743
216	33:Run_215_Well_33_20170226-2203	0
217	33:Run_216_Well_33_20170226-2245	39.091
218	33:Run_217_Well_33_20170226-2327	0
219	33:Run_218_Well_33_20170227-0010	0
220	33:Run_219_Well_33_20170227-0052	45.967
221	33:Run_220_Well_33_20170227-0135	0
222	33:Run_221_Well_33_20170227-0217	38.565
223	33:Run_222_Well_33_20170227-0259	0
224	33:Run_223_Well_33_20170227-0342	0
225	33:Run_224_Well_33_20170227-0424	41.488
226	33:Run_225_Well_33_20170227-0507	0
227	33:Run_226_Well_33_20170227-0549	0
228	33:Run_227_Well_33_20170227-0631	0
229	33:Run_228_Well_33_20170227-0714	0
230	33:Run_229_Well_33_20170227-0756	0
231	33:Run_230_Well_33_20170227-0838	0
232	33:Run_231_Well_33_20170227-0921	48.192
233	33:Run_232_Well_33_20170227-1003	0
234	33:Run_233_Well_33_20170227-1046	44.204
235	33:Run_234_Well_33_20170227-1128	0
236	33:Run_235_Well_33_20170227-1211	0
237	33:Run_236_Well_33_20170227-1253	0
238	33:Run_237_Well_33_20170227-1335	44.905
239	33:Run_238_Well_33_20170227-1418	0
240	33:Run_239_Well_33_20170227-1500	0
241	33:Run_240_Well_33_20170227-1542	46.114
242	33:Run_241_Well_33_20170227-1625	48.5
243	33:Run_242_Well_33_20170227-1707	0
244	33:Run_243_Well_33_20170227-1750	0
245	33:Run_244_Well_33_20170227-1832	0
246	33:Run_245_Well_33_20170227-1914	0
247	33:Run_246_Well_33_20170227-1957	0
248	33:Run_247_Well_33_20170227-2039	0
249	33:Run_248_Well_33_20170227-2122	51.161
250	33:Run_249_Well_33_20170227-2204	45.992
251	33:Run_250_Well_33_20170227-2246	0
252	33:Run_251_Well_33_20170227-2329	0
253	33:Run_252_Well_33_20170228-0011	0
254	33:Run_253_Well_33_20170228-0053	52.053
255	33:Run_254_Well_33_20170228-0136	44.845
256	33:Run_255_Well_33_20170228-0218	0
257	33:Run_256_Well_33_20170228-0301	0
258	33:Run_257_Well_33_20170228-0343	0
259	33:Run_258_Well_33_20170228-0425	0
260	33:Run_259_Well_33_20170228-0508	0
261	33:Run_260_Well_33_20170228-0550	0
262	33:Run_261_Well_33_20170228-0633	0
263	33:Run_262_Well_33_20170228-0715	58.355
264	33:Run_263_Well_33_20170228-0758	0
265	33:Run_264_Well_33_20170228-0840	0
266	33:Run_265_Well_33_20170228-0922	52.772
267	33:Run_266_Well_33_20170228-1005	0
268	33:Run_267_Well_33_20170228-1047	54.745
269	33:Run_268_Well_33_20170228-1129	0
270	33:Run_269_Well_33_20170228-1212	0
271	33:Run_270_Well_33_20170228-1254	0
272	33:Run_271_Well_33_20170228-1336	0
273	33:Run_272_Well_33_20170228-1419	0
274	33:Run_273_Well_33_20170228-1501	0
275	33:Run_274_Well_33_20170228-1544	0
276	33:Run_275_Well_33_20170228-1626	0
277	33:Run_276_Well_33_20170228-1708	0
278	33:Run_277_Well_33_20170228-1751	62.229
279	33:Run_278_Well_33_20170228-1833	0
280	33:Run_279_Well_33_20170228-1916	53.692
281	33:Run_280_Well_33_20170228-1958	0
282	33:Run_281_Well_33_20170228-2040	0
283	33:Run_282_Well_33_20170228-2123	0
284	33:Run_283_Well_33_20170228-2205	0
285	33:Run_284_Well_33_20170228-2247	0
286	33:Run_285_Well_33_20170228-2330	53.481
287	33:Run_286_Well_33_20170301-0012	59.452
288	33:Run_287_Well_33_20170301-0055	0
289	33:Run_288_Well_33_20170301-0137	0
290	33:Run_289_Well_33_20170301-0220	0
291	33:Run_290_Well_33_20170301-0302	0
292	33:Run_291_Well_33_20170301-0344	59.346
293	33:Run_292_Well_33_20170301-0427	63.642
294	33:Run_293_Well_33_20170301-0509	0
295	33:Run_294_Well_33_20170301-0551	0
296	33:Run_295_Well_33_20170301-0634	0
297	33:Run_296_Well_33_20170301-0716	69.973
298	33:Run_297_Well_33_20170301-0759	0
299	33:Run_298_Well_33_20170301-0841	0
300	33:Run_299_Well_33_20170301-0923	0
301	33:Run_300_Well_33_20170301-1006	0
302	33:Run_301_Well_33_20170301-1048	60.374
303	33:Run_302_Well_33_20170301-1130	0
304	33:Run_303_Well_33_20170301-1213	0
305	33:Run_304_Well_33_20170301-1255	0
306	33:Run_305_Well_33_20170301-1338	69.154
307	33:Run_306_Well_33_20170301-1420	55.787
308	33:Run_307_Well_33_20170301-1502	0
309	33:Run_308_Well_33_20170301-1545	0
310	33:Run_309_Well_33_20170301-1627	0
311	33:Run_310_Well_33_20170301-1710	0
312	33:Run_311_Well_33_20170301-1752	0
313	33:Run_312_Well_33_20170301-1834	0
314	33:Run_313_Well_33_20170301-1917	0
315	33:Run_314_Well_33_20170301-1959	0
316	33:Run_315_Well_33_20170301-2042	0
317	33:Run_316_Well_33_20170301-2124	65.843
319	33:Run_317_Well_33_20170301-2206	0
320	33:Run_318_Well_33_20170301-2249	0
321	33:Run_319_Well_33_20170301-2331	67.295
322	33:Run_320_Well_33_20170302-0013	0
323	33:Run_321_Well_33_20170302-0056	0
324	33:Run_322_Well_33_20170302-0138	0
325	33:Run_323_Well_33_20170302-0221	0
326	33:Run_324_Well_33_20170302-0303	71.011
327	33:Run_325_Well_33_20170302-0345	0
328	33:Run_326_Well_33_20170302-0428	72.03
329	33:Run_327_Well_33_20170302-0510	0
330	33:Run_328_Well_33_20170302-0552	0
331	33:Run_329_Well_33_20170302-0635	0
332	33:Run_330_Well_33_20170302-0717	0
333	33:Run_331_Well_33_20170302-0800	0
334	33:Run_332_Well_33_20170302-0842	0
335	33:Run_333_Well_33_20170302-0924	0
336	33:Run_334_Well_33_20170302-1007	0
337	33:Run_335_Well_33_20170302-1049	0
338	33:Run_336_Well_33_20170302-1132	75.133
339	33:Run_337_Well_33_20170302-1214	77.957
340	33:Run_338_Well_33_20170302-1256	73
341	33:Run_339_Well_33_20170302-1339	0
342	33:Run_340_Well_33_20170302-1421	0
343	33:Run_341_Well_33_20170302-1504	80.262
344	33:Run_342_Well_33_20170302-1546	0
345	33:Run_343_Well_33_20170302-1628	75.69
346	33:Run_344_Well_33_20170302-1711	0
347	33:Run_345_Well_33_20170302-1753	81.812
348	33:Run_346_Well_33_20170302-1836	0
349	33:Run_347_Well_33_20170302-1918	0
350	33:Run_348_Well_33_20170302-2000	0
351	33:Run_349_Well_33_20170302-2042	0
352	33:Run_350_Well_33_20170302-2125	0
353	33:Run_351_Well_33_20170302-2207	0
354	33:Run_352_Well_33_20170302-2249	0
355	33:Run_353_Well_33_20170302-2332	0
356	33:Run_354_Well_33_20170303-0014	0
357	33:Run_355_Well_33_20170303-0056	0
358	33:Run_356_Well_33_20170303-0139	0
359	33:Run_357_Well_33_20170303-0221	0
360	33:Run_358_Well_33_20170303-0304	0
361	33:Run_359_Well_33_20170303-0346	0
362	33:Run_360_Well_33_20170303-0429	74.983
363	33:Run_361_Well_33_20170303-0511	86.052
364	33:Run_362_Well_33_20170303-0553	77.708
365	33:Run_363_Well_33_20170303-0636	90.82
366	33:Run_364_Well_33_20170303-0718	0
367	33:Run_365_Well_33_20170303-0801	85.804
368	33:Run_366_Well_33_20170303-0843	0
369	33:Run_367_Well_33_20170303-0925	85.147
370	33:Run_368_Well_33_20170303-1008	0
371	33:Run_369_Well_33_20170303-1050	0
372	33:Run_370_Well_33_20170303-1133	80.897
373	33:Run_371_Well_33_20170303-1215	0
374	33:Run_372_Well_33_20170303-1257	84.275
375	33:Run_373_Well_33_20170303-1340	89.423
376	33:Run_374_Well_33_20170303-1422	0
377	33:Run_375_Well_33_20170303-1505	0
378	33:Run_376_Well_33_20170303-1547	0
379	33:Run_377_Well_33_20170303-1629	84.978
380	33:Run_378_Well_33_20170303-1712	0
381	33:Run_379_Well_33_20170303-1754	0
382	33:Run_380_Well_33_20170303-1836	0
383	33:Run_381_Well_33_20170303-1919	0
384	33:Run_382_Well_33_20170303-2001	0
385	33:Run_383_Well_33_20170303-2043	0
386	33:Run_384_Well_33_20170303-2126	95.341
387	33:Run_385_Well_33_20170303-2208	92.354
388	33:Run_386_Well_33_20170303-2251	91.588
389	33:Run_387_Well_33_20170303-2333	96.83
390	33:Run_388_Well_33_20170304-0015	0
391	33:Run_389_Well_33_20170304-0058	0
392	33:Run_390_Well_33_20170304-0140	0
393	33:Run_391_Well_33_20170304-0223	0
394	33:Run_392_Well_33_20170304-0305	0
395	33:Run_393_Well_33_20170304-0347	0
396	33:Run_394_Well_33_20170304-0430	0
397	33:Run_395_Well_33_20170304-0512	0
398	33:Run_396_Well_33_20170304-0555	87.211
399	33:Run_397_Well_33_20170304-0637	0
400	33:Run_398_Well_33_20170304-0719	0
401	33:Run_399_Well_33_20170304-0802	0
402	33:Run_400_Well_33_20170304-0844	0
403	33:Run_401_Well_33_20170304-0927	0
404	33:Run_402_Well_33_20170304-1009	0
405	33:Run_403_Well_33_20170304-1051	0
406	33:Run_404_Well_33_20170304-1134	0
407	33:Run_405_Well_33_20170304-1216	99.354
408	33:Run_406_Well_33_20170304-1259	0
409	33:Run_407_Well_33_20170304-1341	0
410	33:Run_408_Well_33_20170304-1423	0
411	33:Run_409_Well_33_20170304-1506	0
412	33:Run_410_Well_33_20170304-1548	0
413	33:Run_411_Well_33_20170304-1631	0
414	33:Run_412_Well_33_20170304-1713	0
415	33:Run_413_Well_33_20170304-1755	0
416	33:Run_414_Well_33_20170304-1838	0
417	33:Run_415_Well_33_20170304-1920	98.165
418	33:Run_416_Well_33_20170304-2003	0
419	33:Run_417_Well_33_20170304-2045	0
420	33:Run_418_Well_33_20170304-2127	0
421	33:Run_419_Well_33_20170304-2210	0
422	33:Run_420_Well_33_20170304-2252	0
423	33:Run_421_Well_33_20170304-2334	0
424	33:Run_422_Well_33_20170305-0017	0
425	33:Run_423_Well_33_20170305-0059	0
426	33:Run_424_Well_33_20170305-0142	0
427	33:Run_425_Well_33_20170305-0224	0
428	33:Run_426_Well_33_20170305-0306	91.702
429	33:Run_427_Well_33_20170305-0349	0
430	33:Run_428_Well_33_20170305-0431	0
431	33:Run_429_Well_33_20170305-0514	89.869
432	33:Run_430_Well_33_20170305-0556	94.021
433	33:Run_431_Well_33_20170305-0638	0
434	33:Run_432_Well_33_20170305-0721	93.9
435	33:Run_433_Well_33_20170305-0803	0
436	33:Run_434_Well_33_20170305-0845	0
437	33:Run_435_Well_33_20170305-0928	0
438	33:Run_436_Well_33_20170305-1010	0
439	33:Run_437_Well_33_20170305-1053	0
440	33:Run_438_Well_33_20170305-1135	99.02
441	33:Run_439_Well_33_20170305-1217	0
442	33:Run_440_Well_33_20170305-1300	0
443	33:Run_441_Well_33_20170305-1342	0
444	33:Run_442_Well_33_20170305-1425	0
445	33:Run_443_Well_33_20170305-1507	0
446	33:Run_444_Well_33_20170305-1549	0
447	33:Run_445_Well_33_20170305-1632	0
448	33:Run_446_Well_33_20170305-1714	0
449	33:Run_447_Well_33_20170305-1756	0
450	33:Run_448_Well_33_20170305-1839	0
451	33:Run_449_Well_33_20170305-1921	0
452	33:Run_450_Well_33_20170305-2004	0
453	33:Run_451_Well_33_20170305-2046	0
454	33:Run_452_Well_33_20170305-2129	0
455	33:Run_453_Well_33_20170305-2211	0
456	33:Run_454_Well_33_20170305-2253	0
