# Supplementary material for: An affordable and automated imaging approach to acquire highly resolved individual data—an example of copepod growth in response to multiple stressors
Source: PeerJ. 2019 Apr 19;7:e6776. doi: 10.7717/peerj.6776 (PMC6476288; doi:10.7717/peerj.6776)
Supplement: Supplemental Information 1 — This zip file contains individual data files as they were acquired by the automatized platform, with each file representing measurements from one individual well plate. It also contains a table which links each file to information about the experimental treatments to which each individual was subjected. [file peerj-07-6776-s001.zip › Supplemental Data S2/Well_41_dat.csv]

Picnr	Label	Length
1	41:Run_1_Well_41_20170220-1452	0
2	41:Run_2_Well_41_20170220-1535	0
3	41:Run_3_Well_41_20170220-1617	0
4	41:Run_4_Well_41_20170220-1659	0
5	41:Run_5_Well_41_20170220-1742	0
6	41:Run_6_Well_41_20170220-1824	0
7	41:Run_7_Well_41_20170220-1907	0
8	41:Run_8_Well_41_20170220-1949	12.674
9	41:Run_9_Well_41_20170220-2031	0
10	41:Run_10_Well_41_20170220-2114	0
11	41:Run_11_Well_41_20170220-2156	13.895
12	41:Run_12_Well_41_20170220-2239	13.868
13	41:Run_13_Well_41_20170220-2321	12.974
14	41:Run_14_Well_41_20170221-0003	0
15	41:Run_15_Well_41_20170221-0046	0
16	41:Run_16_Well_41_20170221-0128	0
17	41:Run_17_Well_41_20170221-0211	0
18	41:Run_18_Well_41_20170221-0253	0
19	41:Run_19_Well_41_20170221-0335	14.15
20	41:Run_20_Well_41_20170221-0418	12.445
21	41:Run_21_Well_41_20170221-0500	0
22	41:Run_22_Well_41_20170221-0543	0
23	41:Run_23_Well_41_20170221-0625	0
24	41:Run_24_Well_41_20170221-0707	0
25	41:Run_25_Well_41_20170221-0750	0
26	41:Run_26_Well_41_20170221-0832	14.24
27	41:Run_27_Well_41_20170221-0915	0
28	41:Run_28_Well_41_20170221-0957	14.063
29	41:Run_29_Well_41_20170221-1039	0
30	41:Run_30_Well_41_20170221-1122	0
31	41:Run_31_Well_41_20170221-1204	13.807
32	41:Run_32_Well_41_20170221-1246	12.003
33	41:Run_33_Well_41_20170221-1329	0
34	41:Run_34_Well_41_20170221-1411	0
35	41:Run_35_Well_41_20170221-1453	12.137
36	41:Run_36_Well_41_20170221-1536	12.867
37	41:Run_37_Well_41_20170221-1618	14.851
38	41:Run_38_Well_41_20170221-1701	0
39	41:Run_39_Well_41_20170221-1743	0
40	41:Run_40_Well_41_20170221-1825	0
41	41:Run_41_Well_41_20170221-1908	0
42	41:Run_42_Well_41_20170221-1950	14.472
43	41:Run_43_Well_41_20170221-2033	0
44	41:Run_44_Well_41_20170221-2115	14.983
45	41:Run_45_Well_41_20170221-2157	0
46	41:Run_46_Well_41_20170221-2240	0
47	41:Run_47_Well_41_20170221-2322	0
48	41:Run_48_Well_41_20170222-0005	15.258
49	41:Run_49_Well_41_20170222-0047	15.268
50	41:Run_50_Well_41_20170222-0129	16.169
51	41:Run_51_Well_41_20170222-0212	14.213
52	41:Run_52_Well_41_20170222-0254	0
53	41:Run_53_Well_41_20170222-0337	0
54	41:Run_54_Well_41_20170222-0419	15.264
55	41:Run_55_Well_41_20170222-0501	0
56	41:Run_56_Well_41_20170222-0544	16.465
57	41:Run_57_Well_41_20170222-0626	0
58	41:Run_58_Well_41_20170222-0709	0
59	41:Run_59_Well_41_20170222-0751	15.268
60	41:Run_60_Well_41_20170222-0833	15.934
61	41:Run_61_Well_41_20170222-0916	15.808
62	41:Run_62_Well_41_20170222-0958	14.38
63	41:Run_63_Well_41_20170222-1040	15.391
64	41:Run_64_Well_41_20170222-1123	15.646
65	41:Run_65_Well_41_20170222-1205	0
66	41:Run_66_Well_41_20170222-1248	0
67	41:Run_67_Well_41_20170222-1330	0
68	41:Run_68_Well_41_20170222-1412	0
69	41:Run_69_Well_41_20170222-1455	18.868
70	41:Run_70_Well_41_20170222-1537	18.068
71	41:Run_71_Well_41_20170222-1620	0
72	41:Run_72_Well_41_20170222-1702	0
73	41:Run_73_Well_41_20170222-1744	0
74	41:Run_74_Well_41_20170222-1827	0
75	41:Run_75_Well_41_20170222-1909	18.608
76	41:Run_76_Well_41_20170222-1951	18.822
77	41:Run_77_Well_41_20170222-2034	0
78	41:Run_78_Well_41_20170222-2116	18.98
79	41:Run_79_Well_41_20170222-2158	0
80	41:Run_80_Well_41_20170222-2241	0
81	41:Run_81_Well_41_20170222-2323	21.615
82	41:Run_82_Well_41_20170223-0006	20.003
83	41:Run_83_Well_41_20170223-0048	18.111
84	41:Run_84_Well_41_20170223-0130	19.701
85	41:Run_85_Well_41_20170223-0213	18.003
86	41:Run_86_Well_41_20170223-0255	19.602
87	41:Run_87_Well_41_20170223-0338	19.788
88	41:Run_88_Well_41_20170223-0420	19.802
89	41:Run_89_Well_41_20170223-0502	0
90	41:Run_90_Well_41_20170223-0545	17.941
91	41:Run_91_Well_41_20170223-0627	18.487
92	41:Run_92_Well_41_20170223-0710	0
93	41:Run_93_Well_41_20170223-0752	18.42
94	41:Run_94_Well_41_20170223-0834	0
95	41:Run_95_Well_41_20170223-0917	0
96	41:Run_96_Well_41_20170223-0959	0
97	41:Run_97_Well_41_20170223-1041	0
98	41:Run_98_Well_41_20170223-1124	24.012
99	41:Run_99_Well_41_20170223-1206	0
100	41:Run_100_Well_41_20170223-1249	0
101	41:Run_101_Well_41_20170223-1331	0
102	41:Run_102_Well_41_20170223-1414	23.807
103	41:Run_103_Well_41_20170223-1456	0
104	41:Run_104_Well_41_20170223-1538	21.021
105	41:Run_105_Well_41_20170223-1621	0
106	41:Run_106_Well_41_20170223-1703	0
107	41:Run_107_Well_41_20170223-1746	0
108	41:Run_108_Well_41_20170223-1828	21.99
109	41:Run_109_Well_41_20170223-1910	0
110	41:Run_110_Well_41_20170223-1953	24.936
111	41:Run_111_Well_41_20170223-2035	23.017
112	41:Run_112_Well_41_20170223-2118	24.142
113	41:Run_113_Well_41_20170223-2200	22.515
114	41:Run_114_Well_41_20170223-2242	0
115	41:Run_115_Well_41_20170223-2325	23.336
116	41:Run_116_Well_41_20170224-0007	0
117	41:Run_117_Well_41_20170224-0050	0
118	41:Run_118_Well_41_20170224-0132	24.594
119	41:Run_119_Well_41_20170224-0214	0
120	41:Run_120_Well_41_20170224-0257	0
121	41:Run_121_Well_41_20170224-0339	22.652
122	41:Run_122_Well_41_20170224-0422	0
123	41:Run_123_Well_41_20170224-0504	24.375
124	41:Run_124_Well_41_20170224-0546	0
125	41:Run_125_Well_41_20170224-0629	25.874
126	41:Run_126_Well_41_20170224-0711	25.46
127	41:Run_127_Well_41_20170224-0754	0
128	41:Run_128_Well_41_20170224-0836	25.79
129	41:Run_129_Well_41_20170224-0918	27.047
130	41:Run_130_Well_41_20170224-1001	0
131	41:Run_131_Well_41_20170224-1043	0
132	41:Run_132_Well_41_20170224-1125	0
133	41:Run_133_Well_41_20170224-1208	27.278
134	41:Run_134_Well_41_20170224-1250	24.315
135	41:Run_135_Well_41_20170224-1333	24.026
136	41:Run_136_Well_41_20170224-1415	24.398
137	41:Run_137_Well_41_20170224-1457	27.877
138	41:Run_138_Well_41_20170224-1540	26.874
139	41:Run_139_Well_41_20170224-1622	0
140	41:Run_140_Well_41_20170224-1705	0
141	41:Run_141_Well_41_20170224-1747	0
142	41:Run_142_Well_41_20170224-1829	28.011
143	41:Run_143_Well_41_20170224-1912	27.586
144	41:Run_144_Well_41_20170224-1954	28.871
145	41:Run_145_Well_41_20170224-2037	28.147
146	41:Run_146_Well_41_20170224-2119	26.769
147	41:Run_147_Well_41_20170224-2201	28.462
148	41:Run_148_Well_41_20170224-2244	0
149	41:Run_149_Well_41_20170224-2326	0
150	41:Run_150_Well_41_20170225-0009	27.849
151	41:Run_151_Well_41_20170225-0051	26.543
152	41:Run_152_Well_41_20170225-0133	0
153	41:Run_153_Well_41_20170225-0216	28.992
154	41:Run_154_Well_41_20170225-0258	25.51
155	41:Run_155_Well_41_20170225-0341	27.747
156	41:Run_156_Well_41_20170225-0423	0
157	41:Run_157_Well_41_20170225-0505	0
158	41:Run_158_Well_41_20170225-0548	28.231
159	41:Run_159_Well_41_20170225-0630	30.232
160	41:Run_160_Well_41_20170225-0712	29.786
161	41:Run_161_Well_41_20170225-0755	0
162	41:Run_162_Well_41_20170225-0837	29.937
163	41:Run_163_Well_41_20170225-0920	0
164	41:Run_164_Well_41_20170225-1002	0
165	41:Run_165_Well_41_20170225-1045	27.459
166	41:Run_166_Well_41_20170225-1127	0
167	41:Run_167_Well_41_20170225-1209	28.503
168	41:Run_168_Well_41_20170225-1252	0
169	41:Run_169_Well_41_20170225-1334	0
170	41:Run_170_Well_41_20170225-1417	0
171	41:Run_171_Well_41_20170225-1459	29.898
172	41:Run_172_Well_41_20170225-1541	30.091
173	41:Run_173_Well_41_20170225-1624	28.476
174	41:Run_174_Well_41_20170225-1706	0
175	41:Run_175_Well_41_20170225-1749	0
176	41:Run_176_Well_41_20170225-1831	0
177	41:Run_177_Well_41_20170225-1913	0
178	41:Run_178_Well_41_20170225-1956	29.853
179	41:Run_179_Well_41_20170225-2038	30.142
180	41:Run_180_Well_41_20170225-2120	28.636
181	41:Run_181_Well_41_20170225-2203	26.907
182	41:Run_182_Well_41_20170225-2245	0
183	41:Run_183_Well_41_20170225-2328	28.944
184	41:Run_184_Well_41_20170226-0010	29.044
185	41:Run_185_Well_41_20170226-0053	29.605
186	41:Run_186_Well_41_20170226-0135	28.771
187	41:Run_187_Well_41_20170226-0217	30.696
188	41:Run_188_Well_41_20170226-0300	30.405
189	41:Run_189_Well_41_20170226-0342	0
190	41:Run_190_Well_41_20170226-0425	0
191	41:Run_191_Well_41_20170226-0507	0
192	41:Run_192_Well_41_20170226-0550	38.335
193	41:Run_193_Well_41_20170226-0632	38.897
194	41:Run_194_Well_41_20170226-0714	42.012
195	41:Run_195_Well_41_20170226-0757	35.924
196	41:Run_196_Well_41_20170226-0839	38.322
197	41:Run_197_Well_41_20170226-0921	40.112
198	41:Run_198_Well_41_20170226-1004	0
199	41:Run_199_Well_41_20170226-1046	0
200	41:Run_200_Well_41_20170226-1128	34.647
201	41:Run_201_Well_41_20170226-1211	39.335
202	41:Run_202_Well_41_20170226-1253	0
203	41:Run_203_Well_41_20170226-1336	0
204	41:Run_204_Well_41_20170226-1418	40.08
205	41:Run_205_Well_41_20170226-1500	41.049
206	41:Run_206_Well_41_20170226-1543	40.399
207	41:Run_207_Well_41_20170226-1625	0
208	41:Run_208_Well_41_20170226-1708	38.966
209	41:Run_209_Well_41_20170226-1750	41.966
210	41:Run_210_Well_41_20170226-1833	0
211	41:Run_211_Well_41_20170226-1915	0
212	41:Run_212_Well_41_20170226-1957	0
213	41:Run_213_Well_41_20170226-2040	42.086
214	41:Run_214_Well_41_20170226-2122	0
215	41:Run_215_Well_41_20170226-2204	39.386
216	41:Run_216_Well_41_20170226-2247	0
217	41:Run_217_Well_41_20170226-2329	45.039
218	41:Run_218_Well_41_20170227-0012	0
219	41:Run_219_Well_41_20170227-0054	0
220	41:Run_220_Well_41_20170227-0136	0
221	41:Run_221_Well_41_20170227-0219	42.252
222	41:Run_222_Well_41_20170227-0301	42.059
223	41:Run_223_Well_41_20170227-0344	45.136
224	41:Run_224_Well_41_20170227-0426	38.968
225	41:Run_225_Well_41_20170227-0508	43.661
226	41:Run_226_Well_41_20170227-0551	45.628
227	41:Run_227_Well_41_20170227-0633	0
228	41:Run_228_Well_41_20170227-0716	0
229	41:Run_229_Well_41_20170227-0758	0
230	41:Run_230_Well_41_20170227-0840	0
231	41:Run_231_Well_41_20170227-0923	0
232	41:Run_232_Well_41_20170227-1005	0
233	41:Run_233_Well_41_20170227-1048	0
234	41:Run_234_Well_41_20170227-1130	43.641
235	41:Run_235_Well_41_20170227-1213	47.647
236	41:Run_236_Well_41_20170227-1255	47.207
237	41:Run_237_Well_41_20170227-1337	43.991
238	41:Run_238_Well_41_20170227-1419	0
239	41:Run_239_Well_41_20170227-1502	46.043
240	41:Run_240_Well_41_20170227-1544	46.755
241	41:Run_241_Well_41_20170227-1627	0
242	41:Run_242_Well_41_20170227-1709	0
243	41:Run_243_Well_41_20170227-1751	45.467
244	41:Run_244_Well_41_20170227-1834	0
245	41:Run_245_Well_41_20170227-1916	0
246	41:Run_246_Well_41_20170227-1959	0
247	41:Run_247_Well_41_20170227-2041	0
248	41:Run_248_Well_41_20170227-2123	50.562
249	41:Run_249_Well_41_20170227-2206	0
250	41:Run_250_Well_41_20170227-2248	0
251	41:Run_251_Well_41_20170227-2331	51.278
252	41:Run_252_Well_41_20170228-0013	0
253	41:Run_253_Well_41_20170228-0055	0
254	41:Run_254_Well_41_20170228-0138	0
255	41:Run_255_Well_41_20170228-0220	48.593
256	41:Run_256_Well_41_20170228-0303	0
257	41:Run_257_Well_41_20170228-0345	0
258	41:Run_258_Well_41_20170228-0427	0
259	41:Run_259_Well_41_20170228-0510	54.521
260	41:Run_260_Well_41_20170228-0552	0
261	41:Run_261_Well_41_20170228-0635	0
262	41:Run_262_Well_41_20170228-0717	52.515
263	41:Run_263_Well_41_20170228-0800	0
264	41:Run_264_Well_41_20170228-0842	0
265	41:Run_265_Well_41_20170228-0924	0
266	41:Run_266_Well_41_20170228-1007	0
267	41:Run_267_Well_41_20170228-1049	0
268	41:Run_268_Well_41_20170228-1131	0
269	41:Run_269_Well_41_20170228-1214	0
270	41:Run_270_Well_41_20170228-1256	53.956
271	41:Run_271_Well_41_20170228-1338	0
272	41:Run_272_Well_41_20170228-1421	55.866
273	41:Run_273_Well_41_20170228-1503	0
274	41:Run_274_Well_41_20170228-1545	62.158
275	41:Run_275_Well_41_20170228-1628	0
276	41:Run_276_Well_41_20170228-1710	56.884
277	41:Run_277_Well_41_20170228-1753	0
278	41:Run_278_Well_41_20170228-1835	61.869
279	41:Run_279_Well_41_20170228-1917	0
280	41:Run_280_Well_41_20170228-2000	0
281	41:Run_281_Well_41_20170228-2042	0
282	41:Run_282_Well_41_20170228-2125	0
283	41:Run_283_Well_41_20170228-2207	0
284	41:Run_284_Well_41_20170228-2249	0
285	41:Run_285_Well_41_20170228-2332	59.114
286	41:Run_286_Well_41_20170301-0014	0
287	41:Run_287_Well_41_20170301-0057	0
288	41:Run_288_Well_41_20170301-0139	60.898
289	41:Run_289_Well_41_20170301-0221	61.058
290	41:Run_290_Well_41_20170301-0304	0
291	41:Run_291_Well_41_20170301-0346	0
292	41:Run_292_Well_41_20170301-0429	66.068
293	41:Run_293_Well_41_20170301-0511	0
294	41:Run_294_Well_41_20170301-0553	0
295	41:Run_295_Well_41_20170301-0636	0
296	41:Run_296_Well_41_20170301-0718	0
297	41:Run_297_Well_41_20170301-0801	0
298	41:Run_298_Well_41_20170301-0843	67.941
299	41:Run_299_Well_41_20170301-0925	0
300	41:Run_300_Well_41_20170301-1008	67.315
301	41:Run_301_Well_41_20170301-1050	64.809
302	41:Run_302_Well_41_20170301-1132	0
303	41:Run_303_Well_41_20170301-1215	0
304	41:Run_304_Well_41_20170301-1257	0
305	41:Run_305_Well_41_20170301-1340	69.818
306	41:Run_306_Well_41_20170301-1422	0
307	41:Run_307_Well_41_20170301-1504	73.638
308	41:Run_308_Well_41_20170301-1547	0
309	41:Run_309_Well_41_20170301-1629	68.39
310	41:Run_310_Well_41_20170301-1711	0
311	41:Run_311_Well_41_20170301-1754	0
312	41:Run_312_Well_41_20170301-1836	0
313	41:Run_313_Well_41_20170301-1919	0
314	41:Run_314_Well_41_20170301-2001	0
315	41:Run_315_Well_41_20170301-2043	0
316	41:Run_316_Well_41_20170301-2126	0
317	41:Run_317_Well_41_20170301-2208	0
318	41:Run_318_Well_41_20170301-2250	0
319	41:Run_319_Well_41_20170301-2333	0
320	41:Run_320_Well_41_20170302-0015	0
321	41:Run_321_Well_41_20170302-0058	0
322	41:Run_322_Well_41_20170302-0140	0
323	41:Run_323_Well_41_20170302-0223	0
324	41:Run_324_Well_41_20170302-0305	71.779
325	41:Run_325_Well_41_20170302-0347	0
326	41:Run_326_Well_41_20170302-0430	70.123
327	41:Run_327_Well_41_20170302-0512	70.002
328	41:Run_328_Well_41_20170302-0554	0
329	41:Run_329_Well_41_20170302-0637	74.359
330	41:Run_330_Well_41_20170302-0719	0
331	41:Run_331_Well_41_20170302-0801	0
332	41:Run_332_Well_41_20170302-0844	81.1
333	41:Run_333_Well_41_20170302-0926	0
334	41:Run_334_Well_41_20170302-1009	0
335	41:Run_335_Well_41_20170302-1051	78.692
336	41:Run_336_Well_41_20170302-1134	0
337	41:Run_337_Well_41_20170302-1216	0
338	41:Run_338_Well_41_20170302-1258	0
339	41:Run_339_Well_41_20170302-1341	0
340	41:Run_340_Well_41_20170302-1423	0
341	41:Run_341_Well_41_20170302-1505	0
342	41:Run_342_Well_41_20170302-1548	0
343	41:Run_343_Well_41_20170302-1630	0
344	41:Run_344_Well_41_20170302-1713	0
345	41:Run_345_Well_41_20170302-1755	0
346	41:Run_346_Well_41_20170302-1837	77.517
347	41:Run_347_Well_41_20170302-1920	0
348	41:Run_348_Well_41_20170302-2002	0
349	41:Run_349_Well_41_20170302-2044	0
350	41:Run_350_Well_41_20170302-2127	0
351	41:Run_351_Well_41_20170302-2209	74.035
352	41:Run_352_Well_41_20170302-2251	0
353	41:Run_353_Well_41_20170302-2334	0
354	41:Run_354_Well_41_20170303-0016	0
355	41:Run_355_Well_41_20170303-0058	81.966
356	41:Run_356_Well_41_20170303-0141	81.904
357	41:Run_357_Well_41_20170303-0223	0
358	41:Run_358_Well_41_20170303-0306	0
359	41:Run_359_Well_41_20170303-0348	0
360	41:Run_360_Well_41_20170303-0430	0
361	41:Run_361_Well_41_20170303-0513	0
362	41:Run_362_Well_41_20170303-0555	86.145
363	41:Run_363_Well_41_20170303-0638	83.86
364	41:Run_364_Well_41_20170303-0720	0
365	41:Run_365_Well_41_20170303-0802	0
366	41:Run_366_Well_41_20170303-0845	0
367	41:Run_367_Well_41_20170303-0927	84.984
368	41:Run_368_Well_41_20170303-1010	85.001
369	41:Run_369_Well_41_20170303-1052	0
370	41:Run_370_Well_41_20170303-1134	0
371	41:Run_371_Well_41_20170303-1217	84.8
372	41:Run_372_Well_41_20170303-1259	0
373	41:Run_373_Well_41_20170303-1342	0
374	41:Run_374_Well_41_20170303-1424	0
375	41:Run_375_Well_41_20170303-1506	0
376	41:Run_376_Well_41_20170303-1549	0
377	41:Run_377_Well_41_20170303-1631	87.393
378	41:Run_378_Well_41_20170303-1713	0
379	41:Run_379_Well_41_20170303-1756	0
380	41:Run_380_Well_41_20170303-1838	0
381	41:Run_381_Well_41_20170303-1921	0
382	41:Run_382_Well_41_20170303-2003	0
383	41:Run_383_Well_41_20170303-2045	0
384	41:Run_384_Well_41_20170303-2128	0
385	41:Run_385_Well_41_20170303-2210	88.707
386	41:Run_386_Well_41_20170303-2253	89.9
387	41:Run_387_Well_41_20170303-2335	0
388	41:Run_388_Well_41_20170304-0017	0
389	41:Run_389_Well_41_20170304-0100	92.766
390	41:Run_390_Well_41_20170304-0142	0
391	41:Run_391_Well_41_20170304-0224	98.664
392	41:Run_392_Well_41_20170304-0307	0
393	41:Run_393_Well_41_20170304-0349	0
394	41:Run_394_Well_41_20170304-0432	98.581
395	41:Run_395_Well_41_20170304-0514	97
396	41:Run_396_Well_41_20170304-0556	0
397	41:Run_397_Well_41_20170304-0639	0
398	41:Run_398_Well_41_20170304-0721	0
399	41:Run_399_Well_41_20170304-0804	0
400	41:Run_400_Well_41_20170304-0846	0
401	41:Run_401_Well_41_20170304-0928	99.476
402	41:Run_402_Well_41_20170304-1011	95.845
403	41:Run_403_Well_41_20170304-1053	96.521
404	41:Run_404_Well_41_20170304-1136	0
405	41:Run_405_Well_41_20170304-1218	0
406	41:Run_406_Well_41_20170304-1300	0
407	41:Run_407_Well_41_20170304-1343	0
408	41:Run_408_Well_41_20170304-1425	0
409	41:Run_409_Well_41_20170304-1508	102.065
410	41:Run_410_Well_41_20170304-1550	0
411	41:Run_411_Well_41_20170304-1633	0
412	41:Run_412_Well_41_20170304-1715	0
413	41:Run_413_Well_41_20170304-1757	0
414	41:Run_414_Well_41_20170304-1840	0
415	41:Run_415_Well_41_20170304-1922	0
416	41:Run_416_Well_41_20170304-2004	91.686
417	41:Run_417_Well_41_20170304-2047	0
418	41:Run_418_Well_41_20170304-2129	0
419	41:Run_419_Well_41_20170304-2211	0
420	41:Run_420_Well_41_20170304-2254	0
421	41:Run_421_Well_41_20170304-2336	0
422	41:Run_422_Well_41_20170305-0019	0
423	41:Run_423_Well_41_20170305-0101	94.26
424	41:Run_424_Well_41_20170305-0143	0
425	41:Run_425_Well_41_20170305-0226	98.955
426	41:Run_426_Well_41_20170305-0308	0
427	41:Run_427_Well_41_20170305-0351	94.533
428	41:Run_428_Well_41_20170305-0433	0
429	41:Run_429_Well_41_20170305-0515	0
430	41:Run_430_Well_41_20170305-0558	98.311
431	41:Run_431_Well_41_20170305-0640	0
432	41:Run_432_Well_41_20170305-0723	0
433	41:Run_433_Well_41_20170305-0805	0
434	41:Run_434_Well_41_20170305-0847	0
435	41:Run_435_Well_41_20170305-0930	0
436	41:Run_436_Well_41_20170305-1012	0
437	41:Run_437_Well_41_20170305-1054	101.796
438	41:Run_438_Well_41_20170305-1137	101.58
439	41:Run_439_Well_41_20170305-1219	0
440	41:Run_440_Well_41_20170305-1302	0
441	41:Run_441_Well_41_20170305-1344	0
442	41:Run_442_Well_41_20170305-1427	0
443	41:Run_443_Well_41_20170305-1509	0
444	41:Run_444_Well_41_20170305-1551	0
445	41:Run_445_Well_41_20170305-1634	0
446	41:Run_446_Well_41_20170305-1716	0
447	41:Run_447_Well_41_20170305-1758	0
448	41:Run_448_Well_41_20170305-1841	0
449	41:Run_449_Well_41_20170305-1923	0
450	41:Run_450_Well_41_20170305-2006	0
451	41:Run_451_Well_41_20170305-2048	0
452	41:Run_452_Well_41_20170305-2130	0
453	41:Run_453_Well_41_20170305-2213	0
454	41:Run_454_Well_41_20170305-2255	0
