# Supplementary material for: An affordable and automated imaging approach to acquire highly resolved individual data—an example of copepod growth in response to multiple stressors
Source: PeerJ. 2019 Apr 19;7:e6776. doi: 10.7717/peerj.6776 (PMC6476288; doi:10.7717/peerj.6776)
Supplement: Supplemental Information 1 — This zip file contains individual data files as they were acquired by the automatized platform, with each file representing measurements from one individual well plate. It also contains a table which links each file to information about the experimental treatments to which each individual was subjected. [file peerj-07-6776-s001.zip › Supplemental Data S2/Well_36_dat.csv]

Picnr	Label	Length
1	36:Run_1_Well_36_20170220-1451	0
2	36:Run_2_Well_36_20170220-1533	0
3	36:Run_3_Well_36_20170220-1616	0
4	36:Run_4_Well_36_20170220-1658	0
5	36:Run_5_Well_36_20170220-1741	0
6	36:Run_6_Well_36_20170220-1823	0
7	36:Run_7_Well_36_20170220-1905	0
8	36:Run_8_Well_36_20170220-1948	0
9	36:Run_9_Well_36_20170220-2030	11.709
10	36:Run_10_Well_36_20170220-2113	0
11	36:Run_11_Well_36_20170220-2155	11.279
12	36:Run_12_Well_36_20170220-2237	12.093
13	36:Run_13_Well_36_20170220-2320	9.944
14	36:Run_14_Well_36_20170221-0002	0
15	36:Run_15_Well_36_20170221-0045	11.314
16	36:Run_16_Well_36_20170221-0127	0
17	36:Run_17_Well_36_20170221-0209	0
18	36:Run_18_Well_36_20170221-0252	10.934
19	36:Run_19_Well_36_20170221-0334	0
20	36:Run_20_Well_36_20170221-0417	12.799
21	36:Run_21_Well_36_20170221-0459	13.924
22	36:Run_22_Well_36_20170221-0541	12.096
23	36:Run_23_Well_36_20170221-0624	0
24	36:Run_24_Well_36_20170221-0706	10.817
25	36:Run_25_Well_36_20170221-0749	12.384
26	36:Run_26_Well_36_20170221-0831	0
27	36:Run_27_Well_36_20170221-0913	12.824
28	36:Run_28_Well_36_20170221-0956	0
29	36:Run_29_Well_36_20170221-1038	0
30	36:Run_30_Well_36_20170221-1121	11.632
31	36:Run_31_Well_36_20170221-1203	0
32	36:Run_32_Well_36_20170221-1245	0
33	36:Run_33_Well_36_20170221-1328	10.607
34	36:Run_34_Well_36_20170221-1410	0
35	36:Run_35_Well_36_20170221-1452	14.644
36	36:Run_36_Well_36_20170221-1535	13.536
37	36:Run_37_Well_36_20170221-1617	14.441
38	36:Run_38_Well_36_20170221-1659	0
39	36:Run_39_Well_36_20170221-1742	0
40	36:Run_40_Well_36_20170221-1824	12.693
41	36:Run_41_Well_36_20170221-1907	14.981
42	36:Run_42_Well_36_20170221-1949	12.528
43	36:Run_43_Well_36_20170221-2031	14.009
44	36:Run_44_Well_36_20170221-2114	0
45	36:Run_45_Well_36_20170221-2156	13.004
46	36:Run_46_Well_36_20170221-2239	13.499
47	36:Run_47_Well_36_20170221-2321	12.74
48	36:Run_48_Well_36_20170222-0004	14.757
49	36:Run_49_Well_36_20170222-0046	15.063
50	36:Run_50_Well_36_20170222-0128	0
51	36:Run_51_Well_36_20170222-0211	0
52	36:Run_52_Well_36_20170222-0253	0
53	36:Run_53_Well_36_20170222-0335	0
54	36:Run_54_Well_36_20170222-0418	13.703
55	36:Run_55_Well_36_20170222-0500	14.391
56	36:Run_56_Well_36_20170222-0543	15.063
57	36:Run_57_Well_36_20170222-0625	13.812
58	36:Run_58_Well_36_20170222-0707	0
59	36:Run_59_Well_36_20170222-0750	0
60	36:Run_60_Well_36_20170222-0832	14.981
61	36:Run_61_Well_36_20170222-0915	0
62	36:Run_62_Well_36_20170222-0957	0
63	36:Run_63_Well_36_20170222-1039	14.002
64	36:Run_64_Well_36_20170222-1122	15.366
65	36:Run_65_Well_36_20170222-1204	0
66	36:Run_66_Well_36_20170222-1246	0
67	36:Run_67_Well_36_20170222-1329	19.633
68	36:Run_68_Well_36_20170222-1411	18.583
69	36:Run_69_Well_36_20170222-1454	18.933
70	36:Run_71_Well_36_20170222-1618	17.717
71	36:Run_72_Well_36_20170222-1701	0
72	36:Run_73_Well_36_20170222-1743	0
73	36:Run_74_Well_36_20170222-1826	18.951
74	36:Run_75_Well_36_20170222-1908	0
75	36:Run_76_Well_36_20170222-1950	0
76	36:Run_77_Well_36_20170222-2033	0
77	36:Run_78_Well_36_20170222-2115	0
78	36:Run_79_Well_36_20170222-2157	0
79	36:Run_80_Well_36_20170222-2240	0
80	36:Run_81_Well_36_20170222-2322	0
81	36:Run_82_Well_36_20170223-0005	0
82	36:Run_83_Well_36_20170223-0047	0
83	36:Run_84_Well_36_20170223-0129	20.591
84	36:Run_85_Well_36_20170223-0212	0
85	36:Run_86_Well_36_20170223-0254	19.291
86	36:Run_87_Well_36_20170223-0336	18.003
87	36:Run_88_Well_36_20170223-0419	0
88	36:Run_89_Well_36_20170223-0501	19.872
89	36:Run_90_Well_36_20170223-0544	0
90	36:Run_91_Well_36_20170223-0626	22.098
91	36:Run_92_Well_36_20170223-0708	21.108
92	36:Run_93_Well_36_20170223-0751	19.962
93	36:Run_94_Well_36_20170223-0833	0
94	36:Run_95_Well_36_20170223-0916	0
95	36:Run_96_Well_36_20170223-0958	0
96	36:Run_97_Well_36_20170223-1040	24.755
97	36:Run_98_Well_36_20170223-1123	22.667
98	36:Run_99_Well_36_20170223-1205	23.286
99	36:Run_100_Well_36_20170223-1248	0
100	36:Run_101_Well_36_20170223-1330	22.85
101	36:Run_102_Well_36_20170223-1412	22.34
102	36:Run_103_Well_36_20170223-1455	0
103	36:Run_104_Well_36_20170223-1537	22.94
104	36:Run_105_Well_36_20170223-1620	23.307
105	36:Run_106_Well_36_20170223-1702	22.373
106	36:Run_107_Well_36_20170223-1744	0
107	36:Run_108_Well_36_20170223-1827	0
108	36:Run_109_Well_36_20170223-1909	22.835
109	36:Run_110_Well_36_20170223-1952	23.956
110	36:Run_111_Well_36_20170223-2034	22.209
111	36:Run_112_Well_36_20170223-2117	0
112	36:Run_113_Well_36_20170223-2159	22.959
113	36:Run_114_Well_36_20170223-2241	0
114	36:Run_115_Well_36_20170223-2324	24.187
115	36:Run_116_Well_36_20170224-0006	23.723
116	36:Run_117_Well_36_20170224-0049	0
117	36:Run_118_Well_36_20170224-0131	0
118	36:Run_119_Well_36_20170224-0213	23.041
119	36:Run_120_Well_36_20170224-0256	23.725
120	36:Run_121_Well_36_20170224-0338	23.854
121	36:Run_122_Well_36_20170224-0421	21.344
122	36:Run_123_Well_36_20170224-0503	26.519
123	36:Run_124_Well_36_20170224-0545	26.473
124	36:Run_125_Well_36_20170224-0628	25.353
125	36:Run_126_Well_36_20170224-0710	0
126	36:Run_127_Well_36_20170224-0752	0
127	36:Run_128_Well_36_20170224-0835	26.764
128	36:Run_129_Well_36_20170224-0917	0
129	36:Run_130_Well_36_20170224-0959	0
130	36:Run_131_Well_36_20170224-1042	0
131	36:Run_132_Well_36_20170224-1124	0
132	36:Run_133_Well_36_20170224-1207	28.382
133	36:Run_134_Well_36_20170224-1249	22.961
134	36:Run_135_Well_36_20170224-1331	0
135	36:Run_136_Well_36_20170224-1414	0
136	36:Run_137_Well_36_20170224-1456	0
137	36:Run_138_Well_36_20170224-1539	0
138	36:Run_139_Well_36_20170224-1621	25.563
139	36:Run_140_Well_36_20170224-1704	0
140	36:Run_141_Well_36_20170224-1746	0
141	36:Run_142_Well_36_20170224-1828	28.853
142	36:Run_143_Well_36_20170224-1911	0
143	36:Run_144_Well_36_20170224-1953	0
144	36:Run_145_Well_36_20170224-2035	0
145	36:Run_146_Well_36_20170224-2118	0
146	36:Run_147_Well_36_20170224-2200	27.36
147	36:Run_148_Well_36_20170224-2243	25.76
148	36:Run_149_Well_36_20170224-2325	0
149	36:Run_150_Well_36_20170225-0007	0
150	36:Run_151_Well_36_20170225-0050	0
151	36:Run_152_Well_36_20170225-0132	27.042
152	36:Run_153_Well_36_20170225-0215	27.789
153	36:Run_154_Well_36_20170225-0257	27.624
154	36:Run_155_Well_36_20170225-0340	28.76
155	36:Run_156_Well_36_20170225-0422	0
156	36:Run_157_Well_36_20170225-0504	0
157	36:Run_158_Well_36_20170225-0547	29.818
158	36:Run_159_Well_36_20170225-0629	0
159	36:Run_160_Well_36_20170225-0711	0
160	36:Run_161_Well_36_20170225-0754	28.657
161	36:Run_162_Well_36_20170225-0836	30.923
162	36:Run_163_Well_36_20170225-0919	0
163	36:Run_164_Well_36_20170225-1001	30.887
164	36:Run_165_Well_36_20170225-1043	29.044
165	36:Run_166_Well_36_20170225-1126	0
166	36:Run_167_Well_36_20170225-1208	27.102
167	36:Run_168_Well_36_20170225-1251	0
168	36:Run_169_Well_36_20170225-1333	31.934
169	36:Run_170_Well_36_20170225-1415	29.876
170	36:Run_171_Well_36_20170225-1458	30.472
171	36:Run_172_Well_36_20170225-1540	29.31
172	36:Run_173_Well_36_20170225-1623	0
173	36:Run_174_Well_36_20170225-1705	0
174	36:Run_175_Well_36_20170225-1747	0
175	36:Run_176_Well_36_20170225-1830	0
176	36:Run_177_Well_36_20170225-1912	0
177	36:Run_178_Well_36_20170225-1954	30.612
178	36:Run_179_Well_36_20170225-2037	32.059
179	36:Run_180_Well_36_20170225-2119	0
180	36:Run_181_Well_36_20170225-2202	0
181	36:Run_182_Well_36_20170225-2244	0
182	36:Run_183_Well_36_20170225-2327	33.283
183	36:Run_184_Well_36_20170226-0009	0
184	36:Run_185_Well_36_20170226-0051	0
185	36:Run_186_Well_36_20170226-0134	0
186	36:Run_187_Well_36_20170226-0216	0
187	36:Run_188_Well_36_20170226-0259	0
188	36:Run_188_Well_36_20170226-0259	0
189	36:Run_189_Well_36_20170226-0341	39.79
190	36:Run_190_Well_36_20170226-0424	0
191	36:Run_191_Well_36_20170226-0506	0
192	36:Run_192_Well_36_20170226-0548	0
193	36:Run_193_Well_36_20170226-0631	0
194	36:Run_194_Well_36_20170226-0713	0
195	36:Run_195_Well_36_20170226-0755	0
196	36:Run_196_Well_36_20170226-0838	36.186
197	36:Run_197_Well_36_20170226-0920	41.001
198	36:Run_198_Well_36_20170226-1002	0
199	36:Run_199_Well_36_20170226-1045	0
200	36:Run_200_Well_36_20170226-1127	39.357
201	36:Run_201_Well_36_20170226-1210	0
202	36:Run_202_Well_36_20170226-1252	0
203	36:Run_203_Well_36_20170226-1334	0
204	36:Run_204_Well_36_20170226-1417	39.092
205	36:Run_205_Well_36_20170226-1459	0
206	36:Run_206_Well_36_20170226-1542	0
207	36:Run_207_Well_36_20170226-1624	0
208	36:Run_208_Well_36_20170226-1707	38.419
209	36:Run_209_Well_36_20170226-1749	40.921
210	36:Run_210_Well_36_20170226-1831	0
211	36:Run_211_Well_36_20170226-1914	0
212	36:Run_212_Well_36_20170226-1956	0
213	36:Run_213_Well_36_20170226-2039	41.526
214	36:Run_214_Well_36_20170226-2121	39.259
215	36:Run_215_Well_36_20170226-2203	42.555
216	36:Run_216_Well_36_20170226-2246	0
217	36:Run_217_Well_36_20170226-2328	43.385
218	36:Run_218_Well_36_20170227-0010	0
219	36:Run_219_Well_36_20170227-0053	0
220	36:Run_220_Well_36_20170227-0135	0
221	36:Run_221_Well_36_20170227-0218	0
222	36:Run_222_Well_36_20170227-0300	0
223	36:Run_223_Well_36_20170227-0343	0
224	36:Run_224_Well_36_20170227-0425	0
225	36:Run_225_Well_36_20170227-0507	46.309
226	36:Run_226_Well_36_20170227-0550	0
227	36:Run_227_Well_36_20170227-0632	0
228	36:Run_228_Well_36_20170227-0715	0
229	36:Run_229_Well_36_20170227-0757	47.096
230	36:Run_230_Well_36_20170227-0839	0
231	36:Run_231_Well_36_20170227-0922	0
232	36:Run_232_Well_36_20170227-1004	0
233	36:Run_233_Well_36_20170227-1047	0
234	36:Run_234_Well_36_20170227-1129	0
235	36:Run_235_Well_36_20170227-1211	43.658
236	36:Run_236_Well_36_20170227-1254	0
237	36:Run_237_Well_36_20170227-1336	0
238	36:Run_238_Well_36_20170227-1418	0
239	36:Run_239_Well_36_20170227-1501	48.005
240	36:Run_240_Well_36_20170227-1543	48.052
241	36:Run_241_Well_36_20170227-1626	48.541
242	36:Run_242_Well_36_20170227-1708	46.098
243	36:Run_243_Well_36_20170227-1750	0
244	36:Run_244_Well_36_20170227-1833	45.014
245	36:Run_245_Well_36_20170227-1915	0
246	36:Run_246_Well_36_20170227-1957	0
247	36:Run_247_Well_36_20170227-2040	0
248	36:Run_248_Well_36_20170227-2122	0
249	36:Run_249_Well_36_20170227-2205	0
250	36:Run_250_Well_36_20170227-2247	0
251	36:Run_251_Well_36_20170227-2329	53.275
252	36:Run_252_Well_36_20170228-0012	48.708
253	36:Run_253_Well_36_20170228-0054	0
254	36:Run_254_Well_36_20170228-0137	48.399
255	36:Run_255_Well_36_20170228-0219	48.899
256	36:Run_256_Well_36_20170228-0301	0
257	36:Run_257_Well_36_20170228-0344	0
258	36:Run_258_Well_36_20170228-0426	55.249
259	36:Run_259_Well_36_20170228-0508	0
260	36:Run_260_Well_36_20170228-0551	56.641
261	36:Run_261_Well_36_20170228-0633	0
262	36:Run_262_Well_36_20170228-0716	0
263	36:Run_263_Well_36_20170228-0758	0
264	36:Run_264_Well_36_20170228-0841	0
265	36:Run_265_Well_36_20170228-0923	0
266	36:Run_266_Well_36_20170228-1005	0
267	36:Run_267_Well_36_20170228-1048	0
268	36:Run_268_Well_36_20170228-1130	0
269	36:Run_269_Well_36_20170228-1212	0
270	36:Run_270_Well_36_20170228-1255	0
271	36:Run_271_Well_36_20170228-1337	0
272	36:Run_272_Well_36_20170228-1420	0
273	36:Run_273_Well_36_20170228-1502	50.5
274	36:Run_274_Well_36_20170228-1544	0
275	36:Run_275_Well_36_20170228-1627	55.211
276	36:Run_276_Well_36_20170228-1709	0
277	36:Run_277_Well_36_20170228-1751	57.118
278	36:Run_278_Well_36_20170228-1834	0
279	36:Run_279_Well_36_20170228-1916	56.135
280	36:Run_280_Well_36_20170228-1959	0
281	36:Run_281_Well_36_20170228-2041	0
282	36:Run_282_Well_36_20170228-2123	0
283	36:Run_283_Well_36_20170228-2206	0
284	36:Run_284_Well_36_20170228-2248	57.697
285	36:Run_285_Well_36_20170228-2331	65.517
286	36:Run_286_Well_36_20170301-0013	0
287	36:Run_287_Well_36_20170301-0056	0
288	36:Run_288_Well_36_20170301-0138	0
289	36:Run_289_Well_36_20170301-0220	0
290	36:Run_290_Well_36_20170301-0303	65.614
291	36:Run_291_Well_36_20170301-0345	68.376
292	36:Run_292_Well_36_20170301-0427	67.889
293	36:Run_293_Well_36_20170301-0510	0
294	36:Run_294_Well_36_20170301-0552	0
295	36:Run_295_Well_36_20170301-0635	0
296	36:Run_296_Well_36_20170301-0717	65.471
297	36:Run_297_Well_36_20170301-0759	0
298	36:Run_298_Well_36_20170301-0842	76.173
299	36:Run_299_Well_36_20170301-0924	70.331
300	36:Run_300_Well_36_20170301-1006	0
301	36:Run_301_Well_36_20170301-1049	0
302	36:Run_302_Well_36_20170301-1131	69.442
303	36:Run_303_Well_36_20170301-1214	0
304	36:Run_304_Well_36_20170301-1256	0
305	36:Run_305_Well_36_20170301-1338	65.008
306	36:Run_306_Well_36_20170301-1421	0
307	36:Run_307_Well_36_20170301-1503	70.682
309	36:Run_308_Well_36_20170301-1545	0
310	36:Run_309_Well_36_20170301-1628	0
311	36:Run_310_Well_36_20170301-1710	70.959
312	36:Run_311_Well_36_20170301-1753	68.915
313	36:Run_312_Well_36_20170301-1835	0
314	36:Run_313_Well_36_20170301-1917	0
315	36:Run_314_Well_36_20170301-2000	0
316	36:Run_315_Well_36_20170301-2042	0
317	36:Run_316_Well_36_20170301-2125	69.835
318	36:Run_317_Well_36_20170301-2207	70.561
319	36:Run_318_Well_36_20170301-2249	78.506
320	36:Run_319_Well_36_20170301-2332	0
321	36:Run_320_Well_36_20170302-0014	79.073
322	36:Run_321_Well_36_20170302-0057	0
323	36:Run_322_Well_36_20170302-0139	70.742
324	36:Run_323_Well_36_20170302-0221	0
325	36:Run_324_Well_36_20170302-0304	0
326	36:Run_325_Well_36_20170302-0346	81.077
327	36:Run_326_Well_36_20170302-0429	78.76
328	36:Run_327_Well_36_20170302-0511	0
329	36:Run_328_Well_36_20170302-0553	74.314
330	36:Run_329_Well_36_20170302-0636	81.28
331	36:Run_330_Well_36_20170302-0718	78.185
332	36:Run_331_Well_36_20170302-0800	0
333	36:Run_332_Well_36_20170302-0843	78.492
334	36:Run_333_Well_36_20170302-0925	0
335	36:Run_334_Well_36_20170302-1007	0
336	36:Run_335_Well_36_20170302-1050	0
337	36:Run_337_Well_36_20170302-1215	0
338	36:Run_338_Well_36_20170302-1257	81.699
339	36:Run_339_Well_36_20170302-1340	80.236
340	36:Run_336_Well_36_20170302-1132	0
341	36:Run_340_Well_36_20170302-1422	0
342	36:Run_341_Well_36_20170302-1504	0
343	36:Run_342_Well_36_20170302-1547	0
344	36:Run_343_Well_36_20170302-1629	80.056
345	36:Run_344_Well_36_20170302-1712	0
346	36:Run_345_Well_36_20170302-1754	0
347	36:Run_346_Well_36_20170302-1836	0
348	36:Run_347_Well_36_20170302-1919	0
349	36:Run_348_Well_36_20170302-2001	0
350	36:Run_349_Well_36_20170302-2043	0
351	36:Run_350_Well_36_20170302-2125	0
352	36:Run_351_Well_36_20170302-2208	0
353	36:Run_352_Well_36_20170302-2250	81.587
354	36:Run_353_Well_36_20170302-2332	84.564
355	36:Run_354_Well_36_20170303-0015	87.669
356	36:Run_355_Well_36_20170303-0057	0
357	36:Run_356_Well_36_20170303-0140	88.01
358	36:Run_357_Well_36_20170303-0222	0
359	36:Run_358_Well_36_20170303-0305	0
360	36:Run_359_Well_36_20170303-0347	0
361	36:Run_360_Well_36_20170303-0429	0
362	36:Run_361_Well_36_20170303-0512	0
363	36:Run_362_Well_36_20170303-0554	84.042
364	36:Run_363_Well_36_20170303-0637	81.043
365	36:Run_364_Well_36_20170303-0719	86.833
366	36:Run_365_Well_36_20170303-0801	0
367	36:Run_366_Well_36_20170303-0844	0
368	36:Run_367_Well_36_20170303-0926	96.245
369	36:Run_368_Well_36_20170303-1008	94.085
370	36:Run_369_Well_36_20170303-1051	0
371	36:Run_370_Well_36_20170303-1133	0
372	36:Run_371_Well_36_20170303-1216	0
373	36:Run_372_Well_36_20170303-1258	0
374	36:Run_373_Well_36_20170303-1340	0
375	36:Run_374_Well_36_20170303-1423	0
376	36:Run_375_Well_36_20170303-1505	90.732
377	36:Run_376_Well_36_20170303-1547	0
378	36:Run_377_Well_36_20170303-1630	0
379	36:Run_378_Well_36_20170303-1712	0
380	36:Run_379_Well_36_20170303-1755	0
381	36:Run_380_Well_36_20170303-1837	0
382	36:Run_381_Well_36_20170303-1919	0
383	36:Run_382_Well_36_20170303-2002	0
384	36:Run_383_Well_36_20170303-2044	0
385	36:Run_384_Well_36_20170303-2127	0
386	36:Run_385_Well_36_20170303-2209	0
387	36:Run_386_Well_36_20170303-2251	0
388	36:Run_387_Well_36_20170303-2334	100.889
389	36:Run_388_Well_36_20170304-0016	0
390	36:Run_389_Well_36_20170304-0058	0
391	36:Run_390_Well_36_20170304-0141	0
392	36:Run_391_Well_36_20170304-0223	0
393	36:Run_392_Well_36_20170304-0306	0
394	36:Run_393_Well_36_20170304-0348	0
395	36:Run_394_Well_36_20170304-0430	0
396	36:Run_395_Well_36_20170304-0513	0
397	36:Run_396_Well_36_20170304-0555	0
398	36:Run_397_Well_36_20170304-0638	0
399	36:Run_398_Well_36_20170304-0720	0
400	36:Run_399_Well_36_20170304-0803	0
401	36:Run_400_Well_36_20170304-0845	0
402	36:Run_401_Well_36_20170304-0927	0
403	36:Run_402_Well_36_20170304-1010	0
404	36:Run_403_Well_36_20170304-1052	0
405	36:Run_404_Well_36_20170304-1135	0
406	36:Run_405_Well_36_20170304-1217	0
407	36:Run_406_Well_36_20170304-1259	0
408	36:Run_407_Well_36_20170304-1342	0
409	36:Run_408_Well_36_20170304-1424	0
410	36:Run_409_Well_36_20170304-1507	0
411	36:Run_410_Well_36_20170304-1549	0
412	36:Run_411_Well_36_20170304-1631	0
413	36:Run_412_Well_36_20170304-1714	0
414	36:Run_413_Well_36_20170304-1756	0
415	36:Run_414_Well_36_20170304-1838	0
416	36:Run_415_Well_36_20170304-1921	0
417	36:Run_416_Well_36_20170304-2003	0
418	36:Run_417_Well_36_20170304-2046	0
419	36:Run_418_Well_36_20170304-2128	0
420	36:Run_419_Well_36_20170304-2210	0
421	36:Run_420_Well_36_20170304-2253	0
422	36:Run_421_Well_36_20170304-2335	0
423	36:Run_422_Well_36_20170305-0017	0
424	36:Run_423_Well_36_20170305-0100	0
425	36:Run_424_Well_36_20170305-0142	0
426	36:Run_425_Well_36_20170305-0225	97.417
427	36:Run_426_Well_36_20170305-0307	0
428	36:Run_427_Well_36_20170305-0349	87.904
429	36:Run_428_Well_36_20170305-0432	0
430	36:Run_429_Well_36_20170305-0514	0
431	36:Run_430_Well_36_20170305-0557	0
432	36:Run_431_Well_36_20170305-0639	103.282
433	36:Run_432_Well_36_20170305-0721	0
434	36:Run_433_Well_36_20170305-0804	0
435	36:Run_434_Well_36_20170305-0846	0
436	36:Run_435_Well_36_20170305-0928	0
437	36:Run_436_Well_36_20170305-1011	96.012
438	36:Run_437_Well_36_20170305-1053	0
439	36:Run_438_Well_36_20170305-1136	0
440	36:Run_439_Well_36_20170305-1218	0
441	36:Run_440_Well_36_20170305-1301	0
442	36:Run_441_Well_36_20170305-1343	0
443	36:Run_442_Well_36_20170305-1425	0
444	36:Run_443_Well_36_20170305-1508	0
445	36:Run_444_Well_36_20170305-1550	0
446	36:Run_445_Well_36_20170305-1632	0
447	36:Run_446_Well_36_20170305-1715	0
448	36:Run_447_Well_36_20170305-1757	0
449	36:Run_448_Well_36_20170305-1840	0
450	36:Run_449_Well_36_20170305-1922	0
451	36:Run_450_Well_36_20170305-2004	0
452	36:Run_451_Well_36_20170305-2047	0
453	36:Run_452_Well_36_20170305-2129	0
454	36:Run_453_Well_36_20170305-2212	0
455	36:Run_454_Well_36_20170305-2254	0
