# Supplementary material for: An affordable and automated imaging approach to acquire highly resolved individual data—an example of copepod growth in response to multiple stressors
Source: PeerJ. 2019 Apr 19;7:e6776. doi: 10.7717/peerj.6776 (PMC6476288; doi:10.7717/peerj.6776)
Supplement: Supplemental Information 1 — This zip file contains individual data files as they were acquired by the automatized platform, with each file representing measurements from one individual well plate. It also contains a table which links each file to information about the experimental treatments to which each individual was subjected. [file peerj-07-6776-s001.zip › Supplemental Data S2/Well_26_dat.csv]

Picnr	Label	Length
1	26:Run_1_Well_26_20170220-1449	0
2	26:Run_2_Well_26_20170220-1531	0
3	26:Run_3_Well_26_20170220-1614	0
4	26:Run_4_Well_26_20170220-1656	0
5	26:Run_5_Well_26_20170220-1738	0
6	26:Run_6_Well_26_20170220-1821	0
7	26:Run_7_Well_26_20170220-1903	0
8	26:Run_8_Well_26_20170220-1946	12.074
9	26:Run_9_Well_26_20170220-2028	0
10	26:Run_10_Well_26_20170220-2110	8.199
11	26:Run_11_Well_26_20170220-2153	8.602
12	26:Run_12_Well_26_20170220-2235	0
13	26:Run_13_Well_26_20170220-2318	11.543
14	26:Run_11_Well_26_20170220-2153	0
15	26:Run_10_Well_26_20170220-2110	0
16	26:Run_14_Well_26_20170221-0000	0
17	26:Run_15_Well_26_20170221-0042	13.01
18	26:Run_16_Well_26_20170221-0125	0
19	26:Run_17_Well_26_20170221-0207	0
20	26:Run_18_Well_26_20170221-0250	12.207
21	26:Run_19_Well_26_20170221-0332	0
22	26:Run_20_Well_26_20170221-0414	12.083
23	26:Run_21_Well_26_20170221-0457	13.601
24	26:Run_22_Well_26_20170221-0539	12.748
25	26:Run_23_Well_26_20170221-0622	0
26	26:Run_24_Well_26_20170221-0704	11.597
27	26:Run_25_Well_26_20170221-0746	0
28	26:Run_26_Well_26_20170221-0829	0
29	26:Run_27_Well_26_20170221-0911	11.511
30	26:Run_28_Well_26_20170221-0954	12.021
31	26:Run_29_Well_26_20170221-1036	10.512
32	26:Run_30_Well_26_20170221-1118	0
33	26:Run_31_Well_26_20170221-1201	0
34	26:Run_32_Well_26_20170221-1243	10.853
35	26:Run_33_Well_26_20170221-1325	14.61
36	26:Run_34_Well_26_20170221-1408	14.682
37	26:Run_35_Well_26_20170221-1450	16.008
38	26:Run_36_Well_26_20170221-1532	15.652
39	26:Run_37_Well_26_20170221-1615	14.472
40	26:Run_38_Well_26_20170221-1657	0
41	26:Run_39_Well_26_20170221-1739	0
42	26:Run_40_Well_26_20170221-1822	0
43	26:Run_41_Well_26_20170221-1904	14.151
44	26:Run_42_Well_26_20170221-1947	14.983
45	26:Run_43_Well_26_20170221-2029	16.643
46	26:Run_44_Well_26_20170221-2112	17
47	26:Run_45_Well_26_20170221-2154	17.241
48	26:Run_46_Well_26_20170221-2236	13.416
49	26:Run_47_Well_26_20170221-2319	15.443
50	26:Run_48_Well_26_20170222-0001	0
51	26:Run_49_Well_26_20170222-0044	15.443
52	26:Run_50_Well_26_20170222-0126	15.264
53	26:Run_51_Well_26_20170222-0208	0
54	26:Run_52_Well_26_20170222-0251	13.647
55	26:Run_53_Well_26_20170222-0333	15.042
56	26:Run_54_Well_26_20170222-0416	14.213
57	26:Run_55_Well_26_20170222-0458	15.033
58	26:Run_56_Well_26_20170222-0540	14.318
59	26:Run_57_Well_26_20170222-0623	15.692
60	26:Run_58_Well_26_20170222-0705	16.14
61	26:Run_59_Well_26_20170222-0747	14.16
62	26:Run_60_Well_26_20170222-0830	14.422
63	26:Run_61_Well_26_20170222-0912	14.866
64	26:Run_62_Well_26_20170222-0955	17.117
65	26:Run_63_Well_26_20170222-1037	0
66	26:Run_64_Well_26_20170222-1119	0
67	26:Run_64_Well_26_20170222-1119	0
68	26:Run_65_Well_26_20170222-1202	0
69	26:Run_66_Well_26_20170222-1244	0
70	26:Run_67_Well_26_20170222-1327	0
71	26:Run_68_Well_26_20170222-1409	0
72	26:Run_69_Well_26_20170222-1451	0
73	26:Run_70_Well_26_20170222-1534	0
74	26:Run_71_Well_26_20170222-1616	0
75	26:Run_72_Well_26_20170222-1659	0
76	26:Run_73_Well_26_20170222-1741	0
77	26:Run_74_Well_26_20170222-1823	17.219
78	26:Run_75_Well_26_20170222-1906	18.028
79	26:Run_76_Well_26_20170222-1948	16.688
80	26:Run_77_Well_26_20170222-2030	18.742
81	26:Run_78_Well_26_20170222-2113	16.101
82	26:Run_79_Well_26_20170222-2155	17.007
83	26:Run_80_Well_26_20170222-2237	17.72
84	26:Run_81_Well_26_20170222-2320	19.474
85	26:Run_82_Well_26_20170223-0002	15.7
86	26:Run_83_Well_26_20170223-0045	0
87	26:Run_84_Well_26_20170223-0127	18.028
88	26:Run_85_Well_26_20170223-0209	17.755
89	26:Run_86_Well_26_20170223-0252	18.822
90	26:Run_87_Well_26_20170223-0334	19.105
91	26:Run_88_Well_26_20170223-0417	18.337
92	26:Run_89_Well_26_20170223-0459	18.439
93	26:Run_90_Well_26_20170223-0541	17.734
94	26:Run_91_Well_26_20170223-0624	21
95	26:Run_92_Well_26_20170223-0706	0
96	26:Run_93_Well_26_20170223-0748	21.932
97	26:Run_94_Well_26_20170223-0831	21.148
98	26:Run_95_Well_26_20170223-0913	22.771
99	26:Run_96_Well_26_20170223-0956	0
100	26:Run_97_Well_26_20170223-1038	21.715
101	26:Run_98_Well_26_20170223-1120	0
102	26:Run_99_Well_26_20170223-1203	20.718
103	26:Run_100_Well_26_20170223-1245	23.027
104	26:Run_101_Well_26_20170223-1328	19.78
105	26:Run_102_Well_26_20170223-1410	19.449
106	26:Run_103_Well_26_20170223-1452	0
107	26:Run_104_Well_26_20170223-1535	0
108	26:Run_105_Well_26_20170223-1617	21.419
109	26:Run_106_Well_26_20170223-1700	21.234
110	26:Run_107_Well_26_20170223-1742	0
111	26:Run_108_Well_26_20170223-1825	0
112	26:Run_109_Well_26_20170223-1907	23.627
113	26:Run_110_Well_26_20170223-1949	0
114	26:Run_111_Well_26_20170223-2032	0
115	26:Run_112_Well_26_20170223-2114	24.801
116	26:Run_113_Well_26_20170223-2157	26.373
117	26:Run_114_Well_26_20170223-2239	22.389
118	26:Run_115_Well_26_20170223-2321	23.823
119	26:Run_116_Well_26_20170224-0004	24.083
120	26:Run_117_Well_26_20170224-0046	23.674
121	26:Run_118_Well_26_20170224-0129	21.975
122	26:Run_119_Well_26_20170224-0211	24.669
123	26:Run_120_Well_26_20170224-0253	22.771
124	26:Run_121_Well_26_20170224-0336	25.744
125	26:Run_122_Well_26_20170224-0418	27.372
126	26:Run_123_Well_26_20170224-0501	0
127	26:Run_124_Well_26_20170224-0543	0
128	26:Run_125_Well_26_20170224-0625	0
129	26:Run_126_Well_26_20170224-0708	25.966
130	26:Run_127_Well_26_20170224-0750	25.517
131	26:Run_128_Well_26_20170224-0833	27.341
132	26:Run_129_Well_26_20170224-0915	27.681
133	26:Run_130_Well_26_20170224-0957	29.069
134	26:Run_131_Well_26_20170224-1040	26.277
135	26:Run_132_Well_26_20170224-1122	29.517
136	26:Run_133_Well_26_20170224-1204	0
137	26:Run_134_Well_26_20170224-1247	0
138	26:Run_135_Well_26_20170224-1329	0
139	26:Run_136_Well_26_20170224-1412	0
140	26:Run_137_Well_26_20170224-1454	29.296
141	26:Run_138_Well_26_20170224-1536	25.928
142	26:Run_139_Well_26_20170224-1619	25.318
143	26:Run_140_Well_26_20170224-1701	27.102
144	26:Run_141_Well_26_20170224-1744	0
145	26:Run_142_Well_26_20170224-1826	26.907
146	26:Run_143_Well_26_20170224-1908	24.683
147	26:Run_144_Well_26_20170224-1951	25.5
148	26:Run_145_Well_26_20170224-2033	25.52
149	26:Run_146_Well_26_20170224-2116	26.632
150	26:Run_147_Well_26_20170224-2158	26.387
151	26:Run_148_Well_26_20170224-2240	27.459
152	26:Run_149_Well_26_20170224-2323	24.052
153	26:Run_150_Well_26_20170225-0005	25.239
154	26:Run_151_Well_26_20170225-0048	27.609
155	26:Run_152_Well_26_20170225-0130	0
156	26:Run_153_Well_26_20170225-0212	0
157	26:Run_154_Well_26_20170225-0255	0
158	26:Run_155_Well_26_20170225-0337	0
159	26:Run_156_Well_26_20170225-0420	0
160	26:Run_157_Well_26_20170225-0502	0
161	26:Run_158_Well_26_20170225-0544	0
162	26:Run_159_Well_26_20170225-0627	0
163	26:Run_160_Well_26_20170225-0709	0
164	26:Run_161_Well_26_20170225-0751	0
165	26:Run_162_Well_26_20170225-0834	0
166	26:Run_163_Well_26_20170225-0916	0
167	26:Run_164_Well_26_20170225-0959	0
168	26:Run_165_Well_26_20170225-1041	0
169	26:Run_166_Well_26_20170225-1123	0
170	26:Run_167_Well_26_20170225-1206	0
171	26:Run_168_Well_26_20170225-1248	0
172	26:Run_169_Well_26_20170225-1331	0
173	26:Run_170_Well_26_20170225-1413	0
174	26:Run_171_Well_26_20170225-1456	0
175	26:Run_172_Well_26_20170225-1538	0
176	26:Run_173_Well_26_20170225-1620	0
177	26:Run_174_Well_26_20170225-1703	0
178	26:Run_175_Well_26_20170225-1745	0
179	26:Run_176_Well_26_20170225-1827	0
180	26:Run_177_Well_26_20170225-1910	26.173
181	26:Run_178_Well_26_20170225-1952	23.854
182	26:Run_179_Well_26_20170225-2034	23.585
183	26:Run_180_Well_26_20170225-2117	23.754
184	26:Run_181_Well_26_20170225-2159	0
185	26:Run_182_Well_26_20170225-2242	0
186	26:Run_183_Well_26_20170225-2324	26.669
187	26:Run_184_Well_26_20170226-0007	38.243
188	26:Run_185_Well_26_20170226-0049	38.873
189	26:Run_186_Well_26_20170226-0132	0
190	26:Run_187_Well_26_20170226-0214	0
191	26:Run_188_Well_26_20170226-0256	0
192	26:Run_189_Well_26_20170226-0339	0
193	26:Run_190_Well_26_20170226-0421	0
194	26:Run_191_Well_26_20170226-0504	42.362
195	26:Run_192_Well_26_20170226-0546	0
196	26:Run_193_Well_26_20170226-0628	36.715
197	26:Run_194_Well_26_20170226-0711	0
198	26:Run_195_Well_26_20170226-0753	38.849
199	26:Run_196_Well_26_20170226-0835	0
200	26:Run_197_Well_26_20170226-0918	0
201	26:Run_198_Well_26_20170226-1000	41.869
202	26:Run_200_Well_26_20170226-1125	0
203	26:Run_199_Well_26_20170226-1042	0
204	26:Run_201_Well_26_20170226-1207	36.678
205	26:Run_202_Well_26_20170226-1250	39.373
206	26:Run_203_Well_26_20170226-1332	0
207	26:Run_204_Well_26_20170226-1415	0
208	26:Run_205_Well_26_20170226-1457	0
209	26:Run_206_Well_26_20170226-1539	0
210	26:Run_207_Well_26_20170226-1622	0
211	26:Run_208_Well_26_20170226-1704	40.577
212	26:Run_209_Well_26_20170226-1747	0
213	26:Run_210_Well_26_20170226-1829	0
214	26:Run_211_Well_26_20170226-1912	0
215	26:Run_212_Well_26_20170226-1954	39.744
216	26:Run_213_Well_26_20170226-2036	42.11
217	26:Run_214_Well_26_20170226-2119	0
218	26:Run_215_Well_26_20170226-2201	42.921
219	26:Run_216_Well_26_20170226-2243	0
220	26:Run_217_Well_26_20170226-2326	40.528
221	26:Run_218_Well_26_20170227-0008	44.102
222	26:Run_219_Well_26_20170227-0051	48.088
223	26:Run_220_Well_26_20170227-0133	44.421
224	26:Run_221_Well_26_20170227-0215	41.846
225	26:Run_222_Well_26_20170227-0258	44.066
226	26:Run_223_Well_26_20170227-0340	42.942
227	26:Run_224_Well_26_20170227-0422	0
228	26:Run_225_Well_26_20170227-0505	47.503
229	26:Run_226_Well_26_20170227-0547	0
230	26:Run_227_Well_26_20170227-0630	47.186
231	26:Run_228_Well_26_20170227-0712	0
232	26:Run_229_Well_26_20170227-0755	45.069
233	26:Run_230_Well_26_20170227-0837	0
234	26:Run_231_Well_26_20170227-0919	0
235	26:Run_232_Well_26_20170227-1002	0
236	26:Run_233_Well_26_20170227-1044	0
237	26:Run_234_Well_26_20170227-1127	0
238	26:Run_235_Well_26_20170227-1209	45.305
239	26:Run_236_Well_26_20170227-1251	0
240	26:Run_237_Well_26_20170227-1334	48.021
241	26:Run_238_Well_26_20170227-1416	47.802
242	26:Run_239_Well_26_20170227-1458	0
243	26:Run_240_Well_26_20170227-1541	0
244	26:Run_241_Well_26_20170227-1623	46.992
245	26:Run_242_Well_26_20170227-1706	0
246	26:Run_243_Well_26_20170227-1748	46.65
247	26:Run_244_Well_26_20170227-1830	51.347
248	26:Run_245_Well_26_20170227-1913	0
249	26:Run_246_Well_26_20170227-1955	0
250	26:Run_247_Well_26_20170227-2037	0
251	26:Run_248_Well_26_20170227-2120	0
252	26:Run_249_Well_26_20170227-2202	51.208
253	26:Run_250_Well_26_20170227-2245	52.194
254	26:Run_251_Well_26_20170227-2327	51.054
255	26:Run_252_Well_26_20170228-0009	0
256	26:Run_253_Well_26_20170228-0052	53.115
257	26:Run_254_Well_26_20170228-0134	0
258	26:Run_255_Well_26_20170228-0217	0
259	26:Run_256_Well_26_20170228-0259	0
260	26:Run_257_Well_26_20170228-0342	53.996
261	26:Run_258_Well_26_20170228-0424	56.725
262	26:Run_259_Well_26_20170228-0506	0
263	26:Run_260_Well_26_20170228-0549	0
264	26:Run_261_Well_26_20170228-0631	0
265	26:Run_262_Well_26_20170228-0714	54.561
266	26:Run_263_Well_26_20170228-0756	54.489
267	26:Run_264_Well_26_20170228-0839	53.437
268	26:Run_265_Well_26_20170228-0921	0
269	26:Run_266_Well_26_20170228-1003	57.395
270	26:Run_267_Well_26_20170228-1046	0
271	26:Run_268_Well_26_20170228-1128	0
272	26:Run_269_Well_26_20170228-1210	53.271
273	26:Run_270_Well_26_20170228-1253	0
274	26:Run_271_Well_26_20170228-1335	0
275	26:Run_272_Well_26_20170228-1417	0
276	26:Run_273_Well_26_20170228-1500	57.646
277	26:Run_274_Well_26_20170228-1542	59.367
278	26:Run_275_Well_26_20170228-1624	0
279	26:Run_276_Well_26_20170228-1707	57.812
280	26:Run_277_Well_26_20170228-1749	0
281	26:Run_278_Well_26_20170228-1832	59.519
282	26:Run_279_Well_26_20170228-1914	0
283	26:Run_280_Well_26_20170228-1956	0
284	26:Run_281_Well_26_20170228-2039	0
285	26:Run_282_Well_26_20170228-2121	0
286	26:Run_283_Well_26_20170228-2203	0
287	26:Run_284_Well_26_20170228-2246	0
288	26:Run_285_Well_26_20170228-2328	0
289	26:Run_286_Well_26_20170301-0011	0
290	26:Run_287_Well_26_20170301-0053	0
291	26:Run_288_Well_26_20170301-0136	0
292	26:Run_289_Well_26_20170301-0218	0
293	26:Run_290_Well_26_20170301-0300	0
294	26:Run_291_Well_26_20170301-0343	68.237
295	26:Run_292_Well_26_20170301-0425	0
296	26:Run_293_Well_26_20170301-0507	60.667
297	26:Run_294_Well_26_20170301-0550	64.709
298	26:Run_295_Well_26_20170301-0632	0
299	26:Run_296_Well_26_20170301-0715	66.75
300	26:Run_297_Well_26_20170301-0757	62.014
301	26:Run_298_Well_26_20170301-0839	0
302	26:Run_299_Well_26_20170301-0922	0
303	26:Run_300_Well_26_20170301-1004	0
304	26:Run_301_Well_26_20170301-1046	0
305	26:Run_302_Well_26_20170301-1129	68.121
306	26:Run_303_Well_26_20170301-1211	0
307	26:Run_304_Well_26_20170301-1254	0
308	26:Run_305_Well_26_20170301-1336	0
309	26:Run_306_Well_26_20170301-1418	66.823
310	26:Run_307_Well_26_20170301-1501	68.56
311	26:Run_308_Well_26_20170301-1543	64.17
312	26:Run_309_Well_26_20170301-1626	0
313	26:Run_310_Well_26_20170301-1708	66.013
314	26:Run_311_Well_26_20170301-1750	0
315	26:Run_312_Well_26_20170301-1833	0
316	26:Run_313_Well_26_20170301-1915	0
317	26:Run_314_Well_26_20170301-1958	0
318	26:Run_315_Well_26_20170301-2040	77.936
319	26:Run_316_Well_26_20170301-2122	75.733
320	26:Run_317_Well_26_20170301-2205	0
321	26:Run_318_Well_26_20170301-2247	0
322	26:Run_319_Well_26_20170301-2330	76.158
323	26:Run_320_Well_26_20170302-0012	78.159
324	26:Run_321_Well_26_20170302-0054	0
325	26:Run_322_Well_26_20170302-0137	0
326	26:Run_323_Well_26_20170302-0219	76.5
327	26:Run_324_Well_26_20170302-0301	80.062
328	26:Run_325_Well_26_20170302-0344	78.595
329	26:Run_326_Well_26_20170302-0426	0
330	26:Run_327_Well_26_20170302-0508	0
331	26:Run_328_Well_26_20170302-0551	78.64
332	26:Run_329_Well_26_20170302-0633	0
333	26:Run_330_Well_26_20170302-0716	0
334	26:Run_331_Well_26_20170302-0758	80.432
335	26:Run_332_Well_26_20170302-0840	0
336	26:Run_333_Well_26_20170302-0923	86.052
337	26:Run_334_Well_26_20170302-1005	82.585
338	26:Run_335_Well_26_20170302-1048	0
339	26:Run_336_Well_26_20170302-1130	79.512
340	26:Run_337_Well_26_20170302-1212	76.217
341	26:Run_338_Well_26_20170302-1255	83.344
342	26:Run_339_Well_26_20170302-1337	0
343	26:Run_340_Well_26_20170302-1420	83.266
344	26:Run_341_Well_26_20170302-1502	0
345	26:Run_342_Well_26_20170302-1544	0
346	26:Run_343_Well_26_20170302-1627	79.761
347	26:Run_344_Well_26_20170302-1709	0
348	26:Run_345_Well_26_20170302-1752	83.355
349	26:Run_346_Well_26_20170302-1834	79.612
350	26:Run_347_Well_26_20170302-1916	0
351	26:Run_348_Well_26_20170302-1959	0
352	26:Run_349_Well_26_20170302-2041	0
353	26:Run_350_Well_26_20170302-2123	91.81
354	26:Run_351_Well_26_20170302-2205	84.43
355	26:Run_352_Well_26_20170302-2248	87.323
356	26:Run_353_Well_26_20170302-2330	83.314
357	26:Run_354_Well_26_20170303-0013	82.397
358	26:Run_355_Well_26_20170303-0055	0
359	26:Run_356_Well_26_20170303-0137	83.6
360	26:Run_357_Well_26_20170303-0220	84.614
361	26:Run_358_Well_26_20170303-0302	85.208
362	26:Run_359_Well_26_20170303-0345	86.731
363	26:Run_360_Well_26_20170303-0427	0
364	26:Run_361_Well_26_20170303-0509	86.974
365	26:Run_362_Well_26_20170303-0552	0
366	26:Run_363_Well_26_20170303-0634	85.932
367	26:Run_364_Well_26_20170303-0717	88.489
368	26:Run_365_Well_26_20170303-0759	85.544
369	26:Run_366_Well_26_20170303-0841	84.066
370	26:Run_367_Well_26_20170303-0924	92.473
371	26:Run_368_Well_26_20170303-1006	92.473
372	26:Run_369_Well_26_20170303-1049	95.796
373	26:Run_370_Well_26_20170303-1131	81.655
374	26:Run_371_Well_26_20170303-1213	0
375	26:Run_372_Well_26_20170303-1256	92.1
376	26:Run_373_Well_26_20170303-1338	0
377	26:Run_374_Well_26_20170303-1421	86.001
378	26:Run_375_Well_26_20170303-1503	95.741
379	26:Run_376_Well_26_20170303-1545	90.704
380	26:Run_377_Well_26_20170303-1628	0
381	26:Run_378_Well_26_20170303-1710	0
382	26:Run_379_Well_26_20170303-1752	85.131
383	26:Run_380_Well_26_20170303-1835	96.996
384	26:Run_381_Well_26_20170303-1917	0
385	26:Run_382_Well_26_20170303-1959	0
386	26:Run_383_Well_26_20170303-2042	0
387	26:Run_384_Well_26_20170303-2124	0
388	26:Run_385_Well_26_20170303-2207	96.563
389	26:Run_386_Well_26_20170303-2249	0
390	26:Run_387_Well_26_20170303-2332	92.522
391	26:Run_388_Well_26_20170304-0014	101.531
392	26:Run_389_Well_26_20170304-0056	92.846
393	26:Run_390_Well_26_20170304-0139	0
394	26:Run_391_Well_26_20170304-0221	0
395	26:Run_392_Well_26_20170304-0303	0
396	26:Run_393_Well_26_20170304-0346	0
397	26:Run_394_Well_26_20170304-0428	0
398	26:Run_395_Well_26_20170304-0511	0
399	26:Run_396_Well_26_20170304-0553	0
400	26:Run_397_Well_26_20170304-0635	0
401	26:Run_398_Well_26_20170304-0718	0
402	26:Run_399_Well_26_20170304-0800	95.824
403	26:Run_400_Well_26_20170304-0843	0
404	26:Run_401_Well_26_20170304-0925	0
405	26:Run_402_Well_26_20170304-1007	0
406	26:Run_403_Well_26_20170304-1050	0
407	26:Run_404_Well_26_20170304-1132	0
408	26:Run_405_Well_26_20170304-1215	0
409	26:Run_406_Well_26_20170304-1257	0
410	26:Run_407_Well_26_20170304-1339	0
411	26:Run_408_Well_26_20170304-1422	0
412	26:Run_409_Well_26_20170304-1504	0
413	26:Run_410_Well_26_20170304-1547	0
414	26:Run_411_Well_26_20170304-1629	0
415	26:Run_412_Well_26_20170304-1711	0
416	26:Run_413_Well_26_20170304-1754	0
417	26:Run_414_Well_26_20170304-1836	95.708
418	26:Run_415_Well_26_20170304-1919	0
419	26:Run_416_Well_26_20170304-2001	0
420	26:Run_417_Well_26_20170304-2043	0
421	26:Run_418_Well_26_20170304-2126	0
422	26:Run_419_Well_26_20170304-2208	0
423	26:Run_420_Well_26_20170304-2250	0
424	26:Run_421_Well_26_20170304-2333	95.901
425	26:Run_422_Well_26_20170305-0015	0
426	26:Run_423_Well_26_20170305-0058	0
427	26:Run_424_Well_26_20170305-0140	104.145
428	26:Run_425_Well_26_20170305-0222	0
429	26:Run_426_Well_26_20170305-0305	0
430	26:Run_427_Well_26_20170305-0347	0
431	26:Run_428_Well_26_20170305-0430	0
432	26:Run_429_Well_26_20170305-0512	0
433	26:Run_430_Well_26_20170305-0554	0
434	26:Run_431_Well_26_20170305-0637	0
435	26:Run_432_Well_26_20170305-0719	0
436	26:Run_433_Well_26_20170305-0801	0
437	26:Run_434_Well_26_20170305-0844	0
438	26:Run_435_Well_26_20170305-0926	0
439	26:Run_436_Well_26_20170305-1009	0
440	26:Run_437_Well_26_20170305-1051	0
441	26:Run_438_Well_26_20170305-1133	0
442	26:Run_439_Well_26_20170305-1216	0
443	26:Run_440_Well_26_20170305-1258	0
444	26:Run_441_Well_26_20170305-1341	0
445	26:Run_442_Well_26_20170305-1423	0
446	26:Run_443_Well_26_20170305-1505	0
447	26:Run_444_Well_26_20170305-1548	0
448	26:Run_445_Well_26_20170305-1630	0
449	26:Run_446_Well_26_20170305-1712	0
450	26:Run_447_Well_26_20170305-1755	0
451	26:Run_448_Well_26_20170305-1837	0
452	26:Run_449_Well_26_20170305-1920	0
453	26:Run_450_Well_26_20170305-2002	0
454	26:Run_451_Well_26_20170305-2045	0
455	26:Run_452_Well_26_20170305-2127	0
456	26:Run_453_Well_26_20170305-2209	0
457	26:Run_454_Well_26_20170305-2252	0
