# Supplementary material for: An affordable and automated imaging approach to acquire highly resolved individual data—an example of copepod growth in response to multiple stressors
Source: PeerJ. 2019 Apr 19;7:e6776. doi: 10.7717/peerj.6776 (PMC6476288; doi:10.7717/peerj.6776)
Supplement: Supplemental Information 1 — This zip file contains individual data files as they were acquired by the automatized platform, with each file representing measurements from one individual well plate. It also contains a table which links each file to information about the experimental treatments to which each individual was subjected. [file peerj-07-6776-s001.zip › Supplemental Data S2/Well_44_dat.csv]

Picnr	Label	Length
1	44:Run_1_Well_44_20170220-1453	NA
2	44:Run_2_Well_44_20170220-1535	NA
3	44:Run_3_Well_44_20170220-1618	NA
4	44:Run_4_Well_44_20170220-1700	NA
5	44:Run_5_Well_44_20170220-1742	NA
6	44:Run_6_Well_44_20170220-1825	NA
7	44:Run_7_Well_44_20170220-1907	NA
8	44:Run_8_Well_44_20170220-1950	NA
9	44:Run_9_Well_44_20170220-2032	NA
10	44:Run_10_Well_44_20170220-2114	NA
11	44:Run_11_Well_44_20170220-2157	NA
12	44:Run_12_Well_44_20170220-2239	NA
13	44:Run_13_Well_44_20170220-2322	NA
14	44:Run_14_Well_44_20170221-0004	NA
15	44:Run_15_Well_44_20170221-0047	NA
16	44:Run_16_Well_44_20170221-0129	NA
17	44:Run_17_Well_44_20170221-0211	NA
18	44:Run_18_Well_44_20170221-0254	NA
19	44:Run_19_Well_44_20170221-0336	NA
20	44:Run_20_Well_44_20170221-0419	NA
21	44:Run_21_Well_44_20170221-0501	NA
22	44:Run_22_Well_44_20170221-0543	NA
23	44:Run_23_Well_44_20170221-0626	NA
24	44:Run_24_Well_44_20170221-0708	NA
25	44:Run_25_Well_44_20170221-0750	NA
26	44:Run_26_Well_44_20170221-0833	NA
27	44:Run_27_Well_44_20170221-0915	NA
28	44:Run_28_Well_44_20170221-0958	NA
29	44:Run_29_Well_44_20170221-1040	NA
30	44:Run_30_Well_44_20170221-1122	NA
31	44:Run_31_Well_44_20170221-1205	NA
32	44:Run_32_Well_44_20170221-1247	NA
33	44:Run_33_Well_44_20170221-1329	NA
34	44:Run_34_Well_44_20170221-1412	NA
35	44:Run_35_Well_44_20170221-1454	NA
36	44:Run_36_Well_44_20170221-1537	NA
37	44:Run_37_Well_44_20170221-1619	NA
38	44:Run_38_Well_44_20170221-1701	NA
39	44:Run_39_Well_44_20170221-1744	NA
40	44:Run_40_Well_44_20170221-1826	NA
41	44:Run_41_Well_44_20170221-1909	NA
42	44:Run_42_Well_44_20170221-1951	NA
43	44:Run_43_Well_44_20170221-2033	NA
44	44:Run_44_Well_44_20170221-2116	NA
45	44:Run_45_Well_44_20170221-2158	NA
46	44:Run_46_Well_44_20170221-2241	NA
47	44:Run_47_Well_44_20170221-2323	NA
48	44:Run_48_Well_44_20170222-0005	NA
49	44:Run_49_Well_44_20170222-0048	NA
50	44:Run_50_Well_44_20170222-0130	NA
51	44:Run_51_Well_44_20170222-0212	NA
52	44:Run_52_Well_44_20170222-0255	NA
53	44:Run_53_Well_44_20170222-0337	NA
54	44:Run_54_Well_44_20170222-0420	NA
55	44:Run_55_Well_44_20170222-0502	NA
56	44:Run_56_Well_44_20170222-0544	NA
57	44:Run_57_Well_44_20170222-0627	NA
58	44:Run_58_Well_44_20170222-0709	NA
59	44:Run_59_Well_44_20170222-0752	NA
60	44:Run_60_Well_44_20170222-0834	NA
61	44:Run_61_Well_44_20170222-0916	NA
62	44:Run_62_Well_44_20170222-0959	NA
63	44:Run_63_Well_44_20170222-1041	NA
64	44:Run_64_Well_44_20170222-1124	NA
65	44:Run_65_Well_44_20170222-1206	NA
66	44:Run_66_Well_44_20170222-1248	NA
67	44:Run_67_Well_44_20170222-1331	NA
68	44:Run_68_Well_44_20170222-1413	NA
69	44:Run_69_Well_44_20170222-1456	NA
70	44:Run_70_Well_44_20170222-1538	NA
71	44:Run_71_Well_44_20170222-1620	NA
72	44:Run_72_Well_44_20170222-1703	NA
73	44:Run_73_Well_44_20170222-1745	NA
74	44:Run_74_Well_44_20170222-1827	NA
75	44:Run_75_Well_44_20170222-1910	NA
76	44:Run_76_Well_44_20170222-1952	NA
77	44:Run_77_Well_44_20170222-2034	NA
78	44:Run_78_Well_44_20170222-2117	NA
79	44:Run_79_Well_44_20170222-2159	NA
80	44:Run_80_Well_44_20170222-2242	NA
81	44:Run_81_Well_44_20170222-2324	NA
82	44:Run_82_Well_44_20170223-0006	NA
83	44:Run_83_Well_44_20170223-0049	NA
84	44:Run_84_Well_44_20170223-0131	NA
85	44:Run_85_Well_44_20170223-0214	NA
86	44:Run_86_Well_44_20170223-0256	NA
87	44:Run_87_Well_44_20170223-0338	NA
88	44:Run_88_Well_44_20170223-0421	NA
89	44:Run_89_Well_44_20170223-0503	NA
90	44:Run_90_Well_44_20170223-0546	NA
91	44:Run_91_Well_44_20170223-0628	NA
92	44:Run_92_Well_44_20170223-0710	NA
93	44:Run_93_Well_44_20170223-0753	NA
94	44:Run_94_Well_44_20170223-0835	NA
95	44:Run_95_Well_44_20170223-0917	NA
96	44:Run_96_Well_44_20170223-1000	NA
97	44:Run_97_Well_44_20170223-1042	NA
98	44:Run_98_Well_44_20170223-1125	NA
99	44:Run_99_Well_44_20170223-1207	NA
100	44:Run_100_Well_44_20170223-1249	NA
101	44:Run_101_Well_44_20170223-1332	NA
102	44:Run_102_Well_44_20170223-1414	NA
103	44:Run_103_Well_44_20170223-1457	NA
104	44:Run_104_Well_44_20170223-1539	NA
105	44:Run_105_Well_44_20170223-1621	NA
106	44:Run_106_Well_44_20170223-1704	NA
107	44:Run_107_Well_44_20170223-1746	NA
108	44:Run_108_Well_44_20170223-1829	NA
109	44:Run_109_Well_44_20170223-1911	NA
110	44:Run_110_Well_44_20170223-1953	NA
111	44:Run_111_Well_44_20170223-2036	NA
112	44:Run_112_Well_44_20170223-2118	NA
113	44:Run_113_Well_44_20170223-2201	NA
114	44:Run_114_Well_44_20170223-2243	NA
115	44:Run_115_Well_44_20170223-2326	NA
116	44:Run_117_Well_44_20170224-0050	NA
117	44:Run_118_Well_44_20170224-0133	NA
118	44:Run_119_Well_44_20170224-0215	NA
119	44:Run_120_Well_44_20170224-0258	NA
120	44:Run_121_Well_44_20170224-0340	NA
121	44:Run_122_Well_44_20170224-0422	NA
122	44:Run_123_Well_44_20170224-0505	NA
123	44:Run_124_Well_44_20170224-0547	NA
124	44:Run_125_Well_44_20170224-0630	NA
125	44:Run_126_Well_44_20170224-0712	NA
126	44:Run_127_Well_44_20170224-0754	NA
127	44:Run_128_Well_44_20170224-0837	NA
128	44:Run_129_Well_44_20170224-0919	NA
129	44:Run_130_Well_44_20170224-1001	NA
130	44:Run_131_Well_44_20170224-1044	NA
131	44:Run_132_Well_44_20170224-1126	NA
132	44:Run_133_Well_44_20170224-1209	NA
133	44:Run_134_Well_44_20170224-1251	NA
134	44:Run_135_Well_44_20170224-1333	NA
135	44:Run_136_Well_44_20170224-1416	NA
136	44:Run_137_Well_44_20170224-1458	NA
137	44:Run_138_Well_44_20170224-1540	NA
138	44:Run_139_Well_44_20170224-1623	NA
139	44:Run_140_Well_44_20170224-1705	NA
140	44:Run_141_Well_44_20170224-1748	NA
141	44:Run_142_Well_44_20170224-1830	NA
142	44:Run_143_Well_44_20170224-1913	NA
143	44:Run_144_Well_44_20170224-1955	NA
144	44:Run_145_Well_44_20170224-2037	NA
145	44:Run_146_Well_44_20170224-2120	NA
146	44:Run_147_Well_44_20170224-2202	NA
147	44:Run_148_Well_44_20170224-2245	NA
148	44:Run_149_Well_44_20170224-2327	NA
149	44:Run_150_Well_44_20170225-0009	NA
150	44:Run_151_Well_44_20170225-0052	NA
151	44:Run_152_Well_44_20170225-0134	NA
152	44:Run_153_Well_44_20170225-0216	NA
153	44:Run_154_Well_44_20170225-0259	NA
154	44:Run_155_Well_44_20170225-0341	NA
155	44:Run_156_Well_44_20170225-0424	NA
156	44:Run_157_Well_44_20170225-0506	NA
157	44:Run_158_Well_44_20170225-0549	NA
158	44:Run_159_Well_44_20170225-0631	NA
159	44:Run_160_Well_44_20170225-0713	NA
160	44:Run_161_Well_44_20170225-0756	NA
161	44:Run_162_Well_44_20170225-0838	NA
162	44:Run_163_Well_44_20170225-0920	NA
163	44:Run_164_Well_44_20170225-1003	NA
164	44:Run_165_Well_44_20170225-1045	NA
165	44:Run_166_Well_44_20170225-1128	NA
166	44:Run_167_Well_44_20170225-1210	NA
167	44:Run_168_Well_44_20170225-1252	NA
168	44:Run_169_Well_44_20170225-1335	NA
169	44:Run_170_Well_44_20170225-1417	NA
170	44:Run_171_Well_44_20170225-1500	NA
171	44:Run_172_Well_44_20170225-1542	NA
172	44:Run_173_Well_44_20170225-1624	NA
173	44:Run_174_Well_44_20170225-1707	NA
174	44:Run_175_Well_44_20170225-1749	NA
175	44:Run_176_Well_44_20170225-1831	NA
176	44:Run_177_Well_44_20170225-1914	NA
177	44:Run_178_Well_44_20170225-1956	NA
178	44:Run_179_Well_44_20170225-2039	NA
179	44:Run_180_Well_44_20170225-2121	NA
180	44:Run_181_Well_44_20170225-2203	NA
181	44:Run_182_Well_44_20170225-2246	NA
182	44:Run_183_Well_44_20170225-2329	NA
183	44:Run_184_Well_44_20170226-0011	NA
184	44:Run_185_Well_44_20170226-0053	NA
185	44:Run_186_Well_44_20170226-0136	NA
186	44:Run_187_Well_44_20170226-0218	NA
187	44:Run_188_Well_44_20170226-0301	NA
188	44:Run_189_Well_44_20170226-0343	NA
189	44:Run_190_Well_44_20170226-0425	NA
190	44:Run_191_Well_44_20170226-0508	NA
191	44:Run_192_Well_44_20170226-0550	NA
192	44:Run_193_Well_44_20170226-0633	NA
193	44:Run_194_Well_44_20170226-0715	NA
194	44:Run_195_Well_44_20170226-0757	NA
195	44:Run_196_Well_44_20170226-0840	NA
196	44:Run_197_Well_44_20170226-0922	NA
197	44:Run_198_Well_44_20170226-1004	NA
198	44:Run_199_Well_44_20170226-1047	NA
199	44:Run_200_Well_44_20170226-1129	NA
200	44:Run_201_Well_44_20170226-1211	NA
201	44:Run_202_Well_44_20170226-1254	NA
202	44:Run_203_Well_44_20170226-1336	NA
203	44:Run_204_Well_44_20170226-1419	NA
204	44:Run_205_Well_44_20170226-1501	NA
205	44:Run_206_Well_44_20170226-1544	NA
206	44:Run_207_Well_44_20170226-1626	NA
207	44:Run_208_Well_44_20170226-1709	NA
208	44:Run_209_Well_44_20170226-1751	NA
209	44:Run_210_Well_44_20170226-1833	NA
210	44:Run_211_Well_44_20170226-1916	NA
211	44:Run_212_Well_44_20170226-1958	NA
212	44:Run_213_Well_44_20170226-2041	NA
213	44:Run_214_Well_44_20170226-2123	NA
214	44:Run_215_Well_44_20170226-2205	NA
215	44:Run_216_Well_44_20170226-2248	NA
216	44:Run_217_Well_44_20170226-2330	NA
217	44:Run_218_Well_44_20170227-0012	NA
218	44:Run_219_Well_44_20170227-0055	NA
219	44:Run_220_Well_44_20170227-0137	NA
220	44:Run_221_Well_44_20170227-0219	NA
221	44:Run_223_Well_44_20170227-0344	NA
222	44:Run_222_Well_44_20170227-0302	NA
223	44:Run_224_Well_44_20170227-0427	NA
224	44:Run_225_Well_44_20170227-0509	NA
225	44:Run_226_Well_44_20170227-0551	NA
226	44:Run_227_Well_44_20170227-0634	NA
227	44:Run_228_Well_44_20170227-0716	NA
228	44:Run_229_Well_44_20170227-0759	NA
229	44:Run_230_Well_44_20170227-0841	NA
230	44:Run_231_Well_44_20170227-0923	NA
231	44:Run_232_Well_44_20170227-1006	NA
232	44:Run_233_Well_44_20170227-1048	NA
233	44:Run_234_Well_44_20170227-1131	NA
234	44:Run_235_Well_44_20170227-1213	NA
235	44:Run_236_Well_44_20170227-1255	NA
236	44:Run_237_Well_44_20170227-1338	NA
237	44:Run_238_Well_44_20170227-1420	NA
238	44:Run_239_Well_44_20170227-1502	NA
239	44:Run_240_Well_44_20170227-1545	NA
240	44:Run_241_Well_44_20170227-1627	NA
241	44:Run_242_Well_44_20170227-1710	NA
242	44:Run_243_Well_44_20170227-1752	NA
243	44:Run_244_Well_44_20170227-1835	NA
244	44:Run_245_Well_44_20170227-1917	NA
245	44:Run_246_Well_44_20170227-1959	NA
246	44:Run_247_Well_44_20170227-2042	NA
247	44:Run_248_Well_44_20170227-2124	NA
248	44:Run_249_Well_44_20170227-2207	NA
249	44:Run_250_Well_44_20170227-2249	NA
250	44:Run_251_Well_44_20170227-2331	NA
251	44:Run_252_Well_44_20170228-0014	NA
252	44:Run_253_Well_44_20170228-0056	NA
253	44:Run_254_Well_44_20170228-0138	NA
254	44:Run_255_Well_44_20170228-0221	NA
255	44:Run_256_Well_44_20170228-0303	NA
256	44:Run_257_Well_44_20170228-0346	NA
257	44:Run_258_Well_44_20170228-0428	NA
258	44:Run_259_Well_44_20170228-0510	NA
259	44:Run_260_Well_44_20170228-0553	NA
260	44:Run_261_Well_44_20170228-0635	NA
261	44:Run_262_Well_44_20170228-0718	NA
262	44:Run_263_Well_44_20170228-0800	NA
263	44:Run_264_Well_44_20170228-0843	NA
264	44:Run_265_Well_44_20170228-0925	NA
265	44:Run_266_Well_44_20170228-1007	NA
266	44:Run_267_Well_44_20170228-1050	NA
267	44:Run_268_Well_44_20170228-1132	NA
268	44:Run_269_Well_44_20170228-1214	NA
269	44:Run_270_Well_44_20170228-1257	NA
270	44:Run_271_Well_44_20170228-1339	NA
271	44:Run_272_Well_44_20170228-1421	NA
272	44:Run_273_Well_44_20170228-1504	NA
273	44:Run_274_Well_44_20170228-1546	NA
274	44:Run_275_Well_44_20170228-1629	NA
275	44:Run_276_Well_44_20170228-1711	NA
276	44:Run_277_Well_44_20170228-1753	NA
277	44:Run_278_Well_44_20170228-1836	NA
278	44:Run_279_Well_44_20170228-1918	NA
279	44:Run_280_Well_44_20170228-2000	NA
280	44:Run_281_Well_44_20170228-2043	NA
281	44:Run_282_Well_44_20170228-2125	NA
282	44:Run_283_Well_44_20170228-2208	NA
283	44:Run_284_Well_44_20170228-2250	NA
284	44:Run_285_Well_44_20170228-2332	NA
285	44:Run_286_Well_44_20170301-0015	NA
286	44:Run_287_Well_44_20170301-0057	NA
287	44:Run_288_Well_44_20170301-0140	NA
288	44:Run_289_Well_44_20170301-0222	NA
289	44:Run_290_Well_44_20170301-0305	NA
290	44:Run_291_Well_44_20170301-0347	NA
291	44:Run_292_Well_44_20170301-0429	NA
292	44:Run_293_Well_44_20170301-0512	NA
293	44:Run_294_Well_44_20170301-0554	NA
294	44:Run_295_Well_44_20170301-0636	NA
295	44:Run_296_Well_44_20170301-0719	NA
296	44:Run_297_Well_44_20170301-0801	NA
297	44:Run_298_Well_44_20170301-0844	NA
298	44:Run_299_Well_44_20170301-0926	NA
299	44:Run_300_Well_44_20170301-1008	NA
300	44:Run_301_Well_44_20170301-1051	NA
301	44:Run_302_Well_44_20170301-1133	NA
302	44:Run_303_Well_44_20170301-1215	NA
303	44:Run_304_Well_44_20170301-1258	NA
304	44:Run_305_Well_44_20170301-1340	NA
305	44:Run_306_Well_44_20170301-1422	NA
306	44:Run_307_Well_44_20170301-1505	NA
307	44:Run_308_Well_44_20170301-1547	NA
308	44:Run_309_Well_44_20170301-1630	NA
309	44:Run_310_Well_44_20170301-1712	NA
310	44:Run_311_Well_44_20170301-1755	NA
311	44:Run_312_Well_44_20170301-1837	NA
312	44:Run_313_Well_44_20170301-1919	NA
313	44:Run_314_Well_44_20170301-2002	NA
314	44:Run_315_Well_44_20170301-2044	NA
315	44:Run_316_Well_44_20170301-2126	NA
316	44:Run_317_Well_44_20170301-2209	NA
317	44:Run_318_Well_44_20170301-2251	NA
318	44:Run_319_Well_44_20170301-2334	NA
319	44:Run_320_Well_44_20170302-0016	NA
320	44:Run_321_Well_44_20170302-0058	NA
321	44:Run_322_Well_44_20170302-0141	NA
322	44:Run_323_Well_44_20170302-0223	NA
323	44:Run_324_Well_44_20170302-0305	NA
324	44:Run_325_Well_44_20170302-0348	NA
325	44:Run_326_Well_44_20170302-0430	NA
326	44:Run_327_Well_44_20170302-0513	NA
327	44:Run_328_Well_44_20170302-0555	NA
328	44:Run_329_Well_44_20170302-0637	NA
329	44:Run_330_Well_44_20170302-0720	NA
330	44:Run_331_Well_44_20170302-0802	NA
331	44:Run_332_Well_44_20170302-0845	NA
332	44:Run_333_Well_44_20170302-0927	NA
333	44:Run_334_Well_44_20170302-1009	NA
334	44:Run_335_Well_44_20170302-1052	NA
335	44:Run_336_Well_44_20170302-1134	NA
336	44:Run_337_Well_44_20170302-1217	NA
337	44:Run_338_Well_44_20170302-1259	NA
338	44:Run_339_Well_44_20170302-1341	NA
339	44:Run_340_Well_44_20170302-1424	NA
340	44:Run_341_Well_44_20170302-1506	NA
341	44:Run_342_Well_44_20170302-1549	NA
342	44:Run_343_Well_44_20170302-1631	NA
343	44:Run_344_Well_44_20170302-1713	NA
344	44:Run_345_Well_44_20170302-1756	NA
345	44:Run_346_Well_44_20170302-1838	NA
346	44:Run_347_Well_44_20170302-1920	NA
347	44:Run_348_Well_44_20170302-2003	NA
348	44:Run_349_Well_44_20170302-2045	NA
349	44:Run_350_Well_44_20170302-2127	NA
350	44:Run_351_Well_44_20170302-2210	NA
351	44:Run_352_Well_44_20170302-2252	NA
352	44:Run_353_Well_44_20170302-2334	NA
353	44:Run_354_Well_44_20170303-0017	NA
354	44:Run_355_Well_44_20170303-0059	NA
355	44:Run_356_Well_44_20170303-0142	NA
356	44:Run_357_Well_44_20170303-0224	NA
357	44:Run_358_Well_44_20170303-0306	NA
358	44:Run_359_Well_44_20170303-0349	NA
359	44:Run_360_Well_44_20170303-0431	NA
360	44:Run_361_Well_44_20170303-0514	NA
361	44:Run_362_Well_44_20170303-0556	NA
362	44:Run_363_Well_44_20170303-0638	NA
363	44:Run_364_Well_44_20170303-0721	NA
364	44:Run_365_Well_44_20170303-0803	NA
365	44:Run_366_Well_44_20170303-0845	NA
366	44:Run_367_Well_44_20170303-0928	NA
367	44:Run_368_Well_44_20170303-1010	NA
368	44:Run_369_Well_44_20170303-1053	NA
369	44:Run_370_Well_44_20170303-1135	NA
370	44:Run_371_Well_44_20170303-1217	NA
371	44:Run_372_Well_44_20170303-1300	NA
372	44:Run_373_Well_44_20170303-1342	NA
373	44:Run_374_Well_44_20170303-1425	NA
374	44:Run_375_Well_44_20170303-1507	NA
375	44:Run_376_Well_44_20170303-1549	NA
376	44:Run_377_Well_44_20170303-1632	NA
377	44:Run_378_Well_44_20170303-1714	NA
378	44:Run_379_Well_44_20170303-1756	NA
379	44:Run_381_Well_44_20170303-1921	NA
380	44:Run_382_Well_44_20170303-2003	NA
381	44:Run_383_Well_44_20170303-2046	NA
382	44:Run_384_Well_44_20170303-2128	NA
383	44:Run_385_Well_44_20170303-2211	NA
384	44:Run_386_Well_44_20170303-2253	NA
385	44:Run_387_Well_44_20170303-2336	NA
386	44:Run_390_Well_44_20170304-0143	NA
387	44:Run_390_Well_44_20170304-0143	NA
388	44:Run_391_Well_44_20170304-0225	NA
389	44:Run_392_Well_44_20170304-0308	NA
390	44:Run_393_Well_44_20170304-0350	NA
391	44:Run_394_Well_44_20170304-0432	NA
392	44:Run_395_Well_44_20170304-0515	NA
393	44:Run_396_Well_44_20170304-0557	NA
394	44:Run_397_Well_44_20170304-0639	NA
395	44:Run_398_Well_44_20170304-0722	NA
396	44:Run_399_Well_44_20170304-0804	NA
397	44:Run_400_Well_44_20170304-0847	NA
398	44:Run_402_Well_44_20170304-1012	NA
399	44:Run_401_Well_44_20170304-0929	NA
400	44:Run_403_Well_44_20170304-1054	NA
401	44:Run_404_Well_44_20170304-1136	NA
402	44:Run_405_Well_44_20170304-1219	NA
403	44:Run_406_Well_44_20170304-1301	NA
404	44:Run_407_Well_44_20170304-1344	NA
405	44:Run_408_Well_44_20170304-1426	NA
406	44:Run_409_Well_44_20170304-1508	NA
407	44:Run_410_Well_44_20170304-1551	NA
408	44:Run_411_Well_44_20170304-1633	NA
409	44:Run_412_Well_44_20170304-1715	NA
410	44:Run_413_Well_44_20170304-1758	NA
411	44:Run_414_Well_44_20170304-1840	NA
412	44:Run_415_Well_44_20170304-1923	NA
413	44:Run_416_Well_44_20170304-2005	NA
414	44:Run_417_Well_44_20170304-2047	NA
415	44:Run_418_Well_44_20170304-2130	NA
416	44:Run_419_Well_44_20170304-2212	NA
417	44:Run_420_Well_44_20170304-2255	NA
418	44:Run_421_Well_44_20170304-2337	NA
419	44:Run_422_Well_44_20170305-0019	NA
420	44:Run_423_Well_44_20170305-0102	NA
421	44:Run_424_Well_44_20170305-0144	NA
422	44:Run_425_Well_44_20170305-0226	NA
423	44:Run_426_Well_44_20170305-0309	NA
424	44:Run_427_Well_44_20170305-0351	NA
425	44:Run_428_Well_44_20170305-0434	NA
426	44:Run_429_Well_44_20170305-0516	NA
427	44:Run_430_Well_44_20170305-0558	NA
428	44:Run_431_Well_44_20170305-0641	NA
429	44:Run_432_Well_44_20170305-0723	NA
430	44:Run_433_Well_44_20170305-0806	NA
431	44:Run_434_Well_44_20170305-0848	NA
432	44:Run_435_Well_44_20170305-0930	NA
433	44:Run_436_Well_44_20170305-1013	NA
434	44:Run_437_Well_44_20170305-1055	NA
435	44:Run_438_Well_44_20170305-1137	NA
436	44:Run_439_Well_44_20170305-1220	NA
437	44:Run_440_Well_44_20170305-1302	NA
438	44:Run_441_Well_44_20170305-1345	NA
439	44:Run_442_Well_44_20170305-1427	NA
440	44:Run_443_Well_44_20170305-1510	NA
441	44:Run_444_Well_44_20170305-1552	NA
442	44:Run_445_Well_44_20170305-1634	NA
443	44:Run_446_Well_44_20170305-1717	NA
444	44:Run_447_Well_44_20170305-1759	NA
445	44:Run_448_Well_44_20170305-1842	NA
446	44:Run_449_Well_44_20170305-1924	NA
447	44:Run_450_Well_44_20170305-2006	NA
448	44:Run_451_Well_44_20170305-2049	NA
449	44:Run_452_Well_44_20170305-2131	NA
450	44:Run_453_Well_44_20170305-2213	NA
451	44:Run_454_Well_44_20170305-2256	NA
