# Supplementary material for: An affordable and automated imaging approach to acquire highly resolved individual data—an example of copepod growth in response to multiple stressors
Source: PeerJ. 2019 Apr 19;7:e6776. doi: 10.7717/peerj.6776 (PMC6476288; doi:10.7717/peerj.6776)
Supplement: Supplemental Information 1 — This zip file contains individual data files as they were acquired by the automatized platform, with each file representing measurements from one individual well plate. It also contains a table which links each file to information about the experimental treatments to which each individual was subjected. [file peerj-07-6776-s001.zip › Supplemental Data S2/Well_19_dat.csv]

Picnr	Label	Length
1	19:Run_1_Well_19_20170220-1442	0
2	19:Run_2_Well_19_20170220-1525	0
3	19:Run_3_Well_19_20170220-1607	9.823
4	19:Run_5_Well_19_20170220-1732	0
5	19:Run_6_Well_19_20170220-1814	0
6	19:Run_7_Well_19_20170220-1856	0
7	19:Run_8_Well_19_20170220-1939	9.605
8	19:Run_9_Well_19_20170220-2021	0
9	19:Run_10_Well_19_20170220-2104	0
10	19:Run_11_Well_19_20170220-2146	0
11	19:Run_12_Well_19_20170220-2228	0
12	19:Run_13_Well_19_20170220-2311	0
13	19:Run_14_Well_19_20170220-2353	0
14	19:Run_15_Well_19_20170221-0036	0
15	19:Run_16_Well_19_20170221-0118	0
16	19:Run_17_Well_19_20170221-0201	0
17	19:Run_18_Well_19_20170221-0243	12.944
18	19:Run_19_Well_19_20170221-0325	0
19	19:Run_20_Well_19_20170221-0408	0
20	19:Run_21_Well_19_20170221-0450	0
21	19:Run_22_Well_19_20170221-0532	11.673
22	19:Run_23_Well_19_20170221-0615	0
23	19:Run_24_Well_19_20170221-0657	0
24	19:Run_25_Well_19_20170221-0740	0
25	19:Run_26_Well_19_20170221-0822	0
26	19:Run_27_Well_19_20170221-0904	11.045
27	19:Run_28_Well_19_20170221-0947	11.885
28	19:Run_29_Well_19_20170221-1029	0
29	19:Run_30_Well_19_20170221-1112	0
30	19:Run_31_Well_19_20170221-1154	10.308
31	19:Run_32_Well_19_20170221-1236	11.413
32	19:Run_33_Well_19_20170221-1319	14.603
33	19:Run_34_Well_19_20170221-1401	0
34	19:Run_35_Well_19_20170221-1443	13.657
35	19:Run_36_Well_19_20170221-1526	12.903
36	19:Run_37_Well_19_20170221-1608	0
37	19:Run_38_Well_19_20170221-1650	0
38	19:Run_39_Well_19_20170221-1733	11.597
39	19:Run_40_Well_19_20170221-1815	0
40	19:Run_41_Well_19_20170221-1858	0
41	19:Run_42_Well_19_20170221-1940	0
42	19:Run_43_Well_19_20170221-2022	13.21
43	19:Run_44_Well_19_20170221-2105	12.619
44	19:Run_45_Well_19_20170221-2147	15.264
45	19:Run_46_Well_19_20170221-2230	0
46	19:Run_47_Well_19_20170221-2312	0
47	19:Run_48_Well_19_20170221-2355	10.966
48	19:Run_49_Well_19_20170222-0037	0
49	19:Run_50_Well_19_20170222-0119	0
50	19:Run_51_Well_19_20170222-0202	0
51	19:Run_52_Well_19_20170222-0244	12.42
52	19:Run_53_Well_19_20170222-0326	0
53	19:Run_54_Well_19_20170222-0409	12.619
54	19:Run_55_Well_19_20170222-0451	13.892
55	19:Run_56_Well_19_20170222-0534	0
56	19:Run_57_Well_19_20170222-0616	13.793
57	19:Run_58_Well_19_20170222-0659	12.981
58	19:Run_59_Well_19_20170222-0741	13.038
59	19:Run_60_Well_19_20170222-0823	15.62
60	19:Run_61_Well_19_20170222-0906	0
61	19:Run_62_Well_19_20170222-0948	13.865
62	19:Run_63_Well_19_20170222-1030	10.966
63	19:Run_64_Well_19_20170222-1113	0
64	19:Run_65_Well_19_20170222-1155	14.009
65	19:Run_66_Well_19_20170222-1237	0
66	19:Run_67_Well_19_20170222-1320	0
67	19:Run_68_Well_19_20170222-1402	15.914
68	19:Run_69_Well_19_20170222-1445	0
69	19:Run_70_Well_19_20170222-1527	0
70	19:Run_71_Well_19_20170222-1610	0
71	19:Run_72_Well_19_20170222-1652	0
72	19:Run_73_Well_19_20170222-1734	17.868
73	19:Run_74_Well_19_20170222-1817	0
74	19:Run_75_Well_19_20170222-1859	17.241
75	19:Run_76_Well_19_20170222-1941	16.621
76	19:Run_77_Well_19_20170222-2024	16.14
77	19:Run_79_Well_19_20170222-2148	0
78	19:Run_80_Well_19_20170222-2231	0
79	19:Run_81_Well_19_20170222-2313	0
80	19:Run_82_Well_19_20170222-2356	18.788
81	19:Run_83_Well_19_20170223-0038	0
82	19:Run_84_Well_19_20170223-0120	17.088
83	19:Run_85_Well_19_20170223-0203	0
84	19:Run_86_Well_19_20170223-0245	19.602
85	19:Run_87_Well_19_20170223-0327	0
86	19:Run_88_Well_19_20170223-0410	0
87	19:Run_89_Well_19_20170223-0452	15.7
88	19:Run_90_Well_19_20170223-0535	17.328
89	19:Run_91_Well_19_20170223-0617	15.443
90	19:Run_92_Well_19_20170223-0700	18.561
91	19:Run_93_Well_19_20170223-0742	0
92	19:Run_94_Well_19_20170223-0824	14.916
93	19:Run_95_Well_19_20170223-0907	19.138
94	19:Run_96_Well_19_20170223-0949	17.557
95	19:Run_97_Well_19_20170223-1031	17
96	19:Run_98_Well_19_20170223-1114	17.499
97	19:Run_99_Well_19_20170223-1156	21.077
98	19:Run_100_Well_19_20170223-1239	0
99	19:Run_101_Well_19_20170223-1321	0
100	19:Run_102_Well_19_20170223-1404	0
101	19:Run_103_Well_19_20170223-1446	0
102	19:Run_104_Well_19_20170223-1528	0
103	19:Run_105_Well_19_20170223-1611	0
104	19:Run_106_Well_19_20170223-1653	0
105	19:Run_107_Well_19_20170223-1735	0
106	19:Run_108_Well_19_20170223-1818	0
107	19:Run_109_Well_19_20170223-1900	19.78
108	19:Run_110_Well_19_20170223-1943	17.755
109	19:Run_111_Well_19_20170223-2025	16.378
110	19:Run_112_Well_19_20170223-2108	0
111	19:Run_113_Well_19_20170223-2150	0
112	19:Run_114_Well_19_20170223-2232	0
113	19:Run_115_Well_19_20170223-2315	21.915
114	19:Run_116_Well_19_20170223-2357	0
115	19:Run_117_Well_19_20170224-0040	19.209
116	19:Run_118_Well_19_20170224-0122	23.707
117	19:Run_119_Well_19_20170224-0204	21.095
118	19:Run_120_Well_19_20170224-0247	0
119	19:Run_121_Well_19_20170224-0329	20.815
120	19:Run_122_Well_19_20170224-0412	20.591
121	19:Run_123_Well_19_20170224-0454	0
122	19:Run_124_Well_19_20170224-0536	0
123	19:Run_125_Well_19_20170224-0619	20.524
124	19:Run_126_Well_19_20170224-0701	21.36
125	19:Run_127_Well_19_20170224-0743	0
126	19:Run_128_Well_19_20170224-0826	21.378
127	19:Run_129_Well_19_20170224-0908	0
128	19:Run_130_Well_19_20170224-0951	0
129	19:Run_131_Well_19_20170224-1033	0
130	19:Run_132_Well_19_20170224-1115	0
131	19:Run_133_Well_19_20170224-1158	22.074
132	19:Run_134_Well_19_20170224-1240	25.06
133	19:Run_135_Well_19_20170224-1322	0
134	19:Run_136_Well_19_20170224-1405	0
135	19:Run_137_Well_19_20170224-1447	0
136	19:Run_138_Well_19_20170224-1530	0
137	19:Run_139_Well_19_20170224-1612	0
138	19:Run_140_Well_19_20170224-1655	0
139	19:Run_141_Well_19_20170224-1737	0
140	19:Run_142_Well_19_20170224-1819	24.829
141	19:Run_143_Well_19_20170224-1902	22.204
142	19:Run_144_Well_19_20170224-1944	0
143	19:Run_145_Well_19_20170224-2026	26.519
144	19:Run_146_Well_19_20170224-2109	0
145	19:Run_147_Well_19_20170224-2151	24.546
146	19:Run_148_Well_19_20170224-2234	0
147	19:Run_149_Well_19_20170224-2316	23.005
148	19:Run_150_Well_19_20170224-2358	0
149	19:Run_151_Well_19_20170225-0041	0
150	19:Run_152_Well_19_20170225-0123	0
151	19:Run_153_Well_19_20170225-0206	25.52
152	19:Run_154_Well_19_20170225-0248	0
153	19:Run_155_Well_19_20170225-0331	25.239
154	19:Run_156_Well_19_20170225-0413	26.627
155	19:Run_157_Well_19_20170225-0455	27.803
156	19:Run_158_Well_19_20170225-0538	25.544
157	19:Run_159_Well_19_20170225-0620	0
158	19:Run_160_Well_19_20170225-0702	0
159	19:Run_161_Well_19_20170225-0745	0
160	19:Run_162_Well_19_20170225-0827	0
161	19:Run_163_Well_19_20170225-0910	23.927
162	19:Run_164_Well_19_20170225-0952	25.5
163	19:Run_165_Well_19_20170225-1034	23.754
164	19:Run_166_Well_19_20170225-1117	0
165	19:Run_167_Well_19_20170225-1159	23.601
166	19:Run_168_Well_19_20170225-1242	23.022
167	19:Run_169_Well_19_20170225-1324	25.239
168	19:Run_170_Well_19_20170225-1406	25.739
169	19:Run_171_Well_19_20170225-1449	25.544
170	19:Run_172_Well_19_20170225-1531	0
171	19:Run_173_Well_19_20170225-1614	0
172	19:Run_174_Well_19_20170225-1656	0
173	19:Run_175_Well_19_20170225-1738	19.416
174	19:Run_176_Well_19_20170225-1821	27.973
175	19:Run_177_Well_19_20170225-1903	0
176	19:Run_178_Well_19_20170225-1945	25.612
177	19:Run_179_Well_19_20170225-2028	24.597
178	19:Run_180_Well_19_20170225-2110	24.668
179	19:Run_181_Well_19_20170225-2153	0
180	19:Run_182_Well_19_20170225-2235	25.08
181	19:Run_183_Well_19_20170225-2318	27.789
182	19:Run_184_Well_19_20170226-0000	29.732
183	19:Run_185_Well_19_20170226-0042	26.505
184	19:Run_186_Well_19_20170226-0125	0
185	19:Run_187_Well_19_20170226-0207	0
186	19:Run_188_Well_19_20170226-0250	24.622
187	19:Run_189_Well_19_20170226-0332	28.16
188	19:Run_190_Well_19_20170226-0415	26.879
189	19:Run_191_Well_19_20170226-0457	29.517
190	19:Run_192_Well_19_20170226-0539	28.653
191	19:Run_193_Well_19_20170226-0622	29.155
192	19:Run_194_Well_19_20170226-0704	28.692
193	19:Run_195_Well_19_20170226-0747	0
194	19:Run_196_Well_19_20170226-0829	29
195	19:Run_197_Well_19_20170226-0911	28.293
196	19:Run_198_Well_19_20170226-0954	27.019
197	19:Run_199_Well_19_20170226-1036	26.907
198	19:Run_200_Well_19_20170226-1118	30.777
199	19:Run_200_Well_19_20170226-1118	27.933
200	19:Run_201_Well_19_20170226-1201	0
201	19:Run_202_Well_19_20170226-1243	30.054
202	19:Run_203_Well_19_20170226-1325	29.707
203	19:Run_204_Well_19_20170226-1408	29.364
204	19:Run_205_Well_19_20170226-1450	31.484
205	19:Run_206_Well_19_20170226-1533	0
206	19:Run_207_Well_19_20170226-1615	0
207	19:Run_208_Well_19_20170226-1658	0
208	19:Run_209_Well_19_20170226-1740	28.284
209	19:Run_210_Well_19_20170226-1822	29.741
210	19:Run_211_Well_19_20170226-1905	0
211	19:Run_212_Well_19_20170226-1947	26.655
212	19:Run_213_Well_19_20170226-2030	31.385
213	19:Run_214_Well_19_20170226-2112	0
214	19:Run_215_Well_19_20170226-2154	38.243
215	19:Run_216_Well_19_20170226-2237	37.02
216	19:Run_217_Well_19_20170226-2319	36.555
217	19:Run_218_Well_19_20170227-0002	0
218	19:Run_219_Well_19_20170227-0044	0
219	19:Run_220_Well_19_20170227-0126	0
220	19:Run_221_Well_19_20170227-0209	0
221	19:Run_222_Well_19_20170227-0251	0
222	19:Run_223_Well_19_20170227-0334	0
223	19:Run_224_Well_19_20170227-0416	37.121
224	19:Run_225_Well_19_20170227-0458	0
225	19:Run_226_Well_19_20170227-0541	0
226	19:Run_227_Well_19_20170227-0623	39.051
227	19:Run_228_Well_19_20170227-0706	34.54
228	19:Run_229_Well_19_20170227-0748	0
229	19:Run_230_Well_19_20170227-0830	0
230	19:Run_231_Well_19_20170227-0913	0
231	19:Run_232_Well_19_20170227-0955	38.942
232	19:Run_233_Well_19_20170227-1038	36.125
233	19:Run_234_Well_19_20170227-1120	0
234	19:Run_235_Well_19_20170227-1202	0
235	19:Run_236_Well_19_20170227-1245	38.913
236	19:Run_237_Well_19_20170227-1327	35.132
237	19:Run_238_Well_19_20170227-1409	0
238	19:Run_239_Well_19_20170227-1452	0
239	19:Run_240_Well_19_20170227-1534	38.161
240	19:Run_241_Well_19_20170227-1617	0
241	19:Run_242_Well_19_20170227-1659	0
242	19:Run_243_Well_19_20170227-1741	0
243	19:Run_244_Well_19_20170227-1824	0
244	19:Run_245_Well_19_20170227-1906	0
245	19:Run_246_Well_19_20170227-1948	0
246	19:Run_247_Well_19_20170227-2031	0
247	19:Run_248_Well_19_20170227-2113	35.288
248	19:Run_249_Well_19_20170227-2156	0
249	19:Run_250_Well_19_20170227-2238	0
250	19:Run_251_Well_19_20170227-2320	0
251	19:Run_252_Well_19_20170228-0003	35.132
252	19:Run_253_Well_19_20170228-0045	0
253	19:Run_254_Well_19_20170228-0128	38.003
254	19:Run_255_Well_19_20170228-0210	37.165
255	19:Run_256_Well_19_20170228-0252	0
256	19:Run_257_Well_19_20170228-0335	0
257	19:Run_258_Well_19_20170228-0417	0
258	19:Run_259_Well_19_20170228-0500	0
259	19:Run_260_Well_19_20170228-0542	40.798
260	19:Run_261_Well_19_20170228-0624	0
261	19:Run_262_Well_19_20170228-0707	37.901
262	19:Run_263_Well_19_20170228-0749	37.716
263	19:Run_264_Well_19_20170228-0832	0
264	19:Run_265_Well_19_20170228-0914	39.408
265	19:Run_266_Well_19_20170228-0956	0
266	19:Run_267_Well_19_20170228-1039	0
267	19:Run_268_Well_19_20170228-1121	0
268	19:Run_269_Well_19_20170228-1204	0
269	19:Run_270_Well_19_20170228-1246	38.243
270	19:Run_271_Well_19_20170228-1328	0
271	19:Run_272_Well_19_20170228-1411	0
272	19:Run_273_Well_19_20170228-1453	0
273	19:Run_274_Well_19_20170228-1535	0
274	19:Run_275_Well_19_20170228-1618	0
275	19:Run_276_Well_19_20170228-1700	0
276	19:Run_277_Well_19_20170228-1742	38.108
277	19:Run_278_Well_19_20170228-1825	0
278	19:Run_279_Well_19_20170228-1907	0
279	19:Run_280_Well_19_20170228-1950	0
280	19:Run_281_Well_19_20170228-2032	0
281	19:Run_282_Well_19_20170228-2114	38.685
282	19:Run_283_Well_19_20170228-2157	36.963
283	19:Run_284_Well_19_20170228-2239	0
284	19:Run_285_Well_19_20170228-2322	0
285	19:Run_286_Well_19_20170301-0004	37.503
286	19:Run_287_Well_19_20170301-0047	35.756
287	19:Run_288_Well_19_20170301-0129	37.964
288	19:Run_289_Well_19_20170301-0211	40.512
289	19:Run_290_Well_19_20170301-0254	40.497
290	19:Run_291_Well_19_20170301-0336	42.465
291	19:Run_292_Well_19_20170301-0419	38.949
292	19:Run_293_Well_19_20170301-0501	43.017
293	19:Run_294_Well_19_20170301-0543	0
294	19:Run_295_Well_19_20170301-0626	0
295	19:Run_296_Well_19_20170301-0708	40.512
296	19:Run_297_Well_19_20170301-0750	0
297	19:Run_298_Well_19_20170301-0833	0
298	19:Run_299_Well_19_20170301-0915	0
299	19:Run_300_Well_19_20170301-0958	0
300	19:Run_301_Well_19_20170301-1040	44.777
301	19:Run_302_Well_19_20170301-1122	0
302	19:Run_303_Well_19_20170301-1205	0
303	19:Run_304_Well_19_20170301-1247	0
304	19:Run_305_Well_19_20170301-1329	0
305	19:Run_306_Well_19_20170301-1412	0
306	19:Run_307_Well_19_20170301-1454	0
307	19:Run_308_Well_19_20170301-1537	0
308	19:Run_309_Well_19_20170301-1619	0
309	19:Run_310_Well_19_20170301-1701	0
310	19:Run_311_Well_19_20170301-1744	0
311	19:Run_312_Well_19_20170301-1826	0
312	19:Run_313_Well_19_20170301-1908	0
313	19:Run_314_Well_19_20170301-1951	0
314	19:Run_315_Well_19_20170301-2033	0
315	19:Run_316_Well_19_20170301-2116	0
316	19:Run_317_Well_19_20170301-2158	0
317	19:Run_318_Well_19_20170301-2240	0
318	19:Run_318_Well_19_20170301-2240	0
319	19:Run_319_Well_19_20170301-2323	0
320	19:Run_320_Well_19_20170302-0005	0
321	19:Run_321_Well_19_20170302-0048	0
322	19:Run_322_Well_19_20170302-0130	0
323	19:Run_323_Well_19_20170302-0212	0
324	19:Run_324_Well_19_20170302-0255	0
325	19:Run_325_Well_19_20170302-0337	0
326	19:Run_326_Well_19_20170302-0420	0
327	19:Run_327_Well_19_20170302-0502	0
328	19:Run_328_Well_19_20170302-0544	0
329	19:Run_329_Well_19_20170302-0627	0
330	19:Run_330_Well_19_20170302-0709	0
331	19:Run_331_Well_19_20170302-0751	0
332	19:Run_332_Well_19_20170302-0834	0
333	19:Run_333_Well_19_20170302-0916	0
334	19:Run_334_Well_19_20170302-0959	0
335	19:Run_335_Well_19_20170302-1041	0
336	19:Run_336_Well_19_20170302-1123	0
337	19:Run_337_Well_19_20170302-1206	0
338	19:Run_338_Well_19_20170302-1248	0
339	19:Run_339_Well_19_20170302-1331	0
340	19:Run_340_Well_19_20170302-1413	0
341	19:Run_341_Well_19_20170302-1455	0
342	19:Run_342_Well_19_20170302-1538	0
343	19:Run_343_Well_19_20170302-1620	0
344	19:Run_344_Well_19_20170302-1703	0
345	19:Run_345_Well_19_20170302-1745	0
346	19:Run_346_Well_19_20170302-1827	0
347	19:Run_347_Well_19_20170302-1910	0
