# Supplementary material for: An affordable and automated imaging approach to acquire highly resolved individual data—an example of copepod growth in response to multiple stressors
Source: PeerJ. 2019 Apr 19;7:e6776. doi: 10.7717/peerj.6776 (PMC6476288; doi:10.7717/peerj.6776)
Supplement: Supplemental Information 1 — This zip file contains individual data files as they were acquired by the automatized platform, with each file representing measurements from one individual well plate. It also contains a table which links each file to information about the experimental treatments to which each individual was subjected. [file peerj-07-6776-s001.zip › Supplemental Data S2/Well_96_dat.csv]

Picnr	Label	Length
1	96:Run_1_Well_96_20170220-1515	0
2	96:Run_2_Well_96_20170220-1557	0
3	96:Run_3_Well_96_20170220-1640	0
4	96:Run_4_Well_96_20170220-1722	11.928
5	96:Run_5_Well_96_20170220-1804	12.54
6	96:Run_6_Well_96_20170220-1847	0
7	96:Run_7_Well_96_20170220-1929	14.826
8	96:Run_8_Well_96_20170220-2012	0
9	96:Run_9_Well_96_20170220-2054	16.279
10	96:Run_10_Well_96_20170220-2136	0
11	96:Run_11_Well_96_20170220-2219	0
12	96:Run_12_Well_96_20170220-2301	0
13	96:Run_13_Well_96_20170220-2344	0
14	96:Run_14_Well_96_20170221-0026	12.083
15	96:Run_15_Well_96_20170221-0109	12.983
16	96:Run_16_Well_96_20170221-0151	0
17	96:Run_17_Well_96_20170221-0233	0
18	96:Run_18_Well_96_20170221-0316	15.264
19	96:Run_19_Well_96_20170221-0358	0
20	96:Run_20_Well_96_20170221-0441	13.149
21	96:Run_21_Well_96_20170221-0523	13.782
22	96:Run_22_Well_96_20170221-0605	0
23	96:Run_23_Well_96_20170221-0648	15.468
24	96:Run_24_Well_96_20170221-0730	14.15
25	96:Run_25_Well_96_20170221-0812	0
26	96:Run_26_Well_96_20170221-0855	0
27	96:Run_27_Well_96_20170221-0937	0
28	96:Run_28_Well_96_20170221-1020	0
29	96:Run_29_Well_96_20170221-1102	0
30	96:Run_30_Well_96_20170221-1144	16.055
31	96:Run_31_Well_96_20170221-1227	13.553
32	96:Run_32_Well_96_20170221-1309	15.415
33	96:Run_33_Well_96_20170221-1351	0
34	96:Run_34_Well_96_20170221-1434	0
35	96:Run_35_Well_96_20170221-1516	0
36	96:Run_36_Well_96_20170221-1559	13.777
37	96:Run_37_Well_96_20170221-1641	0
38	96:Run_38_Well_96_20170221-1723	15.409
39	96:Run_39_Well_96_20170221-1806	16.14
40	96:Run_40_Well_96_20170221-1848	0
41	96:Run_41_Well_96_20170221-1931	0
42	96:Run_42_Well_96_20170221-2013	0
43	96:Run_43_Well_96_20170221-2055	15.413
44	96:Run_44_Well_96_20170221-2138	0
45	96:Run_45_Well_96_20170221-2220	0
46	96:Run_46_Well_96_20170221-2303	0
47	96:Run_47_Well_96_20170221-2345	0
48	96:Run_48_Well_96_20170222-0027	0
49	96:Run_49_Well_96_20170222-0110	0
50	96:Run_50_Well_96_20170222-0152	16.168
51	96:Run_51_Well_96_20170222-0235	0
52	96:Run_52_Well_96_20170222-0317	0
53	96:Run_53_Well_96_20170222-0359	0
54	96:Run_54_Well_96_20170222-0442	0
55	96:Run_55_Well_96_20170222-0524	0
56	96:Run_56_Well_96_20170222-0606	16.654
57	96:Run_57_Well_96_20170222-0649	0
58	96:Run_58_Well_96_20170222-0731	0
59	96:Run_59_Well_96_20170222-0814	16.008
60	96:Run_60_Well_96_20170222-0856	0
61	96:Run_61_Well_96_20170222-0938	0
62	96:Run_62_Well_96_20170222-1021	14.69
63	96:Run_63_Well_96_20170222-1103	19.132
64	96:Run_64_Well_96_20170222-1146	17.862
65	96:Run_65_Well_96_20170222-1228	17.789
66	96:Run_66_Well_96_20170222-1310	0
67	96:Run_67_Well_96_20170222-1353	0
68	96:Run_68_Well_96_20170222-1435	0
69	96:Run_69_Well_96_20170222-1518	21.079
70	96:Run_70_Well_96_20170222-1600	0
71	96:Run_71_Well_96_20170222-1642	0
72	96:Run_72_Well_96_20170222-1725	0
73	96:Run_73_Well_96_20170222-1807	18.769
74	96:Run_74_Well_96_20170222-1849	0
75	96:Run_75_Well_96_20170222-1932	20.875
76	96:Run_76_Well_96_20170222-2014	0
77	96:Run_77_Well_96_20170222-2057	0
78	96:Run_78_Well_96_20170222-2139	21.95
79	96:Run_79_Well_96_20170222-2221	17.454
80	96:Run_80_Well_96_20170222-2304	0
81	96:Run_81_Well_96_20170222-2346	0
82	96:Run_82_Well_96_20170223-0028	0
83	96:Run_83_Well_96_20170223-0111	17.946
84	96:Run_84_Well_96_20170223-0153	18.974
85	96:Run_85_Well_96_20170223-0236	20.125
86	96:Run_86_Well_96_20170223-0318	0
87	96:Run_87_Well_96_20170223-0400	0
88	96:Run_88_Well_96_20170223-0443	0
89	96:Run_89_Well_96_20170223-0525	0
90	96:Run_90_Well_96_20170223-0608	19.963
91	96:Run_91_Well_96_20170223-0650	20.616
92	96:Run_92_Well_96_20170223-0732	0
93	96:Run_93_Well_96_20170223-0815	0
94	96:Run_94_Well_96_20170223-0857	0
95	96:Run_95_Well_96_20170223-0939	22.782
96	96:Run_96_Well_96_20170223-1022	23.658
97	96:Run_97_Well_96_20170223-1104	22.871
98	96:Run_98_Well_96_20170223-1147	0
99	96:Run_99_Well_96_20170223-1229	22.76
100	96:Run_100_Well_96_20170223-1312	22.316
101	96:Run_101_Well_96_20170223-1354	22.769
102	96:Run_102_Well_96_20170223-1436	22.843
103	96:Run_103_Well_96_20170223-1519	23.181
104	96:Run_104_Well_96_20170223-1601	22.261
105	96:Run_105_Well_96_20170223-1643	22.817
106	96:Run_106_Well_96_20170223-1726	0
107	96:Run_107_Well_96_20170223-1808	0
108	96:Run_108_Well_96_20170223-1851	0
109	96:Run_109_Well_96_20170223-1933	0
110	96:Run_110_Well_96_20170223-2016	0
111	96:Run_111_Well_96_20170223-2058	23.637
112	96:Run_112_Well_96_20170223-2140	0
113	96:Run_113_Well_96_20170223-2223	0
114	96:Run_114_Well_96_20170223-2305	0
115	96:Run_115_Well_96_20170223-2348	0
116	96:Run_116_Well_96_20170224-0030	23.991
117	96:Run_117_Well_96_20170224-0112	23.646
118	96:Run_118_Well_96_20170224-0155	0
119	96:Run_119_Well_96_20170224-0237	0
120	96:Run_120_Well_96_20170224-0320	0
121	96:Run_121_Well_96_20170224-0402	0
122	96:Run_122_Well_96_20170224-0444	0
123	96:Run_123_Well_96_20170224-0527	0
124	96:Run_124_Well_96_20170224-0609	23.773
125	96:Run_125_Well_96_20170224-0652	28.015
126	96:Run_126_Well_96_20170224-0734	0
127	96:Run_127_Well_96_20170224-0816	0
128	96:Run_128_Well_96_20170224-0859	0
129	96:Run_129_Well_96_20170224-0941	26.505
130	96:Run_130_Well_96_20170224-1023	0
131	96:Run_131_Well_96_20170224-1106	0
132	96:Run_132_Well_96_20170224-1148	0
133	96:Run_133_Well_96_20170224-1231	26.249
134	96:Run_134_Well_96_20170224-1313	0
135	96:Run_135_Well_96_20170224-1355	0
136	96:Run_136_Well_96_20170224-1438	0
137	96:Run_137_Well_96_20170224-1520	27.813
138	96:Run_138_Well_96_20170224-1603	0
139	96:Run_139_Well_96_20170224-1645	29.801
140	96:Run_140_Well_96_20170224-1727	26.43
141	96:Run_141_Well_96_20170224-1810	29.996
142	96:Run_142_Well_96_20170224-1852	0
143	96:Run_143_Well_96_20170224-1935	0
144	96:Run_144_Well_96_20170224-2017	26.968
145	96:Run_145_Well_96_20170224-2059	0
146	96:Run_146_Well_96_20170224-2142	0
147	96:Run_147_Well_96_20170224-2224	29.345
148	96:Run_148_Well_96_20170224-2307	0
149	96:Run_149_Well_96_20170224-2349	24.996
150	96:Run_150_Well_96_20170225-0031	27.398
151	96:Run_151_Well_96_20170225-0114	27.469
152	96:Run_152_Well_96_20170225-0156	29.43
153	96:Run_153_Well_96_20170225-0239	30.009
154	96:Run_154_Well_96_20170225-0321	0
155	96:Run_155_Well_96_20170225-0403	0
156	96:Run_156_Well_96_20170225-0446	27.751
157	96:Run_157_Well_96_20170225-0528	30.067
158	96:Run_158_Well_96_20170225-0610	0
159	96:Run_159_Well_96_20170225-0653	0
160	96:Run_160_Well_96_20170225-0735	0
161	96:Run_161_Well_96_20170225-0818	0
162	96:Run_162_Well_96_20170225-0900	30.641
163	96:Run_163_Well_96_20170225-0942	0
164	96:Run_164_Well_96_20170225-1025	0
165	96:Run_165_Well_96_20170225-1107	28.231
166	96:Run_166_Well_96_20170225-1150	29.855
167	96:Run_167_Well_96_20170225-1232	0
168	96:Run_168_Well_96_20170225-1314	27.175
169	96:Run_169_Well_96_20170225-1357	0
170	96:Run_170_Well_96_20170225-1439	31.064
171	96:Run_171_Well_96_20170225-1522	0
172	96:Run_172_Well_96_20170225-1604	0
173	96:Run_173_Well_96_20170225-1646	0
174	96:Run_174_Well_96_20170225-1729	0
175	96:Run_175_Well_96_20170225-1811	0
176	96:Run_176_Well_96_20170225-1853	0
177	96:Run_177_Well_96_20170225-1936	0
178	96:Run_178_Well_96_20170225-2018	0
179	96:Run_179_Well_96_20170225-2101	0
180	96:Run_180_Well_96_20170225-2143	0
181	96:Run_181_Well_96_20170225-2226	33.654
182	96:Run_182_Well_96_20170225-2308	0
183	96:Run_183_Well_96_20170225-2351	0
184	96:Run_184_Well_96_20170226-0033	0
185	96:Run_185_Well_96_20170226-0115	0
186	96:Run_186_Well_96_20170226-0158	26.443
187	96:Run_187_Well_96_20170226-0240	0
188	96:Run_188_Well_96_20170226-0323	29.053
189	96:Run_189_Well_96_20170226-0405	0
190	96:Run_190_Well_96_20170226-0447	31.754
191	96:Run_191_Well_96_20170226-0530	0
192	96:Run_192_Well_96_20170226-0612	0
193	96:Run_193_Well_96_20170226-0654	30.693
194	96:Run_194_Well_96_20170226-0737	0
195	96:Run_195_Well_96_20170226-0819	0
196	96:Run_196_Well_96_20170226-0902	0
197	96:Run_197_Well_96_20170226-0944	0
198	96:Run_198_Well_96_20170226-1026	0
199	96:Run_199_Well_96_20170226-1109	0
200	96:Run_200_Well_96_20170226-1151	0
201	96:Run_201_Well_96_20170226-1234	0
202	96:Run_202_Well_96_20170226-1316	0
203	96:Run_203_Well_96_20170226-1358	0
204	96:Run_204_Well_96_20170226-1441	0
205	96:Run_205_Well_96_20170226-1523	0
206	96:Run_206_Well_96_20170226-1606	0
207	96:Run_207_Well_96_20170226-1648	0
208	96:Run_208_Well_96_20170226-1731	0
209	96:Run_209_Well_96_20170226-1813	0
210	96:Run_210_Well_96_20170226-1855	0
211	96:Run_211_Well_96_20170226-1938	38.354
212	96:Run_212_Well_96_20170226-2020	0
213	96:Run_213_Well_96_20170226-2103	0
214	96:Run_214_Well_96_20170226-2145	0
215	96:Run_215_Well_96_20170226-2227	36.063
216	96:Run_216_Well_96_20170226-2310	40.066
217	96:Run_217_Well_96_20170226-2352	39.317
218	96:Run_218_Well_96_20170227-0034	0
219	96:Run_219_Well_96_20170227-0117	0
220	96:Run_220_Well_96_20170227-0159	0
221	96:Run_221_Well_96_20170227-0241	0
222	96:Run_222_Well_96_20170227-0324	0
223	96:Run_223_Well_96_20170227-0406	0
224	96:Run_224_Well_96_20170227-0449	0
225	96:Run_225_Well_96_20170227-0531	39.222
226	96:Run_226_Well_96_20170227-0614	0
227	96:Run_227_Well_96_20170227-0656	41.505
228	96:Run_228_Well_96_20170227-0738	43.403
229	96:Run_229_Well_96_20170227-0821	0
230	96:Run_230_Well_96_20170227-0903	45.424
231	96:Run_231_Well_96_20170227-0946	0
232	96:Run_232_Well_96_20170227-1028	0
233	96:Run_233_Well_96_20170227-1110	44.845
234	96:Run_234_Well_96_20170227-1153	45.432
235	96:Run_235_Well_96_20170227-1235	0
236	96:Run_236_Well_96_20170227-1317	0
237	96:Run_237_Well_96_20170227-1400	0
238	96:Run_238_Well_96_20170227-1442	44.883
239	96:Run_239_Well_96_20170227-1524	0
240	96:Run_240_Well_96_20170227-1607	0
241	96:Run_241_Well_96_20170227-1649	50.821
242	96:Run_242_Well_96_20170227-1732	0
243	96:Run_243_Well_96_20170227-1814	0
244	96:Run_244_Well_96_20170227-1857	0
245	96:Run_245_Well_96_20170227-1939	0
246	96:Run_246_Well_96_20170227-2021	0
247	96:Run_247_Well_96_20170227-2104	0
248	96:Run_248_Well_96_20170227-2146	0
249	96:Run_249_Well_96_20170227-2228	0
250	96:Run_250_Well_96_20170227-2311	0
251	96:Run_251_Well_96_20170227-2353	0
252	96:Run_252_Well_96_20170228-0036	49.551
253	96:Run_253_Well_96_20170228-0118	0
254	96:Run_254_Well_96_20170228-0200	48.01
255	96:Run_255_Well_96_20170228-0243	0
256	96:Run_256_Well_96_20170228-0325	0
257	96:Run_257_Well_96_20170228-0408	0
258	96:Run_258_Well_96_20170228-0450	0
259	96:Run_259_Well_96_20170228-0532	0
260	96:Run_260_Well_96_20170228-0615	0
261	96:Run_261_Well_96_20170228-0657	0
262	96:Run_262_Well_96_20170228-0740	47.405
263	96:Run_263_Well_96_20170228-0822	50.275
264	96:Run_264_Well_96_20170228-0905	0
265	96:Run_265_Well_96_20170228-0947	0
266	96:Run_266_Well_96_20170228-1029	0
267	96:Run_267_Well_96_20170228-1112	0
268	96:Run_268_Well_96_20170228-1154	0
269	96:Run_269_Well_96_20170228-1236	0
270	96:Run_270_Well_96_20170228-1319	48.591
271	96:Run_271_Well_96_20170228-1401	0
272	96:Run_272_Well_96_20170228-1443	50.8
273	96:Run_273_Well_96_20170228-1526	0
274	96:Run_274_Well_96_20170228-1608	0
275	96:Run_275_Well_96_20170228-1651	0
276	96:Run_276_Well_96_20170228-1733	0
277	96:Run_277_Well_96_20170228-1815	0
278	96:Run_278_Well_96_20170228-1858	0
279	96:Run_279_Well_96_20170228-1940	0
280	96:Run_280_Well_96_20170228-2023	0
281	96:Run_281_Well_96_20170228-2105	56.455
282	96:Run_282_Well_96_20170228-2147	59.633
283	96:Run_283_Well_96_20170228-2230	0
284	96:Run_284_Well_96_20170228-2312	0
285	96:Run_285_Well_96_20170228-2355	56.459
286	96:Run_286_Well_96_20170301-0037	0
287	96:Run_287_Well_96_20170301-0119	0
288	96:Run_288_Well_96_20170301-0202	57.886
289	96:Run_289_Well_96_20170301-0244	52.334
290	96:Run_290_Well_96_20170301-0326	0
291	96:Run_291_Well_96_20170301-0409	60.97
292	96:Run_292_Well_96_20170301-0451	0
293	96:Run_293_Well_96_20170301-0534	0
294	96:Run_294_Well_96_20170301-0616	0
295	96:Run_295_Well_96_20170301-0658	57.323
296	96:Run_296_Well_96_20170301-0741	0
297	96:Run_297_Well_96_20170301-0823	56.876
298	96:Run_298_Well_96_20170301-0906	0
299	96:Run_299_Well_96_20170301-0948	0
300	96:Run_300_Well_96_20170301-1030	0
301	96:Run_301_Well_96_20170301-1113	0
302	96:Run_302_Well_96_20170301-1155	63.939
303	96:Run_303_Well_96_20170301-1237	59.502
304	96:Run_304_Well_96_20170301-1320	0
305	96:Run_305_Well_96_20170301-1402	0
306	96:Run_306_Well_96_20170301-1445	58.192
307	96:Run_307_Well_96_20170301-1527	0
308	96:Run_308_Well_96_20170301-1609	0
309	96:Run_309_Well_96_20170301-1652	0
310	96:Run_310_Well_96_20170301-1734	0
311	96:Run_311_Well_96_20170301-1817	0
312	96:Run_312_Well_96_20170301-1859	0
313	96:Run_313_Well_96_20170301-1941	0
314	96:Run_314_Well_96_20170301-2024	0
315	96:Run_315_Well_96_20170301-2106	0
316	96:Run_316_Well_96_20170301-2148	0
317	96:Run_317_Well_96_20170301-2231	66.841
318	96:Run_318_Well_96_20170301-2313	60.4
319	96:Run_319_Well_96_20170301-2356	0
320	96:Run_320_Well_96_20170302-0038	0
321	96:Run_321_Well_96_20170302-0120	0
322	96:Run_322_Well_96_20170302-0203	0
323	96:Run_323_Well_96_20170302-0245	0
324	96:Run_324_Well_96_20170302-0328	61.045
325	96:Run_325_Well_96_20170302-0410	0
326	96:Run_326_Well_96_20170302-0452	62.316
327	96:Run_327_Well_96_20170302-0535	60.72
328	96:Run_328_Well_96_20170302-0617	0
329	96:Run_329_Well_96_20170302-0659	0
330	96:Run_330_Well_96_20170302-0742	62.784
331	96:Run_331_Well_96_20170302-0824	0
332	96:Run_332_Well_96_20170302-0907	61.852
333	96:Run_333_Well_96_20170302-0949	0
334	96:Run_334_Well_96_20170302-1031	0
335	96:Run_335_Well_96_20170302-1114	0
336	96:Run_336_Well_96_20170302-1156	72.338
337	96:Run_337_Well_96_20170302-1239	0
338	96:Run_338_Well_96_20170302-1321	0
339	96:Run_339_Well_96_20170302-1403	0
340	96:Run_340_Well_96_20170302-1446	0
341	96:Run_341_Well_96_20170302-1528	71.009
342	96:Run_342_Well_96_20170302-1611	0
343	96:Run_343_Well_96_20170302-1653	0
344	96:Run_344_Well_96_20170302-1735	0
345	96:Run_345_Well_96_20170302-1818	0
346	96:Run_346_Well_96_20170302-1900	70.402
347	96:Run_347_Well_96_20170302-1942	0
348	96:Run_348_Well_96_20170302-2025	0
349	96:Run_349_Well_96_20170302-2107	0
350	96:Run_350_Well_96_20170302-2149	0
351	96:Run_351_Well_96_20170302-2231	0
352	96:Run_352_Well_96_20170302-2314	0
353	96:Run_353_Well_96_20170302-2356	0
354	96:Run_354_Well_96_20170303-0039	0
355	96:Run_355_Well_96_20170303-0121	0
356	96:Run_356_Well_96_20170303-0204	0
357	96:Run_357_Well_96_20170303-0246	0
358	96:Run_358_Well_96_20170303-0328	70.959
359	96:Run_359_Well_96_20170303-0411	0
360	96:Run_360_Well_96_20170303-0453	0
361	96:Run_361_Well_96_20170303-0536	0
362	96:Run_362_Well_96_20170303-0618	0
363	96:Run_363_Well_96_20170303-0700	0
364	96:Run_364_Well_96_20170303-0743	0
365	96:Run_365_Well_96_20170303-0825	0
366	96:Run_366_Well_96_20170303-0907	0
367	96:Run_367_Well_96_20170303-0950	66.687
368	96:Run_368_Well_96_20170303-1032	0
369	96:Run_369_Well_96_20170303-1115	0
370	96:Run_370_Well_96_20170303-1157	0
371	96:Run_371_Well_96_20170303-1239	0
372	96:Run_372_Well_96_20170303-1322	0
373	96:Run_373_Well_96_20170303-1404	0
374	96:Run_374_Well_96_20170303-1447	0
375	96:Run_375_Well_96_20170303-1529	77.191
376	96:Run_376_Well_96_20170303-1611	0
377	96:Run_377_Well_96_20170303-1654	0
378	96:Run_378_Well_96_20170303-1736	0
379	96:Run_379_Well_96_20170303-1818	0
380	96:Run_380_Well_96_20170303-1901	72.402
381	96:Run_381_Well_96_20170303-1943	74.33
382	96:Run_382_Well_96_20170303-2026	0
383	96:Run_383_Well_96_20170303-2108	0
384	96:Run_384_Well_96_20170303-2151	0
385	96:Run_385_Well_96_20170303-2233	74.726
386	96:Run_386_Well_96_20170303-2315	71.118
387	96:Run_387_Well_96_20170303-2358	72.456
388	96:Run_388_Well_96_20170304-0040	0
389	96:Run_389_Well_96_20170304-0122	0
390	96:Run_390_Well_96_20170304-0205	0
391	96:Run_391_Well_96_20170304-0247	77.904
392	96:Run_392_Well_96_20170304-0330	74.663
393	96:Run_393_Well_96_20170304-0412	0
394	96:Run_394_Well_96_20170304-0454	77.414
395	96:Run_395_Well_96_20170304-0537	0
396	96:Run_396_Well_96_20170304-0619	85.49
397	96:Run_397_Well_96_20170304-0702	0
398	96:Run_398_Well_96_20170304-0744	84.675
399	96:Run_399_Well_96_20170304-0826	85.24
400	96:Run_400_Well_96_20170304-0909	0
401	96:Run_401_Well_96_20170304-0951	84.683
402	96:Run_402_Well_96_20170304-1034	85.44
403	96:Run_403_Well_96_20170304-1116	0
404	96:Run_404_Well_96_20170304-1158	0
405	96:Run_405_Well_96_20170304-1241	88.742
406	96:Run_406_Well_96_20170304-1323	0
407	96:Run_407_Well_96_20170304-1406	87.367
408	96:Run_408_Well_96_20170304-1448	0
409	96:Run_409_Well_96_20170304-1530	0
410	96:Run_410_Well_96_20170304-1613	85.494
411	96:Run_411_Well_96_20170304-1655	0
412	96:Run_412_Well_96_20170304-1738	0
413	96:Run_413_Well_96_20170304-1820	0
414	96:Run_414_Well_96_20170304-1902	0
415	96:Run_415_Well_96_20170304-1945	0
416	96:Run_416_Well_96_20170304-2027	0
417	96:Run_417_Well_96_20170304-2109	81.541
418	96:Run_418_Well_96_20170304-2152	0
419	96:Run_419_Well_96_20170304-2234	0
420	96:Run_420_Well_96_20170304-2317	0
421	96:Run_421_Well_96_20170304-2359	0
422	96:Run_422_Well_96_20170305-0041	89.052
423	96:Run_423_Well_96_20170305-0124	0
424	96:Run_424_Well_96_20170305-0206	88.614
425	96:Run_425_Well_96_20170305-0249	0
426	96:Run_426_Well_96_20170305-0331	86.036
427	96:Run_427_Well_96_20170305-0413	85.353
428	96:Run_428_Well_96_20170305-0456	91.368
429	96:Run_429_Well_96_20170305-0538	0
430	96:Run_430_Well_96_20170305-0620	94.088
431	96:Run_431_Well_96_20170305-0703	0
432	96:Run_432_Well_96_20170305-0745	0
433	96:Run_433_Well_96_20170305-0828	0
434	96:Run_434_Well_96_20170305-0910	0
435	96:Run_435_Well_96_20170305-0952	89.884
436	96:Run_436_Well_96_20170305-1035	87.955
437	96:Run_437_Well_96_20170305-1117	0
438	96:Run_438_Well_96_20170305-1200	92.339
439	96:Run_439_Well_96_20170305-1242	0
440	96:Run_440_Well_96_20170305-1324	0
441	96:Run_441_Well_96_20170305-1407	0
442	96:Run_442_Well_96_20170305-1449	0
443	96:Run_443_Well_96_20170305-1532	0
444	96:Run_444_Well_96_20170305-1614	0
445	96:Run_445_Well_96_20170305-1656	0
446	96:Run_446_Well_96_20170305-1739	0
447	96:Run_447_Well_96_20170305-1821	0
448	96:Run_448_Well_96_20170305-1904	0
449	96:Run_449_Well_96_20170305-1946	0
450	96:Run_450_Well_96_20170305-2028	0
451	96:Run_451_Well_96_20170305-2111	0
452	96:Run_452_Well_96_20170305-2153	0
453	96:Run_453_Well_96_20170305-2236	0
