# Supplementary material for: An affordable and automated imaging approach to acquire highly resolved individual data—an example of copepod growth in response to multiple stressors
Source: PeerJ. 2019 Apr 19;7:e6776. doi: 10.7717/peerj.6776 (PMC6476288; doi:10.7717/peerj.6776)
Supplement: Supplemental Information 1 — This zip file contains individual data files as they were acquired by the automatized platform, with each file representing measurements from one individual well plate. It also contains a table which links each file to information about the experimental treatments to which each individual was subjected. [file peerj-07-6776-s001.zip › Supplemental Data S2/Well_86_dat.csv]

Picnr	Label	Length
1	86:Run_1_Well_86_20170220-1513	0
2	86:Run_2_Well_86_20170220-1555	0
3	86:Run_3_Well_86_20170220-1637	0
4	86:Run_4_Well_86_20170220-1720	13.643
5	86:Run_5_Well_86_20170220-1802	0
6	86:Run_6_Well_86_20170220-1845	0
7	86:Run_7_Well_86_20170220-1927	13.956
8	86:Run_8_Well_86_20170220-2009	12.51
9	86:Run_9_Well_86_20170220-2052	0
10	86:Run_10_Well_86_20170220-2134	10.579
11	86:Run_11_Well_86_20170220-2217	0
12	86:Run_12_Well_86_20170220-2259	13.279
13	86:Run_13_Well_86_20170220-2341	12.634
14	86:Run_14_Well_86_20170221-0024	12.042
15	86:Run_15_Well_86_20170221-0106	0
16	86:Run_16_Well_86_20170221-0149	0
17	86:Run_17_Well_86_20170221-0231	13.142
18	86:Run_18_Well_86_20170221-0313	0
19	86:Run_19_Well_86_20170221-0356	0
20	86:Run_20_Well_86_20170221-0438	13.031
21	86:Run_21_Well_86_20170221-0521	13.454
22	86:Run_22_Well_86_20170221-0603	0
23	86:Run_23_Well_86_20170221-0645	13.057
24	86:Run_24_Well_86_20170221-0728	0
25	86:Run_25_Well_86_20170221-0810	14.36
26	86:Run_26_Well_86_20170221-0853	13.171
27	86:Run_27_Well_86_20170221-0935	14.299
28	86:Run_28_Well_86_20170221-1017	12.611
29	86:Run_29_Well_86_20170221-1100	13.677
30	86:Run_30_Well_86_20170221-1142	0
31	86:Run_31_Well_86_20170221-1224	17.011
32	86:Run_32_Well_86_20170221-1307	0
33	86:Run_33_Well_86_20170221-1349	0
34	86:Run_34_Well_86_20170221-1432	16.004
35	86:Run_35_Well_86_20170221-1514	16.372
36	86:Run_36_Well_86_20170221-1556	0
37	86:Run_37_Well_86_20170221-1639	15.177
38	86:Run_38_Well_86_20170221-1721	0
39	86:Run_39_Well_86_20170221-1803	16.263
40	86:Run_40_Well_86_20170221-1846	0
41	86:Run_41_Well_86_20170221-1928	14.735
42	86:Run_42_Well_86_20170221-2011	0
43	86:Run_43_Well_86_20170221-2053	0
44	86:Run_44_Well_86_20170221-2136	0
45	86:Run_45_Well_86_20170221-2218	0
46	86:Run_46_Well_86_20170221-2300	0
47	86:Run_47_Well_86_20170221-2343	0
48	86:Run_48_Well_86_20170222-0025	17.221
49	86:Run_49_Well_86_20170222-0107	16.225
50	86:Run_50_Well_86_20170222-0150	18.439
51	86:Run_51_Well_86_20170222-0232	0
52	86:Run_52_Well_86_20170222-0315	0
53	86:Run_53_Well_86_20170222-0357	0
54	86:Run_54_Well_86_20170222-0439	0
55	86:Run_55_Well_86_20170222-0522	16.003
56	86:Run_56_Well_86_20170222-0604	16.088
57	86:Run_57_Well_86_20170222-0647	0
58	86:Run_58_Well_86_20170222-0729	0
59	86:Run_59_Well_86_20170222-0811	16.466
60	86:Run_60_Well_86_20170222-0854	0
61	86:Run_61_Well_86_20170222-0936	20.323
62	86:Run_62_Well_86_20170222-1018	18.682
63	86:Run_63_Well_86_20170222-1101	20.402
64	86:Run_64_Well_86_20170222-1143	0
65	86:Run_65_Well_86_20170222-1226	0
66	86:Run_66_Well_86_20170222-1308	17.752
67	86:Run_67_Well_86_20170222-1351	0
68	86:Run_68_Well_86_20170222-1433	0
69	86:Run_69_Well_86_20170222-1515	0
70	86:Run_70_Well_86_20170222-1558	0
71	86:Run_71_Well_86_20170222-1640	0
72	86:Run_72_Well_86_20170222-1722	19.416
73	86:Run_73_Well_86_20170222-1805	20.097
74	86:Run_74_Well_86_20170222-1847	0
75	86:Run_75_Well_86_20170222-1929	0
76	86:Run_76_Well_86_20170222-2012	0
77	86:Run_77_Well_86_20170222-2054	19.211
78	86:Run_78_Well_86_20170222-2137	20.044
79	86:Run_79_Well_86_20170222-2219	18.844
80	86:Run_80_Well_86_20170222-2301	19.807
81	86:Run_81_Well_86_20170222-2344	19.405
82	86:Run_82_Well_86_20170223-0026	18.616
83	86:Run_83_Well_86_20170223-0109	18.224
84	86:Run_84_Well_86_20170223-0151	20.459
85	86:Run_85_Well_86_20170223-0233	20.483
86	86:Run_87_Well_86_20170223-0358	21.025
87	86:Run_88_Well_86_20170223-0440	0
88	86:Run_89_Well_86_20170223-0523	0
89	86:Run_90_Well_86_20170223-0605	0
90	86:Run_91_Well_86_20170223-0648	23.856
91	86:Run_92_Well_86_20170223-0730	24.207
92	86:Run_93_Well_86_20170223-0812	0
93	86:Run_94_Well_86_20170223-0855	23.573
94	86:Run_95_Well_86_20170223-0937	22.611
95	86:Run_96_Well_86_20170223-1020	24.522
96	86:Run_97_Well_86_20170223-1102	23.803
97	86:Run_98_Well_86_20170223-1144	24.336
98	86:Run_99_Well_86_20170223-1227	22.893
99	86:Run_100_Well_86_20170223-1309	23.909
100	86:Run_101_Well_86_20170223-1352	0
101	86:Run_102_Well_86_20170223-1434	23.77
102	86:Run_103_Well_86_20170223-1516	0
103	86:Run_104_Well_86_20170223-1559	0
104	86:Run_105_Well_86_20170223-1641	23.486
105	86:Run_106_Well_86_20170223-1724	23.384
106	86:Run_107_Well_86_20170223-1806	0
107	86:Run_108_Well_86_20170223-1848	0
108	86:Run_109_Well_86_20170223-1931	0
109	86:Run_110_Well_86_20170223-2013	0
110	86:Run_111_Well_86_20170223-2056	26.694
111	86:Run_112_Well_86_20170223-2138	27.195
112	86:Run_113_Well_86_20170223-2220	26.28
113	86:Run_114_Well_86_20170223-2303	26.633
114	86:Run_115_Well_86_20170223-2345	0
115	86:Run_116_Well_86_20170224-0028	25.552
116	86:Run_117_Well_86_20170224-0110	25.933
117	86:Run_118_Well_86_20170224-0153	24.711
118	86:Run_119_Well_86_20170224-0235	24.767
119	86:Run_120_Well_86_20170224-0317	29.345
120	86:Run_121_Well_86_20170224-0400	0
121	86:Run_122_Well_86_20170224-0442	0
122	86:Run_123_Well_86_20170224-0524	0
123	86:Run_124_Well_86_20170224-0607	0
124	86:Run_125_Well_86_20170224-0649	27.083
125	86:Run_126_Well_86_20170224-0732	29.411
126	86:Run_127_Well_86_20170224-0814	26.315
127	86:Run_128_Well_86_20170224-0856	0
128	86:Run_129_Well_86_20170224-0939	0
129	86:Run_130_Well_86_20170224-1021	0
130	86:Run_131_Well_86_20170224-1103	26.628
131	86:Run_132_Well_86_20170224-1146	28.901
132	86:Run_133_Well_86_20170224-1228	28.29
133	86:Run_134_Well_86_20170224-1311	0
134	86:Run_135_Well_86_20170224-1353	0
135	86:Run_136_Well_86_20170224-1435	24.751
136	86:Run_137_Well_86_20170224-1518	0
137	86:Run_138_Well_86_20170224-1600	27.987
138	86:Run_139_Well_86_20170224-1643	28.814
139	86:Run_140_Well_86_20170224-1725	0
140	86:Run_141_Well_86_20170224-1807	0
141	86:Run_142_Well_86_20170224-1850	0
142	86:Run_143_Well_86_20170224-1932	0
143	86:Run_144_Well_86_20170224-2015	27.181
144	86:Run_145_Well_86_20170224-2057	27.849
145	86:Run_146_Well_86_20170224-2139	0
146	86:Run_147_Well_86_20170224-2222	0
147	86:Run_148_Well_86_20170224-2304	0
148	86:Run_149_Well_86_20170224-2347	29.004
149	86:Run_150_Well_86_20170225-0029	28.068
150	86:Run_151_Well_86_20170225-0111	27.518
151	86:Run_152_Well_86_20170225-0154	0
152	86:Run_153_Well_86_20170225-0236	0
153	86:Run_154_Well_86_20170225-0319	0
154	86:Run_155_Well_86_20170225-0401	0
155	86:Run_156_Well_86_20170225-0444	0
156	86:Run_157_Well_86_20170225-0526	0
157	86:Run_158_Well_86_20170225-0608	0
158	86:Run_159_Well_86_20170225-0651	27.956
159	86:Run_160_Well_86_20170225-0733	0
160	86:Run_161_Well_86_20170225-0815	29.801
161	86:Run_162_Well_86_20170225-0858	0
162	86:Run_163_Well_86_20170225-0940	0
163	86:Run_164_Well_86_20170225-1023	28.727
164	86:Run_165_Well_86_20170225-1105	0
165	86:Run_166_Well_86_20170225-1147	29.094
166	86:Run_167_Well_86_20170225-1230	31.848
167	86:Run_168_Well_86_20170225-1312	30.301
168	86:Run_169_Well_86_20170225-1355	0
169	86:Run_170_Well_86_20170225-1437	0
170	86:Run_171_Well_86_20170225-1519	0
171	86:Run_172_Well_86_20170225-1602	0
172	86:Run_173_Well_86_20170225-1644	0
173	86:Run_174_Well_86_20170225-1727	30.138
174	86:Run_175_Well_86_20170225-1809	30.391
175	86:Run_176_Well_86_20170225-1851	28.647
176	86:Run_177_Well_86_20170225-1934	0
177	86:Run_178_Well_86_20170225-2016	0
178	86:Run_179_Well_86_20170225-2058	27.255
179	86:Run_180_Well_86_20170225-2141	29.203
180	86:Run_181_Well_86_20170225-2223	28.067
181	86:Run_182_Well_86_20170225-2306	0
182	86:Run_183_Well_86_20170225-2348	30.971
183	86:Run_184_Well_86_20170226-0031	0
184	86:Run_185_Well_86_20170226-0113	0
185	86:Run_186_Well_86_20170226-0155	39.136
186	86:Run_187_Well_86_20170226-0238	36.347
187	86:Run_188_Well_86_20170226-0320	0
188	86:Run_189_Well_86_20170226-0403	36.747
189	86:Run_190_Well_86_20170226-0445	38.439
190	86:Run_191_Well_86_20170226-0528	40.383
191	86:Run_192_Well_86_20170226-0610	38.823
192	86:Run_193_Well_86_20170226-0652	0
193	86:Run_194_Well_86_20170226-0735	0
194	86:Run_195_Well_86_20170226-0817	0
195	86:Run_196_Well_86_20170226-0859	0
196	86:Run_197_Well_86_20170226-0942	0
197	86:Run_198_Well_86_20170226-1024	0
198	86:Run_199_Well_86_20170226-1106	0
199	86:Run_200_Well_86_20170226-1149	0
200	86:Run_201_Well_86_20170226-1231	0
201	86:Run_202_Well_86_20170226-1314	0
202	86:Run_203_Well_86_20170226-1356	38.873
203	86:Run_204_Well_86_20170226-1439	37.988
204	86:Run_205_Well_86_20170226-1521	45.977
205	86:Run_206_Well_86_20170226-1603	41.027
206	86:Run_207_Well_86_20170226-1646	0
207	86:Run_208_Well_86_20170226-1728	0
208	86:Run_209_Well_86_20170226-1811	38.737
209	86:Run_210_Well_86_20170226-1853	0
210	86:Run_211_Well_86_20170226-1935	43.05
211	86:Run_212_Well_86_20170226-2018	0
212	86:Run_213_Well_86_20170226-2100	40.003
213	86:Run_214_Well_86_20170226-2143	0
214	86:Run_215_Well_86_20170226-2225	42.05
215	86:Run_216_Well_86_20170226-2307	42.999
216	86:Run_217_Well_86_20170226-2350	0
217	86:Run_218_Well_86_20170227-0032	45.11
218	86:Run_219_Well_86_20170227-0114	47.183
219	86:Run_220_Well_86_20170227-0157	46.117
220	86:Run_221_Well_86_20170227-0239	0
221	86:Run_222_Well_86_20170227-0322	0
222	86:Run_223_Well_86_20170227-0404	0
223	86:Run_224_Well_86_20170227-0446	0
224	86:Run_225_Well_86_20170227-0529	0
225	86:Run_226_Well_86_20170227-0611	0
226	86:Run_227_Well_86_20170227-0654	41.733
227	86:Run_228_Well_86_20170227-0736	46.388
228	86:Run_229_Well_86_20170227-0818	0
229	86:Run_230_Well_86_20170227-0901	43.698
230	86:Run_231_Well_86_20170227-0943	46.571
231	86:Run_232_Well_86_20170227-1026	44.616
232	86:Run_233_Well_86_20170227-1108	0
233	86:Run_234_Well_86_20170227-1151	0
234	86:Run_235_Well_86_20170227-1233	0
235	86:Run_236_Well_86_20170227-1315	0
236	86:Run_237_Well_86_20170227-1357	43.736
237	86:Run_238_Well_86_20170227-1440	47.796
238	86:Run_239_Well_86_20170227-1522	0
239	86:Run_240_Well_86_20170227-1605	0
240	86:Run_241_Well_86_20170227-1647	0
241	86:Run_242_Well_86_20170227-1729	0
242	86:Run_243_Well_86_20170227-1812	0
243	86:Run_244_Well_86_20170227-1854	0
244	86:Run_245_Well_86_20170227-1937	0
245	86:Run_246_Well_86_20170227-2019	46.174
246	86:Run_247_Well_86_20170227-2101	0
247	86:Run_248_Well_86_20170227-2144	0
248	86:Run_249_Well_86_20170227-2226	46.814
249	86:Run_250_Well_86_20170227-2309	50.589
250	86:Run_251_Well_86_20170227-2351	47.587
251	86:Run_252_Well_86_20170228-0033	0
252	86:Run_253_Well_86_20170228-0116	52.537
253	86:Run_254_Well_86_20170228-0158	51.225
254	86:Run_255_Well_86_20170228-0241	0
255	86:Run_256_Well_86_20170228-0323	0
256	86:Run_257_Well_86_20170228-0405	0
257	86:Run_258_Well_86_20170228-0448	0
258	86:Run_259_Well_86_20170228-0530	0
259	86:Run_260_Well_86_20170228-0613	0
260	86:Run_261_Well_86_20170228-0655	0
261	86:Run_262_Well_86_20170228-0737	0
262	86:Run_263_Well_86_20170228-0820	52.604
263	86:Run_264_Well_86_20170228-0902	55.307
264	86:Run_265_Well_86_20170228-0945	0
265	86:Run_266_Well_86_20170228-1027	0
266	86:Run_267_Well_86_20170228-1109	53.151
267	86:Run_268_Well_86_20170228-1152	0
268	86:Run_269_Well_86_20170228-1234	0
269	86:Run_270_Well_86_20170228-1316	0
270	86:Run_271_Well_86_20170228-1359	0
271	86:Run_272_Well_86_20170228-1441	0
272	86:Run_273_Well_86_20170228-1523	0
273	86:Run_274_Well_86_20170228-1606	55.731
274	86:Run_275_Well_86_20170228-1648	56.341
275	86:Run_276_Well_86_20170228-1731	58.152
276	86:Run_277_Well_86_20170228-1813	58.412
277	86:Run_278_Well_86_20170228-1855	0
278	86:Run_279_Well_86_20170228-1938	0
279	86:Run_280_Well_86_20170228-2020	0
280	86:Run_281_Well_86_20170228-2103	0
281	86:Run_282_Well_86_20170228-2145	0
282	86:Run_283_Well_86_20170228-2227	0
283	86:Run_284_Well_86_20170228-2310	0
284	86:Run_285_Well_86_20170228-2352	56.796
285	86:Run_286_Well_86_20170301-0035	61.876
286	86:Run_287_Well_86_20170301-0117	0
287	86:Run_288_Well_86_20170301-0159	0
288	86:Run_289_Well_86_20170301-0242	0
289	86:Run_290_Well_86_20170301-0324	64.677
290	86:Run_291_Well_86_20170301-0407	65.575
291	86:Run_292_Well_86_20170301-0449	0
292	86:Run_293_Well_86_20170301-0531	63.141
293	86:Run_294_Well_86_20170301-0614	0
294	86:Run_295_Well_86_20170301-0656	0
295	86:Run_296_Well_86_20170301-0738	0
296	86:Run_297_Well_86_20170301-0821	58.108
297	86:Run_298_Well_86_20170301-0903	0
298	86:Run_299_Well_86_20170301-0946	65.654
299	86:Run_300_Well_86_20170301-1028	59.397
300	86:Run_301_Well_86_20170301-1110	65.982
301	86:Run_302_Well_86_20170301-1153	0
302	86:Run_303_Well_86_20170301-1235	66.807
303	86:Run_304_Well_86_20170301-1317	0
304	86:Run_305_Well_86_20170301-1400	0
305	86:Run_306_Well_86_20170301-1442	63.465
306	86:Run_307_Well_86_20170301-1525	0
307	86:Run_308_Well_86_20170301-1607	0
308	86:Run_309_Well_86_20170301-1649	0
309	86:Run_310_Well_86_20170301-1732	63.355
310	86:Run_311_Well_86_20170301-1814	0
311	86:Run_312_Well_86_20170301-1857	67.021
312	86:Run_313_Well_86_20170301-1939	0
313	86:Run_314_Well_86_20170301-2021	65.16
314	86:Run_315_Well_86_20170301-2104	0
315	86:Run_316_Well_86_20170301-2146	0
316	86:Run_317_Well_86_20170301-2229	0
317	86:Run_318_Well_86_20170301-2311	0
318	86:Run_319_Well_86_20170301-2353	0
319	86:Run_320_Well_86_20170302-0036	62.312
320	86:Run_321_Well_86_20170302-0118	64.515
321	86:Run_322_Well_86_20170302-0201	67.463
322	86:Run_323_Well_86_20170302-0243	67.271
323	86:Run_324_Well_86_20170302-0325	66.994
324	86:Run_325_Well_86_20170302-0408	65.517
325	86:Run_326_Well_86_20170302-0450	72.293
326	86:Run_327_Well_86_20170302-0532	0
327	86:Run_328_Well_86_20170302-0615	70.331
328	86:Run_329_Well_86_20170302-0657	0
329	86:Run_330_Well_86_20170302-0740	0
330	86:Run_331_Well_86_20170302-0822	0
331	86:Run_332_Well_86_20170302-0904	0
332	86:Run_333_Well_86_20170302-0947	0
333	86:Run_334_Well_86_20170302-1029	0
334	86:Run_335_Well_86_20170302-1111	0
335	86:Run_336_Well_86_20170302-1154	0
336	86:Run_337_Well_86_20170302-1236	0
337	86:Run_338_Well_86_20170302-1319	0
338	86:Run_339_Well_86_20170302-1401	0
339	86:Run_340_Well_86_20170302-1443	72.567
340	86:Run_341_Well_86_20170302-1526	73.859
341	86:Run_342_Well_86_20170302-1608	0
342	86:Run_343_Well_86_20170302-1651	0
343	86:Run_344_Well_86_20170302-1733	0
344	86:Run_345_Well_86_20170302-1815	0
345	86:Run_346_Well_86_20170302-1858	74.396
346	86:Run_347_Well_86_20170302-1940	0
347	86:Run_348_Well_86_20170302-2022	76.918
348	86:Run_349_Well_86_20170302-2105	0
349	86:Run_350_Well_86_20170302-2147	0
350	86:Run_351_Well_86_20170302-2229	0
351	86:Run_352_Well_86_20170302-2312	0
352	86:Run_353_Well_86_20170302-2354	0
353	86:Run_354_Well_86_20170303-0036	78.86
354	86:Run_355_Well_86_20170303-0119	79.555
355	86:Run_356_Well_86_20170303-0201	0
356	86:Run_357_Well_86_20170303-0244	0
357	86:Run_358_Well_86_20170303-0326	0
358	86:Run_359_Well_86_20170303-0408	78.487
359	86:Run_360_Well_86_20170303-0451	0
360	86:Run_361_Well_86_20170303-0533	80.736
361	86:Run_362_Well_86_20170303-0616	77.297
362	86:Run_363_Well_86_20170303-0658	76.664
363	86:Run_364_Well_86_20170303-0740	76.428
364	86:Run_365_Well_86_20170303-0823	78.489
365	86:Run_366_Well_86_20170303-0905	0
366	86:Run_367_Well_86_20170303-0948	0
367	86:Run_368_Well_86_20170303-1030	0
368	86:Run_369_Well_86_20170303-1112	0
369	86:Run_370_Well_86_20170303-1155	82.901
370	86:Run_371_Well_86_20170303-1237	0
371	86:Run_372_Well_86_20170303-1320	0
372	86:Run_373_Well_86_20170303-1402	85
373	86:Run_374_Well_86_20170303-1444	0
374	86:Run_375_Well_86_20170303-1527	84.098
375	86:Run_376_Well_86_20170303-1609	0
376	86:Run_377_Well_86_20170303-1651	0
377	86:Run_378_Well_86_20170303-1734	0
378	86:Run_379_Well_86_20170303-1816	76.336
379	86:Run_380_Well_86_20170303-1859	78.749
380	86:Run_381_Well_86_20170303-1941	86.683
381	86:Run_382_Well_86_20170303-2023	86.096
382	86:Run_383_Well_86_20170303-2106	0
383	86:Run_384_Well_86_20170303-2148	86.675
384	86:Run_385_Well_86_20170303-2231	85.383
385	86:Run_386_Well_86_20170303-2313	82.377
386	86:Run_387_Well_86_20170303-2355	83.842
387	86:Run_388_Well_86_20170304-0038	92.218
388	86:Run_389_Well_86_20170304-0120	0
389	86:Run_390_Well_86_20170304-0202	0
390	86:Run_391_Well_86_20170304-0245	88.941
391	86:Run_392_Well_86_20170304-0327	93.012
392	86:Run_393_Well_86_20170304-0410	0
393	86:Run_394_Well_86_20170304-0452	94.108
394	86:Run_395_Well_86_20170304-0535	0
395	86:Run_396_Well_86_20170304-0617	0
396	86:Run_397_Well_86_20170304-0659	0
397	86:Run_398_Well_86_20170304-0742	0
398	86:Run_399_Well_86_20170304-0824	0
399	86:Run_400_Well_86_20170304-0906	0
400	86:Run_401_Well_86_20170304-0949	0
401	86:Run_402_Well_86_20170304-1031	91.586
402	86:Run_403_Well_86_20170304-1114	0
403	86:Run_404_Well_86_20170304-1156	92.159
404	86:Run_405_Well_86_20170304-1239	0
405	86:Run_406_Well_86_20170304-1321	0
406	86:Run_407_Well_86_20170304-1403	0
407	86:Run_408_Well_86_20170304-1446	0
408	86:Run_409_Well_86_20170304-1528	0
409	86:Run_410_Well_86_20170304-1611	90.501
410	86:Run_411_Well_86_20170304-1653	0
411	86:Run_412_Well_86_20170304-1735	0
412	86:Run_413_Well_86_20170304-1818	91.263
413	86:Run_414_Well_86_20170304-1900	0
414	86:Run_415_Well_86_20170304-1943	0
415	86:Run_416_Well_86_20170304-2025	0
416	86:Run_417_Well_86_20170304-2107	0
417	86:Run_418_Well_86_20170304-2150	88.162
418	86:Run_419_Well_86_20170304-2232	91.246
419	86:Run_420_Well_86_20170304-2314	96.521
420	86:Run_421_Well_86_20170304-2357	0
421	86:Run_422_Well_86_20170305-0039	0
422	86:Run_423_Well_86_20170305-0121	0
423	86:Run_424_Well_86_20170305-0204	0
424	86:Run_425_Well_86_20170305-0246	85.572
425	86:Run_426_Well_86_20170305-0329	0
426	86:Run_427_Well_86_20170305-0411	91.534
427	86:Run_428_Well_86_20170305-0453	0
428	86:Run_429_Well_86_20170305-0536	0
429	86:Run_430_Well_86_20170305-0618	0
430	86:Run_431_Well_86_20170305-0701	94.637
431	86:Run_432_Well_86_20170305-0743	0
432	86:Run_433_Well_86_20170305-0825	0
433	86:Run_434_Well_86_20170305-0908	95.575
434	86:Run_435_Well_86_20170305-0950	98.328
435	86:Run_436_Well_86_20170305-1032	0
436	86:Run_437_Well_86_20170305-1115	92.234
437	86:Run_438_Well_86_20170305-1157	0
438	86:Run_439_Well_86_20170305-1240	0
439	86:Run_440_Well_86_20170305-1322	0
440	86:Run_441_Well_86_20170305-1405	0
441	86:Run_442_Well_86_20170305-1447	0
442	86:Run_443_Well_86_20170305-1529	0
443	86:Run_444_Well_86_20170305-1612	0
444	86:Run_445_Well_86_20170305-1654	0
445	86:Run_446_Well_86_20170305-1736	0
446	86:Run_447_Well_86_20170305-1819	0
447	86:Run_448_Well_86_20170305-1901	0
448	86:Run_449_Well_86_20170305-1944	0
449	86:Run_450_Well_86_20170305-2026	0
450	86:Run_451_Well_86_20170305-2109	0
451	86:Run_452_Well_86_20170305-2151	0
452	86:Run_453_Well_86_20170305-2233	0
