# Supplementary material for: An affordable and automated imaging approach to acquire highly resolved individual data—an example of copepod growth in response to multiple stressors
Source: PeerJ. 2019 Apr 19;7:e6776. doi: 10.7717/peerj.6776 (PMC6476288; doi:10.7717/peerj.6776)
Supplement: Supplemental Information 1 — This zip file contains individual data files as they were acquired by the automatized platform, with each file representing measurements from one individual well plate. It also contains a table which links each file to information about the experimental treatments to which each individual was subjected. [file peerj-07-6776-s001.zip › Supplemental Data S2/Well_2_dat.csv]

Picnr	Label	Length
1	2:Run_1_Well_2_20170220-1438	0
2	2:Run_2_Well_2_20170220-1521	0
3	2:Run_3_Well_2_20170220-1603	0
4	2:Run_4_Well_2_20170220-1645	0
5	2:Run_5_Well_2_20170220-1728	0
6	2:Run_6_Well_2_20170220-1810	11.662
7	2:Run_7_Well_2_20170220-1853	0
8	2:Run_8_Well_2_20170220-1935	12.207
9	2:Run_9_Well_2_20170220-2017	0
10	2:Run_10_Well_2_20170220-2100	11.705
11	2:Run_11_Well_2_20170220-2142	11.18
12	2:Run_12_Well_2_20170220-2225	0
13	2:Run_13_Well_2_20170220-2307	0
14	2:Run_14_Well_2_20170220-2350	10.198
15	2:Run_15_Well_2_20170221-0032	0
16	2:Run_16_Well_2_20170221-0114	0
17	2:Run_17_Well_2_20170221-0157	0
18	2:Run_18_Well_2_20170221-0239	0
19	2:Run_19_Well_2_20170221-0321	0
20	2:Run_20_Well_2_20170221-0404	0
21	2:Run_21_Well_2_20170221-0446	14.56
22	2:Run_22_Well_2_20170221-0529	0
23	2:Run_23_Well_2_20170221-0611	10.817
24	2:Run_24_Well_2_20170221-0653	10.817
25	2:Run_25_Well_2_20170221-0736	0
26	2:Run_26_Well_2_20170221-0818	0
27	2:Run_27_Well_2_20170221-0901	0
28	2:Run_28_Well_2_20170221-0943	10.63
29	2:Run_29_Well_2_20170221-1025	11.18
30	2:Run_30_Well_2_20170221-1108	0
31	2:Run_31_Well_2_20170221-1150	10
32	2:Run_32_Well_2_20170221-1232	0
33	2:Run_33_Well_2_20170221-1315	0
34	2:Run_34_Well_2_20170221-1357	13.342
35	2:Run_35_Well_2_20170221-1440	0
36	2:Run_36_Well_2_20170221-1522	11.045
37	2:Run_37_Well_2_20170221-1604	0
38	2:Run_38_Well_2_20170221-1647	0
39	2:Run_39_Well_2_20170221-1729	13.928
40	2:Run_40_Well_2_20170221-1811	0
41	2:Run_41_Well_2_20170221-1854	12.649
42	2:Run_42_Well_2_20170221-1936	13.601
43	2:Run_43_Well_2_20170221-2019	14.142
44	2:Run_44_Well_2_20170221-2101	11.705
45	2:Run_45_Well_2_20170221-2144	0
46	2:Run_46_Well_2_20170221-2226	0
47	2:Run_47_Well_2_20170221-2308	0
48	2:Run_48_Well_2_20170221-2351	13
49	2:Run_49_Well_2_20170222-0033	11.18
50	2:Run_50_Well_2_20170222-0115	11.402
51	2:Run_51_Well_2_20170222-0158	10.63
52	2:Run_52_Well_2_20170222-0240	12.042
53	2:Run_53_Well_2_20170222-0323	0
54	2:Run_54_Well_2_20170222-0405	12.083
55	2:Run_55_Well_2_20170222-0447	0
56	2:Run_56_Well_2_20170222-0530	12
57	2:Run_57_Well_2_20170222-0612	12.042
58	2:Run_58_Well_2_20170222-0655	11.18
59	2:Run_59_Well_2_20170222-0737	10.296
60	2:Run_60_Well_2_20170222-0819	12.042
61	2:Run_61_Well_2_20170222-0902	0
62	2:Run_62_Well_2_20170222-0944	12.042
63	2:Run_63_Well_2_20170222-1026	0
64	2:Run_64_Well_2_20170222-1109	16.155
65	2:Run_65_Well_2_20170222-1151	16.763
66	2:Run_66_Well_2_20170222-1234	0
67	2:Run_67_Well_2_20170222-1316	16.031
68	2:Run_68_Well_2_20170222-1358	0
69	2:Run_69_Well_2_20170222-1441	0
70	2:Run_70_Well_2_20170222-1523	0
71	2:Run_71_Well_2_20170222-1606	0
72	2:Run_72_Well_2_20170222-1648	0
73	2:Run_73_Well_2_20170222-1730	18.111
74	2:Run_74_Well_2_20170222-1813	16.125
75	2:Run_75_Well_2_20170222-1855	13.153
76	2:Run_76_Well_2_20170222-1937	16.971
77	2:Run_77_Well_2_20170222-2020	19.209
78	2:Run_78_Well_2_20170222-2102	0
79	2:Run_79_Well_2_20170222-2145	12.53
80	2:Run_80_Well_2_20170222-2227	17
81	2:Run_81_Well_2_20170222-2309	0
82	2:Run_82_Well_2_20170222-2352	0
83	2:Run_83_Well_2_20170223-0034	16.643
84	2:Run_84_Well_2_20170223-0117	0
85	2:Run_85_Well_2_20170223-0159	0
86	2:Run_86_Well_2_20170223-0241	15.652
87	2:Run_87_Well_2_20170223-0324	16.643
88	2:Run_88_Well_2_20170223-0406	16.031
89	2:Run_89_Well_2_20170223-0448	14.142
90	2:Run_90_Well_2_20170223-0531	16.553
91	2:Run_91_Well_2_20170223-0613	17.117
92	2:Run_92_Well_2_20170223-0656	0
93	2:Run_93_Well_2_20170223-0738	0
94	2:Run_94_Well_2_20170223-0820	0
95	2:Run_95_Well_2_20170223-0903	0
96	2:Run_96_Well_2_20170223-0945	20.025
97	2:Run_97_Well_2_20170223-1027	0
98	2:Run_98_Well_2_20170223-1110	19.647
99	2:Run_99_Well_2_20170223-1152	18.028
100	2:Run_100_Well_2_20170223-1235	0
101	2:Run_101_Well_2_20170223-1317	0
102	2:Run_102_Well_2_20170223-1400	21.633
103	2:Run_103_Well_2_20170223-1442	0
104	2:Run_104_Well_2_20170223-1524	0
105	2:Run_105_Well_2_20170223-1607	0
106	2:Run_106_Well_2_20170223-1649	0
107	2:Run_107_Well_2_20170223-1732	20.025
108	2:Run_108_Well_2_20170223-1814	19.235
109	2:Run_109_Well_2_20170223-1856	19.235
110	2:Run_110_Well_2_20170223-1939	0
111	2:Run_111_Well_2_20170223-2021	17.804
112	2:Run_112_Well_2_20170223-2104	0
113	2:Run_113_Well_2_20170223-2146	20
114	2:Run_114_Well_2_20170223-2229	0
115	2:Run_115_Well_2_20170223-2311	20.881
116	2:Run_116_Well_2_20170223-2353	21.095
117	2:Run_117_Well_2_20170224-0036	0
118	2:Run_118_Well_2_20170224-0118	0
119	2:Run_119_Well_2_20170224-0201	0
120	2:Run_120_Well_2_20170224-0243	0
121	2:Run_121_Well_2_20170224-0325	0
122	2:Run_122_Well_2_20170224-0408	18.358
123	2:Run_123_Well_2_20170224-0450	0
124	2:Run_124_Well_2_20170224-0532	23.087
125	2:Run_125_Well_2_20170224-0615	23.022
126	2:Run_126_Well_2_20170224-0657	23.195
127	2:Run_127_Well_2_20170224-0739	23.195
128	2:Run_128_Well_2_20170224-0822	0
129	2:Run_129_Well_2_20170224-0904	23.77
130	2:Run_130_Well_2_20170224-0947	23.854
131	2:Run_131_Well_2_20170224-1029	0
132	2:Run_132_Well_2_20170224-1111	23.345
133	2:Run_133_Well_2_20170224-1154	21.541
134	2:Run_134_Well_2_20170224-1236	0
135	2:Run_135_Well_2_20170224-1319	24.413
136	2:Run_136_Well_2_20170224-1401	25.554
137	2:Run_137_Well_2_20170224-1443	0
138	2:Run_138_Well_2_20170224-1526	0
139	2:Run_139_Well_2_20170224-1608	0
140	2:Run_140_Well_2_20170224-1651	0
141	2:Run_141_Well_2_20170224-1733	0
142	2:Run_142_Well_2_20170224-1815	23.537
143	2:Run_143_Well_2_20170224-1858	26.306
144	2:Run_144_Well_2_20170224-1940	0
145	2:Run_145_Well_2_20170224-2023	25.318
146	2:Run_146_Well_2_20170224-2105	0
147	2:Run_147_Well_2_20170224-2147	24.597
148	2:Run_148_Well_2_20170224-2230	0
149	2:Run_149_Well_2_20170224-2312	25.71
150	2:Run_150_Well_2_20170224-2355	25.06
151	2:Run_151_Well_2_20170225-0037	26.019
152	2:Run_152_Well_2_20170225-0119	0
153	2:Run_153_Well_2_20170225-0202	0
154	2:Run_154_Well_2_20170225-0244	27.074
155	2:Run_155_Well_2_20170225-0327	26
156	2:Run_156_Well_2_20170225-0409	0
157	2:Run_157_Well_2_20170225-0451	0
158	2:Run_158_Well_2_20170225-0534	0
159	2:Run_159_Well_2_20170225-0616	0
160	2:Run_160_Well_2_20170225-0659	0
161	2:Run_161_Well_2_20170225-0741	21.471
162	2:Run_162_Well_2_20170225-0823	24.698
163	2:Run_163_Well_2_20170225-0906	27.659
164	2:Run_164_Well_2_20170225-0948	0
165	2:Run_165_Well_2_20170225-1031	0
166	2:Run_166_Well_2_20170225-1113	0
167	2:Run_167_Well_2_20170225-1155	0
168	2:Run_168_Well_2_20170225-1238	0
169	2:Run_169_Well_2_20170225-1320	27.586
170	2:Run_170_Well_2_20170225-1402	0
171	2:Run_171_Well_2_20170225-1445	0
172	2:Run_172_Well_2_20170225-1527	0
173	2:Run_173_Well_2_20170225-1610	0
174	2:Run_174_Well_2_20170225-1652	0
175	2:Run_175_Well_2_20170225-1735	0
176	2:Run_176_Well_2_20170225-1817	25.942
177	2:Run_177_Well_2_20170225-1859	26.077
178	2:Run_178_Well_2_20170225-1942	26.077
179	2:Run_179_Well_2_20170225-2024	25.632
180	2:Run_180_Well_2_20170225-2106	26.249
181	2:Run_181_Well_2_20170225-2149	27.459
182	2:Run_182_Well_2_20170225-2231	0
183	2:Run_183_Well_2_20170225-2314	28.302
184	2:Run_184_Well_2_20170225-2356	28.425
185	2:Run_185_Well_2_20170226-0039	26.926
186	2:Run_186_Well_2_20170226-0121	30.083
187	2:Run_187_Well_2_20170226-0203	27.166
188	2:Run_188_Well_2_20170226-0246	26.571
189	2:Run_189_Well_2_20170226-0328	32.202
190	2:Run_191_Well_2_20170226-0453	0
191	2:Run_192_Well_2_20170226-0536	0
192	2:Run_193_Well_2_20170226-0618	0
193	2:Run_194_Well_2_20170226-0700	0
194	2:Run_195_Well_2_20170226-0743	0
195	2:Run_196_Well_2_20170226-0825	0
196	2:Run_197_Well_2_20170226-0907	0
197	2:Run_198_Well_2_20170226-0950	33.106
198	2:Run_199_Well_2_20170226-1032	0
199	2:Run_200_Well_2_20170226-1114	0
200	2:Run_201_Well_2_20170226-1157	0
201	2:Run_202_Well_2_20170226-1239	0
202	2:Run_203_Well_2_20170226-1322	0
203	2:Run_204_Well_2_20170226-1404	35.384
204	2:Run_205_Well_2_20170226-1446	0
205	2:Run_206_Well_2_20170226-1529	0
206	2:Run_207_Well_2_20170226-1611	0
207	2:Run_208_Well_2_20170226-1654	0
208	2:Run_209_Well_2_20170226-1736	0
209	2:Run_210_Well_2_20170226-1819	36.997
210	2:Run_211_Well_2_20170226-1901	0
211	2:Run_212_Well_2_20170226-1943	0
212	2:Run_213_Well_2_20170226-2026	0
213	2:Run_214_Well_2_20170226-2108	36.878
214	2:Run_215_Well_2_20170226-2151	35.331
215	2:Run_216_Well_2_20170226-2233	36.715
216	2:Run_217_Well_2_20170226-2315	0
217	2:Run_218_Well_2_20170226-2358	36.249
218	2:Run_219_Well_2_20170227-0040	38.053
219	2:Run_220_Well_2_20170227-0122	37.643
220	2:Run_221_Well_2_20170227-0205	36.797
221	2:Run_222_Well_2_20170227-0247	0
222	2:Run_223_Well_2_20170227-0330	0
223	2:Run_224_Well_2_20170227-0412	42.72
224	2:Run_225_Well_2_20170227-0454	38.328
225	2:Run_226_Well_2_20170227-0537	39.013
226	2:Run_227_Well_2_20170227-0619	39.825
227	2:Run_228_Well_2_20170227-0702	0
228	2:Run_229_Well_2_20170227-0744	44.777
229	2:Run_230_Well_2_20170227-0826	40.2
230	2:Run_231_Well_2_20170227-0909	38.897
231	2:Run_232_Well_2_20170227-0951	0
232	2:Run_233_Well_2_20170227-1034	0
233	2:Run_234_Well_2_20170227-1116	45.188
234	2:Run_235_Well_2_20170227-1159	0
235	2:Run_236_Well_2_20170227-1241	0
236	2:Run_237_Well_2_20170227-1323	40.804
237	2:Run_238_Well_2_20170227-1405	39.623
238	2:Run_239_Well_2_20170227-1448	39.115
239	2:Run_240_Well_2_20170227-1530	39.115
240	2:Run_241_Well_2_20170227-1613	0
241	2:Run_242_Well_2_20170227-1655	0
242	2:Run_243_Well_2_20170227-1737	42.297
243	2:Run_244_Well_2_20170227-1820	0
244	2:Run_245_Well_2_20170227-1902	0
245	2:Run_246_Well_2_20170227-1945	36.77
246	2:Run_247_Well_2_20170227-2027	37.947
247	2:Run_248_Well_2_20170227-2109	0
248	2:Run_249_Well_2_20170227-2152	0
249	2:Run_250_Well_2_20170227-2234	0
250	2:Run_251_Well_2_20170227-2317	41.593
251	2:Run_252_Well_2_20170227-2359	44.283
252	2:Run_253_Well_2_20170228-0041	0
253	2:Run_254_Well_2_20170228-0124	39.699
254	2:Run_255_Well_2_20170228-0206	50
255	2:Run_256_Well_2_20170228-0249	0
256	2:Run_257_Well_2_20170228-0331	45.889
257	2:Run_258_Well_2_20170228-0413	0
258	2:Run_259_Well_2_20170228-0456	51.614
259	2:Run_260_Well_2_20170228-0538	47.147
260	2:Run_261_Well_2_20170228-0621	0
261	2:Run_262_Well_2_20170228-0703	0
262	2:Run_263_Well_2_20170228-0745	50.234
263	2:Run_264_Well_2_20170228-0828	0
264	2:Run_265_Well_2_20170228-0910	0
265	2:Run_266_Well_2_20170228-0953	48.795
266	2:Run_267_Well_2_20170228-1035	0
267	2:Run_268_Well_2_20170228-1117	50.139
268	2:Run_269_Well_2_20170228-1200	0
269	2:Run_270_Well_2_20170228-1242	52.802
270	2:Run_271_Well_2_20170228-1324	0
271	2:Run_272_Well_2_20170228-1407	0
272	2:Run_273_Well_2_20170228-1449	0
273	2:Run_274_Well_2_20170228-1531	47.043
274	2:Run_275_Well_2_20170228-1614	0
275	2:Run_276_Well_2_20170228-1656	0
276	2:Run_277_Well_2_20170228-1738	0
277	2:Run_278_Well_2_20170228-1821	48.374
278	2:Run_279_Well_2_20170228-1903	46.239
279	2:Run_280_Well_2_20170228-1946	0
280	2:Run_281_Well_2_20170228-2028	52.372
281	2:Run_282_Well_2_20170228-2111	54.184
282	2:Run_283_Well_2_20170228-2153	54.231
283	2:Run_284_Well_2_20170228-2235	50.371
284	2:Run_285_Well_2_20170228-2318	0
285	2:Run_286_Well_2_20170301-0000	54.656
286	2:Run_287_Well_2_20170301-0043	55.027
287	2:Run_288_Well_2_20170301-0125	0
288	2:Run_289_Well_2_20170301-0207	0
289	2:Run_290_Well_2_20170301-0250	55.902
290	2:Run_291_Well_2_20170301-0332	0
291	2:Run_292_Well_2_20170301-0415	52.086
292	2:Run_293_Well_2_20170301-0457	0
293	2:Run_294_Well_2_20170301-0539	57.349
294	2:Run_295_Well_2_20170301-0622	61.074
295	2:Run_296_Well_2_20170301-0704	0
296	2:Run_297_Well_2_20170301-0746	0
297	2:Run_298_Well_2_20170301-0829	60.415
298	2:Run_299_Well_2_20170301-0911	0
299	2:Run_300_Well_2_20170301-0954	65.299
300	2:Run_301_Well_2_20170301-1036	64.008
301	2:Run_302_Well_2_20170301-1118	0
302	2:Run_303_Well_2_20170301-1201	63.085
303	2:Run_304_Well_2_20170301-1243	64.288
304	2:Run_305_Well_2_20170301-1325	59.908
305	2:Run_306_Well_2_20170301-1408	0
306	2:Run_307_Well_2_20170301-1450	0
307	2:Run_308_Well_2_20170301-1533	0
308	2:Run_309_Well_2_20170301-1615	0
309	2:Run_310_Well_2_20170301-1657	0
310	2:Run_311_Well_2_20170301-1740	56.321
311	2:Run_312_Well_2_20170301-1822	63.008
312	2:Run_313_Well_2_20170301-1905	61.294
313	2:Run_314_Well_2_20170301-1947	63.561
314	2:Run_315_Well_2_20170301-2029	62.586
315	2:Run_316_Well_2_20170301-2112	66.991
316	2:Run_317_Well_2_20170301-2154	64.203
317	2:Run_318_Well_2_20170301-2237	62.968
318	2:Run_319_Well_2_20170301-2319	0
319	2:Run_320_Well_2_20170302-0001	64.622
320	2:Run_321_Well_2_20170302-0044	61.985
321	2:Run_322_Well_2_20170302-0126	0
322	2:Run_323_Well_2_20170302-0209	65.276
323	2:Run_324_Well_2_20170302-0251	63.071
324	2:Run_325_Well_2_20170302-0333	71.12
325	2:Run_326_Well_2_20170302-0416	68.154
326	2:Run_327_Well_2_20170302-0458	0
327	2:Run_328_Well_2_20170302-0540	0
328	2:Run_329_Well_2_20170302-0623	0
329	2:Run_330_Well_2_20170302-0705	0
330	2:Run_331_Well_2_20170302-0747	79.431
331	2:Run_332_Well_2_20170302-0830	0
332	2:Run_333_Well_2_20170302-0912	74.824
333	2:Run_334_Well_2_20170302-0955	0
334	2:Run_335_Well_2_20170302-1037	63.459
335	2:Run_336_Well_2_20170302-1119	72.918
336	2:Run_337_Well_2_20170302-1202	76.073
337	2:Run_338_Well_2_20170302-1244	0
338	2:Run_339_Well_2_20170302-1327	74.653
339	2:Run_340_Well_2_20170302-1409	0
340	2:Run_341_Well_2_20170302-1451	0
341	2:Run_342_Well_2_20170302-1534	0
342	2:Run_343_Well_2_20170302-1616	0
343	2:Run_344_Well_2_20170302-1659	70.961
344	2:Run_345_Well_2_20170302-1741	0
345	2:Run_346_Well_2_20170302-1823	0
346	2:Run_347_Well_2_20170302-1906	77.897
347	2:Run_348_Well_2_20170302-1948	0
348	2:Run_349_Well_2_20170302-2030	0
349	2:Run_350_Well_2_20170302-2113	75.369
350	2:Run_351_Well_2_20170302-2155	72.825
351	2:Run_352_Well_2_20170302-2237	64.777
352	2:Run_353_Well_2_20170302-2320	78.294
353	2:Run_354_Well_2_20170303-0002	79.08
354	2:Run_355_Well_2_20170303-0044	78.518
355	2:Run_356_Well_2_20170303-0127	0
356	2:Run_357_Well_2_20170303-0209	80.448
357	2:Run_358_Well_2_20170303-0252	82.106
358	2:Run_359_Well_2_20170303-0334	75.089
359	2:Run_360_Well_2_20170303-0416	0
360	2:Run_361_Well_2_20170303-0459	0
361	2:Run_362_Well_2_20170303-0541	0
362	2:Run_363_Well_2_20170303-0624	79.38
363	2:Run_364_Well_2_20170303-0706	86.377
364	2:Run_365_Well_2_20170303-0748	78.747
365	2:Run_366_Well_2_20170303-0831	84.546
366	2:Run_367_Well_2_20170303-0913	76.555
367	2:Run_368_Well_2_20170303-0956	0
368	2:Run_369_Well_2_20170303-1038	0
369	2:Run_370_Well_2_20170303-1120	78.753
370	2:Run_371_Well_2_20170303-1203	0
371	2:Run_372_Well_2_20170303-1245	0
372	2:Run_373_Well_2_20170303-1328	77.165
373	2:Run_374_Well_2_20170303-1410	0
374	2:Run_375_Well_2_20170303-1452	0
375	2:Run_376_Well_2_20170303-1535	0
376	2:Run_377_Well_2_20170303-1617	0
377	2:Run_378_Well_2_20170303-1659	0
378	2:Run_379_Well_2_20170303-1742	0
379	2:Run_380_Well_2_20170303-1824	79.274
380	2:Run_381_Well_2_20170303-1907	83.74
381	2:Run_382_Well_2_20170303-1949	0
382	2:Run_383_Well_2_20170303-2031	84.599
383	2:Run_384_Well_2_20170303-2114	80.262
384	2:Run_385_Well_2_20170303-2156	87.546
385	2:Run_386_Well_2_20170303-2239	0
386	2:Run_387_Well_2_20170303-2321	0
387	2:Run_388_Well_2_20170304-0003	0
388	2:Run_389_Well_2_20170304-0046	0
389	2:Run_390_Well_2_20170304-0128	96.835
390	2:Run_391_Well_2_20170304-0210	91.022
391	2:Run_392_Well_2_20170304-0253	89.925
392	2:Run_393_Well_2_20170304-0335	0
393	2:Run_394_Well_2_20170304-0418	0
394	2:Run_395_Well_2_20170304-0500	86.595
395	2:Run_396_Well_2_20170304-0542	0
396	2:Run_397_Well_2_20170304-0625	92.439
397	2:Run_398_Well_2_20170304-0707	0
398	2:Run_399_Well_2_20170304-0750	90.089
399	2:Run_400_Well_2_20170304-0832	89.067
400	2:Run_401_Well_2_20170304-0914	0
401	2:Run_402_Well_2_20170304-0957	0
402	2:Run_403_Well_2_20170304-1039	0
403	2:Run_404_Well_2_20170304-1122	94.08
404	2:Run_405_Well_2_20170304-1204	0
405	2:Run_406_Well_2_20170304-1246	0
406	2:Run_407_Well_2_20170304-1329	0
407	2:Run_408_Well_2_20170304-1411	88.326
408	2:Run_409_Well_2_20170304-1454	0
409	2:Run_410_Well_2_20170304-1536	0
410	2:Run_411_Well_2_20170304-1618	0
411	2:Run_412_Well_2_20170304-1701	0
412	2:Run_413_Well_2_20170304-1743	0
413	2:Run_414_Well_2_20170304-1826	0
414	2:Run_415_Well_2_20170304-1908	0
415	2:Run_416_Well_2_20170304-1950	94.085
416	2:Run_417_Well_2_20170304-2033	0
417	2:Run_418_Well_2_20170304-2115	96.213
418	2:Run_419_Well_2_20170304-2157	94.26
419	2:Run_420_Well_2_20170304-2240	96.938
420	2:Run_421_Well_2_20170304-2322	0
421	2:Run_422_Well_2_20170305-0005	0
422	2:Run_423_Well_2_20170305-0047	93.059
423	2:Run_424_Well_2_20170305-0129	95.788
424	2:Run_425_Well_2_20170305-0212	88.366
425	2:Run_426_Well_2_20170305-0254	0
426	2:Run_427_Well_2_20170305-0337	0
427	2:Run_428_Well_2_20170305-0419	0
428	2:Run_429_Well_2_20170305-0501	92.781
429	2:Run_430_Well_2_20170305-0544	0
430	2:Run_431_Well_2_20170305-0626	0
431	2:Run_432_Well_2_20170305-0709	0
432	2:Run_433_Well_2_20170305-0751	91.479
433	2:Run_434_Well_2_20170305-0833	0
434	2:Run_435_Well_2_20170305-0916	89.929
435	2:Run_436_Well_2_20170305-0958	0
436	2:Run_437_Well_2_20170305-1040	0
437	2:Run_438_Well_2_20170305-1123	100.464
438	2:Run_439_Well_2_20170305-1205	0
439	2:Run_440_Well_2_20170305-1248	0
440	2:Run_441_Well_2_20170305-1330	0
441	2:Run_442_Well_2_20170305-1413	0
442	2:Run_444_Well_2_20170305-1537	0
443	2:Run_444_Well_2_20170305-1537	0
444	2:Run_447_Well_2_20170305-1744	0
445	2:Run_447_Well_2_20170305-1744	0
446	2:Run_446_Well_2_20170305-1702	0
447	2:Run_445_Well_2_20170305-1620	0
448	2:Run_446_Well_2_20170305-1702	0
449	2:Run_447_Well_2_20170305-1744	0
450	2:Run_448_Well_2_20170305-1827	0
451	2:Run_449_Well_2_20170305-1909	0
452	2:Run_450_Well_2_20170305-1952	0
453	2:Run_451_Well_2_20170305-2034	0
454	2:Run_452_Well_2_20170305-2117	0
455	2:Run_453_Well_2_20170305-2159	0
456	2:Run_454_Well_2_20170305-2241	0
