# Supplementary material for: An affordable and automated imaging approach to acquire highly resolved individual data—an example of copepod growth in response to multiple stressors
Source: PeerJ. 2019 Apr 19;7:e6776. doi: 10.7717/peerj.6776 (PMC6476288; doi:10.7717/peerj.6776)
Supplement: Supplemental Information 1 — This zip file contains individual data files as they were acquired by the automatized platform, with each file representing measurements from one individual well plate. It also contains a table which links each file to information about the experimental treatments to which each individual was subjected. [file peerj-07-6776-s001.zip › Supplemental Data S2/Well_10_dat.csv]

Picnr	Label	Length
1	10:Run_1_Well_10_20170220-1440	0
2	10:Run_2_Well_10_20170220-1522	0
3	10:Run_3_Well_10_20170220-1605	0
4	10:Run_4_Well_10_20170220-1647	0
5	10:Run_5_Well_10_20170220-1730	0
6	10:Run_6_Well_10_20170220-1812	0
7	10:Run_7_Well_10_20170220-1854	0
8	10:Run_8_Well_10_20170220-1937	14.318
9	10:Run_9_Well_10_20170220-2019	0
10	10:Run_10_Well_10_20170220-2102	0
11	10:Run_11_Well_10_20170220-2144	12.207
12	10:Run_12_Well_10_20170220-2226	0
13	10:Run_13_Well_10_20170220-2309	0
14	10:Run_14_Well_10_20170220-2351	11.045
15	10:Run_15_Well_10_20170221-0034	12.042
16	10:Run_16_Well_10_20170221-0116	11.18
17	10:Run_17_Well_10_20170221-0159	0
18	10:Run_18_Well_10_20170221-0241	0
19	10:Run_19_Well_10_20170221-0323	0
20	10:Run_20_Well_10_20170221-0406	0
21	10:Run_21_Well_10_20170221-0448	12.083
22	10:Run_22_Well_10_20170221-0530	0
23	10:Run_23_Well_10_20170221-0613	0
24	10:Run_24_Well_10_20170221-0655	0
25	10:Run_25_Well_10_20170221-0738	9.899
26	10:Run_26_Well_10_20170221-0820	12.083
27	10:Run_27_Well_10_20170221-0902	0
28	10:Run_28_Well_10_20170221-0945	10.817
29	10:Run_29_Well_10_20170221-1027	12.166
30	10:Run_30_Well_10_20170221-1110	0
31	10:Run_31_Well_10_20170221-1152	13.038
32	10:Run_32_Well_10_20170221-1234	0
33	10:Run_33_Well_10_20170221-1317	13.454
34	10:Run_34_Well_10_20170221-1359	12.806
35	10:Run_35_Well_10_20170221-1441	12.207
36	10:Run_36_Well_10_20170221-1524	0
37	10:Run_37_Well_10_20170221-1606	0
38	10:Run_38_Well_10_20170221-1648	0
39	10:Run_39_Well_10_20170221-1731	0
40	10:Run_40_Well_10_20170221-1813	17.692
41	10:Run_41_Well_10_20170221-1856	14.142
42	10:Run_42_Well_10_20170221-1938	0
43	10:Run_43_Well_10_20170221-2020	0
44	10:Run_44_Well_10_20170221-2103	18.358
45	10:Run_45_Well_10_20170221-2145	0
46	10:Run_46_Well_10_20170221-2228	13.601
47	10:Run_47_Well_10_20170221-2310	15.811
48	10:Run_48_Well_10_20170221-2352	0
49	10:Run_49_Well_10_20170222-0035	0
50	10:Run_50_Well_10_20170222-0117	16.971
51	10:Run_51_Well_10_20170222-0200	0
52	10:Run_52_Well_10_20170222-0242	15.652
53	10:Run_53_Well_10_20170222-0324	0
54	10:Run_54_Well_10_20170222-0407	18.028
55	10:Run_55_Well_10_20170222-0449	0
56	10:Run_56_Well_10_20170222-0532	0
57	10:Run_57_Well_10_20170222-0614	0
58	10:Run_58_Well_10_20170222-0656	15
59	10:Run_59_Well_10_20170222-0739	17.493
60	10:Run_60_Well_10_20170222-0821	15.811
61	10:Run_61_Well_10_20170222-0903	0
62	10:Run_62_Well_10_20170222-0946	0
63	10:Run_63_Well_10_20170222-1028	0
64	10:Run_64_Well_10_20170222-1111	19.105
65	10:Run_65_Well_10_20170222-1153	20.025
66	10:Run_66_Well_10_20170222-1235	0
67	10:Run_67_Well_10_20170222-1318	18.248
68	10:Run_68_Well_10_20170222-1400	16.492
69	10:Run_69_Well_10_20170222-1443	0
70	10:Run_70_Well_10_20170222-1525	18.682
71	10:Run_71_Well_10_20170222-1607	0
72	10:Run_72_Well_10_20170222-1650	20.396
73	10:Run_73_Well_10_20170222-1732	21
74	10:Run_74_Well_10_20170222-1815	0
75	10:Run_75_Well_10_20170222-1857	0
76	10:Run_76_Well_10_20170222-1939	0
77	10:Run_77_Well_10_20170222-2022	19.416
78	10:Run_78_Well_10_20170222-2104	0
79	10:Run_79_Well_10_20170222-2146	0
80	10:Run_80_Well_10_20170222-2229	20.025
81	10:Run_81_Well_10_20170222-2311	0
82	10:Run_82_Well_10_20170222-2353	19.647
83	10:Run_83_Well_10_20170223-0036	19.698
84	10:Run_84_Well_10_20170223-0118	0
85	10:Run_85_Well_10_20170223-0201	0
86	10:Run_86_Well_10_20170223-0243	19.026
87	10:Run_87_Well_10_20170223-0325	0
88	10:Run_88_Well_10_20170223-0408	0
89	10:Run_89_Well_10_20170223-0450	18.028
90	10:Run_90_Well_10_20170223-0533	19.105
91	10:Run_91_Well_10_20170223-0615	0
92	10:Run_92_Well_10_20170223-0657	0
93	10:Run_93_Well_10_20170223-0740	0
94	10:Run_94_Well_10_20170223-0822	20
95	10:Run_95_Well_10_20170223-0904	0
96	10:Run_96_Well_10_20170223-0947	0
97	10:Run_97_Well_10_20170223-1029	21.633
98	10:Run_98_Well_10_20170223-1112	20.518
99	10:Run_99_Well_10_20170223-1154	22.804
100	10:Run_100_Well_10_20170223-1237	0
101	10:Run_101_Well_10_20170223-1319	21.587
102	10:Run_102_Well_10_20170223-1401	0
103	10:Run_103_Well_10_20170223-1444	0
104	10:Run_104_Well_10_20170223-1526	25
105	10:Run_105_Well_10_20170223-1609	0
106	10:Run_106_Well_10_20170223-1651	0
107	10:Run_107_Well_10_20170223-1733	23.087
108	10:Run_108_Well_10_20170223-1816	0
109	10:Run_109_Well_10_20170223-1858	22.825
110	10:Run_110_Well_10_20170223-1941	25.02
111	10:Run_111_Well_10_20170223-2023	0
112	10:Run_112_Well_10_20170223-2106	0
113	10:Run_113_Well_10_20170223-2148	0
114	10:Run_114_Well_10_20170223-2230	23.707
115	10:Run_115_Well_10_20170223-2313	22.672
116	10:Run_116_Well_10_20170223-2355	24.166
117	10:Run_117_Well_10_20170224-0038	24.083
118	10:Run_118_Well_10_20170224-0120	0
119	10:Run_119_Well_10_20170224-0202	23.022
120	10:Run_120_Well_10_20170224-0245	22.847
121	10:Run_121_Well_10_20170224-0327	24.207
122	10:Run_122_Well_10_20170224-0410	22.472
123	10:Run_123_Well_10_20170224-0452	0
124	10:Run_124_Well_10_20170224-0534	0
125	10:Run_125_Well_10_20170224-0617	26.019
126	10:Run_126_Well_10_20170224-0659	27.659
127	10:Run_127_Well_10_20170224-0741	0
128	10:Run_128_Well_10_20170224-0824	25.632
129	10:Run_129_Well_10_20170224-0906	0
130	10:Run_130_Well_10_20170224-0949	26.962
131	10:Run_131_Well_10_20170224-1031	0
132	10:Run_132_Well_10_20170224-1113	27.074
133	10:Run_133_Well_10_20170224-1156	0
134	10:Run_134_Well_10_20170224-1238	0
135	10:Run_135_Well_10_20170224-1320	26.249
136	10:Run_136_Well_10_20170224-1403	0
137	10:Run_137_Well_10_20170224-1445	0
138	10:Run_138_Well_10_20170224-1528	0
139	10:Run_139_Well_10_20170224-1610	0
140	10:Run_140_Well_10_20170224-1652	0
141	10:Run_141_Well_10_20170224-1735	27.731
142	10:Run_142_Well_10_20170224-1817	27.166
143	10:Run_143_Well_10_20170224-1900	0
144	10:Run_144_Well_10_20170224-1942	0
145	10:Run_145_Well_10_20170224-2024	0
146	10:Run_146_Well_10_20170224-2107	0
147	10:Run_147_Well_10_20170224-2149	0
148	10:Run_148_Well_10_20170224-2232	27.019
149	10:Run_149_Well_10_20170224-2314	0
150	10:Run_150_Well_10_20170224-2356	0
151	10:Run_151_Well_10_20170225-0039	0
152	10:Run_152_Well_10_20170225-0121	0
153	10:Run_153_Well_10_20170225-0204	0
154	10:Run_154_Well_10_20170225-0246	0
155	10:Run_155_Well_10_20170225-0329	0
156	10:Run_156_Well_10_20170225-0411	0
157	10:Run_157_Well_10_20170225-0453	30.15
158	10:Run_158_Well_10_20170225-0536	26.019
159	10:Run_159_Well_10_20170225-0618	0
160	10:Run_160_Well_10_20170225-0700	0
161	10:Run_161_Well_10_20170225-0743	0
162	10:Run_162_Well_10_20170225-0825	0
163	10:Run_163_Well_10_20170225-0908	27.203
164	10:Run_164_Well_10_20170225-0950	28
165	10:Run_165_Well_10_20170225-1032	26.683
166	10:Run_166_Well_10_20170225-1115	28.844
167	10:Run_167_Well_10_20170225-1157	28.792
168	10:Run_168_Well_10_20170225-1239	28.46
169	10:Run_169_Well_10_20170225-1322	0
170	10:Run_170_Well_10_20170225-1404	0
171	10:Run_171_Well_10_20170225-1447	0
172	10:Run_172_Well_10_20170225-1529	29.12
173	10:Run_173_Well_10_20170225-1612	0
174	10:Run_174_Well_10_20170225-1654	0
175	10:Run_175_Well_10_20170225-1736	0
176	10:Run_176_Well_10_20170225-1819	0
177	10:Run_177_Well_10_20170225-1901	30.887
178	10:Run_178_Well_10_20170225-1943	0
179	10:Run_179_Well_10_20170225-2026	0
180	10:Run_180_Well_10_20170225-2108	26.926
181	10:Run_181_Well_10_20170225-2151	27.586
182	10:Run_182_Well_10_20170225-2233	0
183	10:Run_183_Well_10_20170225-2316	30.067
184	10:Run_184_Well_10_20170225-2358	0
185	10:Run_185_Well_10_20170226-0040	0
186	10:Run_186_Well_10_20170226-0123	29.698
187	10:Run_187_Well_10_20170226-0205	0
188	10:Run_188_Well_10_20170226-0248	29.069
189	10:Run_189_Well_10_20170226-0330	0
190	10:Run_190_Well_10_20170226-0413	0
191	10:Run_191_Well_10_20170226-0455	26.173
192	10:Run_192_Well_10_20170226-0537	28.284
193	10:Run_193_Well_10_20170226-0620	28.443
194	10:Run_194_Well_10_20170226-0702	36.056
195	10:Run_195_Well_10_20170226-0744	34.482
196	10:Run_196_Well_10_20170226-0827	36.235
197	10:Run_197_Well_10_20170226-0909	0
198	10:Run_198_Well_10_20170226-0951	35.384
199	10:Run_199_Well_10_20170226-1034	0
200	10:Run_200_Well_10_20170226-1116	36.674
201	10:Run_201_Well_10_20170226-1159	37.069
202	10:Run_202_Well_10_20170226-1241	35.805
203	10:Run_203_Well_10_20170226-1323	0
204	10:Run_204_Well_10_20170226-1406	0
205	10:Run_205_Well_10_20170226-1448	38.013
206	10:Run_206_Well_10_20170226-1531	0
207	10:Run_207_Well_10_20170226-1613	0
208	10:Run_208_Well_10_20170226-1656	0
209	10:Run_209_Well_10_20170226-1738	37.736
210	10:Run_210_Well_10_20170226-1820	0
211	10:Run_211_Well_10_20170226-1903	0
212	10:Run_212_Well_10_20170226-1945	34.205
213	10:Run_213_Well_10_20170226-2028	0
214	10:Run_214_Well_10_20170226-2110	37.346
215	10:Run_215_Well_10_20170226-2152	0
216	10:Run_216_Well_10_20170226-2235	0
217	10:Run_217_Well_10_20170226-2317	0
218	10:Run_218_Well_10_20170226-2359	0
219	10:Run_219_Well_10_20170227-0042	0
220	10:Run_220_Well_10_20170227-0124	0
221	10:Run_221_Well_10_20170227-0207	0
222	10:Run_222_Well_10_20170227-0249	37.696
223	10:Run_223_Well_10_20170227-0331	0
224	10:Run_224_Well_10_20170227-0414	0
225	10:Run_224_Well_10_20170227-0414	0
226	10:Run_225_Well_10_20170227-0456	0
227	10:Run_226_Well_10_20170227-0539	38.275
228	10:Run_227_Well_10_20170227-0621	38.013
229	10:Run_228_Well_10_20170227-0704	0
230	10:Run_229_Well_10_20170227-0746	0
231	10:Run_230_Well_10_20170227-0828	0
232	10:Run_231_Well_10_20170227-0911	0
233	10:Run_232_Well_10_20170227-0953	0
234	10:Run_233_Well_10_20170227-1036	0
235	10:Run_234_Well_10_20170227-1118	0
236	10:Run_235_Well_10_20170227-1200	0
237	10:Run_236_Well_10_20170227-1243	0
238	10:Run_237_Well_10_20170227-1325	35.384
239	10:Run_238_Well_10_20170227-1407	0
240	10:Run_239_Well_10_20170227-1450	38.013
241	10:Run_240_Well_10_20170227-1532	37.643
242	10:Run_241_Well_10_20170227-1614	0
243	10:Run_242_Well_10_20170227-1657	0
244	10:Run_243_Well_10_20170227-1739	0
245	10:Run_244_Well_10_20170227-1822	0
246	10:Run_245_Well_10_20170227-1904	0
247	10:Run_246_Well_10_20170227-1946	0
248	10:Run_247_Well_10_20170227-2029	0
249	10:Run_248_Well_10_20170227-2111	0
250	10:Run_249_Well_10_20170227-2154	38.471
251	10:Run_250_Well_10_20170227-2236	0
252	10:Run_251_Well_10_20170227-2318	41.11
253	10:Run_252_Well_10_20170228-0001	40.719
254	10:Run_253_Well_10_20170228-0043	0
255	10:Run_254_Well_10_20170228-0125	43.417
256	10:Run_255_Well_10_20170228-0208	0
257	10:Run_256_Well_10_20170228-0250	42.202
258	10:Run_257_Well_10_20170228-0333	43.186
259	10:Run_258_Well_10_20170228-0415	0
260	10:Run_259_Well_10_20170228-0458	0
261	10:Run_260_Well_10_20170228-0540	44.102
262	10:Run_261_Well_10_20170228-0622	0
263	10:Run_262_Well_10_20170228-0705	0
264	10:Run_263_Well_10_20170228-0747	0
265	10:Run_264_Well_10_20170228-0830	0
266	10:Run_265_Well_10_20170228-0912	0
267	10:Run_266_Well_10_20170228-0954	0
268	10:Run_267_Well_10_20170228-1037	43.19
269	10:Run_268_Well_10_20170228-1119	46.872
270	10:Run_269_Well_10_20170228-1201	45.044
271	10:Run_270_Well_10_20170228-1244	0
272	10:Run_271_Well_10_20170228-1326	41.869
273	10:Run_272_Well_10_20170228-1408	42.379
274	10:Run_273_Well_10_20170228-1451	0
275	10:Run_274_Well_10_20170228-1533	0
276	10:Run_275_Well_10_20170228-1616	0
277	10:Run_276_Well_10_20170228-1658	0
278	10:Run_277_Well_10_20170228-1740	46.325
279	10:Run_278_Well_10_20170228-1823	0
280	10:Run_279_Well_10_20170228-1905	0
281	10:Run_280_Well_10_20170228-1948	45.255
282	10:Run_281_Well_10_20170228-2030	0
283	10:Run_282_Well_10_20170228-2112	0
284	10:Run_283_Well_10_20170228-2155	43.081
285	10:Run_284_Well_10_20170228-2237	0
286	10:Run_285_Well_10_20170228-2320	48.877
287	10:Run_286_Well_10_20170301-0002	43.105
288	10:Run_287_Well_10_20170301-0044	0
289	10:Run_288_Well_10_20170301-0127	0
290	10:Run_289_Well_10_20170301-0209	42.012
291	10:Run_290_Well_10_20170301-0252	0
292	10:Run_291_Well_10_20170301-0334	44.294
293	10:Run_292_Well_10_20170301-0416	0
294	10:Run_293_Well_10_20170301-0459	44.102
295	10:Run_294_Well_10_20170301-0541	0
296	10:Run_295_Well_10_20170301-0623	44.777
297	10:Run_296_Well_10_20170301-0706	44.944
298	10:Run_297_Well_10_20170301-0748	0
299	10:Run_298_Well_10_20170301-0831	0
300	10:Run_299_Well_10_20170301-0913	46.39
301	10:Run_300_Well_10_20170301-0955	0
302	10:Run_301_Well_10_20170301-1038	0
303	10:Run_302_Well_10_20170301-1120	0
304	10:Run_303_Well_10_20170301-1202	0
305	10:Run_304_Well_10_20170301-1245	42.953
306	10:Run_305_Well_10_20170301-1327	42.012
307	10:Run_306_Well_10_20170301-1410	0
308	10:Run_307_Well_10_20170301-1452	0
309	10:Run_308_Well_10_20170301-1534	0
310	10:Run_309_Well_10_20170301-1617	0
311	10:Run_310_Well_10_20170301-1659	50.01
312	10:Run_311_Well_10_20170301-1742	51.225
313	10:Run_312_Well_10_20170301-1824	0
314	10:Run_313_Well_10_20170301-1906	52.802
315	10:Run_314_Well_10_20170301-1949	0
316	10:Run_315_Well_10_20170301-2031	0
317	10:Run_316_Well_10_20170301-2114	0
318	10:Run_317_Well_10_20170301-2156	50.01
319	10:Run_318_Well_10_20170301-2238	0
320	10:Run_319_Well_10_20170301-2321	0
321	10:Run_320_Well_10_20170302-0003	51.624
322	10:Run_321_Well_10_20170302-0046	0
323	10:Run_322_Well_10_20170302-0128	0
324	10:Run_323_Well_10_20170302-0210	0
325	10:Run_324_Well_10_20170302-0253	50.774
326	10:Run_325_Well_10_20170302-0335	0
327	10:Run_326_Well_10_20170302-0417	0
328	10:Run_327_Well_10_20170302-0500	51.264
329	10:Run_328_Well_10_20170302-0542	0
330	10:Run_329_Well_10_20170302-0625	0
331	10:Run_330_Well_10_20170302-0707	0
332	10:Run_331_Well_10_20170302-0749	49.254
333	10:Run_332_Well_10_20170302-0832	0
334	10:Run_333_Well_10_20170302-0914	52.345
335	10:Run_334_Well_10_20170302-0956	0
336	10:Run_335_Well_10_20170302-1039	50.961
337	10:Run_336_Well_10_20170302-1121	0
338	10:Run_337_Well_10_20170302-1204	0
339	10:Run_338_Well_10_20170302-1246	0
340	10:Run_339_Well_10_20170302-1329	0
341	10:Run_340_Well_10_20170302-1411	0
342	10:Run_341_Well_10_20170302-1453	0
343	10:Run_342_Well_10_20170302-1536	0
344	10:Run_343_Well_10_20170302-1618	0
345	10:Run_344_Well_10_20170302-1701	53.759
346	10:Run_345_Well_10_20170302-1743	0
347	10:Run_346_Well_10_20170302-1825	55.362
348	10:Run_347_Well_10_20170302-1908	53.814
349	10:Run_348_Well_10_20170302-1950	0
350	10:Run_349_Well_10_20170302-2032	52.393
351	10:Run_350_Well_10_20170302-2114	56.4
352	10:Run_351_Well_10_20170302-2157	53.254
353	10:Run_352_Well_10_20170302-2239	0
354	10:Run_353_Well_10_20170302-2321	54.037
355	10:Run_354_Well_10_20170303-0004	0
356	10:Run_355_Well_10_20170303-0046	57.871
357	10:Run_356_Well_10_20170303-0129	0
358	10:Run_357_Well_10_20170303-0211	57.14
359	10:Run_358_Well_10_20170303-0254	0
360	10:Run_359_Well_10_20170303-0336	0
361	10:Run_360_Well_10_20170303-0418	0
362	10:Run_361_Well_10_20170303-0501	59.228
363	10:Run_362_Well_10_20170303-0543	0
364	10:Run_363_Well_10_20170303-0625	66.708
365	10:Run_364_Well_10_20170303-0708	0
366	10:Run_365_Well_10_20170303-0750	63.253
367	10:Run_366_Well_10_20170303-0833	0
368	10:Run_367_Well_10_20170303-0915	63.953
369	10:Run_368_Well_10_20170303-0957	63.514
370	10:Run_369_Well_10_20170303-1040	0
371	10:Run_370_Well_10_20170303-1122	0
372	10:Run_371_Well_10_20170303-1205	65.924
373	10:Run_372_Well_10_20170303-1247	66.761
374	10:Run_373_Well_10_20170303-1329	0
375	10:Run_374_Well_10_20170303-1412	0
376	10:Run_375_Well_10_20170303-1454	0
377	10:Run_376_Well_10_20170303-1536	0
378	10:Run_377_Well_10_20170303-1619	0
379	10:Run_378_Well_10_20170303-1701	64.419
380	10:Run_379_Well_10_20170303-1743	0
381	10:Run_380_Well_10_20170303-1826	68.242
382	10:Run_381_Well_10_20170303-1908	0
383	10:Run_382_Well_10_20170303-1951	0
384	10:Run_383_Well_10_20170303-2033	0
385	10:Run_384_Well_10_20170303-2116	69.642
386	10:Run_385_Well_10_20170303-2158	64.761
387	10:Run_386_Well_10_20170303-2240	63.789
388	10:Run_387_Well_10_20170303-2323	0
389	10:Run_388_Well_10_20170304-0005	66.189
390	10:Run_389_Well_10_20170304-0048	0
391	10:Run_390_Well_10_20170304-0130	0
392	10:Run_391_Well_10_20170304-0212	64.498
393	10:Run_392_Well_10_20170304-0255	0
394	10:Run_393_Well_10_20170304-0337	0
395	10:Run_394_Well_10_20170304-0419	0
396	10:Run_395_Well_10_20170304-0502	0
397	10:Run_396_Well_10_20170304-0544	0
398	10:Run_397_Well_10_20170304-0627	0
399	10:Run_398_Well_10_20170304-0709	0
400	10:Run_399_Well_10_20170304-0751	0
401	10:Run_400_Well_10_20170304-0834	64.405
402	10:Run_401_Well_10_20170304-0916	0
403	10:Run_402_Well_10_20170304-0959	0
404	10:Run_403_Well_10_20170304-1041	62.801
405	10:Run_404_Well_10_20170304-1124	66
406	10:Run_405_Well_10_20170304-1206	66.843
407	10:Run_406_Well_10_20170304-1248	0
408	10:Run_407_Well_10_20170304-1331	67.72
409	10:Run_408_Well_10_20170304-1413	0
410	10:Run_409_Well_10_20170304-1455	71.169
411	10:Run_410_Well_10_20170304-1538	66.189
412	10:Run_411_Well_10_20170304-1620	0
413	10:Run_412_Well_10_20170304-1703	0
414	10:Run_413_Well_10_20170304-1745	0
415	10:Run_414_Well_10_20170304-1827	0
416	10:Run_415_Well_10_20170304-1910	0
417	10:Run_416_Well_10_20170304-1952	0
418	10:Run_417_Well_10_20170304-2035	74.041
419	10:Run_418_Well_10_20170304-2117	69.857
420	10:Run_419_Well_10_20170304-2159	0
421	10:Run_420_Well_10_20170304-2242	0
422	10:Run_421_Well_10_20170304-2324	0
423	10:Run_422_Well_10_20170305-0007	0
424	10:Run_423_Well_10_20170305-0049	0
425	10:Run_424_Well_10_20170305-0131	66.761
426	10:Run_425_Well_10_20170305-0214	0
427	10:Run_426_Well_10_20170305-0256	0
428	10:Run_427_Well_10_20170305-0338	72.732
429	10:Run_428_Well_10_20170305-0421	0
430	10:Run_429_Well_10_20170305-0503	0
431	10:Run_430_Well_10_20170305-0546	0
432	10:Run_431_Well_10_20170305-0628	0
433	10:Run_432_Well_10_20170305-0710	77.621
434	10:Run_433_Well_10_20170305-0753	0
435	10:Run_434_Well_10_20170305-0835	0
436	10:Run_435_Well_10_20170305-0918	76.059
437	10:Run_436_Well_10_20170305-1000	76.609
438	10:Run_437_Well_10_20170305-1042	74.726
439	10:Run_438_Well_10_20170305-1125	0
440	10:Run_439_Well_10_20170305-1207	0
441	10:Run_440_Well_10_20170305-1250	0
442	10:Run_441_Well_10_20170305-1332	0
443	10:Run_442_Well_10_20170305-1414	0
444	10:Run_443_Well_10_20170305-1457	0
445	10:Run_444_Well_10_20170305-1539	0
446	10:Run_445_Well_10_20170305-1621	0
447	10:Run_446_Well_10_20170305-1704	0
448	10:Run_447_Well_10_20170305-1746	0
449	10:Run_448_Well_10_20170305-1829	0
450	10:Run_449_Well_10_20170305-1911	0
451	10:Run_450_Well_10_20170305-1953	0
452	10:Run_451_Well_10_20170305-2036	0
453	10:Run_452_Well_10_20170305-2118	0
454	10:Run_453_Well_10_20170305-2201	0
455	10:Run_454_Well_10_20170305-2243	0
