# Supplementary material for: An affordable and automated imaging approach to acquire highly resolved individual data—an example of copepod growth in response to multiple stressors
Source: PeerJ. 2019 Apr 19;7:e6776. doi: 10.7717/peerj.6776 (PMC6476288; doi:10.7717/peerj.6776)
Supplement: Supplemental Information 1 — This zip file contains individual data files as they were acquired by the automatized platform, with each file representing measurements from one individual well plate. It also contains a table which links each file to information about the experimental treatments to which each individual was subjected. [file peerj-07-6776-s001.zip › Supplemental Data S2/ExperimentalCode.csv]

spawnT	X	Y	Family	Plate	Well	WellNR	WellID	Copper	Kairomone	Treatment	Date	TimeofDay	Sex	pH_in
1108	1	4	D1	1	1	A1	1_A1	0	0	1	2017-02-20	1530	F	7.97
1108	2	4	D1	1	2	A2	1_A2	0	1	2	2017-02-20	1530	F	7.94
1108	3	4	D1	1	3	A3	1_A3	1	0	3	2017-02-20	1530	NA	7.97
1108	4	4	D1	1	4	A4	1_A4	1	1	4	2017-02-20	1530	NA	7.94
1300	5	4	D3	1	5	A5	1_A5	0	0	1	2017-02-20	1530	F	7.97
1300	6	4	D3	1	6	A6	1_A6	0	1	2	2017-02-20	1530	F	7.94
1300	1	3	D3	1	7	B1	1_B1	0	1	2	2017-02-20	1530	M	7.94
1300	2	3	D3	1	8	B2	1_B2	0	0	1	2017-02-20	1530	F	7.97
1108	3	3	D2	1	9	B3	1_B3	0	1	2	2017-02-20	1530	M	7.94
1108	4	3	D2	1	10	B4	1_B4	1	0	3	2017-02-20	1530	NA	7.97
1108	5	3	D2	1	11	B5	1_B5	1	1	4	2017-02-20	1530	NA	7.94
1108	6	3	D2	1	12	B6	1_B6	0	0	1	2017-02-20	1530	M	7.97
1108	1	2	D1	1	13	C1	1_C1	1	1	4	2017-02-20	1530	NA	7.94
1108	2	2	D1	1	14	C2	1_C2	1	0	3	2017-02-20	1530	NA	7.97
1108	3	2	D1	1	15	C3	1_C3	0	1	2	2017-02-20	1530	F	7.94
1108	4	2	D1	1	16	C4	1_C4	0	0	1	2017-02-20	1530	NA	7.97
1300	5	2	D3	1	17	C5	1_C5	1	1	4	2017-02-20	1530	NA	7.94
1300	6	2	D3	1	18	C6	1_C6	1	0	3	2017-02-20	1530	NA	7.97
1300	1	1	D3	1	19	D1	1_D1	1	0	3	2017-02-20	1530	NA	7.97
1300	2	1	D3	1	20	D2	1_D2	1	1	4	2017-02-20	1530	F	7.94
1108	3	1	D2	1	21	D3	1_D3	1	0	3	2017-02-20	1530	NA	7.97
1108	4	1	D2	1	22	D4	1_D4	0	1	2	2017-02-20	1530	F	7.94
1108	5	1	D2	1	23	D5	1_D5	0	0	1	2017-02-20	1530	F	7.97
1108	6	1	D2	1	24	D6	1_D6	1	1	4	2017-02-20	1530	F	7.94
1705	1	8	S4	2	25	A1	2_A1	0	0	1	2017-02-20	1920	F	7.97
1705	2	8	S4	2	26	A2	2_A2	0	1	2	2017-02-20	1920	M	7.94
1705	3	8	S4	2	27	A3	2_A3	1	0	3	2017-02-20	1920	F	7.97
1705	4	8	S4	2	28	A4	2_A4	1	1	4	2017-02-20	1920	M	7.94
1810	5	8	S6	2	29	A5	2_A5	0	0	1	2017-02-20	1920	M	7.97
1810	6	8	S6	2	30	A6	2_A6	0	1	2	2017-02-20	1920	M	7.94
1810	1	7	S6	2	31	B1	2_B1	0	1	2	2017-02-20	1920	F	7.94
1810	2	7	S6	2	32	B2	2_B2	0	0	1	2017-02-20	1920	M	7.97
1810	3	7	S5	2	33	B3	2_B3	0	1	2	2017-02-20	1920	F	7.94
1810	4	7	S5	2	34	B4	2_B4	1	0	3	2017-02-20	1920	M	7.97
1810	5	7	S5	2	35	B5	2_B5	1	1	4	2017-02-20	1920	NA	7.94
1810	6	7	S5	2	36	B6	2_B6	0	0	1	2017-02-20	1920	M	7.97
1705	1	6	S4	2	37	C1	2_C1	1	1	4	2017-02-20	1920	NA	7.94
1705	2	6	S4	2	38	C2	2_C2	1	0	3	2017-02-20	1920	F	7.97
1705	3	6	S4	2	39	C3	2_C3	0	1	2	2017-02-20	1920	F	7.94
1705	4	6	S4	2	40	C4	2_C4	0	0	1	2017-02-20	1920	F	7.97
1810	5	6	S6	2	41	C5	2_C5	1	1	4	2017-02-20	1920	M	7.94
1810	6	6	S6	2	42	C6	2_C6	1	0	3	2017-02-20	1920	M	7.97
1810	1	5	S6	2	43	D1	2_D1	1	0	3	2017-02-20	1920	M	7.97
1810	2	5	S6	2	44	D2	2_D2	1	1	4	2017-02-20	1920		7.94
1810	3	5	S5	2	45	D3	2_D3	1	0	3	2017-02-20	1920	F	7.97
1810	4	5	S5	2	46	D4	2_D4	0	1	2	2017-02-20	1920	F	7.94
1810	5	5	S5	2	47	D5	2_D5	0	0	1	2017-02-20	1920	M	7.97
1810	6	5	S5	2	48	D6	2_D6	1	1	4	2017-02-20	1920	NA	7.94
1312	7	8	S1	4	73	A1	4_A1	0	0	1	2017-02-20	1650	F	7.97
1312	8	8	S1	4	74	A2	4_A2	0	1	2	2017-02-20	1650	F	7.94
1312	9	8	S1	4	75	A3	4_A3	1	0	3	2017-02-20	1650	F	7.97
1312	10	8	S1	4	76	A4	4_A4	1	1	4	2017-02-20	1650	NA	7.94
1320	11	8	S3	4	77	A5	4_A5	0	0	1	2017-02-20	1650	M	7.97
1320	12	8	S3	4	78	A6	4_A6	0	1	2	2017-02-20	1650	F	7.94
1320	7	7	S3	4	79	B1	4_B1	0	1	2	2017-02-20	1650	F	7.94
1320	8	7	S3	4	80	B2	4_B2	0	0	1	2017-02-20	1650	M	7.97
1320	9	7	S2	4	81	B3	4_B3	0	1	2	2017-02-20	1650	F	7.94
1320	10	7	S2	4	82	B4	4_B4	1	0	3	2017-02-20	1650	NA	7.97
1320	11	7	S2	4	83	B5	4_B5	1	1	4	2017-02-20	1650	M	7.94
1320	12	7	S2	4	84	B6	4_B6	0	0	1	2017-02-20	1650	F	7.97
1312	7	6	S1	4	85	C1	4_C1	1	1	4	2017-02-20	1650	F	7.94
1312	8	6	S1	4	86	C2	4_C2	1	0	3	2017-02-20	1650	F	7.97
1312	9	6	S1	4	87	C3	4_C3	0	1	2	2017-02-20	1650	F	7.94
1312	10	6	S1	4	88	C4	4_C4	0	0	1	2017-02-20	1650	M	7.97
1320	11	6	S3	4	89	C5	4_C5	1	1	4	2017-02-20	1650	NA	7.94
1320	12	6	S3	4	90	C6	4_C6	1	0	3	2017-02-20	1650	NA	7.97
1320	7	5	S3	4	91	D1	4_D1	1	0	3	2017-02-20	1650	NA	7.97
1320	8	5	S3	4	92	D2	4_D2	1	1	4	2017-02-20	1650	NA	7.94
1320	9	5	S2	4	93	D3	4_D3	1	0	3	2017-02-20	1650	NA	7.97
1320	10	5	S2	4	94	D4	4_D4	0	1	2	2017-02-20	1650	F	7.94
1320	11	5	S2	4	95	D5	4_D5	0	0	1	2017-02-20	1650	F	7.97
1320	12	5	S2	4	96	D6	4_D6	1	1	4	2017-02-20	1650	NA	7.94
