# Supplementary material for: An affordable and automated imaging approach to acquire highly resolved individual data—an example of copepod growth in response to multiple stressors
Source: PeerJ. 2019 Apr 19;7:e6776. doi: 10.7717/peerj.6776 (PMC6476288; doi:10.7717/peerj.6776)
Supplement: Supplemental Information 1 — This zip file contains individual data files as they were acquired by the automatized platform, with each file representing measurements from one individual well plate. It also contains a table which links each file to information about the experimental treatments to which each individual was subjected. [file peerj-07-6776-s001.zip › Supplemental Data S2/Well_87_dat.csv]

Picnr	Label	Length
1	87:Run_1_Well_87_20170220-1513	0
2	87:Run_2_Well_87_20170220-1555	0
3	87:Run_3_Well_87_20170220-1638	0
4	87:Run_4_Well_87_20170220-1720	12.728
5	87:Run_5_Well_87_20170220-1802	12.817
6	87:Run_6_Well_87_20170220-1845	0
7	87:Run_7_Well_87_20170220-1927	0
8	87:Run_8_Well_87_20170220-2010	0
9	87:Run_9_Well_87_20170220-2052	13.625
10	87:Run_10_Well_87_20170220-2134	0
11	87:Run_11_Well_87_20170220-2217	0
12	87:Run_12_Well_87_20170220-2259	0
13	87:Run_13_Well_87_20170220-2342	12.634
14	87:Run_14_Well_87_20170221-0024	13.434
15	87:Run_15_Well_87_20170221-0106	0
16	87:Run_16_Well_87_20170221-0149	0
17	87:Run_17_Well_87_20170221-0231	0
18	87:Run_18_Well_87_20170221-0314	14.018
19	87:Run_19_Well_87_20170221-0356	13.732
20	87:Run_20_Well_87_20170221-0438	0
21	87:Run_21_Well_87_20170221-0521	0
22	87:Run_22_Well_87_20170221-0603	0
23	87:Run_23_Well_87_20170221-0646	0
24	87:Run_24_Well_87_20170221-0728	12.093
25	87:Run_25_Well_87_20170221-0810	15.385
26	87:Run_26_Well_87_20170221-0853	0
27	87:Run_27_Well_87_20170221-0935	0
28	87:Run_28_Well_87_20170221-1018	0
29	87:Run_29_Well_87_20170221-1100	0
30	87:Run_30_Well_87_20170221-1142	0
31	87:Run_31_Well_87_20170221-1225	18.105
32	87:Run_32_Well_87_20170221-1307	0
33	87:Run_33_Well_87_20170221-1349	0
34	87:Run_34_Well_87_20170221-1432	13.461
35	87:Run_35_Well_87_20170221-1514	15.976
36	87:Run_36_Well_87_20170221-1557	13.915
37	87:Run_37_Well_87_20170221-1639	0
38	87:Run_38_Well_87_20170221-1721	0
39	87:Run_39_Well_87_20170221-1804	16.221
40	87:Run_40_Well_87_20170221-1846	0
41	87:Run_41_Well_87_20170221-1928	0
42	87:Run_42_Well_87_20170221-2011	14.888
43	87:Run_43_Well_87_20170221-2053	0
44	87:Run_44_Well_87_20170221-2136	0
45	87:Run_45_Well_87_20170221-2218	17.237
46	87:Run_46_Well_87_20170221-2301	0
47	87:Run_47_Well_87_20170221-2343	0
48	87:Run_48_Well_87_20170222-0025	0
49	87:Run_49_Well_87_20170222-0108	0
50	87:Run_50_Well_87_20170222-0150	0
51	87:Run_51_Well_87_20170222-0232	0
52	87:Run_52_Well_87_20170222-0315	0
53	87:Run_53_Well_87_20170222-0357	14.971
54	87:Run_54_Well_87_20170222-0440	0
55	87:Run_55_Well_87_20170222-0522	0
56	87:Run_56_Well_87_20170222-0604	16.051
57	87:Run_57_Well_87_20170222-0647	17.516
58	87:Run_58_Well_87_20170222-0729	17.138
59	87:Run_59_Well_87_20170222-0812	16.27
60	87:Run_60_Well_87_20170222-0854	0
61	87:Run_61_Well_87_20170222-0936	16.323
62	87:Run_62_Well_87_20170222-1019	0
63	87:Run_63_Well_87_20170222-1101	0
64	87:Run_64_Well_87_20170222-1143	19.329
65	87:Run_65_Well_87_20170222-1226	0
66	87:Run_66_Well_87_20170222-1308	0
67	87:Run_67_Well_87_20170222-1351	0
68	87:Run_68_Well_87_20170222-1433	18.187
69	87:Run_69_Well_87_20170222-1516	18.121
70	87:Run_70_Well_87_20170222-1558	0
71	87:Run_71_Well_87_20170222-1640	16.704
72	87:Run_72_Well_87_20170222-1723	0
73	87:Run_73_Well_87_20170222-1805	0
74	87:Run_74_Well_87_20170222-1847	0
75	87:Run_75_Well_87_20170222-1930	0
76	87:Run_76_Well_87_20170222-2012	16.653
77	87:Run_77_Well_87_20170222-2054	18.741
78	87:Run_78_Well_87_20170222-2137	0
79	87:Run_79_Well_87_20170222-2219	18.112
80	87:Run_80_Well_87_20170222-2302	19.138
81	87:Run_81_Well_87_20170222-2344	19.58
82	87:Run_82_Well_87_20170223-0026	18.942
83	87:Run_83_Well_87_20170223-0109	0
84	87:Run_84_Well_87_20170223-0151	20.151
85	87:Run_85_Well_87_20170223-0234	18.951
86	87:Run_86_Well_87_20170223-0316	0
87	87:Run_87_Well_87_20170223-0358	0
88	87:Run_88_Well_87_20170223-0441	18.863
89	87:Run_89_Well_87_20170223-0523	21.38
90	87:Run_90_Well_87_20170223-0606	0
91	87:Run_91_Well_87_20170223-0648	20.691
92	87:Run_92_Well_87_20170223-0730	19.231
93	87:Run_93_Well_87_20170223-0813	0
94	87:Run_94_Well_87_20170223-0855	0
95	87:Run_95_Well_87_20170223-0937	0
96	87:Run_96_Well_87_20170223-1020	0
97	87:Run_97_Well_87_20170223-1102	0
98	87:Run_98_Well_87_20170223-1145	18.583
99	87:Run_99_Well_87_20170223-1227	20.103
100	87:Run_100_Well_87_20170223-1309	21.26
101	87:Run_101_Well_87_20170223-1352	0
102	87:Run_102_Well_87_20170223-1434	0
103	87:Run_103_Well_87_20170223-1517	0
104	87:Run_104_Well_87_20170223-1559	21.82
105	87:Run_105_Well_87_20170223-1641	21.578
106	87:Run_106_Well_87_20170223-1724	20.79
107	87:Run_107_Well_87_20170223-1806	0
108	87:Run_108_Well_87_20170223-1849	0
109	87:Run_109_Well_87_20170223-1931	0
110	87:Run_110_Well_87_20170223-2014	23.735
111	87:Run_111_Well_87_20170223-2056	0
112	87:Run_112_Well_87_20170223-2138	22.001
113	87:Run_113_Well_87_20170223-2221	21.731
114	87:Run_114_Well_87_20170223-2303	0
115	87:Run_115_Well_87_20170223-2346	0
116	87:Run_116_Well_87_20170224-0028	22.204
117	87:Run_117_Well_87_20170224-0110	0
118	87:Run_118_Well_87_20170224-0153	0
119	87:Run_119_Well_87_20170224-0235	0
120	87:Run_120_Well_87_20170224-0318	0
121	87:Run_121_Well_87_20170224-0400	0
122	87:Run_122_Well_87_20170224-0442	0
123	87:Run_123_Well_87_20170224-0525	23.228
124	87:Run_124_Well_87_20170224-0607	18.423
125	87:Run_125_Well_87_20170224-0649	21.084
126	87:Run_126_Well_87_20170224-0732	24.557
127	87:Run_127_Well_87_20170224-0814	0
128	87:Run_128_Well_87_20170224-0857	0
129	87:Run_129_Well_87_20170224-0939	22.084
130	87:Run_130_Well_87_20170224-1021	0
131	87:Run_131_Well_87_20170224-1104	0
132	87:Run_132_Well_87_20170224-1146	24.605
133	87:Run_133_Well_87_20170224-1228	0
134	87:Run_134_Well_87_20170224-1311	0
135	87:Run_135_Well_87_20170224-1353	25.309
136	87:Run_136_Well_87_20170224-1436	0
137	87:Run_137_Well_87_20170224-1518	0
138	87:Run_138_Well_87_20170224-1601	28.16
139	87:Run_139_Well_87_20170224-1643	24.851
140	87:Run_140_Well_87_20170224-1725	28.068
141	87:Run_141_Well_87_20170224-1808	27.979
142	87:Run_142_Well_87_20170224-1850	0
143	87:Run_143_Well_87_20170224-1932	0
144	87:Run_144_Well_87_20170224-2015	0
145	87:Run_145_Well_87_20170224-2057	27.904
146	87:Run_146_Well_87_20170224-2140	0
147	87:Run_147_Well_87_20170224-2222	0
148	87:Run_148_Well_87_20170224-2304	0
149	87:Run_149_Well_87_20170224-2347	0
150	87:Run_150_Well_87_20170225-0029	0
151	87:Run_151_Well_87_20170225-0112	0
152	87:Run_152_Well_87_20170225-0154	29.904
153	87:Run_153_Well_87_20170225-0237	27.196
154	87:Run_154_Well_87_20170225-0319	28.057
155	87:Run_155_Well_87_20170225-0401	29.594
156	87:Run_156_Well_87_20170225-0444	26.804
157	87:Run_157_Well_87_20170225-0526	0
158	87:Run_158_Well_87_20170225-0608	28.734
159	87:Run_159_Well_87_20170225-0651	0
160	87:Run_160_Well_87_20170225-0733	26.959
161	87:Run_161_Well_87_20170225-0816	25.987
162	87:Run_162_Well_87_20170225-0858	27.415
163	87:Run_163_Well_87_20170225-0940	0
164	87:Run_164_Well_87_20170225-1023	31.085
165	87:Run_165_Well_87_20170225-1105	27.782
166	87:Run_166_Well_87_20170225-1148	0
167	87:Run_167_Well_87_20170225-1230	0
168	87:Run_168_Well_87_20170225-1312	0
169	87:Run_169_Well_87_20170225-1355	0
170	87:Run_170_Well_87_20170225-1437	0
171	87:Run_171_Well_87_20170225-1520	0
172	87:Run_172_Well_87_20170225-1602	28.737
173	87:Run_173_Well_87_20170225-1644	0
174	87:Run_174_Well_87_20170225-1727	0
175	87:Run_175_Well_87_20170225-1809	28.75
176	87:Run_176_Well_87_20170225-1851	24.848
177	87:Run_177_Well_87_20170225-1934	0
178	87:Run_178_Well_87_20170225-2016	0
179	87:Run_179_Well_87_20170225-2059	31.51
180	87:Run_180_Well_87_20170225-2141	24.761
181	87:Run_181_Well_87_20170225-2223	28.46
182	87:Run_182_Well_87_20170225-2306	0
183	87:Run_183_Well_87_20170225-2348	28.364
184	87:Run_184_Well_87_20170226-0031	0
185	87:Run_185_Well_87_20170226-0113	29.267
186	87:Run_186_Well_87_20170226-0156	28.347
187	87:Run_187_Well_87_20170226-0238	29.12
188	87:Run_188_Well_87_20170226-0321	29.107
189	87:Run_189_Well_87_20170226-0403	27.978
190	87:Run_190_Well_87_20170226-0445	29.401
191	87:Run_191_Well_87_20170226-0528	29.415
192	87:Run_192_Well_87_20170226-0610	0
193	87:Run_193_Well_87_20170226-0652	0
194	87:Run_194_Well_87_20170226-0735	32.827
195	87:Run_195_Well_87_20170226-0817	0
196	87:Run_196_Well_87_20170226-0900	0
197	87:Run_197_Well_87_20170226-0942	42.379
198	87:Run_198_Well_87_20170226-1024	0
199	87:Run_199_Well_87_20170226-1107	0
200	87:Run_200_Well_87_20170226-1149	0
201	87:Run_201_Well_87_20170226-1231	0
202	87:Run_202_Well_87_20170226-1314	0
203	87:Run_203_Well_87_20170226-1356	0
204	87:Run_204_Well_87_20170226-1439	0
205	87:Run_205_Well_87_20170226-1521	0
206	87:Run_206_Well_87_20170226-1604	36.542
207	87:Run_207_Well_87_20170226-1646	0
208	87:Run_208_Well_87_20170226-1729	0
209	87:Run_209_Well_87_20170226-1811	38.736
210	87:Run_210_Well_87_20170226-1853	37.949
211	87:Run_211_Well_87_20170226-1936	0
212	87:Run_212_Well_87_20170226-2018	0
213	87:Run_213_Well_87_20170226-2101	0
214	87:Run_214_Well_87_20170226-2143	0
215	87:Run_215_Well_87_20170226-2225	0
216	87:Run_216_Well_87_20170226-2308	0
217	87:Run_217_Well_87_20170226-2350	40.115
218	87:Run_218_Well_87_20170227-0032	42.919
219	87:Run_219_Well_87_20170227-0115	0
220	87:Run_220_Well_87_20170227-0157	0
221	87:Run_221_Well_87_20170227-0239	0
222	87:Run_222_Well_87_20170227-0322	0
223	87:Run_223_Well_87_20170227-0404	0
224	87:Run_224_Well_87_20170227-0447	0
225	87:Run_225_Well_87_20170227-0529	0
226	87:Run_226_Well_87_20170227-0612	0
227	87:Run_227_Well_87_20170227-0654	0
228	87:Run_228_Well_87_20170227-0736	44.081
229	87:Run_229_Well_87_20170227-0819	0
230	87:Run_230_Well_87_20170227-0901	43.026
231	87:Run_231_Well_87_20170227-0943	0
232	87:Run_232_Well_87_20170227-1026	49.838
233	87:Run_233_Well_87_20170227-1108	43.112
234	87:Run_234_Well_87_20170227-1151	0
235	87:Run_235_Well_87_20170227-1233	0
236	87:Run_236_Well_87_20170227-1315	0
237	87:Run_237_Well_87_20170227-1358	0
238	87:Run_238_Well_87_20170227-1440	0
239	87:Run_239_Well_87_20170227-1522	0
240	87:Run_240_Well_87_20170227-1605	0
241	87:Run_241_Well_87_20170227-1647	0
242	87:Run_242_Well_87_20170227-1730	0
243	87:Run_243_Well_87_20170227-1812	0
244	87:Run_244_Well_87_20170227-1854	0
245	87:Run_245_Well_87_20170227-1937	0
246	87:Run_246_Well_87_20170227-2019	49.495
247	87:Run_247_Well_87_20170227-2102	0
248	87:Run_248_Well_87_20170227-2144	0
249	87:Run_249_Well_87_20170227-2226	47.762
250	87:Run_250_Well_87_20170227-2309	0
251	87:Run_251_Well_87_20170227-2351	44.797
252	87:Run_252_Well_87_20170228-0034	52.154
253	87:Run_253_Well_87_20170228-0116	0
254	87:Run_254_Well_87_20170228-0158	0
255	87:Run_255_Well_87_20170228-0241	51.505
256	87:Run_256_Well_87_20170228-0323	0
257	87:Run_257_Well_87_20170228-0406	0
258	87:Run_258_Well_87_20170228-0448	0
259	87:Run_259_Well_87_20170228-0530	45.71
260	87:Run_260_Well_87_20170228-0613	49.157
261	87:Run_261_Well_87_20170228-0655	50.811
262	87:Run_262_Well_87_20170228-0738	0
263	87:Run_263_Well_87_20170228-0820	0
264	87:Run_264_Well_87_20170228-0902	0
265	87:Run_265_Well_87_20170228-0945	53.367
266	87:Run_266_Well_87_20170228-1027	0
267	87:Run_267_Well_87_20170228-1109	0
268	87:Run_268_Well_87_20170228-1152	0
269	87:Run_269_Well_87_20170228-1234	0
270	87:Run_270_Well_87_20170228-1317	0
271	87:Run_271_Well_87_20170228-1359	56.23
272	87:Run_272_Well_87_20170228-1441	58.417
273	87:Run_273_Well_87_20170228-1524	54.31
274	87:Run_274_Well_87_20170228-1606	0
275	87:Run_275_Well_87_20170228-1648	0
276	87:Run_276_Well_87_20170228-1731	55.563
277	87:Run_277_Well_87_20170228-1813	54.251
278	87:Run_278_Well_87_20170228-1856	0
279	87:Run_279_Well_87_20170228-1938	0
280	87:Run_280_Well_87_20170228-2020	0
281	87:Run_281_Well_87_20170228-2103	0
282	87:Run_282_Well_87_20170228-2145	56.806
283	87:Run_283_Well_87_20170228-2228	0
284	87:Run_284_Well_87_20170228-2310	0
285	87:Run_285_Well_87_20170228-2353	59.801
286	87:Run_286_Well_87_20170301-0035	0
287	87:Run_287_Well_87_20170301-0117	0
288	87:Run_288_Well_87_20170301-0200	0
289	87:Run_289_Well_87_20170301-0242	0
290	87:Run_290_Well_87_20170301-0324	0
291	87:Run_291_Well_87_20170301-0407	0
292	87:Run_292_Well_87_20170301-0449	58.898
293	87:Run_293_Well_87_20170301-0532	0
294	87:Run_294_Well_87_20170301-0614	0
295	87:Run_295_Well_87_20170301-0656	61.204
296	87:Run_296_Well_87_20170301-0739	0
297	87:Run_297_Well_87_20170301-0821	61.201
298	87:Run_298_Well_87_20170301-0904	0
299	87:Run_299_Well_87_20170301-0946	0
300	87:Run_300_Well_87_20170301-1028	0
301	87:Run_301_Well_87_20170301-1111	0
302	87:Run_302_Well_87_20170301-1153	67.412
303	87:Run_303_Well_87_20170301-1235	60.733
304	87:Run_304_Well_87_20170301-1318	0
305	87:Run_305_Well_87_20170301-1400	0
306	87:Run_306_Well_87_20170301-1442	0
307	87:Run_307_Well_87_20170301-1525	0
308	87:Run_308_Well_87_20170301-1607	0
309	87:Run_309_Well_87_20170301-1650	0
310	87:Run_310_Well_87_20170301-1732	0
311	87:Run_311_Well_87_20170301-1815	0
312	87:Run_312_Well_87_20170301-1857	64.125
313	87:Run_313_Well_87_20170301-1939	68.691
314	87:Run_314_Well_87_20170301-2022	0
315	87:Run_315_Well_87_20170301-2104	67.363
316	87:Run_316_Well_87_20170301-2146	0
317	87:Run_317_Well_87_20170301-2229	0
318	87:Run_318_Well_87_20170301-2311	0
319	87:Run_319_Well_87_20170301-2354	0
320	87:Run_320_Well_87_20170302-0036	67.173
321	87:Run_321_Well_87_20170302-0118	68.359
322	87:Run_322_Well_87_20170302-0201	65.054
323	87:Run_323_Well_87_20170302-0243	0
324	87:Run_324_Well_87_20170302-0326	64.688
325	87:Run_325_Well_87_20170302-0408	0
326	87:Run_326_Well_87_20170302-0450	68.429
327	87:Run_327_Well_87_20170302-0533	0
328	87:Run_328_Well_87_20170302-0615	0
329	87:Run_329_Well_87_20170302-0657	73.6
330	87:Run_330_Well_87_20170302-0740	0
331	87:Run_331_Well_87_20170302-0822	74.017
332	87:Run_332_Well_87_20170302-0905	75.425
333	87:Run_333_Well_87_20170302-0947	0
334	87:Run_334_Well_87_20170302-1029	0
335	87:Run_335_Well_87_20170302-1112	0
336	87:Run_336_Well_87_20170302-1154	0
337	87:Run_337_Well_87_20170302-1237	0
338	87:Run_338_Well_87_20170302-1319	0
339	87:Run_339_Well_87_20170302-1401	78.093
340	87:Run_340_Well_87_20170302-1444	0
341	87:Run_342_Well_87_20170302-1608	0
342	87:Run_341_Well_87_20170302-1526	0
343	87:Run_343_Well_87_20170302-1651	0
344	87:Run_344_Well_87_20170302-1733	0
345	87:Run_345_Well_87_20170302-1816	0
346	87:Run_346_Well_87_20170302-1858	0
347	87:Run_347_Well_87_20170302-1940	83.088
348	87:Run_348_Well_87_20170302-2022	76.763
349	87:Run_349_Well_87_20170302-2105	84.758
350	87:Run_350_Well_87_20170302-2147	0
351	87:Run_351_Well_87_20170302-2229	0
352	87:Run_352_Well_87_20170302-2312	0
353	87:Run_353_Well_87_20170302-2354	0
354	87:Run_354_Well_87_20170303-0037	0
355	87:Run_355_Well_87_20170303-0119	85.807
356	87:Run_356_Well_87_20170303-0201	0
357	87:Run_357_Well_87_20170303-0244	79.403
358	87:Run_358_Well_87_20170303-0326	84.669
359	87:Run_359_Well_87_20170303-0409	79.376
360	87:Run_360_Well_87_20170303-0451	0
361	87:Run_361_Well_87_20170303-0534	84.878
362	87:Run_362_Well_87_20170303-0616	0
363	87:Run_363_Well_87_20170303-0658	85.615
364	87:Run_364_Well_87_20170303-0741	84.492
365	87:Run_365_Well_87_20170303-0823	84.122
366	87:Run_366_Well_87_20170303-0905	84.748
367	87:Run_367_Well_87_20170303-0948	0
368	87:Run_368_Well_87_20170303-1030	0
369	87:Run_369_Well_87_20170303-1113	0
370	87:Run_370_Well_87_20170303-1155	0
371	87:Run_371_Well_87_20170303-1237	0
372	87:Run_372_Well_87_20170303-1320	88.996
373	87:Run_373_Well_87_20170303-1402	78.54
374	87:Run_374_Well_87_20170303-1445	0
375	87:Run_375_Well_87_20170303-1527	85.235
376	87:Run_376_Well_87_20170303-1609	0
377	87:Run_377_Well_87_20170303-1652	0
378	87:Run_378_Well_87_20170303-1734	0
379	87:Run_379_Well_87_20170303-1816	0
380	87:Run_380_Well_87_20170303-1859	0
381	87:Run_381_Well_87_20170303-1941	0
382	87:Run_382_Well_87_20170303-2023	0
383	87:Run_383_Well_87_20170303-2106	88.388
384	87:Run_384_Well_87_20170303-2148	82.275
385	87:Run_385_Well_87_20170303-2231	85.842
386	87:Run_386_Well_87_20170303-2313	93.353
387	87:Run_387_Well_87_20170303-2355	86.783
388	87:Run_388_Well_87_20170304-0038	92.976
389	87:Run_389_Well_87_20170304-0120	90.466
390	87:Run_390_Well_87_20170304-0203	91.193
391	87:Run_391_Well_87_20170304-0245	88.144
392	87:Run_392_Well_87_20170304-0328	0
393	87:Run_393_Well_87_20170304-0410	0
394	87:Run_394_Well_87_20170304-0452	0
395	87:Run_395_Well_87_20170304-0535	0
396	87:Run_396_Well_87_20170304-0617	0
397	87:Run_397_Well_87_20170304-0700	0
398	87:Run_398_Well_87_20170304-0742	0
399	87:Run_399_Well_87_20170304-0824	0
400	87:Run_400_Well_87_20170304-0907	0
401	87:Run_401_Well_87_20170304-0949	93.9
402	87:Run_402_Well_87_20170304-1031	0
403	87:Run_403_Well_87_20170304-1114	0
404	87:Run_404_Well_87_20170304-1156	0
405	87:Run_405_Well_87_20170304-1239	0
406	87:Run_406_Well_87_20170304-1321	0
407	87:Run_407_Well_87_20170304-1404	0
408	87:Run_408_Well_87_20170304-1446	99.058
409	87:Run_409_Well_87_20170304-1528	96.489
410	87:Run_410_Well_87_20170304-1611	0
411	87:Run_411_Well_87_20170304-1653	0
412	87:Run_412_Well_87_20170304-1735	0
413	87:Run_413_Well_87_20170304-1818	0
414	87:Run_414_Well_87_20170304-1900	0
415	87:Run_415_Well_87_20170304-1943	0
416	87:Run_416_Well_87_20170304-2025	0
417	87:Run_417_Well_87_20170304-2107	0
418	87:Run_418_Well_87_20170304-2150	0
419	87:Run_419_Well_87_20170304-2232	0
420	87:Run_420_Well_87_20170304-2315	0
421	87:Run_421_Well_87_20170304-2357	0
422	87:Run_422_Well_87_20170305-0039	97.521
423	87:Run_423_Well_87_20170305-0122	0
424	87:Run_424_Well_87_20170305-0204	0
425	87:Run_425_Well_87_20170305-0246	97.747
426	87:Run_426_Well_87_20170305-0329	100.778
427	87:Run_427_Well_87_20170305-0411	0
428	87:Run_428_Well_87_20170305-0454	101.98
429	87:Run_429_Well_87_20170305-0536	0
430	87:Run_430_Well_87_20170305-0618	0
431	87:Run_431_Well_87_20170305-0701	0
432	87:Run_432_Well_87_20170305-0743	0
433	87:Run_433_Well_87_20170305-0826	0
434	87:Run_434_Well_87_20170305-0908	0
435	87:Run_435_Well_87_20170305-0950	0
436	87:Run_436_Well_87_20170305-1033	0
437	87:Run_437_Well_87_20170305-1115	0
438	87:Run_438_Well_87_20170305-1157	0
439	87:Run_439_Well_87_20170305-1240	105.4
440	87:Run_440_Well_87_20170305-1322	0
441	87:Run_441_Well_87_20170305-1405	0
442	87:Run_442_Well_87_20170305-1447	0
443	87:Run_443_Well_87_20170305-1530	0
444	87:Run_444_Well_87_20170305-1612	0
445	87:Run_445_Well_87_20170305-1654	0
446	87:Run_446_Well_87_20170305-1737	0
447	87:Run_447_Well_87_20170305-1819	0
448	87:Run_448_Well_87_20170305-1902	0
449	87:Run_449_Well_87_20170305-1944	0
450	87:Run_450_Well_87_20170305-2026	0
451	87:Run_451_Well_87_20170305-2109	0
452	87:Run_452_Well_87_20170305-2151	0
453	87:Run_453_Well_87_20170305-2234	0
