# Supplementary material for: An affordable and automated imaging approach to acquire highly resolved individual data—an example of copepod growth in response to multiple stressors
Source: PeerJ. 2019 Apr 19;7:e6776. doi: 10.7717/peerj.6776 (PMC6476288; doi:10.7717/peerj.6776)
Supplement: Supplemental Information 1 — This zip file contains individual data files as they were acquired by the automatized platform, with each file representing measurements from one individual well plate. It also contains a table which links each file to information about the experimental treatments to which each individual was subjected. [file peerj-07-6776-s001.zip › Supplemental Data S2/Well_3_dat.csv]

Picnr	Label	Length
1	3:Run_1_Well_3_20170220-1439	0
2	3:Run_2_Well_3_20170220-1521	0
3	3:Run_3_Well_3_20170220-1603	11.402
4	3:Run_4_Well_3_20170220-1646	0
5	3:Run_5_Well_3_20170220-1728	0
6	3:Run_6_Well_3_20170220-1810	0
7	3:Run_7_Well_3_20170220-1853	8.062
8	3:Run_8_Well_3_20170220-1935	11.18
9	3:Run_9_Well_3_20170220-2018	0
10	3:Run_10_Well_3_20170220-2100	0
11	3:Run_11_Well_3_20170220-2142	0
12	3:Run_12_Well_3_20170220-2225	0
13	3:Run_13_Well_3_20170220-2307	9.055
14	3:Run_14_Well_3_20170220-2350	0
15	3:Run_15_Well_3_20170221-0032	8.544
16	3:Run_16_Well_3_20170221-0115	0
17	3:Run_17_Well_3_20170221-0157	8.602
18	3:Run_18_Well_3_20170221-0239	9.434
19	3:Run_19_Well_3_20170221-0322	0
20	3:Run_20_Well_3_20170221-0404	0
21	3:Run_21_Well_3_20170221-0446	11.662
22	3:Run_22_Well_3_20170221-0529	0
23	3:Run_23_Well_3_20170221-0611	12.042
24	3:Run_24_Well_3_20170221-0654	11.18
25	3:Run_25_Well_3_20170221-0736	0
26	3:Run_26_Well_3_20170221-0818	0
27	3:Run_27_Well_3_20170221-0901	9.849
28	3:Run_28_Well_3_20170221-0943	0
29	3:Run_29_Well_3_20170221-1026	0
30	3:Run_30_Well_3_20170221-1108	10.05
31	3:Run_31_Well_3_20170221-1150	0
32	3:Run_32_Well_3_20170221-1233	11.402
33	3:Run_33_Well_3_20170221-1315	11.18
34	3:Run_34_Well_3_20170221-1357	10.63
35	3:Run_35_Well_3_20170221-1440	13.454
36	3:Run_36_Well_3_20170221-1522	10.63
37	3:Run_37_Well_3_20170221-1605	0
38	3:Run_38_Well_3_20170221-1647	0
39	3:Run_39_Well_3_20170221-1729	0
40	3:Run_40_Well_3_20170221-1812	0
41	3:Run_41_Well_3_20170221-1854	13
42	3:Run_42_Well_3_20170221-1936	10.77
43	3:Run_43_Well_3_20170221-2019	12.806
44	3:Run_44_Well_3_20170221-2101	12.207
45	3:Run_45_Well_3_20170221-2144	13.038
46	3:Run_46_Well_3_20170221-2226	14.036
47	3:Run_47_Well_3_20170221-2309	0
48	3:Run_48_Well_3_20170221-2351	0
49	3:Run_49_Well_3_20170222-0033	15.133
50	3:Run_50_Well_3_20170222-0116	13.153
51	3:Run_51_Well_3_20170222-0158	0
52	3:Run_52_Well_3_20170222-0240	0
53	3:Run_53_Well_3_20170222-0323	0
54	3:Run_54_Well_3_20170222-0405	15.232
55	3:Run_55_Well_3_20170222-0448	0
56	3:Run_56_Well_3_20170222-0530	14.866
57	3:Run_57_Well_3_20170222-0612	0
58	3:Run_58_Well_3_20170222-0655	0
59	3:Run_61_Well_3_20170222-0902	14.866
60	3:Run_62_Well_3_20170222-0944	17
61	3:Run_63_Well_3_20170222-1027	17.117
62	3:Run_64_Well_3_20170222-1109	0
63	3:Run_65_Well_3_20170222-1151	0
64	3:Run_66_Well_3_20170222-1234	0
65	3:Run_67_Well_3_20170222-1316	0
66	3:Run_68_Well_3_20170222-1359	17
67	3:Run_69_Well_3_20170222-1441	0
68	3:Run_70_Well_3_20170222-1524	19.026
69	3:Run_71_Well_3_20170222-1606	0
70	3:Run_72_Well_3_20170222-1648	18.439
71	3:Run_73_Well_3_20170222-1731	17.088
72	3:Run_74_Well_3_20170222-1813	0
73	3:Run_75_Well_3_20170222-1855	17.088
74	3:Run_76_Well_3_20170222-1938	18.439
75	3:Run_77_Well_3_20170222-2020	18.601
76	3:Run_78_Well_3_20170222-2102	19.105
77	3:Run_79_Well_3_20170222-2145	19.723
78	3:Run_80_Well_3_20170222-2227	17.493
79	3:Run_81_Well_3_20170222-2309	0
80	3:Run_82_Well_3_20170222-2352	17.804
81	3:Run_83_Well_3_20170223-0034	20.396
82	3:Run_84_Well_3_20170223-0117	19.209
83	3:Run_85_Well_3_20170223-0159	0
84	3:Run_86_Well_3_20170223-0241	18.682
85	3:Run_87_Well_3_20170223-0324	0
86	3:Run_88_Well_3_20170223-0406	21.213
87	3:Run_89_Well_3_20170223-0449	19.723
88	3:Run_90_Well_3_20170223-0531	0
89	3:Run_91_Well_3_20170223-0614	0
90	3:Run_92_Well_3_20170223-0656	19.925
91	3:Run_93_Well_3_20170223-0738	23.022
92	3:Run_94_Well_3_20170223-0821	20.1
93	3:Run_95_Well_3_20170223-0903	22.472
94	3:Run_96_Well_3_20170223-0945	0
95	3:Run_97_Well_3_20170223-1028	21.378
96	3:Run_98_Well_3_20170223-1110	0
97	3:Run_99_Well_3_20170223-1153	0
98	3:Run_100_Well_3_20170223-1235	25.239
99	3:Run_101_Well_3_20170223-1318	22.023
100	3:Run_102_Well_3_20170223-1400	21.19
101	3:Run_103_Well_3_20170223-1442	21.932
102	3:Run_104_Well_3_20170223-1525	0
103	3:Run_105_Well_3_20170223-1607	0
104	3:Run_106_Well_3_20170223-1649	0
105	3:Run_107_Well_3_20170223-1732	22.804
106	3:Run_108_Well_3_20170223-1814	0
107	3:Run_109_Well_3_20170223-1857	0
108	3:Run_110_Well_3_20170223-1939	24.042
109	3:Run_111_Well_3_20170223-2022	23.77
110	3:Run_112_Well_3_20170223-2104	22.825
111	3:Run_113_Well_3_20170223-2146	0
112	3:Run_114_Well_3_20170223-2229	22.472
113	3:Run_115_Well_3_20170223-2311	0
114	3:Run_116_Well_3_20170223-2354	22.472
115	3:Run_117_Well_3_20170224-0036	0
116	3:Run_118_Well_3_20170224-0118	22.561
117	3:Run_119_Well_3_20170224-0201	0
118	3:Run_120_Well_3_20170224-0243	25.807
119	3:Run_121_Well_3_20170224-0325	24.331
120	3:Run_122_Well_3_20170224-0408	24.515
121	3:Run_123_Well_3_20170224-0450	0
122	3:Run_124_Well_3_20170224-0533	0
123	3:Run_125_Well_3_20170224-0615	26.173
124	3:Run_126_Well_3_20170224-0657	25.807
125	3:Run_127_Well_3_20170224-0740	26.173
126	3:Run_128_Well_3_20170224-0822	26
127	3:Run_129_Well_3_20170224-0905	24.187
128	3:Run_130_Well_3_20170224-0947	0
129	3:Run_131_Well_3_20170224-1029	0
130	3:Run_132_Well_3_20170224-1112	25.495
131	3:Run_133_Well_3_20170224-1154	0
132	3:Run_134_Well_3_20170224-1236	28.46
133	3:Run_135_Well_3_20170224-1319	0
134	3:Run_136_Well_3_20170224-1401	0
135	3:Run_137_Well_3_20170224-1444	25.318
136	3:Run_138_Well_3_20170224-1526	25.179
137	3:Run_139_Well_3_20170224-1608	0
138	3:Run_140_Well_3_20170224-1651	0
139	3:Run_141_Well_3_20170224-1733	26.173
140	3:Run_140_Well_3_20170224-1651	0
141	3:Run_141_Well_3_20170224-1733	26.173
142	3:Run_142_Well_3_20170224-1816	30.364
143	3:Run_143_Well_3_20170224-1858	0
144	3:Run_144_Well_3_20170224-1940	0
145	3:Run_145_Well_3_20170224-2023	26.683
146	3:Run_146_Well_3_20170224-2105	25.942
147	3:Run_147_Well_3_20170224-2148	0
148	3:Run_148_Well_3_20170224-2230	26.627
149	3:Run_149_Well_3_20170224-2312	27.459
150	3:Run_150_Well_3_20170224-2355	0
151	3:Run_151_Well_3_20170225-0037	0
152	3:Run_152_Well_3_20170225-0120	0
153	3:Run_153_Well_3_20170225-0202	29.12
154	3:Run_154_Well_3_20170225-0245	0
155	3:Run_155_Well_3_20170225-0327	25.612
156	3:Run_156_Well_3_20170225-0409	27.731
157	3:Run_157_Well_3_20170225-0452	0
158	3:Run_158_Well_3_20170225-0534	0
159	3:Run_159_Well_3_20170225-0616	26.249
160	3:Run_160_Well_3_20170225-0659	0
161	3:Run_161_Well_3_20170225-0741	0
162	3:Run_162_Well_3_20170225-0824	0
163	3:Run_163_Well_3_20170225-0906	0
164	3:Run_164_Well_3_20170225-0948	28.018
165	3:Run_165_Well_3_20170225-1031	33.061
166	3:Run_166_Well_3_20170225-1113	0
167	3:Run_167_Well_3_20170225-1156	31.016
168	3:Run_168_Well_3_20170225-1238	30.48
169	3:Run_169_Well_3_20170225-1320	0
170	3:Run_170_Well_3_20170225-1403	0
171	3:Run_171_Well_3_20170225-1445	0
172	3:Run_172_Well_3_20170225-1528	0
173	3:Run_173_Well_3_20170225-1610	0
174	3:Run_174_Well_3_20170225-1652	0
175	3:Run_175_Well_3_20170225-1735	29.411
176	3:Run_176_Well_3_20170225-1817	27.203
177	3:Run_177_Well_3_20170225-1859	29.017
178	3:Run_178_Well_3_20170225-1942	29.069
179	3:Run_179_Well_3_20170225-2024	29.017
180	3:Run_180_Well_3_20170225-2107	27.203
181	3:Run_181_Well_3_20170225-2149	28.425
182	3:Run_182_Well_3_20170225-2231	0
183	3:Run_183_Well_3_20170225-2314	30.414
184	3:Run_184_Well_3_20170225-2356	29.206
185	3:Run_185_Well_3_20170226-0039	28.302
186	3:Run_186_Well_3_20170226-0121	35.511
187	3:Run_187_Well_3_20170226-0204	35.44
188	3:Run_188_Well_3_20170226-0246	0
189	3:Run_189_Well_3_20170226-0329	38.626
190	3:Run_190_Well_3_20170226-0411	0
191	3:Run_191_Well_3_20170226-0453	0
192	3:Run_192_Well_3_20170226-0536	0
193	3:Run_193_Well_3_20170226-0618	37.121
194	3:Run_194_Well_3_20170226-0700	0
195	3:Run_195_Well_3_20170226-0743	0
196	3:Run_196_Well_3_20170226-0825	39.395
197	3:Run_197_Well_3_20170226-0908	0
198	3:Run_198_Well_3_20170226-0950	0
199	3:Run_199_Well_3_20170226-1032	0
200	3:Run_200_Well_3_20170226-1115	35.228
201	3:Run_201_Well_3_20170226-1157	39
202	3:Run_202_Well_3_20170226-1239	0
203	3:Run_203_Well_3_20170226-1322	37.014
204	3:Run_204_Well_3_20170226-1404	0
205	3:Run_205_Well_3_20170226-1447	0
206	3:Run_206_Well_3_20170226-1529	0
207	3:Run_207_Well_3_20170226-1612	0
208	3:Run_208_Well_3_20170226-1654	0
209	3:Run_209_Well_3_20170226-1736	41.012
210	3:Run_210_Well_3_20170226-1819	37.483
211	3:Run_211_Well_3_20170226-1901	39.051
212	3:Run_212_Well_3_20170226-1944	42.72
213	3:Run_213_Well_3_20170226-2026	0
214	3:Run_214_Well_3_20170226-2108	0
215	3:Run_215_Well_3_20170226-2151	41.629
216	3:Run_216_Well_3_20170226-2233	0
217	3:Run_217_Well_3_20170226-2316	41.629
218	3:Run_218_Well_3_20170226-2358	0
219	3:Run_219_Well_3_20170227-0040	0
220	3:Run_220_Well_3_20170227-0123	0
221	3:Run_221_Well_3_20170227-0205	37.947
222	3:Run_222_Well_3_20170227-0247	0
223	3:Run_223_Well_3_20170227-0330	0
224	3:Run_224_Well_3_20170227-0412	0
225	3:Run_225_Well_3_20170227-0455	0
226	3:Run_226_Well_3_20170227-0537	0
227	3:Run_227_Well_3_20170227-0620	41.11
228	3:Run_228_Well_3_20170227-0702	43.863
229	3:Run_229_Well_3_20170227-0744	0
230	3:Run_230_Well_3_20170227-0827	0
231	3:Run_231_Well_3_20170227-0909	0
232	3:Run_232_Well_3_20170227-0951	0
233	3:Run_233_Well_3_20170227-1034	0
234	3:Run_234_Well_3_20170227-1116	42.942
235	3:Run_235_Well_3_20170227-1159	0
236	3:Run_236_Well_3_20170227-1241	0
237	3:Run_237_Well_3_20170227-1323	0
238	3:Run_238_Well_3_20170227-1406	0
239	3:Run_239_Well_3_20170227-1448	0
240	3:Run_240_Well_3_20170227-1530	0
241	3:Run_241_Well_3_20170227-1613	0
242	3:Run_242_Well_3_20170227-1655	0
243	3:Run_243_Well_3_20170227-1738	46.648
244	3:Run_244_Well_3_20170227-1820	0
245	3:Run_245_Well_3_20170227-1902	0
246	3:Run_246_Well_3_20170227-1945	48.765
247	3:Run_247_Well_3_20170227-2027	42.012
248	3:Run_248_Well_3_20170227-2110	44.944
249	3:Run_249_Well_3_20170227-2152	41.4
250	3:Run_250_Well_3_20170227-2234	0
251	3:Run_251_Well_3_20170227-2317	49.649
252	3:Run_252_Well_3_20170227-2359	44.204
253	3:Run_253_Well_3_20170228-0042	41.231
254	3:Run_254_Well_3_20170228-0124	0
255	3:Run_255_Well_3_20170228-0206	43.738
256	3:Run_256_Well_3_20170228-0249	48.374
257	3:Run_257_Well_3_20170228-0331	43.186
258	3:Run_258_Well_3_20170228-0414	44.598
259	3:Run_259_Well_3_20170228-0456	42.755
260	3:Run_260_Well_3_20170228-0538	0
261	3:Run_261_Well_3_20170228-0621	48.26
262	3:Run_262_Well_3_20170228-0703	51.971
263	3:Run_263_Well_3_20170228-0746	0
264	3:Run_264_Well_3_20170228-0828	50
265	3:Run_265_Well_3_20170228-0910	0
266	3:Run_266_Well_3_20170228-0953	52.355
267	3:Run_267_Well_3_20170228-1035	0
268	3:Run_268_Well_3_20170228-1118	0
269	3:Run_269_Well_3_20170228-1200	51.865
270	3:Run_270_Well_3_20170228-1242	0
271	3:Run_271_Well_3_20170228-1325	0
272	3:Run_272_Well_3_20170228-1407	0
273	3:Run_273_Well_3_20170228-1449	52.202
274	3:Run_274_Well_3_20170228-1532	49.406
275	3:Run_275_Well_3_20170228-1614	0
276	3:Run_276_Well_3_20170228-1656	0
277	3:Run_277_Well_3_20170228-1739	0
278	3:Run_278_Well_3_20170228-1821	44.553
279	3:Run_279_Well_3_20170228-1904	0
280	3:Run_280_Well_3_20170228-1946	0
281	3:Run_281_Well_3_20170228-2028	51.74
282	3:Run_282_Well_3_20170228-2111	55.154
283	3:Run_283_Well_3_20170228-2153	55.082
284	3:Run_284_Well_3_20170228-2236	0
285	3:Run_285_Well_3_20170228-2318	51.624
286	3:Run_286_Well_3_20170301-0000	54.12
287	3:Run_287_Well_3_20170301-0043	0
288	3:Run_288_Well_3_20170301-0125	56.859
289	3:Run_289_Well_3_20170301-0208	55.036
290	3:Run_290_Well_3_20170301-0250	54.708
291	3:Run_291_Well_3_20170301-0332	52.01
292	3:Run_292_Well_3_20170301-0415	55.714
293	3:Run_293_Well_3_20170301-0457	51.753
294	3:Run_294_Well_3_20170301-0540	0
295	3:Run_295_Well_3_20170301-0622	57.009
296	3:Run_296_Well_3_20170301-0704	54.203
297	3:Run_297_Well_3_20170301-0747	0
298	3:Run_298_Well_3_20170301-0829	0
299	3:Run_299_Well_3_20170301-0911	59.169
300	3:Run_300_Well_3_20170301-0954	55.145
301	3:Run_301_Well_3_20170301-1036	55.902
302	3:Run_302_Well_3_20170301-1119	48.795
303	3:Run_303_Well_3_20170301-1201	0
304	3:Run_304_Well_3_20170301-1243	0
305	3:Run_305_Well_3_20170301-1326	0
306	3:Run_306_Well_3_20170301-1408	0
307	3:Run_307_Well_3_20170301-1450	0
308	3:Run_308_Well_3_20170301-1533	0
309	3:Run_309_Well_3_20170301-1615	55.371
310	3:Run_310_Well_3_20170301-1658	0
311	3:Run_311_Well_3_20170301-1740	0
312	3:Run_312_Well_3_20170301-1822	55.227
313	3:Run_313_Well_3_20170301-1905	58.694
314	3:Run_314_Well_3_20170301-1947	64.008
315	3:Run_315_Well_3_20170301-2030	66.94
316	3:Run_316_Well_3_20170301-2112	0
317	3:Run_317_Well_3_20170301-2154	66.098
318	3:Run_318_Well_3_20170301-2237	0
319	3:Run_319_Well_3_20170301-2319	63.789
320	3:Run_320_Well_3_20170302-0002	0
321	3:Run_321_Well_3_20170302-0044	0
322	3:Run_322_Well_3_20170302-0126	0
323	3:Run_323_Well_3_20170302-0209	0
324	3:Run_324_Well_3_20170302-0251	0
325	3:Run_325_Well_3_20170302-0333	65.192
326	3:Run_326_Well_3_20170302-0416	67.897
327	3:Run_327_Well_3_20170302-0458	0
328	3:Run_328_Well_3_20170302-0541	65.069
329	3:Run_329_Well_3_20170302-0623	64.347
330	3:Run_330_Well_3_20170302-0705	0
331	3:Run_331_Well_3_20170302-0748	68.007
332	3:Run_332_Well_3_20170302-0830	60
333	3:Run_333_Well_3_20170302-0913	67.268
334	3:Run_334_Well_3_20170302-0955	67.268
335	3:Run_335_Well_3_20170302-1037	67.941
336	3:Run_336_Well_3_20170302-1120	0
337	3:Run_337_Well_3_20170302-1202	0
338	3:Run_338_Well_3_20170302-1245	0
339	3:Run_339_Well_3_20170302-1327	0
340	3:Run_340_Well_3_20170302-1409	0
341	3:Run_341_Well_3_20170302-1452	0
342	3:Run_342_Well_3_20170302-1534	0
343	3:Run_343_Well_3_20170302-1616	69.065
344	3:Run_344_Well_3_20170302-1659	0
345	3:Run_345_Well_3_20170302-1741	0
346	3:Run_346_Well_3_20170302-1824	0
347	3:Run_347_Well_3_20170302-1906	0
348	3:Run_348_Well_3_20170302-1948	68.103
349	3:Run_349_Well_3_20170302-2030	0
350	3:Run_350_Well_3_20170302-2113	0
351	3:Run_351_Well_3_20170302-2155	0
352	3:Run_352_Well_3_20170302-2237	0
353	3:Run_353_Well_3_20170302-2320	70.178
354	3:Run_354_Well_3_20170303-0002	72.615
355	3:Run_355_Well_3_20170303-0045	72.201
356	3:Run_356_Well_3_20170303-0127	66.528
357	3:Run_357_Well_3_20170303-0209	64.938
358	3:Run_358_Well_3_20170303-0252	70.214
359	3:Run_359_Well_3_20170303-0334	0
360	3:Run_360_Well_3_20170303-0417	0
361	3:Run_361_Well_3_20170303-0459	0
362	3:Run_362_Well_3_20170303-0541	0
363	3:Run_363_Well_3_20170303-0624	0
364	3:Run_364_Well_3_20170303-0706	70.605
365	3:Run_365_Well_3_20170303-0749	71.589
366	3:Run_366_Well_3_20170303-0831	68.015
367	3:Run_367_Well_3_20170303-0913	69.642
368	3:Run_368_Well_3_20170303-0956	0
369	3:Run_369_Well_3_20170303-1038	74.686
370	3:Run_370_Well_3_20170303-1121	0
371	3:Run_371_Well_3_20170303-1203	79.404
372	3:Run_372_Well_3_20170303-1245	79.404
373	3:Run_373_Well_3_20170303-1328	72.111
374	3:Run_374_Well_3_20170303-1410	0
375	3:Run_375_Well_3_20170303-1453	0
376	3:Run_376_Well_3_20170303-1535	0
377	3:Run_377_Well_3_20170303-1617	0
378	3:Run_378_Well_3_20170303-1700	0
379	3:Run_379_Well_3_20170303-1742	0
380	3:Run_380_Well_3_20170303-1824	68.066
381	3:Run_381_Well_3_20170303-1907	80.66
382	3:Run_382_Well_3_20170303-1949	0
383	3:Run_383_Well_3_20170303-2032	78.673
384	3:Run_384_Well_3_20170303-2114	77.026
385	3:Run_385_Well_3_20170303-2156	0
386	3:Run_386_Well_3_20170303-2239	0
387	3:Run_387_Well_3_20170303-2321	78.549
388	3:Run_388_Well_3_20170304-0003	0
389	3:Run_389_Well_3_20170304-0046	81.086
390	3:Run_390_Well_3_20170304-0128	74.204
391	3:Run_391_Well_3_20170304-0211	76.815
392	3:Run_392_Well_3_20170304-0253	79.154
393	3:Run_393_Well_3_20170304-0335	82.855
394	3:Run_394_Well_3_20170304-0418	0
395	3:Run_395_Well_3_20170304-0500	88.414
396	3:Run_396_Well_3_20170304-0543	0
397	3:Run_397_Well_3_20170304-0625	0
398	3:Run_398_Well_3_20170304-0708	0
399	3:Run_399_Well_3_20170304-0750	81.688
400	3:Run_400_Well_3_20170304-0832	88.307
401	3:Run_401_Well_3_20170304-0915	85.564
402	3:Run_403_Well_3_20170304-1039	80.114
403	3:Run_404_Well_3_20170304-1122	78.447
404	3:Run_405_Well_3_20170304-1204	83.241
405	3:Run_406_Well_3_20170304-1247	0
406	3:Run_407_Well_3_20170304-1329	0
407	3:Run_408_Well_3_20170304-1412	82.873
408	3:Run_409_Well_3_20170304-1454	84.261
409	3:Run_410_Well_3_20170304-1536	0
410	3:Run_411_Well_3_20170304-1619	0
411	3:Run_412_Well_3_20170304-1701	0
412	3:Run_413_Well_3_20170304-1743	0
413	3:Run_414_Well_3_20170304-1826	78.073
414	3:Run_415_Well_3_20170304-1908	85.161
415	3:Run_416_Well_3_20170304-1951	0
416	3:Run_417_Well_3_20170304-2033	85.041
417	3:Run_418_Well_3_20170304-2115	0
418	3:Run_419_Well_3_20170304-2158	83.653
419	3:Run_420_Well_3_20170304-2240	0
420	3:Run_421_Well_3_20170304-2323	0
421	3:Run_422_Well_3_20170305-0005	0
422	3:Run_423_Well_3_20170305-0047	84.629
423	3:Run_424_Well_3_20170305-0130	90.575
424	3:Run_425_Well_3_20170305-0212	86.035
425	3:Run_426_Well_3_20170305-0254	83.487
426	3:Run_427_Well_3_20170305-0337	83.57
427	3:Run_428_Well_3_20170305-0419	90.39
428	3:Run_429_Well_3_20170305-0502	0
429	3:Run_430_Well_3_20170305-0544	88.739
430	3:Run_431_Well_3_20170305-0626	0
431	3:Run_432_Well_3_20170305-0709	0
432	3:Run_433_Well_3_20170305-0751	92.195
433	3:Run_434_Well_3_20170305-0834	86.696
434	3:Run_435_Well_3_20170305-0916	0
435	3:Run_436_Well_3_20170305-0958	86.267
436	3:Run_437_Well_3_20170305-1041	0
437	3:Run_438_Well_3_20170305-1123	0
438	3:Run_439_Well_3_20170305-1205	0
439	3:Run_440_Well_3_20170305-1248	0
440	3:Run_441_Well_3_20170305-1330	0
441	3:Run_442_Well_3_20170305-1413	0
442	3:Run_443_Well_3_20170305-1455	0
443	3:Run_444_Well_3_20170305-1538	0
444	3:Run_445_Well_3_20170305-1620	0
445	3:Run_446_Well_3_20170305-1702	0
446	3:Run_447_Well_3_20170305-1745	0
447	3:Run_448_Well_3_20170305-1827	0
448	3:Run_449_Well_3_20170305-1910	0
449	3:Run_450_Well_3_20170305-1952	0
450	3:Run_451_Well_3_20170305-2034	0
451	3:Run_452_Well_3_20170305-2117	0
452	3:Run_453_Well_3_20170305-2159	0
453	3:Run_454_Well_3_20170305-2242	0
