# Supplementary material for: An affordable and automated imaging approach to acquire highly resolved individual data—an example of copepod growth in response to multiple stressors
Source: PeerJ. 2019 Apr 19;7:e6776. doi: 10.7717/peerj.6776 (PMC6476288; doi:10.7717/peerj.6776)
Supplement: Supplemental Information 1 — This zip file contains individual data files as they were acquired by the automatized platform, with each file representing measurements from one individual well plate. It also contains a table which links each file to information about the experimental treatments to which each individual was subjected. [file peerj-07-6776-s001.zip › Supplemental Data S2/Well_11_dat.csv]

Picnr	Label	Length
1	11:Run_1_Well_11_20170220-1440	0
2	11:Run_2_Well_11_20170220-1523	0
3	11:Run_3_Well_11_20170220-1605	0
4	11:Run_4_Well_11_20170220-1647	11.402
5	11:Run_5_Well_11_20170220-1730	0
6	11:Run_6_Well_11_20170220-1812	0
7	11:Run_7_Well_11_20170220-1855	10.44
8	11:Run_8_Well_11_20170220-1937	0
9	11:Run_9_Well_11_20170220-2019	12.042
10	11:Run_10_Well_11_20170220-2102	0
11	11:Run_11_Well_11_20170220-2144	0
12	11:Run_12_Well_11_20170220-2227	0
13	11:Run_13_Well_11_20170220-2309	11.402
14	11:Run_14_Well_11_20170220-2352	10.817
15	11:Run_15_Well_11_20170221-0034	11.18
16	11:Run_16_Well_11_20170221-0116	10
17	11:Run_17_Well_11_20170221-0159	0
18	11:Run_18_Well_11_20170221-0241	0
19	11:Run_19_Well_11_20170221-0323	0
20	11:Run_20_Well_11_20170221-0406	0
21	11:Run_21_Well_11_20170221-0448	10.63
22	11:Run_22_Well_11_20170221-0531	11.662
23	11:Run_23_Well_11_20170221-0613	11.705
24	11:Run_24_Well_11_20170221-0655	0
25	11:Run_25_Well_11_20170221-0738	0
26	11:Run_26_Well_11_20170221-0820	10.817
27	11:Run_27_Well_11_20170221-0903	0
28	11:Run_28_Well_11_20170221-0945	11.402
29	11:Run_29_Well_11_20170221-1027	12.042
30	11:Run_30_Well_11_20170221-1110	0
31	11:Run_31_Well_11_20170221-1152	11.18
32	11:Run_32_Well_11_20170221-1235	13.342
33	11:Run_33_Well_11_20170221-1317	10.77
34	11:Run_34_Well_11_20170221-1359	13.892
35	11:Run_35_Well_11_20170221-1442	13.601
36	11:Run_36_Well_11_20170221-1524	0
37	11:Run_37_Well_11_20170221-1606	0
38	11:Run_38_Well_11_20170221-1649	0
39	11:Run_39_Well_11_20170221-1731	0
40	11:Run_40_Well_11_20170221-1813	12.369
41	11:Run_41_Well_11_20170221-1856	13
42	11:Run_42_Well_11_20170221-1938	11.705
43	11:Run_43_Well_11_20170221-2021	11.402
44	11:Run_44_Well_11_20170221-2103	12
45	11:Run_45_Well_11_20170221-2146	13
46	11:Run_46_Well_11_20170221-2228	0
47	11:Run_47_Well_11_20170221-2310	0
48	11:Run_48_Well_11_20170221-2353	0
49	11:Run_49_Well_11_20170222-0035	12.083
50	11:Run_50_Well_11_20170222-0118	0
51	11:Run_51_Well_11_20170222-0200	0
52	11:Run_52_Well_11_20170222-0242	0
53	11:Run_53_Well_11_20170222-0325	0
54	11:Run_54_Well_11_20170222-0407	0
55	11:Run_55_Well_11_20170222-0449	0
56	11:Run_56_Well_11_20170222-0532	0
57	11:Run_57_Well_11_20170222-0614	13.454
58	11:Run_58_Well_11_20170222-0657	14.866
59	11:Run_59_Well_11_20170222-0739	15.556
60	11:Run_60_Well_11_20170222-0821	14.765
61	11:Run_61_Well_11_20170222-0904	17.117
62	11:Run_62_Well_11_20170222-0946	14.318
63	11:Run_63_Well_11_20170222-1029	0
64	11:Run_64_Well_11_20170222-1111	0
65	11:Run_65_Well_11_20170222-1153	0
66	11:Run_66_Well_11_20170222-1236	0
67	11:Run_67_Well_11_20170222-1318	16.401
68	11:Run_68_Well_11_20170222-1400	14.866
69	11:Run_69_Well_11_20170222-1443	18.028
70	11:Run_70_Well_11_20170222-1525	18
71	11:Run_71_Well_11_20170222-1608	0
72	11:Run_72_Well_11_20170222-1650	17.029
73	11:Run_73_Well_11_20170222-1732	15.811
74	11:Run_74_Well_11_20170222-1815	0
75	11:Run_75_Well_11_20170222-1857	0
76	11:Run_76_Well_11_20170222-1940	18.028
77	11:Run_77_Well_11_20170222-2022	17.205
78	11:Run_78_Well_11_20170222-2104	0
79	11:Run_79_Well_11_20170222-2147	0
80	11:Run_80_Well_11_20170222-2229	16.125
81	11:Run_81_Well_11_20170222-2311	0
82	11:Run_82_Well_11_20170222-2354	16.643
83	11:Run_83_Well_11_20170223-0036	18.358
84	11:Run_84_Well_11_20170223-0119	17.464
85	11:Run_85_Well_11_20170223-0201	18.439
86	11:Run_86_Well_11_20170223-0243	16.125
87	11:Run_87_Well_11_20170223-0326	18.111
88	11:Run_88_Well_11_20170223-0408	0
89	11:Run_89_Well_11_20170223-0450	0
90	11:Run_90_Well_11_20170223-0533	17.263
91	11:Run_91_Well_11_20170223-0615	0
92	11:Run_92_Well_11_20170223-0658	0
93	11:Run_93_Well_11_20170223-0740	17.205
94	11:Run_94_Well_11_20170223-0822	0
95	11:Run_95_Well_11_20170223-0905	0
96	11:Run_96_Well_11_20170223-0947	19.026
97	11:Run_97_Well_11_20170223-1030	20.616
98	11:Run_98_Well_11_20170223-1112	19.313
99	11:Run_99_Well_11_20170223-1154	18.248
100	11:Run_100_Well_11_20170223-1237	20.881
101	11:Run_101_Well_11_20170223-1319	0
102	11:Run_102_Well_11_20170223-1402	0
103	11:Run_103_Well_11_20170223-1444	0
104	11:Run_104_Well_11_20170223-1526	19.723
105	11:Run_105_Well_11_20170223-1609	0
106	11:Run_106_Well_11_20170223-1651	0
107	11:Run_107_Well_11_20170223-1734	24.042
108	11:Run_108_Well_11_20170223-1816	0
109	11:Run_109_Well_11_20170223-1858	0
110	11:Run_110_Well_11_20170223-1941	20.616
111	11:Run_111_Well_11_20170223-2023	21.26
112	11:Run_112_Well_11_20170223-2106	23.022
113	11:Run_113_Well_11_20170223-2148	0
114	11:Run_114_Well_11_20170223-2231	20.616
115	11:Run_115_Well_11_20170223-2313	0
116	11:Run_116_Well_11_20170223-2355	21.932
117	11:Run_117_Well_11_20170224-0038	0
118	11:Run_118_Well_11_20170224-0120	0
119	11:Run_119_Well_11_20170224-0203	0
120	11:Run_120_Well_11_20170224-0245	0
121	11:Run_121_Well_11_20170224-0327	0
122	11:Run_122_Well_11_20170224-0410	21.471
123	11:Run_123_Well_11_20170224-0452	20.616
124	11:Run_124_Well_11_20170224-0535	22.023
125	11:Run_125_Well_11_20170224-0617	24.021
126	11:Run_126_Well_11_20170224-0659	19.925
127	11:Run_127_Well_11_20170224-0742	0
128	11:Run_128_Well_11_20170224-0824	0
129	11:Run_129_Well_11_20170224-0906	0
130	11:Run_130_Well_11_20170224-0949	0
131	11:Run_131_Well_11_20170224-1031	0
132	11:Run_132_Well_11_20170224-1113	21.471
133	11:Run_133_Well_11_20170224-1156	0
134	11:Run_134_Well_11_20170224-1238	0
135	11:Run_135_Well_11_20170224-1321	25.179
136	11:Run_136_Well_11_20170224-1403	0
137	11:Run_137_Well_11_20170224-1445	25.495
138	11:Run_138_Well_11_20170224-1528	0
139	11:Run_139_Well_11_20170224-1610	0
140	11:Run_140_Well_11_20170224-1653	0
141	11:Run_141_Well_11_20170224-1735	0
142	11:Run_142_Well_11_20170224-1817	0
143	11:Run_143_Well_11_20170224-1900	0
144	11:Run_144_Well_11_20170224-1942	0
145	11:Run_145_Well_11_20170224-2025	0
146	11:Run_146_Well_11_20170224-2107	0
147	11:Run_147_Well_11_20170224-2149	0
148	11:Run_148_Well_11_20170224-2232	25.239
149	11:Run_149_Well_11_20170224-2314	0
150	11:Run_150_Well_11_20170224-2357	0
151	11:Run_151_Well_11_20170225-0039	0
152	11:Run_152_Well_11_20170225-0122	26.926
153	11:Run_153_Well_11_20170225-0204	25.02
154	11:Run_154_Well_11_20170225-0246	0
155	11:Run_155_Well_11_20170225-0329	0
156	11:Run_156_Well_11_20170225-0411	27.893
157	11:Run_157_Well_11_20170225-0453	0
158	11:Run_158_Well_11_20170225-0536	24.597
159	11:Run_159_Well_11_20170225-0618	26.249
160	11:Run_160_Well_11_20170225-0701	23.409
161	11:Run_161_Well_11_20170225-0743	25.942
162	11:Run_162_Well_11_20170225-0825	0
163	11:Run_163_Well_11_20170225-0908	24.698
164	11:Run_164_Well_11_20170225-0950	23.77
165	11:Run_165_Well_11_20170225-1033	23.77
166	11:Run_166_Well_11_20170225-1115	25.179
167	11:Run_167_Well_11_20170225-1157	25.807
168	11:Run_168_Well_11_20170225-1240	23.087
169	11:Run_169_Well_11_20170225-1322	26.401
170	11:Run_170_Well_11_20170225-1405	26.627
171	11:Run_171_Well_11_20170225-1447	25.06
172	11:Run_172_Well_11_20170225-1529	26.42
173	11:Run_173_Well_11_20170225-1612	0
174	11:Run_174_Well_11_20170225-1654	0
175	11:Run_175_Well_11_20170225-1737	26.306
176	11:Run_176_Well_11_20170225-1819	0
177	11:Run_177_Well_11_20170225-1901	25
178	11:Run_178_Well_11_20170225-1944	28.636
179	11:Run_179_Well_11_20170225-2026	0
180	11:Run_180_Well_11_20170225-2108	25.06
181	11:Run_181_Well_11_20170225-2151	0
182	11:Run_182_Well_11_20170225-2233	0
183	11:Run_183_Well_11_20170225-2316	27.203
184	11:Run_184_Well_11_20170225-2358	0
185	11:Run_185_Well_11_20170226-0041	0
186	11:Run_186_Well_11_20170226-0123	25.942
187	11:Run_187_Well_11_20170226-0205	26
188	11:Run_188_Well_11_20170226-0248	25.554
189	11:Run_189_Well_11_20170226-0330	0
190	11:Run_190_Well_11_20170226-0413	0
191	11:Run_191_Well_11_20170226-0455	26.833
192	11:Run_192_Well_11_20170226-0538	27.166
193	11:Run_193_Well_11_20170226-0620	24.187
194	11:Run_194_Well_11_20170226-0702	0
195	11:Run_195_Well_11_20170226-0745	25.71
196	11:Run_196_Well_11_20170226-0827	0
197	11:Run_197_Well_11_20170226-0909	24.021
198	11:Run_198_Well_11_20170226-0952	25.962
199	11:Run_199_Well_11_20170226-1034	0
200	11:Run_200_Well_11_20170226-1116	0
201	11:Run_201_Well_11_20170226-1159	0
202	11:Run_202_Well_11_20170226-1241	28.443
203	11:Run_203_Well_11_20170226-1324	0
204	11:Run_204_Well_11_20170226-1406	0
205	11:Run_205_Well_11_20170226-1449	26.907
206	11:Run_206_Well_11_20170226-1531	0
207	11:Run_207_Well_11_20170226-1613	0
208	11:Run_208_Well_11_20170226-1656	0
209	11:Run_209_Well_11_20170226-1738	27.203
210	11:Run_210_Well_11_20170226-1821	28.844
211	11:Run_211_Well_11_20170226-1903	0
212	11:Run_212_Well_11_20170226-1945	25.06
213	11:Run_213_Well_11_20170226-2028	29.833
214	11:Run_214_Well_11_20170226-2110	27.803
215	11:Run_215_Well_11_20170226-2153	0
216	11:Run_216_Well_11_20170226-2235	0
217	11:Run_217_Well_11_20170226-2317	0
218	11:Run_218_Well_11_20170227-0000	0
219	11:Run_219_Well_11_20170227-0042	0
220	11:Run_220_Well_11_20170227-0124	0
221	11:Run_221_Well_11_20170227-0207	0
222	11:Run_222_Well_11_20170227-0249	30.15
223	11:Run_223_Well_11_20170227-0332	0
224	11:Run_224_Well_11_20170227-0414	0
225	11:Run_225_Well_11_20170227-0456	30.806
