# Supplementary material for: An affordable and automated imaging approach to acquire highly resolved individual data—an example of copepod growth in response to multiple stressors
Source: PeerJ. 2019 Apr 19;7:e6776. doi: 10.7717/peerj.6776 (PMC6476288; doi:10.7717/peerj.6776)
Supplement: Supplemental Information 1 — This zip file contains individual data files as they were acquired by the automatized platform, with each file representing measurements from one individual well plate. It also contains a table which links each file to information about the experimental treatments to which each individual was subjected. [file peerj-07-6776-s001.zip › Supplemental Data S2/Well_27_dat.csv]

Picnr	Label	Length
1	27:Run_1_Well_27_20170220-1449	0
2	27:Run_2_Well_27_20170220-1531	0
3	27:Run_3_Well_27_20170220-1614	0
4	27:Run_4_Well_27_20170220-1656	0
5	27:Run_5_Well_27_20170220-1739	0
6	27:Run_6_Well_27_20170220-1821	0
7	27:Run_7_Well_27_20170220-1903	0
8	27:Run_8_Well_27_20170220-1946	0
9	27:Run_9_Well_27_20170220-2028	0
10	27:Run_10_Well_27_20170220-2111	12.811
11	27:Run_11_Well_27_20170220-2153	12.565
12	27:Run_12_Well_27_20170220-2235	14.802
13	27:Run_13_Well_27_20170220-2318	0
14	27:Run_14_Well_27_20170221-0000	0
15	27:Run_15_Well_27_20170221-0043	12.944
16	27:Run_16_Well_27_20170221-0125	12.166
17	27:Run_17_Well_27_20170221-0207	0
18	27:Run_18_Well_27_20170221-0250	0
19	27:Run_19_Well_27_20170221-0332	0
20	27:Run_20_Well_27_20170221-0415	15.015
21	27:Run_21_Well_27_20170221-0457	12.526
22	27:Run_22_Well_27_20170221-0539	13.321
23	27:Run_23_Well_27_20170221-0622	13.408
24	27:Run_24_Well_27_20170221-0704	14.213
25	27:Run_25_Well_27_20170221-0746	13.017
26	27:Run_26_Well_27_20170221-0829	0
27	27:Run_27_Well_27_20170221-0911	13.454
28	27:Run_28_Well_27_20170221-0954	13.106
29	27:Run_29_Well_27_20170221-1036	0
30	27:Run_30_Well_27_20170221-1119	0
31	27:Run_31_Well_27_20170221-1201	14.39
32	27:Run_32_Well_27_20170221-1243	0
33	27:Run_33_Well_27_20170221-1326	0
34	27:Run_34_Well_27_20170221-1408	0
35	27:Run_35_Well_27_20170221-1450	14.396
36	27:Run_37_Well_27_20170221-1615	15.692
37	27:Run_36_Well_27_20170221-1533	0
38	27:Run_38_Well_27_20170221-1657	0
39	27:Run_39_Well_27_20170221-1740	0
40	27:Run_40_Well_27_20170221-1822	0
41	27:Run_41_Well_27_20170221-1905	14.36
42	27:Run_42_Well_27_20170221-1947	15.652
43	27:Run_43_Well_27_20170221-2029	13.657
44	27:Run_44_Well_27_20170221-2112	13.829
45	27:Run_45_Well_27_20170221-2154	15.692
46	27:Run_46_Well_27_20170221-2237	16.263
47	27:Run_47_Well_27_20170221-2319	16.325
48	27:Run_48_Well_27_20170222-0001	14.116
49	27:Run_49_Well_27_20170222-0044	0
50	27:Run_50_Well_27_20170222-0126	0
51	27:Run_51_Well_27_20170222-0209	15.89
52	27:Run_52_Well_27_20170222-0251	0
53	27:Run_53_Well_27_20170222-0333	0
54	27:Run_54_Well_27_20170222-0416	0
55	27:Run_55_Well_27_20170222-0458	0
56	27:Run_56_Well_27_20170222-0541	13.901
57	27:Run_57_Well_27_20170222-0623	0
58	27:Run_58_Well_27_20170222-0705	14.5
59	27:Run_59_Well_27_20170222-0748	14.841
60	27:Run_60_Well_27_20170222-0830	16.348
61	27:Run_61_Well_27_20170222-0912	14.637
62	27:Run_62_Well_27_20170222-0955	14.841
63	27:Run_63_Well_27_20170222-1037	18.398
64	27:Run_64_Well_27_20170222-1120	20.839
65	27:Run_65_Well_27_20170222-1202	19.105
66	27:Run_66_Well_27_20170222-1244	0
67	27:Run_67_Well_27_20170222-1327	16.978
68	27:Run_68_Well_27_20170222-1409	19.007
69	27:Run_69_Well_27_20170222-1452	18.795
70	27:Run_70_Well_27_20170222-1534	18.581
71	27:Run_71_Well_27_20170222-1616	0
72	27:Run_73_Well_27_20170222-1741	0
73	27:Run_74_Well_27_20170222-1824	0
74	27:Run_75_Well_27_20170222-1906	0
75	27:Run_76_Well_27_20170222-1948	18.561
76	27:Run_77_Well_27_20170222-2031	19.209
77	27:Run_78_Well_27_20170222-2113	0
78	27:Run_79_Well_27_20170222-2155	21.45
79	27:Run_80_Well_27_20170222-2238	20.488
80	27:Run_81_Well_27_20170222-2320	18.98
81	27:Run_82_Well_27_20170223-0002	20.358
82	27:Run_83_Well_27_20170223-0045	20.989
83	27:Run_84_Well_27_20170223-0127	0
84	27:Run_85_Well_27_20170223-0210	20.883
85	27:Run_86_Well_27_20170223-0252	0
86	27:Run_87_Well_27_20170223-0334	22.817
87	27:Run_88_Well_27_20170223-0417	18.439
88	27:Run_89_Well_27_20170223-0459	20.887
89	27:Run_90_Well_27_20170223-0542	0
90	27:Run_91_Well_27_20170223-0624	20.518
91	27:Run_92_Well_27_20170223-0706	0
92	27:Run_93_Well_27_20170223-0749	22.94
93	27:Run_94_Well_27_20170223-0831	22.667
94	27:Run_95_Well_27_20170223-0913	0
95	27:Run_96_Well_27_20170223-0956	0
96	27:Run_97_Well_27_20170223-1038	0
97	27:Run_98_Well_27_20170223-1121	0
98	27:Run_99_Well_27_20170223-1203	24.278
99	27:Run_100_Well_27_20170223-1246	22.864
100	27:Run_101_Well_27_20170223-1328	23.405
101	27:Run_102_Well_27_20170223-1410	24.87
102	27:Run_103_Well_27_20170223-1453	23.162
103	27:Run_104_Well_27_20170223-1535	0
104	27:Run_105_Well_27_20170223-1618	22.669
105	27:Run_106_Well_27_20170223-1700	0
106	27:Run_107_Well_27_20170223-1742	0
107	27:Run_108_Well_27_20170223-1825	22.393
108	27:Run_109_Well_27_20170223-1907	0
109	27:Run_110_Well_27_20170223-1950	0
110	27:Run_111_Well_27_20170223-2032	0
111	27:Run_112_Well_27_20170223-2114	23.62
112	27:Run_113_Well_27_20170223-2157	26.768
113	27:Run_114_Well_27_20170223-2239	0
114	27:Run_115_Well_27_20170223-2322	22.351
115	27:Run_116_Well_27_20170224-0004	24.37
116	27:Run_117_Well_27_20170224-0047	24.333
117	27:Run_118_Well_27_20170224-0129	0
118	27:Run_119_Well_27_20170224-0211	26.856
119	27:Run_120_Well_27_20170224-0254	0
120	27:Run_121_Well_27_20170224-0336	0
121	27:Run_122_Well_27_20170224-0418	0
122	27:Run_123_Well_27_20170224-0501	26.926
123	27:Run_124_Well_27_20170224-0543	0
124	27:Run_125_Well_27_20170224-0626	26.973
125	27:Run_126_Well_27_20170224-0708	0
126	27:Run_127_Well_27_20170224-0750	0
127	27:Run_128_Well_27_20170224-0833	30.017
128	27:Run_129_Well_27_20170224-0915	27.354
129	27:Run_130_Well_27_20170224-0957	27.518
130	27:Run_131_Well_27_20170224-1040	28.862
131	27:Run_132_Well_27_20170224-1122	28.714
132	27:Run_133_Well_27_20170224-1205	26.196
133	27:Run_134_Well_27_20170224-1247	27.244
134	27:Run_135_Well_27_20170224-1329	26.401
135	27:Run_136_Well_27_20170224-1412	26.519
136	27:Run_137_Well_27_20170224-1454	26.043
137	27:Run_138_Well_27_20170224-1537	26.856
138	27:Run_139_Well_27_20170224-1619	27.189
139	27:Run_140_Well_27_20170224-1701	26.315
140	27:Run_141_Well_27_20170224-1744	0
141	27:Run_142_Well_27_20170224-1826	0
142	27:Run_143_Well_27_20170224-1909	0
143	27:Run_144_Well_27_20170224-1951	0
144	27:Run_145_Well_27_20170224-2033	27.042
145	27:Run_146_Well_27_20170224-2116	27.5
146	27:Run_147_Well_27_20170224-2158	26.669
147	27:Run_148_Well_27_20170224-2241	0
148	27:Run_149_Well_27_20170224-2323	0
149	27:Run_150_Well_27_20170225-0005	28.333
150	27:Run_151_Well_27_20170225-0048	0
151	27:Run_152_Well_27_20170225-0130	0
152	27:Run_153_Well_27_20170225-0213	0
153	27:Run_154_Well_27_20170225-0255	0
154	27:Run_155_Well_27_20170225-0337	0
155	27:Run_156_Well_27_20170225-0420	0
156	27:Run_157_Well_27_20170225-0502	0
157	27:Run_158_Well_27_20170225-0545	0
158	27:Run_159_Well_27_20170225-0627	0
159	27:Run_160_Well_27_20170225-0709	0
160	27:Run_161_Well_27_20170225-0752	0
161	27:Run_162_Well_27_20170225-0834	0
162	27:Run_163_Well_27_20170225-0917	0
163	27:Run_164_Well_27_20170225-0959	0
164	27:Run_165_Well_27_20170225-1041	0
165	27:Run_166_Well_27_20170225-1124	0
166	27:Run_167_Well_27_20170225-1206	0
167	27:Run_168_Well_27_20170225-1248	0
168	27:Run_169_Well_27_20170225-1331	0
169	27:Run_170_Well_27_20170225-1413	0
170	27:Run_171_Well_27_20170225-1456	0
171	27:Run_172_Well_27_20170225-1538	0
172	27:Run_173_Well_27_20170225-1621	0
173	27:Run_174_Well_27_20170225-1703	0
174	27:Run_175_Well_27_20170225-1745	0
175	27:Run_176_Well_27_20170225-1828	0
176	27:Run_177_Well_27_20170225-1910	0
177	27:Run_178_Well_27_20170225-1952	0
178	27:Run_179_Well_27_20170225-2035	0
179	27:Run_179_Well_27_20170225-2035	34.821
180	27:Run_180_Well_27_20170225-2117	0
181	27:Run_181_Well_27_20170225-2200	0
182	27:Run_182_Well_27_20170225-2242	0
183	27:Run_183_Well_27_20170225-2325	38.746
184	27:Run_184_Well_27_20170226-0007	35.087
185	27:Run_185_Well_27_20170226-0049	0
186	27:Run_186_Well_27_20170226-0132	0
187	27:Run_187_Well_27_20170226-0214	0
188	27:Run_188_Well_27_20170226-0257	43.786
189	27:Run_189_Well_27_20170226-0339	0
190	27:Run_190_Well_27_20170226-0422	37.165
191	27:Run_191_Well_27_20170226-0504	36.139
192	27:Run_192_Well_27_20170226-0546	0
193	27:Run_193_Well_27_20170226-0629	0
194	27:Run_194_Well_27_20170226-0711	36.841
195	27:Run_195_Well_27_20170226-0753	0
196	27:Run_196_Well_27_20170226-0836	0
197	27:Run_197_Well_27_20170226-0918	0
198	27:Run_198_Well_27_20170226-1000	0
199	27:Run_199_Well_27_20170226-1043	0
200	27:Run_200_Well_27_20170226-1125	0
201	27:Run_201_Well_27_20170226-1208	0
202	27:Run_202_Well_27_20170226-1250	0
203	27:Run_203_Well_27_20170226-1332	43.9
204	27:Run_204_Well_27_20170226-1415	0
205	27:Run_205_Well_27_20170226-1457	0
206	27:Run_206_Well_27_20170226-1540	0
207	27:Run_207_Well_27_20170226-1622	0
208	27:Run_208_Well_27_20170226-1705	39.962
209	27:Run_209_Well_27_20170226-1747	41.246
210	27:Run_210_Well_27_20170226-1829	0
211	27:Run_211_Well_27_20170226-1912	0
212	27:Run_212_Well_27_20170226-1954	0
213	27:Run_213_Well_27_20170226-2037	44.701
214	27:Run_214_Well_27_20170226-2119	0
215	27:Run_215_Well_27_20170226-2201	0
216	27:Run_216_Well_27_20170226-2244	0
217	27:Run_217_Well_27_20170226-2326	0
218	27:Run_218_Well_27_20170227-0008	0
219	27:Run_219_Well_27_20170227-0051	45.787
220	27:Run_220_Well_27_20170227-0133	45.787
221	27:Run_221_Well_27_20170227-0216	44.3
222	27:Run_222_Well_27_20170227-0258	0
223	27:Run_223_Well_27_20170227-0340	0
224	27:Run_224_Well_27_20170227-0423	0
225	27:Run_225_Well_27_20170227-0505	47.024
226	27:Run_226_Well_27_20170227-0548	0
227	27:Run_227_Well_27_20170227-0630	0
228	27:Run_228_Well_27_20170227-0713	0
229	27:Run_229_Well_27_20170227-0755	0
230	27:Run_230_Well_27_20170227-0837	0
231	27:Run_231_Well_27_20170227-0920	49.732
232	27:Run_232_Well_27_20170227-1002	0
233	27:Run_233_Well_27_20170227-1044	0
234	27:Run_234_Well_27_20170227-1127	0
235	27:Run_235_Well_27_20170227-1209	0
236	27:Run_236_Well_27_20170227-1252	0
237	27:Run_237_Well_27_20170227-1334	47.893
238	27:Run_238_Well_27_20170227-1416	0
239	27:Run_239_Well_27_20170227-1459	44.203
240	27:Run_240_Well_27_20170227-1541	0
241	27:Run_241_Well_27_20170227-1623	49.155
242	27:Run_242_Well_27_20170227-1706	0
243	27:Run_243_Well_27_20170227-1748	0
244	27:Run_244_Well_27_20170227-1831	0
245	27:Run_245_Well_27_20170227-1913	0
246	27:Run_246_Well_27_20170227-1955	0
247	27:Run_247_Well_27_20170227-2038	0
248	27:Run_248_Well_27_20170227-2120	57.139
249	27:Run_249_Well_27_20170227-2203	0
250	27:Run_250_Well_27_20170227-2245	0
251	27:Run_251_Well_27_20170227-2327	0
252	27:Run_252_Well_27_20170228-0010	0
253	27:Run_253_Well_27_20170228-0052	56.823
254	27:Run_254_Well_27_20170228-0134	0
255	27:Run_255_Well_27_20170228-0217	0
256	27:Run_256_Well_27_20170228-0259	0
257	27:Run_257_Well_27_20170228-0342	0
258	27:Run_258_Well_27_20170228-0424	0
259	27:Run_259_Well_27_20170228-0506	56.194
260	27:Run_260_Well_27_20170228-0549	0
261	27:Run_261_Well_27_20170228-0631	0
262	27:Run_262_Well_27_20170228-0714	0
263	27:Run_263_Well_27_20170228-0756	0
264	27:Run_264_Well_27_20170228-0839	0
265	27:Run_265_Well_27_20170228-0921	0
266	27:Run_266_Well_27_20170228-1003	0
267	27:Run_267_Well_27_20170228-1046	0
268	27:Run_268_Well_27_20170228-1128	0
269	27:Run_269_Well_27_20170228-1210	0
270	27:Run_270_Well_27_20170228-1253	0
271	27:Run_271_Well_27_20170228-1335	62.542
272	27:Run_272_Well_27_20170228-1417	60.711
273	27:Run_273_Well_27_20170228-1500	60.787
274	27:Run_274_Well_27_20170228-1542	62.723
275	27:Run_275_Well_27_20170228-1625	65.129
276	27:Run_276_Well_27_20170228-1707	0
277	27:Run_277_Well_27_20170228-1749	0
278	27:Run_278_Well_27_20170228-1832	0
279	27:Run_279_Well_27_20170228-1914	0
280	27:Run_280_Well_27_20170228-1957	0
281	27:Run_281_Well_27_20170228-2039	0
282	27:Run_282_Well_27_20170228-2121	0
283	27:Run_283_Well_27_20170228-2204	0
284	27:Run_284_Well_27_20170228-2246	0
285	27:Run_285_Well_27_20170228-2329	61.881
286	27:Run_286_Well_27_20170301-0011	69.298
287	27:Run_287_Well_27_20170301-0053	0
288	27:Run_288_Well_27_20170301-0136	0
289	27:Run_289_Well_27_20170301-0218	0
290	27:Run_290_Well_27_20170301-0301	0
291	27:Run_291_Well_27_20170301-0343	0
292	27:Run_292_Well_27_20170301-0425	0
293	27:Run_293_Well_27_20170301-0508	0
294	27:Run_294_Well_27_20170301-0550	0
295	27:Run_295_Well_27_20170301-0632	0
296	27:Run_296_Well_27_20170301-0715	66.568
297	27:Run_297_Well_27_20170301-0757	65.364
298	27:Run_298_Well_27_20170301-0840	62.943
299	27:Run_299_Well_27_20170301-0922	0
300	27:Run_300_Well_27_20170301-1004	0
301	27:Run_301_Well_27_20170301-1047	63.508
302	27:Run_302_Well_27_20170301-1129	0
303	27:Run_303_Well_27_20170301-1211	62.143
304	27:Run_304_Well_27_20170301-1254	69.362
305	27:Run_305_Well_27_20170301-1336	68.877
306	27:Run_306_Well_27_20170301-1419	0
307	27:Run_307_Well_27_20170301-1501	65.324
308	27:Run_308_Well_27_20170301-1543	0
309	27:Run_309_Well_27_20170301-1626	68.648
310	27:Run_310_Well_27_20170301-1708	0
311	27:Run_311_Well_27_20170301-1751	0
312	27:Run_312_Well_27_20170301-1833	0
313	27:Run_313_Well_27_20170301-1915	0
314	27:Run_314_Well_27_20170301-1958	0
315	27:Run_315_Well_27_20170301-2040	0
316	27:Run_316_Well_27_20170301-2122	72.762
317	27:Run_317_Well_27_20170301-2205	0
318	27:Run_318_Well_27_20170301-2247	75.962
319	27:Run_319_Well_27_20170301-2330	74.123
320	27:Run_320_Well_27_20170302-0012	73.545
321	27:Run_321_Well_27_20170302-0055	77.833
322	27:Run_322_Well_27_20170302-0137	74.774
323	27:Run_323_Well_27_20170302-0219	0
324	27:Run_324_Well_27_20170302-0302	76.689
325	27:Run_325_Well_27_20170302-0344	0
326	27:Run_326_Well_27_20170302-0426	74.482
327	27:Run_327_Well_27_20170302-0509	0
328	27:Run_328_Well_27_20170302-0551	75.824
329	27:Run_329_Well_27_20170302-0634	75.909
330	27:Run_330_Well_27_20170302-0716	80.849
331	27:Run_331_Well_27_20170302-0758	0
332	27:Run_332_Well_27_20170302-0841	0
333	27:Run_333_Well_27_20170302-0923	76.1
334	27:Run_334_Well_27_20170302-1005	79.702
335	27:Run_335_Well_27_20170302-1048	78.23
336	27:Run_336_Well_27_20170302-1130	77.109
337	27:Run_337_Well_27_20170302-1213	0
338	27:Run_338_Well_27_20170302-1255	81.267
339	27:Run_339_Well_27_20170302-1338	76.305
340	27:Run_340_Well_27_20170302-1420	78.811
341	27:Run_341_Well_27_20170302-1502	78.982
342	27:Run_342_Well_27_20170302-1545	81.227
343	27:Run_343_Well_27_20170302-1627	0
344	27:Run_344_Well_27_20170302-1710	0
345	27:Run_345_Well_27_20170302-1752	0
346	27:Run_346_Well_27_20170302-1834	79.04
347	27:Run_347_Well_27_20170302-1917	0
348	27:Run_348_Well_27_20170302-1959	0
349	27:Run_349_Well_27_20170302-2041	0
350	27:Run_350_Well_27_20170302-2123	0
351	27:Run_351_Well_27_20170302-2206	79.412
352	27:Run_352_Well_27_20170302-2248	79.712
353	27:Run_353_Well_27_20170302-2330	0
354	27:Run_354_Well_27_20170303-0013	81.65
355	27:Run_355_Well_27_20170303-0055	0
356	27:Run_356_Well_27_20170303-0138	87.626
357	27:Run_357_Well_27_20170303-0220	83.101
358	27:Run_358_Well_27_20170303-0302	0
359	27:Run_359_Well_27_20170303-0345	80.1
360	27:Run_360_Well_27_20170303-0427	0
361	27:Run_361_Well_27_20170303-0510	0
362	27:Run_362_Well_27_20170303-0552	81.025
363	27:Run_363_Well_27_20170303-0634	0
364	27:Run_364_Well_27_20170303-0717	0
365	27:Run_365_Well_27_20170303-0759	82.735
366	27:Run_366_Well_27_20170303-0842	86.35
367	27:Run_367_Well_27_20170303-0924	0
368	27:Run_368_Well_27_20170303-1006	86.986
369	27:Run_369_Well_27_20170303-1049	85.506
370	27:Run_370_Well_27_20170303-1131	93.408
371	27:Run_371_Well_27_20170303-1214	0
372	27:Run_372_Well_27_20170303-1256	0
373	27:Run_373_Well_27_20170303-1338	0
374	27:Run_374_Well_27_20170303-1421	0
375	27:Run_375_Well_27_20170303-1503	0
376	27:Run_376_Well_27_20170303-1545	0
377	27:Run_377_Well_27_20170303-1628	0
378	27:Run_378_Well_27_20170303-1710	91.548
379	27:Run_379_Well_27_20170303-1752	92.455
380	27:Run_380_Well_27_20170303-1835	0
381	27:Run_381_Well_27_20170303-1917	0
382	27:Run_382_Well_27_20170303-2000	0
383	27:Run_383_Well_27_20170303-2042	0
384	27:Run_384_Well_27_20170303-2125	0
385	27:Run_385_Well_27_20170303-2207	0
386	27:Run_386_Well_27_20170303-2249	0
387	27:Run_387_Well_27_20170303-2332	0
388	27:Run_388_Well_27_20170304-0014	0
389	27:Run_389_Well_27_20170304-0056	0
390	27:Run_390_Well_27_20170304-0139	0
391	27:Run_391_Well_27_20170304-0221	0
392	27:Run_392_Well_27_20170304-0304	86.165
393	27:Run_393_Well_27_20170304-0346	0
394	27:Run_394_Well_27_20170304-0428	84.248
395	27:Run_395_Well_27_20170304-0511	0
396	27:Run_396_Well_27_20170304-0553	0
397	27:Run_397_Well_27_20170304-0636	0
398	27:Run_398_Well_27_20170304-0718	0
399	27:Run_399_Well_27_20170304-0800	0
400	27:Run_400_Well_27_20170304-0843	86.744
401	27:Run_401_Well_27_20170304-0925	93.236
402	27:Run_402_Well_27_20170304-1008	85.023
403	27:Run_403_Well_27_20170304-1050	0
404	27:Run_404_Well_27_20170304-1133	0
405	27:Run_405_Well_27_20170304-1215	0
406	27:Run_406_Well_27_20170304-1257	0
407	27:Run_407_Well_27_20170304-1340	92.274
408	27:Run_408_Well_27_20170304-1422	0
409	27:Run_409_Well_27_20170304-1504	0
410	27:Run_410_Well_27_20170304-1547	0
411	27:Run_411_Well_27_20170304-1629	0
412	27:Run_412_Well_27_20170304-1712	0
413	27:Run_413_Well_27_20170304-1754	0
414	27:Run_414_Well_27_20170304-1836	0
415	27:Run_415_Well_27_20170304-1919	0
416	27:Run_416_Well_27_20170304-2001	0
417	27:Run_417_Well_27_20170304-2044	0
418	27:Run_418_Well_27_20170304-2126	0
419	27:Run_419_Well_27_20170304-2208	0
420	27:Run_420_Well_27_20170304-2251	0
421	27:Run_421_Well_27_20170304-2333	94.603
422	27:Run_422_Well_27_20170305-0015	0
423	27:Run_423_Well_27_20170305-0058	89.613
424	27:Run_424_Well_27_20170305-0140	0
425	27:Run_425_Well_27_20170305-0223	0
426	27:Run_426_Well_27_20170305-0305	0
427	27:Run_427_Well_27_20170305-0347	0
428	27:Run_428_Well_27_20170305-0430	0
429	27:Run_429_Well_27_20170305-0512	95.688
430	27:Run_430_Well_27_20170305-0555	0
431	27:Run_431_Well_27_20170305-0637	0
432	27:Run_432_Well_27_20170305-0719	0
433	27:Run_433_Well_27_20170305-0802	0
434	27:Run_434_Well_27_20170305-0844	0
435	27:Run_435_Well_27_20170305-0926	0
436	27:Run_436_Well_27_20170305-1009	0
437	27:Run_437_Well_27_20170305-1051	0
438	27:Run_438_Well_27_20170305-1134	0
439	27:Run_439_Well_27_20170305-1216	0
440	27:Run_440_Well_27_20170305-1258	0
441	27:Run_441_Well_27_20170305-1341	0
442	27:Run_442_Well_27_20170305-1423	0
443	27:Run_443_Well_27_20170305-1506	0
444	27:Run_444_Well_27_20170305-1548	0
445	27:Run_445_Well_27_20170305-1630	0
446	27:Run_446_Well_27_20170305-1713	0
447	27:Run_447_Well_27_20170305-1755	0
448	27:Run_448_Well_27_20170305-1838	0
449	27:Run_449_Well_27_20170305-1920	0
450	27:Run_450_Well_27_20170305-2002	0
451	27:Run_451_Well_27_20170305-2045	0
452	27:Run_452_Well_27_20170305-2127	0
453	27:Run_453_Well_27_20170305-2210	0
454	27:Run_454_Well_27_20170305-2252	0
