# Supplementary material for: An affordable and automated imaging approach to acquire highly resolved individual data—an example of copepod growth in response to multiple stressors
Source: PeerJ. 2019 Apr 19;7:e6776. doi: 10.7717/peerj.6776 (PMC6476288; doi:10.7717/peerj.6776)
Supplement: Supplemental Information 1 — This zip file contains individual data files as they were acquired by the automatized platform, with each file representing measurements from one individual well plate. It also contains a table which links each file to information about the experimental treatments to which each individual was subjected. [file peerj-07-6776-s001.zip › Supplemental Data S2/Well_37_dat.csv]

Picnr	Label	Length
1	37:Run_1_Well_37_20170220-1451	0
2	37:Run_2_Well_37_20170220-1534	0
3	37:Run_3_Well_37_20170220-1616	0
4	37:Run_4_Well_37_20170220-1658	0
5	37:Run_5_Well_37_20170220-1741	0
6	37:Run_6_Well_37_20170220-1823	0
7	37:Run_7_Well_37_20170220-1906	0
8	37:Run_8_Well_37_20170220-1948	0
9	37:Run_9_Well_37_20170220-2030	0
10	37:Run_10_Well_37_20170220-2113	0
11	37:Run_11_Well_37_20170220-2155	13.744
12	37:Run_12_Well_37_20170220-2238	0
13	37:Run_13_Well_37_20170220-2320	14.213
14	37:Run_14_Well_37_20170221-0003	0
15	37:Run_15_Well_37_20170221-0045	0
16	37:Run_16_Well_37_20170221-0127	0
17	37:Run_17_Well_37_20170221-0210	0
18	37:Run_18_Well_37_20170221-0252	13.428
19	37:Run_19_Well_37_20170221-0335	13.306
20	37:Run_20_Well_37_20170221-0417	0
21	37:Run_21_Well_37_20170221-0459	12.562
22	37:Run_22_Well_37_20170221-0542	0
23	37:Run_23_Well_37_20170221-0624	0
24	37:Run_24_Well_37_20170221-0706	0
25	37:Run_25_Well_37_20170221-0749	13.004
26	37:Run_26_Well_37_20170221-0831	0
27	37:Run_27_Well_37_20170221-0914	14.016
28	37:Run_28_Well_37_20170221-0956	13.507
29	37:Run_29_Well_37_20170221-1038	0
30	37:Run_30_Well_37_20170221-1121	14.396
31	37:Run_31_Well_37_20170221-1203	11.245
32	37:Run_32_Well_37_20170221-1245	13.876
33	37:Run_33_Well_37_20170221-1328	0
34	37:Run_34_Well_37_20170221-1410	13.499
35	37:Run_35_Well_37_20170221-1453	15.264
36	37:Run_36_Well_37_20170221-1535	15.734
37	37:Run_37_Well_37_20170221-1617	0
38	37:Run_38_Well_37_20170221-1700	0
39	37:Run_39_Well_37_20170221-1742	0
40	37:Run_40_Well_37_20170221-1824	15.202
41	37:Run_41_Well_37_20170221-1907	0
42	37:Run_42_Well_37_20170221-1949	0
43	37:Run_43_Well_37_20170221-2032	0
44	37:Run_44_Well_37_20170221-2114	16.018
45	37:Run_45_Well_37_20170221-2157	0
46	37:Run_46_Well_37_20170221-2239	15.56
47	37:Run_47_Well_37_20170221-2321	14.372
48	37:Run_48_Well_37_20170222-0004	0
49	37:Run_49_Well_37_20170222-0046	0
50	37:Run_50_Well_37_20170222-0129	0
51	37:Run_51_Well_37_20170222-0211	0
52	37:Run_52_Well_37_20170222-0253	0
53	37:Run_53_Well_37_20170222-0336	0
54	37:Run_54_Well_37_20170222-0418	0
55	37:Run_55_Well_37_20170222-0500	15.502
56	37:Run_56_Well_37_20170222-0543	15.75
57	37:Run_57_Well_37_20170222-0625	0
58	37:Run_58_Well_37_20170222-0708	14.75
59	37:Run_59_Well_37_20170222-0750	0
60	37:Run_60_Well_37_20170222-0832	0
61	37:Run_61_Well_37_20170222-0915	0
62	37:Run_62_Well_37_20170222-0957	0
63	37:Run_63_Well_37_20170222-1040	0
64	37:Run_64_Well_37_20170222-1122	0
65	37:Run_65_Well_37_20170222-1204	18
66	37:Run_66_Well_37_20170222-1247	0
67	37:Run_67_Well_37_20170222-1329	16.275
68	37:Run_68_Well_37_20170222-1412	19.619
69	37:Run_69_Well_37_20170222-1454	19.851
70	37:Run_70_Well_37_20170222-1536	0
71	37:Run_71_Well_37_20170222-1619	15.811
72	37:Run_72_Well_37_20170222-1701	0
73	37:Run_73_Well_37_20170222-1743	0
74	37:Run_74_Well_37_20170222-1826	19.059
75	37:Run_75_Well_37_20170222-1908	19.678
76	37:Run_76_Well_37_20170222-1951	19.565
77	37:Run_77_Well_37_20170222-2033	18.345
78	37:Run_78_Well_37_20170222-2115	0
79	37:Run_79_Well_37_20170222-2158	0
80	37:Run_80_Well_37_20170222-2240	17.205
81	37:Run_81_Well_37_20170222-2322	20.667
82	37:Run_82_Well_37_20170223-0005	0
83	37:Run_83_Well_37_20170223-0047	0
84	37:Run_84_Well_37_20170223-0130	19.665
85	37:Run_85_Well_37_20170223-0212	0
86	37:Run_86_Well_37_20170223-0254	0
87	37:Run_87_Well_37_20170223-0337	19.526
88	37:Run_88_Well_37_20170223-0419	19.186
89	37:Run_89_Well_37_20170223-0502	0
90	37:Run_90_Well_37_20170223-0544	19.734
91	37:Run_91_Well_37_20170223-0626	0
92	37:Run_92_Well_37_20170223-0709	0
93	37:Run_93_Well_37_20170223-0751	0
94	37:Run_94_Well_37_20170223-0833	21.583
95	37:Run_95_Well_37_20170223-0916	22.214
96	37:Run_96_Well_37_20170223-0958	24.331
97	37:Run_97_Well_37_20170223-1041	0
98	37:Run_98_Well_37_20170223-1123	0
99	37:Run_99_Well_37_20170223-1205	0
100	37:Run_100_Well_37_20170223-1248	0
101	37:Run_101_Well_37_20170223-1330	22.718
102	37:Run_102_Well_37_20170223-1413	0
103	37:Run_103_Well_37_20170223-1455	0
104	37:Run_104_Well_37_20170223-1537	22.073
105	37:Run_105_Well_37_20170223-1620	0
106	37:Run_106_Well_37_20170223-1702	24.839
107	37:Run_107_Well_37_20170223-1745	0
108	37:Run_108_Well_37_20170223-1827	0
109	37:Run_108_Well_37_20170223-1827	23.01
110	37:Run_109_Well_37_20170223-1910	0
111	37:Run_110_Well_37_20170223-1952	0
112	37:Run_111_Well_37_20170223-2034	24
113	37:Run_112_Well_37_20170223-2117	0
114	37:Run_113_Well_37_20170223-2159	21.922
115	37:Run_114_Well_37_20170223-2242	22.033
116	37:Run_115_Well_37_20170223-2324	23.377
117	37:Run_116_Well_37_20170224-0006	24.067
118	37:Run_117_Well_37_20170224-0049	0
119	37:Run_118_Well_37_20170224-0131	0
120	37:Run_119_Well_37_20170224-0214	24.667
121	37:Run_120_Well_37_20170224-0256	27.074
122	37:Run_121_Well_37_20170224-0338	26.71
123	37:Run_122_Well_37_20170224-0421	0
124	37:Run_123_Well_37_20170224-0503	0
125	37:Run_124_Well_37_20170224-0546	0
126	37:Run_125_Well_37_20170224-0628	26.984
127	37:Run_126_Well_37_20170224-0710	0
128	37:Run_127_Well_37_20170224-0753	0
129	37:Run_128_Well_37_20170224-0835	26.754
130	37:Run_129_Well_37_20170224-0917	0
131	37:Run_130_Well_37_20170224-1000	27.755
132	37:Run_131_Well_37_20170224-1042	0
133	37:Run_132_Well_37_20170224-1124	27.871
134	37:Run_133_Well_37_20170224-1207	26.535
135	37:Run_134_Well_37_20170224-1249	0
136	37:Run_135_Well_37_20170224-1332	26.667
137	37:Run_136_Well_37_20170224-1414	26.519
138	37:Run_137_Well_37_20170224-1457	26.789
139	37:Run_138_Well_37_20170224-1539	26.132
140	37:Run_139_Well_37_20170224-1621	26.201
141	37:Run_140_Well_37_20170224-1704	0
142	37:Run_141_Well_37_20170224-1746	0
143	37:Run_142_Well_37_20170224-1829	0
144	37:Run_143_Well_37_20170224-1911	0
145	37:Run_144_Well_37_20170224-1953	0
146	37:Run_145_Well_37_20170224-2036	0
147	37:Run_146_Well_37_20170224-2118	25.295
148	37:Run_147_Well_37_20170224-2200	0
149	37:Run_148_Well_37_20170224-2243	0
150	37:Run_149_Well_37_20170224-2325	28.008
151	37:Run_150_Well_37_20170225-0008	27.26
152	37:Run_151_Well_37_20170225-0050	0
153	37:Run_152_Well_37_20170225-0132	0
154	37:Run_153_Well_37_20170225-0215	25.195
155	37:Run_154_Well_37_20170225-0257	0
156	37:Run_155_Well_37_20170225-0340	0
157	37:Run_156_Well_37_20170225-0422	0
158	37:Run_157_Well_37_20170225-0505	0
159	37:Run_158_Well_37_20170225-0547	23.554
160	37:Run_159_Well_37_20170225-0629	0
161	37:Run_160_Well_37_20170225-0712	29.417
162	37:Run_161_Well_37_20170225-0754	28.463
163	37:Run_162_Well_37_20170225-0836	0
164	37:Run_163_Well_37_20170225-0919	0
165	37:Run_164_Well_37_20170225-1001	30.558
166	37:Run_165_Well_37_20170225-1044	31.222
167	37:Run_166_Well_37_20170225-1126	28.05
168	37:Run_167_Well_37_20170225-1208	30.839
169	37:Run_168_Well_37_20170225-1251	0
170	37:Run_169_Well_37_20170225-1333	31.266
171	37:Run_170_Well_37_20170225-1416	29.614
172	37:Run_171_Well_37_20170225-1458	0
173	37:Run_172_Well_37_20170225-1540	0
174	37:Run_173_Well_37_20170225-1623	0
175	37:Run_174_Well_37_20170225-1705	0
176	37:Run_175_Well_37_20170225-1748	0
177	37:Run_176_Well_37_20170225-1830	0
178	37:Run_177_Well_37_20170225-1912	0
179	37:Run_178_Well_37_20170225-1955	32.745
180	37:Run_179_Well_37_20170225-2037	29.921
181	37:Run_180_Well_37_20170225-2120	29.833
182	37:Run_181_Well_37_20170225-2202	29.411
183	37:Run_182_Well_37_20170225-2244	0
184	37:Run_183_Well_37_20170225-2327	0
185	37:Run_184_Well_37_20170226-0009	0
186	37:Run_185_Well_37_20170226-0052	0
187	37:Run_186_Well_37_20170226-0134	0
188	37:Run_187_Well_37_20170226-0216	38.053
189	37:Run_188_Well_37_20170226-0259	0
190	37:Run_189_Well_37_20170226-0341	0
191	37:Run_190_Well_37_20170226-0424	0
192	37:Run_191_Well_37_20170226-0506	0
193	37:Run_192_Well_37_20170226-0549	0
194	37:Run_193_Well_37_20170226-0631	37.431
195	37:Run_194_Well_37_20170226-0713	0
196	37:Run_195_Well_37_20170226-0756	36.031
197	37:Run_196_Well_37_20170226-0838	40.138
198	37:Run_197_Well_37_20170226-0920	0
199	37:Run_198_Well_37_20170226-1003	0
200	37:Run_199_Well_37_20170226-1045	37.802
201	37:Run_200_Well_37_20170226-1127	35.258
202	37:Run_201_Well_37_20170226-1210	0
203	37:Run_202_Well_37_20170226-1252	39.263
204	37:Run_203_Well_37_20170226-1335	0
205	37:Run_204_Well_37_20170226-1417	0
206	37:Run_205_Well_37_20170226-1500	0
207	37:Run_206_Well_37_20170226-1542	0
208	37:Run_207_Well_37_20170226-1624	43.768
209	37:Run_208_Well_37_20170226-1707	0
210	37:Run_209_Well_37_20170226-1749	40.613
211	37:Run_210_Well_37_20170226-1832	0
212	37:Run_211_Well_37_20170226-1914	0
213	37:Run_212_Well_37_20170226-1956	0
214	37:Run_213_Well_37_20170226-2039	40.368
215	37:Run_214_Well_37_20170226-2121	42.756
216	37:Run_215_Well_37_20170226-2204	40.562
217	37:Run_216_Well_37_20170226-2246	41.527
218	37:Run_217_Well_37_20170226-2328	0
219	37:Run_218_Well_37_20170227-0011	0
220	37:Run_219_Well_37_20170227-0053	0
221	37:Run_220_Well_37_20170227-0135	0
222	37:Run_221_Well_37_20170227-0218	0
223	37:Run_222_Well_37_20170227-0300	0
224	37:Run_223_Well_37_20170227-0343	0
225	37:Run_224_Well_37_20170227-0425	0
226	37:Run_225_Well_37_20170227-0507	47.011
227	37:Run_226_Well_37_20170227-0550	44.827
228	37:Run_227_Well_37_20170227-0632	0
229	37:Run_228_Well_37_20170227-0715	45.594
230	37:Run_229_Well_37_20170227-0757	40.771
231	37:Run_230_Well_37_20170227-0839	0
232	37:Run_231_Well_37_20170227-0922	0
233	37:Run_232_Well_37_20170227-1004	47.7
234	37:Run_233_Well_37_20170227-1047	0
235	37:Run_234_Well_37_20170227-1129	0
236	37:Run_235_Well_37_20170227-1212	0
237	37:Run_236_Well_37_20170227-1254	0
238	37:Run_237_Well_37_20170227-1336	46.362
239	37:Run_238_Well_37_20170227-1418	48.206
240	37:Run_239_Well_37_20170227-1501	0
241	37:Run_240_Well_37_20170227-1543	0
242	37:Run_241_Well_37_20170227-1626	51.692
243	37:Run_242_Well_37_20170227-1708	47.625
244	37:Run_243_Well_37_20170227-1750	0
245	37:Run_244_Well_37_20170227-1833	48.671
246	37:Run_245_Well_37_20170227-1915	0
247	37:Run_246_Well_37_20170227-1958	0
248	37:Run_247_Well_37_20170227-2040	0
249	37:Run_248_Well_37_20170227-2122	49.321
250	37:Run_249_Well_37_20170227-2205	47.424
251	37:Run_250_Well_37_20170227-2247	0
252	37:Run_251_Well_37_20170227-2330	0
253	37:Run_252_Well_37_20170228-0012	47.755
254	37:Run_253_Well_37_20170228-0054	0
255	37:Run_254_Well_37_20170228-0137	48.079
256	37:Run_255_Well_37_20170228-0219	49.495
257	37:Run_256_Well_37_20170228-0302	0
258	37:Run_257_Well_37_20170228-0344	0
259	37:Run_258_Well_37_20170228-0426	53.402
260	37:Run_259_Well_37_20170228-0509	0
261	37:Run_260_Well_37_20170228-0551	0
262	37:Run_261_Well_37_20170228-0634	0
263	37:Run_262_Well_37_20170228-0716	0
264	37:Run_263_Well_37_20170228-0759	0
265	37:Run_264_Well_37_20170228-0841	0
266	37:Run_265_Well_37_20170228-0923	54.601
267	37:Run_266_Well_37_20170228-1006	0
268	37:Run_267_Well_37_20170228-1048	0
269	37:Run_268_Well_37_20170228-1130	0
270	37:Run_269_Well_37_20170228-1213	52.258
271	37:Run_270_Well_37_20170228-1255	0
272	37:Run_271_Well_37_20170228-1337	0
273	37:Run_272_Well_37_20170228-1420	0
274	37:Run_273_Well_37_20170228-1502	0
275	37:Run_274_Well_37_20170228-1545	0
276	37:Run_275_Well_37_20170228-1627	0
277	37:Run_276_Well_37_20170228-1709	0
278	37:Run_277_Well_37_20170228-1752	0
279	37:Run_278_Well_37_20170228-1834	0
280	37:Run_279_Well_37_20170228-1916	61.002
281	37:Run_280_Well_37_20170228-1959	55.009
282	37:Run_281_Well_37_20170228-2041	0
283	37:Run_282_Well_37_20170228-2124	0
284	37:Run_283_Well_37_20170228-2206	0
285	37:Run_284_Well_37_20170228-2248	0
286	37:Run_285_Well_37_20170228-2331	58.694
287	37:Run_286_Well_37_20170301-0013	0
288	37:Run_287_Well_37_20170301-0056	57.866
289	37:Run_288_Well_37_20170301-0138	53.137
290	37:Run_289_Well_37_20170301-0221	0
291	37:Run_290_Well_37_20170301-0303	59.628
292	37:Run_291_Well_37_20170301-0345	0
293	37:Run_292_Well_37_20170301-0428	0
294	37:Run_293_Well_37_20170301-0510	0
295	37:Run_294_Well_37_20170301-0552	0
296	37:Run_295_Well_37_20170301-0635	0
297	37:Run_296_Well_37_20170301-0717	60.531
298	37:Run_297_Well_37_20170301-0800	0
299	37:Run_298_Well_37_20170301-0842	57.728
300	37:Run_299_Well_37_20170301-0924	0
301	37:Run_300_Well_37_20170301-1007	0
302	37:Run_301_Well_37_20170301-1049	0
303	37:Run_302_Well_37_20170301-1131	0
304	37:Run_303_Well_37_20170301-1214	62.4
305	37:Run_304_Well_37_20170301-1256	0
306	37:Run_305_Well_37_20170301-1339	0
307	37:Run_306_Well_37_20170301-1421	62.948
308	37:Run_307_Well_37_20170301-1503	0
309	37:Run_308_Well_37_20170301-1546	66.229
310	37:Run_309_Well_37_20170301-1628	64.698
311	37:Run_310_Well_37_20170301-1710	67.53
312	37:Run_311_Well_37_20170301-1753	66.191
313	37:Run_312_Well_37_20170301-1835	0
314	37:Run_313_Well_37_20170301-1918	0
315	37:Run_314_Well_37_20170301-2000	0
316	37:Run_315_Well_37_20170301-2043	0
317	37:Run_316_Well_37_20170301-2125	66.787
318	37:Run_317_Well_37_20170301-2207	61.206
319	37:Run_318_Well_37_20170301-2250	71
320	37:Run_319_Well_37_20170301-2332	69.49
321	37:Run_320_Well_37_20170302-0014	0
322	37:Run_321_Well_37_20170302-0057	0
323	37:Run_322_Well_37_20170302-0139	0
324	37:Run_323_Well_37_20170302-0222	0
325	37:Run_324_Well_37_20170302-0304	71.003
326	37:Run_325_Well_37_20170302-0346	72.75
327	37:Run_326_Well_37_20170302-0429	0
328	37:Run_327_Well_37_20170302-0511	72.361
329	37:Run_328_Well_37_20170302-0553	71.338
330	37:Run_329_Well_37_20170302-0636	0
331	37:Run_330_Well_37_20170302-0718	69.177
332	37:Run_331_Well_37_20170302-0801	68.544
333	37:Run_332_Well_37_20170302-0843	0
334	37:Run_333_Well_37_20170302-0925	0
335	37:Run_334_Well_37_20170302-1008	70.952
336	37:Run_335_Well_37_20170302-1050	0
337	37:Run_336_Well_37_20170302-1133	72.562
338	37:Run_337_Well_37_20170302-1215	0
339	37:Run_338_Well_37_20170302-1257	74.197
340	37:Run_339_Well_37_20170302-1340	71.5
341	37:Run_340_Well_37_20170302-1422	0
342	37:Run_341_Well_37_20170302-1505	0
343	37:Run_342_Well_37_20170302-1547	67.101
344	37:Run_343_Well_37_20170302-1629	0
345	37:Run_344_Well_37_20170302-1712	69.732
346	37:Run_345_Well_37_20170302-1754	70.26
347	37:Run_346_Well_37_20170302-1836	0
348	37:Run_347_Well_37_20170302-1919	0
349	37:Run_348_Well_37_20170302-2001	0
350	37:Run_349_Well_37_20170302-2043	0
351	37:Run_350_Well_37_20170302-2126	68.09
352	37:Run_351_Well_37_20170302-2208	68.922
353	37:Run_352_Well_37_20170302-2250	71.868
354	37:Run_353_Well_37_20170302-2333	0
355	37:Run_354_Well_37_20170303-0015	73.742
356	37:Run_355_Well_37_20170303-0057	0
357	37:Run_356_Well_37_20170303-0140	0
358	37:Run_357_Well_37_20170303-0222	0
359	37:Run_358_Well_37_20170303-0305	0
360	37:Run_359_Well_37_20170303-0347	0
361	37:Run_360_Well_37_20170303-0429	0
362	37:Run_361_Well_37_20170303-0512	85.388
363	37:Run_362_Well_37_20170303-0554	77.021
364	37:Run_363_Well_37_20170303-0637	0
365	37:Run_364_Well_37_20170303-0719	83.266
366	37:Run_365_Well_37_20170303-0802	0
367	37:Run_366_Well_37_20170303-0844	77.492
368	37:Run_367_Well_37_20170303-0926	77.519
369	37:Run_368_Well_37_20170303-1009	0
370	37:Run_369_Well_37_20170303-1051	0
371	37:Run_370_Well_37_20170303-1133	0
372	37:Run_371_Well_37_20170303-1216	0
373	37:Run_372_Well_37_20170303-1258	0
374	37:Run_373_Well_37_20170303-1341	0
375	37:Run_374_Well_37_20170303-1423	0
376	37:Run_375_Well_37_20170303-1506	0
377	37:Run_376_Well_37_20170303-1548	0
378	37:Run_377_Well_37_20170303-1630	0
379	37:Run_378_Well_37_20170303-1713	0
380	37:Run_379_Well_37_20170303-1755	0
381	37:Run_380_Well_37_20170303-1837	0
382	37:Run_381_Well_37_20170303-1920	0
383	37:Run_382_Well_37_20170303-2002	0
384	37:Run_383_Well_37_20170303-2044	0
385	37:Run_384_Well_37_20170303-2127	0
386	37:Run_385_Well_37_20170303-2209	81.119
387	37:Run_386_Well_37_20170303-2252	0
388	37:Run_387_Well_37_20170303-2334	0
389	37:Run_388_Well_37_20170304-0016	87.71
390	37:Run_389_Well_37_20170304-0059	0
391	37:Run_390_Well_37_20170304-0141	0
392	37:Run_391_Well_37_20170304-0224	0
393	37:Run_392_Well_37_20170304-0306	86.782
394	37:Run_393_Well_37_20170304-0348	0
395	37:Run_394_Well_37_20170304-0431	0
396	37:Run_395_Well_37_20170304-0513	77.015
397	37:Run_396_Well_37_20170304-0556	0
398	37:Run_397_Well_37_20170304-0638	0
399	37:Run_398_Well_37_20170304-0720	0
400	37:Run_399_Well_37_20170304-0803	87.737
401	37:Run_400_Well_37_20170304-0845	0
402	37:Run_401_Well_37_20170304-0928	0
403	37:Run_402_Well_37_20170304-1010	0
404	37:Run_403_Well_37_20170304-1052	0
405	37:Run_404_Well_37_20170304-1135	0
406	37:Run_405_Well_37_20170304-1217	0
407	37:Run_406_Well_37_20170304-1300	0
408	37:Run_407_Well_37_20170304-1342	0
409	37:Run_408_Well_37_20170304-1424	83.91
410	37:Run_409_Well_37_20170304-1507	0
411	37:Run_410_Well_37_20170304-1549	0
412	37:Run_411_Well_37_20170304-1632	0
413	37:Run_412_Well_37_20170304-1714	0
414	37:Run_413_Well_37_20170304-1756	0
415	37:Run_414_Well_37_20170304-1839	88.336
416	37:Run_415_Well_37_20170304-1921	0
417	37:Run_416_Well_37_20170304-2004	82.562
418	37:Run_417_Well_37_20170304-2046	0
419	37:Run_418_Well_37_20170304-2128	0
420	37:Run_419_Well_37_20170304-2210	0
421	37:Run_420_Well_37_20170304-2253	0
422	37:Run_421_Well_37_20170304-2335	76.837
423	37:Run_422_Well_37_20170305-0018	0
424	37:Run_423_Well_37_20170305-0100	0
425	37:Run_424_Well_37_20170305-0142	86.35
426	37:Run_425_Well_37_20170305-0225	0
427	37:Run_426_Well_37_20170305-0307	80.744
428	37:Run_427_Well_37_20170305-0350	0
429	37:Run_428_Well_37_20170305-0432	0
430	37:Run_429_Well_37_20170305-0514	81.867
431	37:Run_430_Well_37_20170305-0557	0
432	37:Run_431_Well_37_20170305-0639	0
433	37:Run_432_Well_37_20170305-0722	0
434	37:Run_433_Well_37_20170305-0804	89.582
435	37:Run_434_Well_37_20170305-0846	0
436	37:Run_435_Well_37_20170305-0929	84.761
437	37:Run_436_Well_37_20170305-1011	0
438	37:Run_437_Well_37_20170305-1053	77.345
439	37:Run_438_Well_37_20170305-1136	95.371
440	37:Run_439_Well_37_20170305-1218	0
441	37:Run_440_Well_37_20170305-1301	76.739
442	37:Run_441_Well_37_20170305-1343	83.336
443	37:Run_442_Well_37_20170305-1426	79.109
444	37:Run_443_Well_37_20170305-1508	0
445	37:Run_444_Well_37_20170305-1550	0
446	37:Run_445_Well_37_20170305-1633	0
447	37:Run_446_Well_37_20170305-1715	0
448	37:Run_447_Well_37_20170305-1757	0
449	37:Run_448_Well_37_20170305-1840	0
450	37:Run_449_Well_37_20170305-1922	0
451	37:Run_450_Well_37_20170305-2005	0
452	37:Run_451_Well_37_20170305-2047	0
453	37:Run_452_Well_37_20170305-2130	0
454	37:Run_453_Well_37_20170305-2212	0
455	37:Run_454_Well_37_20170305-2254	0
