# Supplementary material for: An affordable and automated imaging approach to acquire highly resolved individual data—an example of copepod growth in response to multiple stressors
Source: PeerJ. 2019 Apr 19;7:e6776. doi: 10.7717/peerj.6776 (PMC6476288; doi:10.7717/peerj.6776)
Supplement: Supplemental Information 1 — This zip file contains individual data files as they were acquired by the automatized platform, with each file representing measurements from one individual well plate. It also contains a table which links each file to information about the experimental treatments to which each individual was subjected. [file peerj-07-6776-s001.zip › Supplemental Data S2/Well_18_dat.csv]

Picnr	Label	Length
1	18:Run_1_Well_18_20170220-1442	0
2	18:Run_2_Well_18_20170220-1524	0
3	18:Run_3_Well_18_20170220-1607	0
4	18:Run_4_Well_18_20170220-1649	0
5	18:Run_5_Well_18_20170220-1731	11.175
6	18:Run_6_Well_18_20170220-1814	0
7	18:Run_7_Well_18_20170220-1856	9.545
8	18:Run_8_Well_18_20170220-1939	0
9	18:Run_9_Well_18_20170220-2021	0
10	18:Run_10_Well_18_20170220-2103	8.944
11	18:Run_11_Well_18_20170220-2146	10.088
12	18:Run_12_Well_18_20170220-2228	0
13	18:Run_13_Well_18_20170220-2311	0
14	18:Run_14_Well_18_20170220-2353	0
15	18:Run_15_Well_18_20170221-0036	0
16	18:Run_16_Well_18_20170221-0118	10.77
17	18:Run_17_Well_18_20170221-0200	9.552
18	18:Run_18_Well_18_20170221-0243	9.301
19	18:Run_19_Well_18_20170221-0325	0
20	18:Run_20_Well_18_20170221-0407	0
21	18:Run_21_Well_18_20170221-0450	10.607
22	18:Run_22_Well_18_20170221-0532	10.112
23	18:Run_23_Well_18_20170221-0615	0
24	18:Run_24_Well_18_20170221-0657	0
25	18:Run_25_Well_18_20170221-0739	0
26	18:Run_26_Well_18_20170221-0822	11.336
27	18:Run_27_Well_18_20170221-0904	10.966
28	18:Run_28_Well_18_20170221-0947	11.705
29	18:Run_29_Well_18_20170221-1029	0
30	18:Run_30_Well_18_20170221-1111	0
31	18:Run_31_Well_18_20170221-1154	0
32	18:Run_32_Well_18_20170221-1236	10.112
33	18:Run_33_Well_18_20170221-1318	10.7
34	18:Run_34_Well_18_20170221-1401	12.51
35	18:Run_35_Well_18_20170221-1443	0
36	18:Run_36_Well_18_20170221-1526	0
37	18:Run_37_Well_18_20170221-1608	0
38	18:Run_38_Well_18_20170221-1650	0
39	18:Run_39_Well_18_20170221-1733	10
40	18:Run_40_Well_18_20170221-1815	0
41	18:Run_41_Well_18_20170221-1857	10.012
42	18:Run_42_Well_18_20170221-1940	0
43	18:Run_43_Well_18_20170221-2022	10.259
44	18:Run_44_Well_18_20170221-2105	11.413
45	18:Run_45_Well_18_20170221-2147	0
46	18:Run_46_Well_18_20170221-2230	9.487
47	18:Run_47_Well_18_20170221-2312	10.794
48	18:Run_48_Well_18_20170221-2354	0
49	18:Run_49_Well_18_20170222-0037	12.748
50	18:Run_50_Well_18_20170222-0119	0
51	18:Run_51_Well_18_20170222-0201	0
52	18:Run_52_Well_18_20170222-0244	0
53	18:Run_53_Well_18_20170222-0326	0
54	18:Run_54_Well_18_20170222-0409	12.806
55	18:Run_55_Well_18_20170222-0451	12.5
56	18:Run_56_Well_18_20170222-0533	0
57	18:Run_57_Well_18_20170222-0616	11.5
58	18:Run_58_Well_18_20170222-0658	11.068
59	18:Run_59_Well_18_20170222-0741	0
60	18:Run_60_Well_18_20170222-0823	13
61	18:Run_61_Well_18_20170222-0905	0
62	18:Run_62_Well_18_20170222-0948	0
63	18:Run_63_Well_18_20170222-1030	14.089
64	18:Run_64_Well_18_20170222-1113	12
65	18:Run_65_Well_18_20170222-1155	0
66	18:Run_66_Well_18_20170222-1237	0
67	18:Run_67_Well_18_20170222-1320	0
68	18:Run_68_Well_18_20170222-1402	0
69	18:Run_69_Well_18_20170222-1445	0
70	18:Run_70_Well_18_20170222-1527	0
71	18:Run_71_Well_18_20170222-1609	0
72	18:Run_72_Well_18_20170222-1652	0
73	18:Run_73_Well_18_20170222-1734	12.349
74	18:Run_74_Well_18_20170222-1816	0
75	18:Run_75_Well_18_20170222-1859	12.748
76	18:Run_76_Well_18_20170222-1941	13.583
77	18:Run_77_Well_18_20170222-2023	0
78	18:Run_78_Well_18_20170222-2106	0
79	18:Run_79_Well_18_20170222-2148	0
80	18:Run_80_Well_18_20170222-2231	0
81	18:Run_81_Well_18_20170222-2313	0
82	18:Run_82_Well_18_20170222-2355	11.413
83	18:Run_83_Well_18_20170223-0038	9.925
84	18:Run_84_Well_18_20170223-0120	12.42
85	18:Run_85_Well_18_20170223-0203	0
86	18:Run_86_Well_18_20170223-0245	12.042
87	18:Run_87_Well_18_20170223-0327	0
88	18:Run_88_Well_18_20170223-0410	0
89	18:Run_89_Well_18_20170223-0452	13.946
90	18:Run_90_Well_18_20170223-0535	0
91	18:Run_91_Well_18_20170223-0617	0
92	18:Run_92_Well_18_20170223-0659	0
93	18:Run_93_Well_18_20170223-0742	0
94	18:Run_94_Well_18_20170223-0824	10
95	18:Run_95_Well_18_20170223-0906	11.543
96	18:Run_96_Well_18_20170223-0949	12.971
97	18:Run_97_Well_18_20170223-1031	12
98	18:Run_98_Well_18_20170223-1114	0
99	18:Run_99_Well_18_20170223-1156	11.336
100	18:Run_100_Well_18_20170223-1238	0
101	18:Run_101_Well_18_20170223-1321	13.657
102	18:Run_102_Well_18_20170223-1403	0
103	18:Run_103_Well_18_20170223-1446	0
104	18:Run_104_Well_18_20170223-1528	0
105	18:Run_105_Well_18_20170223-1610	0
106	18:Run_106_Well_18_20170223-1653	0
107	18:Run_107_Well_18_20170223-1735	14.213
108	18:Run_108_Well_18_20170223-1818	14.318
109	18:Run_109_Well_18_20170223-1900	14.23
110	18:Run_110_Well_18_20170223-1943	15.882
111	18:Run_111_Well_18_20170223-2025	14.327
112	18:Run_112_Well_18_20170223-2107	0
113	18:Run_113_Well_18_20170223-2150	0
114	18:Run_114_Well_18_20170223-2232	14.916
115	18:Run_115_Well_18_20170223-2315	15.075
116	18:Run_116_Well_18_20170223-2357	15.403
117	18:Run_117_Well_18_20170224-0039	0
118	18:Run_118_Well_18_20170224-0122	0
119	18:Run_119_Well_18_20170224-0204	17.923
120	18:Run_120_Well_18_20170224-0247	16.568
121	18:Run_121_Well_18_20170224-0329	0
122	18:Run_122_Well_18_20170224-0411	0
123	18:Run_123_Well_18_20170224-0454	15.945
124	18:Run_124_Well_18_20170224-0536	16.5
125	18:Run_125_Well_18_20170224-0619	16.008
126	18:Run_126_Well_18_20170224-0701	18.2
127	18:Run_127_Well_18_20170224-0743	12.903
128	18:Run_128_Well_18_20170224-0826	16.14
129	18:Run_129_Well_18_20170224-0908	0
130	18:Run_130_Well_18_20170224-0950	17.066
131	18:Run_131_Well_18_20170224-1033	0
132	18:Run_132_Well_18_20170224-1115	14.116
133	18:Run_133_Well_18_20170224-1157	17.357
134	18:Run_134_Well_18_20170224-1240	17.357
135	18:Run_135_Well_18_20170224-1322	17.464
136	18:Run_136_Well_18_20170224-1405	16.378
137	18:Run_137_Well_18_20170224-1447	0
138	18:Run_138_Well_18_20170224-1530	0
139	18:Run_139_Well_18_20170224-1612	0
140	18:Run_140_Well_18_20170224-1654	0
141	18:Run_141_Well_18_20170224-1737	0
142	18:Run_142_Well_18_20170224-1819	0
143	18:Run_143_Well_18_20170224-1901	0
144	18:Run_144_Well_18_20170224-1944	0
145	18:Run_145_Well_18_20170224-2026	17.678
146	18:Run_146_Well_18_20170224-2109	0
147	18:Run_147_Well_18_20170224-2151	16.325
148	18:Run_148_Well_18_20170224-2233	17.678
149	18:Run_149_Well_18_20170224-2316	0
150	18:Run_150_Well_18_20170224-2358	0
151	18:Run_151_Well_18_20170225-0041	0
152	18:Run_152_Well_18_20170225-0123	0
153	18:Run_153_Well_18_20170225-0205	0
154	18:Run_154_Well_18_20170225-0248	0
155	18:Run_155_Well_18_20170225-0330	18.062
156	18:Run_156_Well_18_20170225-0413	0
157	18:Run_157_Well_18_20170225-0455	0
158	18:Run_158_Well_18_20170225-0538	0
159	18:Run_159_Well_18_20170225-0620	0
160	18:Run_160_Well_18_20170225-0702	0
161	18:Run_161_Well_18_20170225-0745	0
162	18:Run_162_Well_18_20170225-0827	0
163	18:Run_163_Well_18_20170225-0909	16.867
164	18:Run_164_Well_18_20170225-0952	15.811
165	18:Run_165_Well_18_20170225-1034	18.028
166	18:Run_166_Well_18_20170225-1117	15.7
167	18:Run_167_Well_18_20170225-1159	16.56
168	18:Run_168_Well_18_20170225-1241	16.553
169	18:Run_169_Well_18_20170225-1324	19.912
170	18:Run_170_Well_18_20170225-1406	20.506
171	18:Run_171_Well_18_20170225-1449	0
172	18:Run_172_Well_18_20170225-1531	0
173	18:Run_173_Well_18_20170225-1613	0
174	18:Run_174_Well_18_20170225-1656	0
175	18:Run_175_Well_18_20170225-1738	21.213
176	18:Run_176_Well_18_20170225-1820	0
177	18:Run_177_Well_18_20170225-1903	0
178	18:Run_178_Well_18_20170225-1945	0
179	18:Run_179_Well_18_20170225-2028	20.261
180	18:Run_180_Well_18_20170225-2110	20.94
181	18:Run_181_Well_18_20170225-2152	19.5
182	18:Run_182_Well_18_20170225-2235	0
183	18:Run_183_Well_18_20170225-2317	0
184	18:Run_184_Well_18_20170226-0000	21.552
185	18:Run_185_Well_18_20170226-0042	22.051
186	18:Run_186_Well_18_20170226-0125	0
187	18:Run_187_Well_18_20170226-0207	22.006
188	18:Run_188_Well_18_20170226-0250	19.235
189	18:Run_189_Well_18_20170226-0332	20.67
190	18:Run_190_Well_18_20170226-0414	23.087
191	18:Run_191_Well_18_20170226-0457	22.192
192	18:Run_192_Well_18_20170226-0539	21.57
193	18:Run_193_Well_18_20170226-0622	21.506
194	18:Run_194_Well_18_20170226-0704	16.508
195	18:Run_195_Well_18_20170226-0746	20.224
196	18:Run_196_Well_18_20170226-0829	20.056
197	18:Run_197_Well_18_20170226-0911	20
198	18:Run_198_Well_18_20170226-0953	20.261
199	18:Run_199_Well_18_20170226-1036	23.564
200	18:Run_200_Well_18_20170226-1118	22.204
201	18:Run_201_Well_18_20170226-1200	0
202	18:Run_202_Well_18_20170226-1243	0
203	18:Run_203_Well_18_20170226-1325	0
204	18:Run_204_Well_18_20170226-1408	0
205	18:Run_205_Well_18_20170226-1450	0
206	18:Run_206_Well_18_20170226-1533	0
207	18:Run_207_Well_18_20170226-1615	22.147
208	18:Run_208_Well_18_20170226-1658	0
209	18:Run_209_Well_18_20170226-1740	16.621
210	18:Run_210_Well_18_20170226-1822	0
211	18:Run_211_Well_18_20170226-1905	0
212	18:Run_212_Well_18_20170226-1947	21.662
213	18:Run_213_Well_18_20170226-2029	24.254
214	18:Run_214_Well_18_20170226-2112	21.471
215	18:Run_215_Well_18_20170226-2154	0
216	18:Run_216_Well_18_20170226-2237	0
217	18:Run_217_Well_18_20170226-2319	0
218	18:Run_218_Well_18_20170227-0001	0
219	18:Run_219_Well_18_20170227-0044	23.943
220	18:Run_220_Well_18_20170227-0126	22.55
221	18:Run_221_Well_18_20170227-0208	23.927
222	18:Run_222_Well_18_20170227-0251	24.515
223	18:Run_223_Well_18_20170227-0333	24.352
224	18:Run_224_Well_18_20170227-0416	23.505
225	18:Run_225_Well_18_20170227-0458	24.597
226	18:Run_226_Well_18_20170227-0540	19.416
227	18:Run_227_Well_18_20170227-0623	22.192
228	18:Run_228_Well_18_20170227-0705	0
229	18:Run_229_Well_18_20170227-0748	22.94
230	18:Run_230_Well_18_20170227-0830	0
231	18:Run_231_Well_18_20170227-0912	0
232	18:Run_232_Well_18_20170227-0955	22.611
233	18:Run_233_Well_18_20170227-1037	0
234	18:Run_234_Well_18_20170227-1120	0
235	18:Run_235_Well_18_20170227-1202	20.652
236	18:Run_236_Well_18_20170227-1245	23.854
237	18:Run_237_Well_18_20170227-1327	22.209
238	18:Run_238_Well_18_20170227-1409	22.192
239	18:Run_239_Well_18_20170227-1451	22.55
240	18:Run_240_Well_18_20170227-1534	23.324
241	18:Run_241_Well_18_20170227-1616	0
242	18:Run_242_Well_18_20170227-1659	0
243	18:Run_243_Well_18_20170227-1741	0
244	18:Run_243_Well_18_20170227-1741	0
245	18:Run_244_Well_18_20170227-1824	20.887
246	18:Run_245_Well_18_20170227-1906	0
247	18:Run_246_Well_18_20170227-1948	0
248	18:Run_247_Well_18_20170227-2031	0
249	18:Run_248_Well_18_20170227-2113	21.708
250	18:Run_249_Well_18_20170227-2156	23.633
251	18:Run_250_Well_18_20170227-2238	20.248
252	18:Run_251_Well_18_20170227-2320	19.609
253	18:Run_252_Well_18_20170228-0003	19.912
254	18:Run_253_Well_18_20170228-0045	21.29
255	18:Run_254_Well_18_20170228-0127	20.408
256	18:Run_255_Well_18_20170228-0210	22.136
257	18:Run_256_Well_18_20170228-0252	0
258	18:Run_257_Well_18_20170228-0335	21.731
259	18:Run_258_Well_18_20170228-0417	23.114
260	18:Run_259_Well_18_20170228-0459	0
261	18:Run_260_Well_18_20170228-0542	22.344
262	18:Run_261_Well_18_20170228-0624	24.52
263	18:Run_262_Well_18_20170228-0707	22.506
264	18:Run_263_Well_18_20170228-0749	24.13
265	18:Run_264_Well_18_20170228-0832	0
266	18:Run_265_Well_18_20170228-0914	24.083
267	18:Run_266_Well_18_20170228-0956	25.005
268	18:Run_267_Well_18_20170228-1039	22.389
269	18:Run_268_Well_18_20170228-1121	23.854
270	18:Run_269_Well_18_20170228-1203	0
271	18:Run_270_Well_18_20170228-1246	0
272	18:Run_271_Well_18_20170228-1328	0
273	18:Run_272_Well_18_20170228-1410	0
274	18:Run_273_Well_18_20170228-1453	0
275	18:Run_274_Well_18_20170228-1535	0
276	18:Run_275_Well_18_20170228-1618	0
277	18:Run_276_Well_18_20170228-1700	0
278	18:Run_277_Well_18_20170228-1742	23.022
279	18:Run_278_Well_18_20170228-1825	23.022
280	18:Run_279_Well_18_20170228-1907	25.045
281	18:Run_280_Well_18_20170228-1950	24.698
282	18:Run_281_Well_18_20170228-2032	24.824
283	18:Run_282_Well_18_20170228-2114	0
284	18:Run_283_Well_18_20170228-2157	24.99
285	18:Run_284_Well_18_20170228-2239	0
286	18:Run_285_Well_18_20170228-2321	0
287	18:Run_286_Well_18_20170301-0004	24.627
288	18:Run_287_Well_18_20170301-0046	25.02
289	18:Run_288_Well_18_20170301-0129	27.226
290	18:Run_289_Well_18_20170301-0211	25.5
291	18:Run_290_Well_18_20170301-0254	0
292	18:Run_291_Well_18_20170301-0336	26.277
293	18:Run_292_Well_18_20170301-0418	24.824
294	18:Run_293_Well_18_20170301-0501	27.681
295	18:Run_294_Well_18_20170301-0543	26.401
296	18:Run_295_Well_18_20170301-0625	25.947
297	18:Run_296_Well_18_20170301-0708	26.575
298	18:Run_297_Well_18_20170301-0750	24.546
299	18:Run_298_Well_18_20170301-0833	0
300	18:Run_299_Well_18_20170301-0915	26.201
301	18:Run_300_Well_18_20170301-0957	26.768
302	18:Run_301_Well_18_20170301-1040	26.086
303	18:Run_302_Well_18_20170301-1122	25.831
304	18:Run_303_Well_18_20170301-1204	26.744
305	18:Run_304_Well_18_20170301-1247	25.812
306	18:Run_305_Well_18_20170301-1329	25.831
307	18:Run_306_Well_18_20170301-1411	0
308	18:Run_307_Well_18_20170301-1454	0
309	18:Run_308_Well_18_20170301-1536	0
310	18:Run_309_Well_18_20170301-1619	25.812
311	18:Run_310_Well_18_20170301-1701	0
312	18:Run_311_Well_18_20170301-1744	22.561
313	18:Run_312_Well_18_20170301-1826	0
314	18:Run_313_Well_18_20170301-1908	26.277
315	18:Run_314_Well_18_20170301-1951	26.879
316	18:Run_315_Well_18_20170301-2033	24.042
317	18:Run_316_Well_18_20170301-2115	22.561
318	18:Run_317_Well_18_20170301-2158	25.11
319	18:Run_318_Well_18_20170301-2240	0
320	18:Run_319_Well_18_20170301-2323	0
321	18:Run_320_Well_18_20170302-0005	26.019
322	18:Run_321_Well_18_20170302-0047	26.42
323	18:Run_322_Well_18_20170302-0130	26.387
324	18:Run_323_Well_18_20170302-0212	25.179
325	18:Run_324_Well_18_20170302-0255	28.64
326	18:Run_325_Well_18_20170302-0337	25.06
327	18:Run_326_Well_18_20170302-0419	24.622
328	18:Run_327_Well_18_20170302-0502	23.77
329	18:Run_328_Well_18_20170302-0544	23.712
330	18:Run_329_Well_18_20170302-0626	25.387
331	18:Run_330_Well_18_20170302-0709	25.676
332	18:Run_331_Well_18_20170302-0751	22.638
333	18:Run_332_Well_18_20170302-0834	0
334	18:Run_333_Well_18_20170302-0916	23.601
335	18:Run_334_Well_18_20170302-0958	26.005
336	18:Run_335_Well_18_20170302-1041	22.023
337	18:Run_336_Well_18_20170302-1123	22.299
338	18:Run_337_Well_18_20170302-1206	22.655
339	18:Run_338_Well_18_20170302-1248	23.633
340	18:Run_339_Well_18_20170302-1330	24.047
341	18:Run_340_Well_18_20170302-1413	0
342	18:Run_341_Well_18_20170302-1455	0
343	18:Run_342_Well_18_20170302-1537	0
344	18:Run_343_Well_18_20170302-1620	0
345	18:Run_344_Well_18_20170302-1702	24.151
346	18:Run_345_Well_18_20170302-1745	0
347	18:Run_346_Well_18_20170302-1827	0
348	18:Run_347_Well_18_20170302-1909	25
349	18:Run_348_Well_18_20170302-1952	22.327
350	18:Run_349_Well_18_20170302-2034	23.601
351	18:Run_350_Well_18_20170302-2116	24.459
