# Supplementary material for: An affordable and automated imaging approach to acquire highly resolved individual data—an example of copepod growth in response to multiple stressors
Source: PeerJ. 2019 Apr 19;7:e6776. doi: 10.7717/peerj.6776 (PMC6476288; doi:10.7717/peerj.6776)
Supplement: Supplemental Information 1 — This zip file contains individual data files as they were acquired by the automatized platform, with each file representing measurements from one individual well plate. It also contains a table which links each file to information about the experimental treatments to which each individual was subjected. [file peerj-07-6776-s001.zip › Supplemental Data S2/Well_95_dat.csv]

Picnr	Label	Length
1	95:Run_1_Well_95_20170220-1515	0
2	95:Run_2_Well_95_20170220-1557	0
3	95:Run_3_Well_95_20170220-1639	0
4	95:Run_4_Well_95_20170220-1722	0
5	95:Run_5_Well_95_20170220-1804	12.003
6	95:Run_6_Well_95_20170220-1847	0
7	95:Run_7_Well_95_20170220-1929	14.235
8	95:Run_8_Well_95_20170220-2011	0
9	95:Run_9_Well_95_20170220-2054	0
10	95:Run_10_Well_95_20170220-2136	12.87
11	95:Run_11_Well_95_20170220-2219	0
12	95:Run_12_Well_95_20170220-2301	0
13	95:Run_13_Well_95_20170220-2344	11.753
14	95:Run_14_Well_95_20170221-0026	12.806
15	95:Run_15_Well_95_20170221-0108	0
16	95:Run_16_Well_95_20170221-0151	0
17	95:Run_17_Well_95_20170221-0233	16.279
18	95:Run_18_Well_95_20170221-0316	12.74
19	95:Run_19_Well_95_20170221-0358	0
20	95:Run_20_Well_95_20170221-0440	11.557
21	95:Run_21_Well_95_20170221-0523	13.921
22	95:Run_22_Well_95_20170221-0605	0
23	95:Run_23_Well_95_20170221-0647	0
24	95:Run_24_Well_95_20170221-0730	12.703
25	95:Run_25_Well_95_20170221-0812	0
26	95:Run_26_Well_95_20170221-0855	0
27	95:Run_27_Well_95_20170221-0937	14.496
28	95:Run_28_Well_95_20170221-1019	0
29	95:Run_29_Well_95_20170221-1102	14.927
30	95:Run_30_Well_95_20170221-1144	0
31	95:Run_31_Well_95_20170221-1227	0
32	95:Run_32_Well_95_20170221-1309	0
33	95:Run_33_Well_95_20170221-1351	0
34	95:Run_34_Well_95_20170221-1434	0
35	95:Run_35_Well_95_20170221-1516	14.577
36	95:Run_36_Well_95_20170221-1558	14.181
37	95:Run_37_Well_95_20170221-1641	0
38	95:Run_38_Well_95_20170221-1723	15.168
39	95:Run_39_Well_95_20170221-1805	0
40	95:Run_40_Well_95_20170221-1848	0
41	95:Run_41_Well_95_20170221-1930	0
42	95:Run_42_Well_95_20170221-2013	15.432
43	95:Run_43_Well_95_20170221-2055	17.589
44	95:Run_44_Well_95_20170221-2138	0
45	95:Run_45_Well_95_20170221-2220	14.01
46	95:Run_46_Well_95_20170221-2302	17.234
47	95:Run_47_Well_95_20170221-2345	14.24
48	95:Run_48_Well_95_20170222-0027	0
49	95:Run_49_Well_95_20170222-0110	0
50	95:Run_50_Well_95_20170222-0152	0
51	95:Run_51_Well_95_20170222-0234	0
52	95:Run_52_Well_95_20170222-0317	0
53	95:Run_53_Well_95_20170222-0359	0
54	95:Run_54_Well_95_20170222-0441	15.356
55	95:Run_55_Well_95_20170222-0524	14.252
56	95:Run_56_Well_95_20170222-0606	17.17
57	95:Run_57_Well_95_20170222-0649	0
58	95:Run_58_Well_95_20170222-0731	0
59	95:Run_59_Well_95_20170222-0813	15.7
60	95:Run_60_Well_95_20170222-0856	0
61	95:Run_61_Well_95_20170222-0938	0
62	95:Run_62_Well_95_20170222-1021	21
63	95:Run_63_Well_95_20170222-1103	22.886
64	95:Run_64_Well_95_20170222-1145	0
65	95:Run_65_Well_95_20170222-1228	0
66	95:Run_66_Well_95_20170222-1310	0
67	95:Run_67_Well_95_20170222-1353	0
68	95:Run_68_Well_95_20170222-1435	20.71
69	95:Run_69_Well_95_20170222-1517	20.663
70	95:Run_70_Well_95_20170222-1600	18.118
71	95:Run_71_Well_95_20170222-1642	0
72	95:Run_72_Well_95_20170222-1724	0
73	95:Run_73_Well_95_20170222-1807	0
74	95:Run_74_Well_95_20170222-1849	0
75	95:Run_75_Well_95_20170222-1932	0
76	95:Run_76_Well_95_20170222-2014	19.69
77	95:Run_77_Well_95_20170222-2056	19.437
78	95:Run_78_Well_95_20170222-2139	0
79	95:Run_79_Well_95_20170222-2221	21.039
80	95:Run_80_Well_95_20170222-2303	23.022
81	95:Run_81_Well_95_20170222-2346	18.942
82	95:Run_82_Well_95_20170223-0028	0
83	95:Run_83_Well_95_20170223-0111	19.381
84	95:Run_84_Well_95_20170223-0153	0
85	95:Run_85_Well_95_20170223-0235	20.929
86	95:Run_86_Well_95_20170223-0318	0
87	95:Run_87_Well_95_20170223-0400	20.307
88	95:Run_88_Well_95_20170223-0442	0
89	95:Run_89_Well_95_20170223-0525	21.554
90	95:Run_90_Well_95_20170223-0607	0
91	95:Run_91_Well_95_20170223-0650	0
92	95:Run_92_Well_95_20170223-0732	24.083
93	95:Run_93_Well_95_20170223-0814	0
94	95:Run_94_Well_95_20170223-0857	0
95	95:Run_95_Well_95_20170223-0939	24.001
96	95:Run_96_Well_95_20170223-1022	23.707
97	95:Run_97_Well_95_20170223-1104	0
98	95:Run_98_Well_95_20170223-1146	0
99	95:Run_99_Well_95_20170223-1229	0
100	95:Run_100_Well_95_20170223-1311	0
101	95:Run_101_Well_95_20170223-1354	23.539
102	95:Run_102_Well_95_20170223-1436	0
103	95:Run_103_Well_95_20170223-1518	0
104	95:Run_104_Well_95_20170223-1601	24.382
105	95:Run_105_Well_95_20170223-1643	0
106	95:Run_106_Well_95_20170223-1726	23.88
107	95:Run_107_Well_95_20170223-1808	21.809
108	95:Run_108_Well_95_20170223-1850	0
109	95:Run_109_Well_95_20170223-1933	0
110	95:Run_110_Well_95_20170223-2015	24.523
111	95:Run_111_Well_95_20170223-2058	25.52
112	95:Run_112_Well_95_20170223-2140	0
113	95:Run_113_Well_95_20170223-2223	0
114	95:Run_114_Well_95_20170223-2305	0
115	95:Run_115_Well_95_20170223-2347	0
116	95:Run_116_Well_95_20170224-0030	25.005
117	95:Run_117_Well_95_20170224-0112	0
118	95:Run_118_Well_95_20170224-0155	25.014
119	95:Run_119_Well_95_20170224-0237	0
120	95:Run_120_Well_95_20170224-0319	27.057
121	95:Run_121_Well_95_20170224-0402	0
122	95:Run_122_Well_95_20170224-0444	0
123	95:Run_123_Well_95_20170224-0527	0
124	95:Run_124_Well_95_20170224-0609	0
125	95:Run_125_Well_95_20170224-0651	28.853
126	95:Run_126_Well_95_20170224-0734	28.696
127	95:Run_127_Well_95_20170224-0816	0
128	95:Run_128_Well_95_20170224-0858	0
129	95:Run_129_Well_95_20170224-0941	27.747
130	95:Run_130_Well_95_20170224-1023	0
131	95:Run_131_Well_95_20170224-1105	0
132	95:Run_132_Well_95_20170224-1148	0
133	95:Run_133_Well_95_20170224-1230	27.829
134	95:Run_134_Well_95_20170224-1313	28.258
135	95:Run_135_Well_95_20170224-1355	0
136	95:Run_136_Well_95_20170224-1437	0
137	95:Run_137_Well_95_20170224-1520	0
138	95:Run_138_Well_95_20170224-1602	26.613
139	95:Run_139_Well_95_20170224-1645	25.511
140	95:Run_140_Well_95_20170224-1727	28.529
141	95:Run_141_Well_95_20170224-1810	28.959
142	95:Run_142_Well_95_20170224-1852	0
143	95:Run_143_Well_95_20170224-1934	0
144	95:Run_144_Well_95_20170224-2017	28.433
145	95:Run_145_Well_95_20170224-2059	0
146	95:Run_146_Well_95_20170224-2142	0
147	95:Run_147_Well_95_20170224-2224	0
148	95:Run_148_Well_95_20170224-2306	0
149	95:Run_149_Well_95_20170224-2349	28.065
150	95:Run_150_Well_95_20170225-0031	0
151	95:Run_151_Well_95_20170225-0113	0
152	95:Run_152_Well_95_20170225-0156	0
153	95:Run_153_Well_95_20170225-0238	0
154	95:Run_154_Well_95_20170225-0321	0
155	95:Run_155_Well_95_20170225-0403	30.783
156	95:Run_156_Well_95_20170225-0446	0
157	95:Run_157_Well_95_20170225-0528	0
158	95:Run_158_Well_95_20170225-0610	29.509
159	95:Run_159_Well_95_20170225-0653	0
160	95:Run_160_Well_95_20170225-0735	0
161	95:Run_161_Well_95_20170225-0817	0
162	95:Run_162_Well_95_20170225-0900	0
163	95:Run_163_Well_95_20170225-0942	0
164	95:Run_164_Well_95_20170225-1025	0
165	95:Run_165_Well_95_20170225-1107	0
166	95:Run_166_Well_95_20170225-1149	27.958
167	95:Run_167_Well_95_20170225-1232	27.442
168	95:Run_168_Well_95_20170225-1314	28.462
169	95:Run_169_Well_95_20170225-1357	28.272
170	95:Run_170_Well_95_20170225-1439	30.039
171	95:Run_171_Well_95_20170225-1521	29.817
172	95:Run_172_Well_95_20170225-1604	31.27
173	95:Run_173_Well_95_20170225-1646	28.21
174	95:Run_174_Well_95_20170225-1729	0
175	95:Run_175_Well_95_20170225-1811	28.784
176	95:Run_176_Well_95_20170225-1853	0
177	95:Run_177_Well_95_20170225-1936	0
178	95:Run_178_Well_95_20170225-2018	0
179	95:Run_179_Well_95_20170225-2100	31.561
180	95:Run_180_Well_95_20170225-2143	30.889
181	95:Run_181_Well_95_20170225-2225	0
182	95:Run_182_Well_95_20170225-2308	0
183	95:Run_183_Well_95_20170225-2350	39.151
184	95:Run_184_Well_95_20170226-0033	0
185	95:Run_185_Well_95_20170226-0115	0
186	95:Run_186_Well_95_20170226-0157	42.747
187	95:Run_187_Well_95_20170226-0240	0
188	95:Run_188_Well_95_20170226-0322	42.681
189	95:Run_189_Well_95_20170226-0405	44.322
190	95:Run_190_Well_95_20170226-0447	0
191	95:Run_191_Well_95_20170226-0530	0
192	95:Run_192_Well_95_20170226-0612	0
193	95:Run_193_Well_95_20170226-0654	0
194	95:Run_194_Well_95_20170226-0737	40.784
195	95:Run_195_Well_95_20170226-0819	0
196	95:Run_196_Well_95_20170226-0901	0
197	95:Run_197_Well_95_20170226-0944	0
198	95:Run_198_Well_95_20170226-1026	0
199	95:Run_199_Well_95_20170226-1108	0
200	95:Run_200_Well_95_20170226-1151	0
201	95:Run_201_Well_95_20170226-1233	44.263
202	95:Run_202_Well_95_20170226-1316	42.126
203	95:Run_203_Well_95_20170226-1358	43.36
204	95:Run_204_Well_95_20170226-1441	0
205	95:Run_205_Well_95_20170226-1523	0
206	95:Run_206_Well_95_20170226-1605	0
207	95:Run_207_Well_95_20170226-1648	0
208	95:Run_208_Well_95_20170226-1730	0
209	95:Run_209_Well_95_20170226-1813	0
210	95:Run_210_Well_95_20170226-1855	0
211	95:Run_211_Well_95_20170226-1937	45.98
212	95:Run_212_Well_95_20170226-2020	0
213	95:Run_213_Well_95_20170226-2102	0
214	95:Run_214_Well_95_20170226-2145	0
215	95:Run_215_Well_95_20170226-2227	0
216	95:Run_216_Well_95_20170226-2309	47.291
217	95:Run_217_Well_95_20170226-2352	0
218	95:Run_218_Well_95_20170227-0034	0
219	95:Run_219_Well_95_20170227-0116	0
220	95:Run_220_Well_95_20170227-0159	0
221	95:Run_221_Well_95_20170227-0241	0
222	95:Run_222_Well_95_20170227-0324	0
223	95:Run_223_Well_95_20170227-0406	47.852
224	95:Run_224_Well_95_20170227-0448	0
225	95:Run_225_Well_95_20170227-0531	0
226	95:Run_226_Well_95_20170227-0613	0
227	95:Run_227_Well_95_20170227-0656	0
228	95:Run_228_Well_95_20170227-0738	0
229	95:Run_229_Well_95_20170227-0820	0
230	95:Run_230_Well_95_20170227-0903	48.282
231	95:Run_231_Well_95_20170227-0945	0
232	95:Run_232_Well_95_20170227-1028	48.359
233	95:Run_233_Well_95_20170227-1110	0
234	95:Run_234_Well_95_20170227-1153	0
235	95:Run_235_Well_95_20170227-1235	0
236	95:Run_236_Well_95_20170227-1317	0
237	95:Run_237_Well_95_20170227-1359	0
238	95:Run_238_Well_95_20170227-1442	0
239	95:Run_239_Well_95_20170227-1524	48.863
240	95:Run_240_Well_95_20170227-1607	0
241	95:Run_241_Well_95_20170227-1649	0
242	95:Run_242_Well_95_20170227-1731	0
243	95:Run_243_Well_95_20170227-1814	0
244	95:Run_244_Well_95_20170227-1856	0
245	95:Run_245_Well_95_20170227-1939	0
246	95:Run_246_Well_95_20170227-2021	58.565
247	95:Run_247_Well_95_20170227-2103	0
248	95:Run_248_Well_95_20170227-2146	0
249	95:Run_249_Well_95_20170227-2228	0
250	95:Run_250_Well_95_20170227-2311	0
251	95:Run_251_Well_95_20170227-2353	0
252	95:Run_252_Well_95_20170228-0035	54.002
253	95:Run_253_Well_95_20170228-0118	0
254	95:Run_254_Well_95_20170228-0200	0
255	95:Run_255_Well_95_20170228-0243	0
256	95:Run_256_Well_95_20170228-0325	0
257	95:Run_257_Well_95_20170228-0407	0
258	95:Run_258_Well_95_20170228-0450	0
259	95:Run_259_Well_95_20170228-0532	0
260	95:Run_260_Well_95_20170228-0615	0
261	95:Run_261_Well_95_20170228-0657	0
262	95:Run_262_Well_95_20170228-0740	55.043
263	95:Run_263_Well_95_20170228-0822	0
264	95:Run_264_Well_95_20170228-0904	0
265	95:Run_265_Well_95_20170228-0947	60.019
266	95:Run_266_Well_95_20170228-1029	0
267	95:Run_267_Well_95_20170228-1111	0
268	95:Run_268_Well_95_20170228-1154	0
269	95:Run_269_Well_95_20170228-1236	0
270	95:Run_270_Well_95_20170228-1318	0
271	95:Run_271_Well_95_20170228-1401	0
272	95:Run_272_Well_95_20170228-1443	56.509
273	95:Run_273_Well_95_20170228-1525	59.399
274	95:Run_274_Well_95_20170228-1608	58.897
275	95:Run_275_Well_95_20170228-1650	61.16
276	95:Run_276_Well_95_20170228-1733	0
277	95:Run_277_Well_95_20170228-1815	0
278	95:Run_278_Well_95_20170228-1857	0
279	95:Run_279_Well_95_20170228-1940	0
280	95:Run_280_Well_95_20170228-2022	0
281	95:Run_281_Well_95_20170228-2105	0
282	95:Run_282_Well_95_20170228-2147	0
283	95:Run_283_Well_95_20170228-2229	68.184
284	95:Run_284_Well_95_20170228-2312	0
285	95:Run_285_Well_95_20170228-2354	66.098
286	95:Run_286_Well_95_20170301-0037	0
287	95:Run_287_Well_95_20170301-0119	0
288	95:Run_288_Well_95_20170301-0202	0
289	95:Run_289_Well_95_20170301-0244	68.955
290	95:Run_290_Well_95_20170301-0326	69.322
291	95:Run_291_Well_95_20170301-0409	0
292	95:Run_292_Well_95_20170301-0451	0
293	95:Run_293_Well_95_20170301-0533	0
294	95:Run_294_Well_95_20170301-0616	70.643
295	95:Run_295_Well_95_20170301-0658	0
296	95:Run_296_Well_95_20170301-0741	0
297	95:Run_297_Well_95_20170301-0823	0
298	95:Run_298_Well_95_20170301-0905	0
299	95:Run_299_Well_95_20170301-0948	0
300	95:Run_300_Well_95_20170301-1030	70.759
301	95:Run_301_Well_95_20170301-1112	67.185
302	95:Run_302_Well_95_20170301-1155	0
303	95:Run_303_Well_95_20170301-1237	0
304	95:Run_304_Well_95_20170301-1320	0
305	95:Run_305_Well_95_20170301-1402	0
306	95:Run_306_Well_95_20170301-1444	0
307	95:Run_307_Well_95_20170301-1527	0
308	95:Run_308_Well_95_20170301-1609	0
309	95:Run_309_Well_95_20170301-1652	0
310	95:Run_310_Well_95_20170301-1734	0
311	95:Run_311_Well_95_20170301-1816	0
312	95:Run_312_Well_95_20170301-1859	71.795
313	95:Run_313_Well_95_20170301-1941	73.595
314	95:Run_314_Well_95_20170301-2023	73.304
315	95:Run_315_Well_95_20170301-2106	74.132
316	95:Run_316_Well_95_20170301-2148	0
317	95:Run_317_Well_95_20170301-2231	78.462
318	95:Run_318_Well_95_20170301-2313	76.345
319	95:Run_319_Well_95_20170301-2355	0
320	95:Run_320_Well_95_20170302-0038	0
321	95:Run_321_Well_95_20170302-0120	0
322	95:Run_322_Well_95_20170302-0203	0
323	95:Run_323_Well_95_20170302-0245	0
324	95:Run_324_Well_95_20170302-0327	0
325	95:Run_325_Well_95_20170302-0410	0
326	95:Run_326_Well_95_20170302-0452	0
327	95:Run_327_Well_95_20170302-0534	75.497
328	95:Run_328_Well_95_20170302-0617	0
329	95:Run_329_Well_95_20170302-0659	0
330	95:Run_330_Well_95_20170302-0742	0
331	95:Run_331_Well_95_20170302-0824	78.549
332	95:Run_332_Well_95_20170302-0906	75.382
333	95:Run_333_Well_95_20170302-0949	0
334	95:Run_334_Well_95_20170302-1031	73.579
335	95:Run_335_Well_95_20170302-1114	0
336	95:Run_336_Well_95_20170302-1156	0
337	95:Run_337_Well_95_20170302-1238	0
338	95:Run_338_Well_95_20170302-1321	0
339	95:Run_339_Well_95_20170302-1403	0
340	95:Run_340_Well_95_20170302-1446	0
341	95:Run_341_Well_95_20170302-1528	0
342	95:Run_342_Well_95_20170302-1610	0
343	95:Run_343_Well_95_20170302-1653	0
344	95:Run_344_Well_95_20170302-1735	0
345	95:Run_345_Well_95_20170302-1817	0
346	95:Run_346_Well_95_20170302-1900	0
347	95:Run_347_Well_95_20170302-1942	0
348	95:Run_348_Well_95_20170302-2024	0
349	95:Run_349_Well_95_20170302-2107	83.123
350	95:Run_350_Well_95_20170302-2149	77.687
351	95:Run_351_Well_95_20170302-2231	0
352	95:Run_352_Well_95_20170302-2314	0
353	95:Run_353_Well_95_20170302-2356	0
354	95:Run_354_Well_95_20170303-0038	0
355	95:Run_355_Well_95_20170303-0121	81.911
356	95:Run_356_Well_95_20170303-0203	83.493
357	95:Run_357_Well_95_20170303-0246	0
358	95:Run_358_Well_95_20170303-0328	82.53
359	95:Run_359_Well_95_20170303-0410	0
360	95:Run_360_Well_95_20170303-0453	0
361	95:Run_361_Well_95_20170303-0535	0
362	95:Run_362_Well_95_20170303-0618	0
363	95:Run_363_Well_95_20170303-0700	0
364	95:Run_364_Well_95_20170303-0742	82.096
365	95:Run_365_Well_95_20170303-0825	0
366	95:Run_366_Well_95_20170303-0907	0
367	95:Run_367_Well_95_20170303-0950	90.149
368	95:Run_368_Well_95_20170303-1032	0
369	95:Run_369_Well_95_20170303-1114	0
370	95:Run_370_Well_95_20170303-1157	0
371	95:Run_371_Well_95_20170303-1239	0
372	95:Run_372_Well_95_20170303-1322	0
373	95:Run_373_Well_95_20170303-1404	0
374	95:Run_374_Well_95_20170303-1447	0
375	95:Run_375_Well_95_20170303-1529	95.281
376	95:Run_376_Well_95_20170303-1611	0
377	95:Run_377_Well_95_20170303-1653	0
378	95:Run_378_Well_95_20170303-1736	0
379	95:Run_379_Well_95_20170303-1818	0
380	95:Run_380_Well_95_20170303-1901	0
381	95:Run_381_Well_95_20170303-1943	0
382	95:Run_382_Well_95_20170303-2025	0
383	95:Run_383_Well_95_20170303-2108	0
384	95:Run_384_Well_95_20170303-2150	0
385	95:Run_385_Well_95_20170303-2233	0
386	95:Run_386_Well_95_20170303-2315	0
387	95:Run_387_Well_95_20170303-2357	0
388	95:Run_388_Well_95_20170304-0040	0
389	95:Run_389_Well_95_20170304-0122	0
390	95:Run_390_Well_95_20170304-0205	0
391	95:Run_391_Well_95_20170304-0247	87.449
392	95:Run_392_Well_95_20170304-0329	0
393	95:Run_393_Well_95_20170304-0412	0
394	95:Run_394_Well_95_20170304-0454	0
395	95:Run_395_Well_95_20170304-0537	0
396	95:Run_396_Well_95_20170304-0619	0
397	95:Run_397_Well_95_20170304-0701	0
398	95:Run_398_Well_95_20170304-0744	0
399	95:Run_399_Well_95_20170304-0826	94.978
400	95:Run_400_Well_95_20170304-0909	0
401	95:Run_401_Well_95_20170304-0951	0
402	95:Run_402_Well_95_20170304-1033	0
403	95:Run_403_Well_95_20170304-1116	0
404	95:Run_404_Well_95_20170304-1158	0
405	95:Run_405_Well_95_20170304-1241	0
406	95:Run_406_Well_95_20170304-1323	0
407	95:Run_407_Well_95_20170304-1405	0
408	95:Run_408_Well_95_20170304-1448	0
409	95:Run_409_Well_95_20170304-1530	0
410	95:Run_410_Well_95_20170304-1613	0
411	95:Run_411_Well_95_20170304-1655	0
412	95:Run_412_Well_95_20170304-1737	0
413	95:Run_413_Well_95_20170304-1820	94.766
414	95:Run_414_Well_95_20170304-1902	0
415	95:Run_415_Well_95_20170304-1945	0
416	95:Run_416_Well_95_20170304-2027	0
417	95:Run_417_Well_95_20170304-2109	0
418	95:Run_418_Well_95_20170304-2152	0
419	95:Run_419_Well_95_20170304-2234	0
420	95:Run_420_Well_95_20170304-2316	0
421	95:Run_421_Well_95_20170304-2359	0
422	95:Run_422_Well_95_20170305-0041	90.61
423	95:Run_423_Well_95_20170305-0123	0
424	95:Run_424_Well_95_20170305-0206	0
425	95:Run_425_Well_95_20170305-0248	91.5
426	95:Run_426_Well_95_20170305-0331	0
427	95:Run_427_Well_95_20170305-0413	0
428	95:Run_428_Well_95_20170305-0455	96.283
429	95:Run_429_Well_95_20170305-0538	0
430	95:Run_430_Well_95_20170305-0620	0
431	95:Run_431_Well_95_20170305-0703	0
432	95:Run_432_Well_95_20170305-0745	0
433	95:Run_433_Well_95_20170305-0827	0
434	95:Run_434_Well_95_20170305-0910	0
435	95:Run_435_Well_95_20170305-0952	0
436	95:Run_436_Well_95_20170305-1035	0
437	95:Run_437_Well_95_20170305-1117	0
438	95:Run_438_Well_95_20170305-1159	0
439	95:Run_439_Well_95_20170305-1242	0
440	95:Run_440_Well_95_20170305-1324	0
441	95:Run_441_Well_95_20170305-1407	0
442	95:Run_442_Well_95_20170305-1449	0
443	95:Run_445_Well_95_20170305-1656	0
444	95:Run_448_Well_95_20170305-1903	0
445	95:Run_451_Well_95_20170305-2111	0
446	95:Run_453_Well_95_20170305-2235	0
447	95:Run_443_Well_95_20170305-1531	0
448	95:Run_444_Well_95_20170305-1614	0
449	95:Run_446_Well_95_20170305-1738	0
450	95:Run_447_Well_95_20170305-1821	0
451	95:Run_449_Well_95_20170305-1946	0
452	95:Run_450_Well_95_20170305-2028	0
453	95:Run_452_Well_95_20170305-2153	0
