# Supplementary material for: An affordable and automated imaging approach to acquire highly resolved individual data—an example of copepod growth in response to multiple stressors
Source: PeerJ. 2019 Apr 19;7:e6776. doi: 10.7717/peerj.6776 (PMC6476288; doi:10.7717/peerj.6776)
Supplement: Supplemental Information 1 — This zip file contains individual data files as they were acquired by the automatized platform, with each file representing measurements from one individual well plate. It also contains a table which links each file to information about the experimental treatments to which each individual was subjected. [file peerj-07-6776-s001.zip › Supplemental Data S2/Well_85_dat.csv]

Picnr	Label	Length
1	85:Run_1_Well_85_20170220-1512	0
2	85:Run_2_Well_85_20170220-1555	0
3	85:Run_3_Well_85_20170220-1637	0
4	85:Run_4_Well_85_20170220-1720	0
5	85:Run_5_Well_85_20170220-1802	14.758
6	85:Run_6_Well_85_20170220-1844	12.153
7	85:Run_7_Well_85_20170220-1927	0
8	85:Run_8_Well_85_20170220-2009	0
9	85:Run_9_Well_85_20170220-2052	0
10	85:Run_10_Well_85_20170220-2134	0
11	85:Run_11_Well_85_20170220-2216	0
12	85:Run_12_Well_85_20170220-2259	15.66
13	85:Run_13_Well_85_20170220-2341	12.851
14	85:Run_14_Well_85_20170221-0024	0
15	85:Run_15_Well_85_20170221-0106	0
16	85:Run_16_Well_85_20170221-0148	0
17	85:Run_17_Well_85_20170221-0231	12.042
18	85:Run_18_Well_85_20170221-0313	17.566
19	85:Run_19_Well_85_20170221-0356	0
20	85:Run_20_Well_85_20170221-0438	0
21	85:Run_21_Well_85_20170221-0520	14.372
22	85:Run_22_Well_85_20170221-0603	14.705
23	85:Run_23_Well_85_20170221-0645	12.482
24	85:Run_24_Well_85_20170221-0728	15.572
25	85:Run_25_Well_85_20170221-0810	14.565
26	85:Run_26_Well_85_20170221-0852	13.072
27	85:Run_27_Well_85_20170221-0935	12.555
28	85:Run_28_Well_85_20170221-1017	12.474
29	85:Run_29_Well_85_20170221-1100	13.868
30	85:Run_30_Well_85_20170221-1142	11.743
31	85:Run_31_Well_85_20170221-1224	13.463
32	85:Run_32_Well_85_20170221-1307	14.648
33	85:Run_33_Well_85_20170221-1349	0
34	85:Run_34_Well_85_20170221-1431	0
35	85:Run_35_Well_85_20170221-1514	0
36	85:Run_36_Well_85_20170221-1556	13.938
37	85:Run_37_Well_85_20170221-1638	0
38	85:Run_38_Well_85_20170221-1721	0
39	85:Run_39_Well_85_20170221-1803	0
40	85:Run_40_Well_85_20170221-1846	0
41	85:Run_41_Well_85_20170221-1928	16.156
42	85:Run_42_Well_85_20170221-2010	15.241
43	85:Run_43_Well_85_20170221-2053	17.18
44	85:Run_44_Well_85_20170221-2135	15.704
45	85:Run_45_Well_85_20170221-2218	17.614
46	85:Run_46_Well_85_20170221-2300	0
47	85:Run_47_Well_85_20170221-2342	0
48	85:Run_48_Well_85_20170222-0025	0
49	85:Run_49_Well_85_20170222-0107	0
50	85:Run_50_Well_85_20170222-0150	0
51	85:Run_51_Well_85_20170222-0232	0
52	85:Run_52_Well_85_20170222-0314	0
53	85:Run_53_Well_85_20170222-0357	0
54	85:Run_54_Well_85_20170222-0439	16.175
55	85:Run_55_Well_85_20170222-0522	15.496
56	85:Run_56_Well_85_20170222-0604	17.344
57	85:Run_57_Well_85_20170222-0646	18.012
58	85:Run_58_Well_85_20170222-0729	0
59	85:Run_59_Well_85_20170222-0811	0
60	85:Run_60_Well_85_20170222-0853	0
61	85:Run_61_Well_85_20170222-0936	18.554
62	85:Run_62_Well_85_20170222-1018	0
63	85:Run_63_Well_85_20170222-1101	20.261
64	85:Run_64_Well_85_20170222-1143	20.336
65	85:Run_65_Well_85_20170222-1225	17.804
66	85:Run_66_Well_85_20170222-1308	17.324
67	85:Run_67_Well_85_20170222-1350	0
68	85:Run_68_Well_85_20170222-1433	18.634
69	85:Run_69_Well_85_20170222-1515	19.047
70	85:Run_70_Well_85_20170222-1557	0
71	85:Run_71_Well_85_20170222-1640	19.698
72	85:Run_72_Well_85_20170222-1722	0
73	85:Run_73_Well_85_20170222-1805	0
74	85:Run_74_Well_85_20170222-1847	0
75	85:Run_75_Well_85_20170222-1929	21.256
76	85:Run_76_Well_85_20170222-2012	17.897
77	85:Run_77_Well_85_20170222-2054	20.277
78	85:Run_78_Well_85_20170222-2136	18.982
79	85:Run_79_Well_85_20170222-2219	20.349
80	85:Run_80_Well_85_20170222-2301	20.164
81	85:Run_81_Well_85_20170222-2343	20.809
82	85:Run_82_Well_85_20170223-0026	0
83	85:Run_83_Well_85_20170223-0108	18.51
84	85:Run_84_Well_85_20170223-0151	0
85	85:Run_85_Well_85_20170223-0233	21.25
86	85:Run_86_Well_85_20170223-0315	0
87	85:Run_87_Well_85_20170223-0358	0
88	85:Run_88_Well_85_20170223-0440	0
89	85:Run_89_Well_85_20170223-0523	0
90	85:Run_90_Well_85_20170223-0605	0
91	85:Run_91_Well_85_20170223-0647	23.05
92	85:Run_92_Well_85_20170223-0730	24.271
93	85:Run_93_Well_85_20170223-0812	0
94	85:Run_94_Well_85_20170223-0855	23.176
95	85:Run_95_Well_85_20170223-0937	24.404
96	85:Run_96_Well_85_20170223-1019	0
97	85:Run_97_Well_85_20170223-1102	0
98	85:Run_98_Well_85_20170223-1144	23.068
99	85:Run_99_Well_85_20170223-1227	0
100	85:Run_100_Well_85_20170223-1309	0
101	85:Run_101_Well_85_20170223-1351	25.071
102	85:Run_102_Well_85_20170223-1434	0
103	85:Run_103_Well_85_20170223-1516	0
104	85:Run_104_Well_85_20170223-1559	23.277
105	85:Run_105_Well_85_20170223-1641	0
106	85:Run_106_Well_85_20170223-1723	26.792
107	85:Run_107_Well_85_20170223-1806	24.532
108	85:Run_108_Well_85_20170223-1848	0
109	85:Run_109_Well_85_20170223-1931	0
110	85:Run_110_Well_85_20170223-2013	24.926
111	85:Run_111_Well_85_20170223-2055	0
112	85:Run_112_Well_85_20170223-2138	0
113	85:Run_113_Well_85_20170223-2220	23.783
114	85:Run_114_Well_85_20170223-2303	23.251
115	85:Run_115_Well_85_20170223-2345	0
116	85:Run_116_Well_85_20170224-0027	23.049
117	85:Run_117_Well_85_20170224-0110	0
118	85:Run_118_Well_85_20170224-0152	25.509
119	85:Run_119_Well_85_20170224-0235	0
120	85:Run_120_Well_85_20170224-0317	0
121	85:Run_121_Well_85_20170224-0400	26.28
122	85:Run_122_Well_85_20170224-0442	0
123	85:Run_123_Well_85_20170224-0524	0
124	85:Run_124_Well_85_20170224-0607	26.346
125	85:Run_125_Well_85_20170224-0649	0
126	85:Run_126_Well_85_20170224-0731	28.465
127	85:Run_127_Well_85_20170224-0814	28.463
128	85:Run_128_Well_85_20170224-0856	0
129	85:Run_129_Well_85_20170224-0938	28.4
130	85:Run_130_Well_85_20170224-1021	0
131	85:Run_131_Well_85_20170224-1103	0
132	85:Run_132_Well_85_20170224-1146	27.124
133	85:Run_133_Well_85_20170224-1228	0
134	85:Run_134_Well_85_20170224-1310	28.988
135	85:Run_135_Well_85_20170224-1353	27.787
136	85:Run_136_Well_85_20170224-1435	26.482
137	85:Run_137_Well_85_20170224-1518	29.967
138	85:Run_138_Well_85_20170224-1600	27.528
139	85:Run_139_Well_85_20170224-1642	0
140	85:Run_140_Well_85_20170224-1725	0
141	85:Run_141_Well_85_20170224-1807	28.619
142	85:Run_142_Well_85_20170224-1850	0
143	85:Run_143_Well_85_20170224-1932	0
144	85:Run_144_Well_85_20170224-2014	26.502
145	85:Run_145_Well_85_20170224-2057	0
146	85:Run_146_Well_85_20170224-2139	0
147	85:Run_147_Well_85_20170224-2222	28.011
148	85:Run_148_Well_85_20170224-2304	0
149	85:Run_149_Well_85_20170224-2346	0
150	85:Run_150_Well_85_20170225-0029	29.122
151	85:Run_151_Well_85_20170225-0111	0
152	85:Run_152_Well_85_20170225-0154	28.284
153	85:Run_153_Well_85_20170225-0236	0
154	85:Run_154_Well_85_20170225-0319	0
155	85:Run_155_Well_85_20170225-0401	0
156	85:Run_156_Well_85_20170225-0443	30
157	85:Run_157_Well_85_20170225-0526	0
158	85:Run_158_Well_85_20170225-0608	0
159	85:Run_159_Well_85_20170225-0650	0
160	85:Run_160_Well_85_20170225-0733	0
161	85:Run_161_Well_85_20170225-0815	30.126
162	85:Run_162_Well_85_20170225-0857	29.518
163	85:Run_163_Well_85_20170225-0940	0
164	85:Run_164_Well_85_20170225-1022	29.732
165	85:Run_165_Well_85_20170225-1105	0
166	85:Run_166_Well_85_20170225-1147	29.702
167	85:Run_167_Well_85_20170225-1229	0
168	85:Run_168_Well_85_20170225-1312	0
169	85:Run_169_Well_85_20170225-1354	31.106
170	85:Run_170_Well_85_20170225-1437	29.262
171	85:Run_171_Well_85_20170225-1519	0
172	85:Run_172_Well_85_20170225-1602	0
173	85:Run_173_Well_85_20170225-1644	0
174	85:Run_174_Well_85_20170225-1726	0
175	85:Run_175_Well_85_20170225-1809	0
176	85:Run_176_Well_85_20170225-1851	29.684
177	85:Run_177_Well_85_20170225-1933	0
178	85:Run_178_Well_85_20170225-2016	0
179	85:Run_179_Well_85_20170225-2058	0
180	85:Run_180_Well_85_20170225-2141	30.603
181	85:Run_181_Well_85_20170225-2223	31.61
182	85:Run_182_Well_85_20170225-2306	0
183	85:Run_183_Well_85_20170225-2348	0
184	85:Run_184_Well_85_20170226-0030	0
185	85:Run_185_Well_85_20170226-0113	0
186	85:Run_186_Well_85_20170226-0155	0
187	85:Run_187_Well_85_20170226-0238	0
188	85:Run_188_Well_85_20170226-0320	40.958
189	85:Run_189_Well_85_20170226-0403	0
190	85:Run_190_Well_85_20170226-0445	40.256
191	85:Run_191_Well_85_20170226-0527	39.267
192	85:Run_192_Well_85_20170226-0610	38.426
193	85:Run_193_Well_85_20170226-0652	39.76
194	85:Run_194_Well_85_20170226-0734	38.539
195	85:Run_195_Well_85_20170226-0817	0
196	85:Run_196_Well_85_20170226-0859	39.122
197	85:Run_197_Well_85_20170226-0941	0
198	85:Run_198_Well_85_20170226-1024	0
199	85:Run_199_Well_85_20170226-1106	36.963
200	85:Run_200_Well_85_20170226-1149	0
201	85:Run_201_Well_85_20170226-1231	0
202	85:Run_202_Well_85_20170226-1313	0
203	85:Run_203_Well_85_20170226-1356	0
204	85:Run_204_Well_85_20170226-1438	0
205	85:Run_205_Well_85_20170226-1521	38.264
206	85:Run_206_Well_85_20170226-1603	0
207	85:Run_207_Well_85_20170226-1646	0
208	85:Run_208_Well_85_20170226-1728	0
209	85:Run_209_Well_85_20170226-1810	42.146
210	85:Run_210_Well_85_20170226-1853	39.033
211	85:Run_211_Well_85_20170226-1935	42.512
212	85:Run_212_Well_85_20170226-2018	41.588
213	85:Run_213_Well_85_20170226-2100	0
214	85:Run_214_Well_85_20170226-2142	0
215	85:Run_215_Well_85_20170226-2225	0
216	85:Run_216_Well_85_20170226-2307	0
217	85:Run_217_Well_85_20170226-2349	40.741
218	85:Run_218_Well_85_20170227-0032	0
219	85:Run_219_Well_85_20170227-0114	0
220	85:Run_220_Well_85_20170227-0157	0
221	85:Run_221_Well_85_20170227-0239	0
222	85:Run_222_Well_85_20170227-0321	0
223	85:Run_223_Well_85_20170227-0404	43.231
224	85:Run_224_Well_85_20170227-0446	0
225	85:Run_225_Well_85_20170227-0529	0
226	85:Run_226_Well_85_20170227-0611	0
227	85:Run_227_Well_85_20170227-0653	0
228	85:Run_228_Well_85_20170227-0736	47.17
229	85:Run_229_Well_85_20170227-0818	0
230	85:Run_230_Well_85_20170227-0901	0
231	85:Run_231_Well_85_20170227-0943	0
232	85:Run_232_Well_85_20170227-1025	0
233	85:Run_233_Well_85_20170227-1108	0
234	85:Run_234_Well_85_20170227-1150	42.921
235	85:Run_235_Well_85_20170227-1233	0
236	85:Run_236_Well_85_20170227-1315	0
237	85:Run_237_Well_85_20170227-1357	0
238	85:Run_238_Well_85_20170227-1440	46.093
239	85:Run_239_Well_85_20170227-1522	0
240	85:Run_240_Well_85_20170227-1604	0
241	85:Run_241_Well_85_20170227-1647	44.203
242	85:Run_242_Well_85_20170227-1729	0
243	85:Run_243_Well_85_20170227-1812	0
244	85:Run_244_Well_85_20170227-1854	0
245	85:Run_245_Well_85_20170227-1936	47.17
246	85:Run_246_Well_85_20170227-2019	47.621
247	85:Run_247_Well_85_20170227-2101	0
248	85:Run_248_Well_85_20170227-2144	0
249	85:Run_249_Well_85_20170227-2226	47.038
250	85:Run_250_Well_85_20170227-2308	0
251	85:Run_251_Well_85_20170227-2351	52.328
252	85:Run_252_Well_85_20170228-0033	48.671
253	85:Run_253_Well_85_20170228-0115	50.224
254	85:Run_254_Well_85_20170228-0158	49.267
255	85:Run_255_Well_85_20170228-0240	0
256	85:Run_256_Well_85_20170228-0323	0
257	85:Run_257_Well_85_20170228-0405	0
258	85:Run_258_Well_85_20170228-0448	0
259	85:Run_259_Well_85_20170228-0530	52.715
260	85:Run_260_Well_85_20170228-0612	0
261	85:Run_261_Well_85_20170228-0655	0
262	85:Run_262_Well_85_20170228-0737	0
263	85:Run_263_Well_85_20170228-0820	0
264	85:Run_264_Well_85_20170228-0902	0
265	85:Run_265_Well_85_20170228-0944	55.187
266	85:Run_266_Well_85_20170228-1027	0
267	85:Run_267_Well_85_20170228-1109	56.726
268	85:Run_268_Well_85_20170228-1151	0
269	85:Run_269_Well_85_20170228-1234	0
270	85:Run_270_Well_85_20170228-1316	51.738
271	85:Run_271_Well_85_20170228-1358	0
272	85:Run_272_Well_85_20170228-1441	0
273	85:Run_273_Well_85_20170228-1523	60.4
274	85:Run_274_Well_85_20170228-1606	55.227
275	85:Run_275_Well_85_20170228-1648	0
276	85:Run_276_Well_85_20170228-1730	0
277	85:Run_277_Well_85_20170228-1813	0
278	85:Run_278_Well_85_20170228-1855	0
279	85:Run_279_Well_85_20170228-1938	0
280	85:Run_280_Well_85_20170228-2020	0
281	85:Run_281_Well_85_20170228-2102	0
282	85:Run_282_Well_85_20170228-2145	0
283	85:Run_283_Well_85_20170228-2227	0
284	85:Run_284_Well_85_20170228-2310	0
285	85:Run_285_Well_85_20170228-2352	0
286	85:Run_286_Well_85_20170301-0034	0
287	85:Run_287_Well_85_20170301-0117	0
288	85:Run_288_Well_85_20170301-0159	0
289	85:Run_289_Well_85_20170301-0242	0
290	85:Run_290_Well_85_20170301-0324	59.093
291	85:Run_291_Well_85_20170301-0406	0
292	85:Run_292_Well_85_20170301-0449	0
293	85:Run_293_Well_85_20170301-0531	0
294	85:Run_294_Well_85_20170301-0613	57.245
295	85:Run_295_Well_85_20170301-0656	0
296	85:Run_296_Well_85_20170301-0738	0
297	85:Run_297_Well_85_20170301-0821	0
298	85:Run_298_Well_85_20170301-0903	0
299	85:Run_299_Well_85_20170301-0945	59.682
300	85:Run_300_Well_85_20170301-1028	63.792
301	85:Run_301_Well_85_20170301-1110	66.575
302	85:Run_302_Well_85_20170301-1152	0
303	85:Run_303_Well_85_20170301-1235	63.352
304	85:Run_304_Well_85_20170301-1317	66.376
305	85:Run_305_Well_85_20170301-1400	0
306	85:Run_306_Well_85_20170301-1442	65.418
307	85:Run_307_Well_85_20170301-1524	0
308	85:Run_308_Well_85_20170301-1607	0
309	85:Run_309_Well_85_20170301-1649	0
310	85:Run_310_Well_85_20170301-1732	67.03
311	85:Run_311_Well_85_20170301-1814	0
312	85:Run_312_Well_85_20170301-1856	0
313	85:Run_313_Well_85_20170301-1939	60.425
314	85:Run_314_Well_85_20170301-2021	66.387
315	85:Run_315_Well_85_20170301-2104	67.152
316	85:Run_316_Well_85_20170301-2146	68.158
317	85:Run_317_Well_85_20170301-2228	66.098
318	85:Run_318_Well_85_20170301-2311	70.094
319	85:Run_319_Well_85_20170301-2353	0
320	85:Run_320_Well_85_20170302-0036	68.587
321	85:Run_321_Well_85_20170302-0118	72.296
322	85:Run_322_Well_85_20170302-0200	0
323	85:Run_323_Well_85_20170302-0243	69.898
324	85:Run_324_Well_85_20170302-0325	0
325	85:Run_325_Well_85_20170302-0407	68.873
326	85:Run_326_Well_85_20170302-0450	76.277
327	85:Run_327_Well_85_20170302-0532	0
328	85:Run_328_Well_85_20170302-0615	0
329	85:Run_329_Well_85_20170302-0657	74.38
330	85:Run_330_Well_85_20170302-0739	0
331	85:Run_331_Well_85_20170302-0822	73.543
332	85:Run_332_Well_85_20170302-0904	72.5
333	85:Run_333_Well_85_20170302-0946	0
334	85:Run_334_Well_85_20170302-1029	73.988
335	85:Run_335_Well_85_20170302-1111	70.194
336	85:Run_336_Well_85_20170302-1154	0
337	85:Run_337_Well_85_20170302-1236	0
338	85:Run_338_Well_85_20170302-1318	77.777
339	85:Run_339_Well_85_20170302-1401	76.041
340	85:Run_340_Well_85_20170302-1443	0
341	85:Run_341_Well_85_20170302-1526	80.555
342	85:Run_342_Well_85_20170302-1608	0
343	85:Run_343_Well_85_20170302-1650	0
344	85:Run_344_Well_85_20170302-1733	0
345	85:Run_345_Well_85_20170302-1815	0
346	85:Run_346_Well_85_20170302-1858	0
347	85:Run_347_Well_85_20170302-1940	0
348	85:Run_348_Well_85_20170302-2022	81.317
349	85:Run_349_Well_85_20170302-2104	83.033
350	85:Run_350_Well_85_20170302-2147	88.647
351	85:Run_351_Well_85_20170302-2229	0
352	85:Run_352_Well_85_20170302-2311	79.628
353	85:Run_353_Well_85_20170302-2354	0
354	85:Run_354_Well_85_20170303-0036	86.833
355	85:Run_355_Well_85_20170303-0119	82.827
356	85:Run_356_Well_85_20170303-0201	79.5
357	85:Run_357_Well_85_20170303-0243	0
358	85:Run_358_Well_85_20170303-0326	83.092
359	85:Run_359_Well_85_20170303-0408	0
360	85:Run_360_Well_85_20170303-0451	90.387
361	85:Run_361_Well_85_20170303-0533	0
362	85:Run_362_Well_85_20170303-0615	89.954
363	85:Run_363_Well_85_20170303-0658	87.573
364	85:Run_364_Well_85_20170303-0740	86.829
365	85:Run_365_Well_85_20170303-0823	85.866
366	85:Run_366_Well_85_20170303-0905	85.866
367	85:Run_367_Well_85_20170303-0947	84.43
368	85:Run_368_Well_85_20170303-1030	0
369	85:Run_369_Well_85_20170303-1112	0
370	85:Run_370_Well_85_20170303-1155	0
371	85:Run_371_Well_85_20170303-1237	81.119
372	85:Run_372_Well_85_20170303-1319	86.356
373	85:Run_373_Well_85_20170303-1402	0
374	85:Run_374_Well_85_20170303-1444	0
375	85:Run_375_Well_85_20170303-1526	84.53
376	85:Run_376_Well_85_20170303-1609	0
377	85:Run_377_Well_85_20170303-1651	0
378	85:Run_378_Well_85_20170303-1733	0
379	85:Run_379_Well_85_20170303-1816	0
380	85:Run_380_Well_85_20170303-1858	0
381	85:Run_381_Well_85_20170303-1941	86.786
382	85:Run_382_Well_85_20170303-2023	0
383	85:Run_383_Well_85_20170303-2105	91.111
384	85:Run_384_Well_85_20170303-2148	0
385	85:Run_385_Well_85_20170303-2230	85.879
386	85:Run_386_Well_85_20170303-2313	83.41
387	85:Run_387_Well_85_20170303-2355	86.313
388	85:Run_388_Well_85_20170304-0037	0
389	85:Run_389_Well_85_20170304-0120	84.095
390	85:Run_390_Well_85_20170304-0202	88.535
391	85:Run_391_Well_85_20170304-0245	89.334
392	85:Run_392_Well_85_20170304-0327	0
393	85:Run_393_Well_85_20170304-0409	0
394	85:Run_394_Well_85_20170304-0452	86.35
395	85:Run_395_Well_85_20170304-0534	0
396	85:Run_396_Well_85_20170304-0617	0
397	85:Run_397_Well_85_20170304-0659	0
398	85:Run_398_Well_85_20170304-0741	0
399	85:Run_399_Well_85_20170304-0824	0
400	85:Run_400_Well_85_20170304-0906	92.611
401	85:Run_401_Well_85_20170304-0949	98.785
402	85:Run_402_Well_85_20170304-1031	97.802
403	85:Run_403_Well_85_20170304-1114	0
404	85:Run_404_Well_85_20170304-1156	94.255
405	85:Run_405_Well_85_20170304-1238	0
406	85:Run_406_Well_85_20170304-1321	0
407	85:Run_407_Well_85_20170304-1403	0
408	85:Run_408_Well_85_20170304-1445	0
409	85:Run_409_Well_85_20170304-1528	91.518
410	85:Run_410_Well_85_20170304-1610	96.486
411	85:Run_411_Well_85_20170304-1653	0
412	85:Run_412_Well_85_20170304-1735	89.196
413	85:Run_413_Well_85_20170304-1817	0
414	85:Run_414_Well_85_20170304-1900	0
415	85:Run_415_Well_85_20170304-1942	0
416	85:Run_416_Well_85_20170304-2025	0
417	85:Run_417_Well_85_20170304-2107	0
418	85:Run_418_Well_85_20170304-2149	0
419	85:Run_419_Well_85_20170304-2232	95.987
420	85:Run_420_Well_85_20170304-2314	0
421	85:Run_421_Well_85_20170304-2356	95.78
422	85:Run_422_Well_85_20170305-0039	98.824
423	85:Run_423_Well_85_20170305-0121	0
424	85:Run_425_Well_85_20170305-0246	0
425	85:Run_424_Well_85_20170305-0204	0
426	85:Run_426_Well_85_20170305-0328	0
427	85:Run_427_Well_85_20170305-0411	90.853
428	85:Run_428_Well_85_20170305-0453	95.996
429	85:Run_429_Well_85_20170305-0536	0
430	85:Run_430_Well_85_20170305-0618	0
431	85:Run_431_Well_85_20170305-0700	0
432	85:Run_432_Well_85_20170305-0743	0
433	85:Run_433_Well_85_20170305-0825	0
434	85:Run_434_Well_85_20170305-0907	0
435	85:Run_435_Well_85_20170305-0950	0
436	85:Run_436_Well_85_20170305-1032	0
437	85:Run_437_Well_85_20170305-1115	99.889
438	85:Run_438_Well_85_20170305-1157	0
439	85:Run_439_Well_85_20170305-1240	102.622
440	85:Run_440_Well_85_20170305-1322	0
441	85:Run_441_Well_85_20170305-1404	0
442	85:Run_442_Well_85_20170305-1447	0
443	85:Run_443_Well_85_20170305-1529	0
444	85:Run_444_Well_85_20170305-1611	0
445	85:Run_445_Well_85_20170305-1654	0
446	85:Run_446_Well_85_20170305-1736	0
447	85:Run_447_Well_85_20170305-1819	0
448	85:Run_448_Well_85_20170305-1901	0
449	85:Run_449_Well_85_20170305-1943	0
450	85:Run_451_Well_85_20170305-2108	0
451	85:Run_452_Well_85_20170305-2151	0
452	85:Run_453_Well_85_20170305-2233	0
