# Supplementary material for: An affordable and automated imaging approach to acquire highly resolved individual data—an example of copepod growth in response to multiple stressors
Source: PeerJ. 2019 Apr 19;7:e6776. doi: 10.7717/peerj.6776 (PMC6476288; doi:10.7717/peerj.6776)
Supplement: Supplemental Information 1 — This zip file contains individual data files as they were acquired by the automatized platform, with each file representing measurements from one individual well plate. It also contains a table which links each file to information about the experimental treatments to which each individual was subjected. [file peerj-07-6776-s001.zip › Supplemental Data S2/Well_13_dat.csv]

Picnr	Label	Length
1	13:Run_1_Well_13_20170220-1441	0
2	13:Run_2_Well_13_20170220-1523	0
3	13:Run_3_Well_13_20170220-1605	0
4	13:Run_4_Well_13_20170220-1648	12.093
5	13:Run_5_Well_13_20170220-1730	0
6	13:Run_6_Well_13_20170220-1813	0
7	13:Run_7_Well_13_20170220-1855	9.849
8	13:Run_8_Well_13_20170220-1937	13.583
9	13:Run_9_Well_13_20170220-2020	0
10	13:Run_10_Well_13_20170220-2102	0
11	13:Run_11_Well_13_20170220-2145	0
12	13:Run_12_Well_13_20170220-2227	0
13	13:Run_13_Well_13_20170220-2310	0
14	13:Run_14_Well_13_20170220-2352	11.715
15	13:Run_15_Well_13_20170221-0034	0
16	13:Run_16_Well_13_20170221-0117	13.314
17	13:Run_17_Well_13_20170221-0159	10.308
18	13:Run_18_Well_13_20170221-0242	0
19	13:Run_19_Well_13_20170221-0324	0
20	13:Run_20_Well_13_20170221-0406	0
21	13:Run_21_Well_13_20170221-0449	0
22	13:Run_22_Well_13_20170221-0531	9.708
23	13:Run_23_Well_13_20170221-0614	11.715
24	13:Run_24_Well_13_20170221-0656	0
25	13:Run_25_Well_13_20170221-0738	12.816
26	13:Run_26_Well_13_20170221-0821	12.042
27	13:Run_27_Well_13_20170221-0903	13.086
28	13:Run_28_Well_13_20170221-0946	0
29	13:Run_29_Well_13_20170221-1028	0
30	13:Run_30_Well_13_20170221-1110	0
31	13:Run_31_Well_13_20170221-1153	11.885
32	13:Run_31_Well_13_20170221-1153	0
33	13:Run_32_Well_13_20170221-1235	0
34	13:Run_33_Well_13_20170221-1317	13.793
35	13:Run_34_Well_13_20170221-1400	12.777
36	13:Run_35_Well_13_20170221-1442	0
37	13:Run_36_Well_13_20170221-1524	0
38	13:Run_37_Well_13_20170221-1607	0
39	13:Run_38_Well_13_20170221-1649	0
40	13:Run_39_Well_13_20170221-1732	12.59
41	13:Run_40_Well_13_20170221-1814	0
42	13:Run_41_Well_13_20170221-1856	17.923
43	13:Run_42_Well_13_20170221-1939	0
44	13:Run_43_Well_13_20170221-2021	14.534
45	13:Run_44_Well_13_20170221-2104	14.509
46	13:Run_45_Well_13_20170221-2146	12.093
47	13:Run_46_Well_13_20170221-2228	0
48	13:Run_47_Well_13_20170221-2311	14.396
49	13:Run_48_Well_13_20170221-2353	17.103
50	13:Run_49_Well_13_20170222-0036	0
51	13:Run_50_Well_13_20170222-0118	0
52	13:Run_51_Well_13_20170222-0200	0
53	13:Run_52_Well_13_20170222-0243	13.5
54	13:Run_53_Well_13_20170222-0325	0
55	13:Run_54_Well_13_20170222-0408	0
56	13:Run_55_Well_13_20170222-0450	13.124
57	13:Run_56_Well_13_20170222-0532	0
58	13:Run_57_Well_13_20170222-0615	0
59	13:Run_58_Well_13_20170222-0657	0
60	13:Run_59_Well_13_20170222-0739	12.54
61	13:Run_60_Well_13_20170222-0822	14.318
62	13:Run_61_Well_13_20170222-0904	0
63	13:Run_62_Well_13_20170222-0947	15.075
64	13:Run_63_Well_13_20170222-1029	0
65	13:Run_64_Well_13_20170222-1111	18.062
66	13:Run_65_Well_13_20170222-1154	16.14
67	13:Run_66_Well_13_20170222-1236	0
68	13:Run_67_Well_13_20170222-1319	19.3
69	13:Run_68_Well_13_20170222-1401	0
70	13:Run_69_Well_13_20170222-1443	18.668
71	13:Run_70_Well_13_20170222-1526	17.614
72	13:Run_71_Well_13_20170222-1608	18.668
73	13:Run_72_Well_13_20170222-1651	17.734
74	13:Run_73_Well_13_20170222-1733	0
75	13:Run_74_Well_13_20170222-1815	0
76	13:Run_75_Well_13_20170222-1858	17.923
77	13:Run_76_Well_13_20170222-1940	19.416
78	13:Run_77_Well_13_20170222-2022	18.111
79	13:Run_78_Well_13_20170222-2105	0
80	13:Run_79_Well_13_20170222-2147	0
81	13:Run_80_Well_13_20170222-2229	0
82	13:Run_81_Well_13_20170222-2312	0
83	13:Run_82_Well_13_20170222-2354	0
84	13:Run_83_Well_13_20170223-0037	0
85	13:Run_84_Well_13_20170223-0119	19.007
86	13:Run_85_Well_13_20170223-0201	19.66
87	13:Run_86_Well_13_20170223-0244	0
88	13:Run_87_Well_13_20170223-0326	20.555
89	13:Run_88_Well_13_20170223-0409	18.385
90	13:Run_89_Well_13_20170223-0451	21.29
91	13:Run_90_Well_13_20170223-0533	0
92	13:Run_91_Well_13_20170223-0616	23.717
93	13:Run_92_Well_13_20170223-0658	0
94	13:Run_93_Well_13_20170223-0740	21.691
95	13:Run_94_Well_13_20170223-0823	24.192
96	13:Run_95_Well_13_20170223-0905	0
97	13:Run_96_Well_13_20170223-0948	19.78
98	13:Run_97_Well_13_20170223-1030	0
99	13:Run_98_Well_13_20170223-1112	20.396
100	13:Run_99_Well_13_20170223-1155	20.573
101	13:Run_100_Well_13_20170223-1237	0
102	13:Run_101_Well_13_20170223-1320	0
103	13:Run_102_Well_13_20170223-1402	23.943
104	13:Run_103_Well_13_20170223-1444	0
105	13:Run_104_Well_13_20170223-1527	0
106	13:Run_105_Well_13_20170223-1609	0
107	13:Run_106_Well_13_20170223-1652	0
108	13:Run_107_Well_13_20170223-1734	0
109	13:Run_108_Well_13_20170223-1816	22.091
110	13:Run_109_Well_13_20170223-1859	0
111	13:Run_110_Well_13_20170223-1941	24.331
112	13:Run_111_Well_13_20170223-2024	0
113	13:Run_112_Well_13_20170223-2106	21.077
114	13:Run_113_Well_13_20170223-2149	0
115	13:Run_114_Well_13_20170223-2231	0
116	13:Run_115_Well_13_20170223-2313	0
117	13:Run_116_Well_13_20170223-2356	21.471
118	13:Run_117_Well_13_20170224-0038	25.5
119	13:Run_118_Well_13_20170224-0121	25.045
120	13:Run_119_Well_13_20170224-0203	22.142
121	13:Run_120_Well_13_20170224-0245	22.461
122	13:Run_121_Well_13_20170224-0328	25.544
123	13:Run_122_Well_13_20170224-0410	25.495
124	13:Run_123_Well_13_20170224-0453	0
125	13:Run_124_Well_13_20170224-0535	0
126	13:Run_125_Well_13_20170224-0617	0
127	13:Run_126_Well_13_20170224-0700	0
128	13:Run_127_Well_13_20170224-0742	22.361
129	13:Run_128_Well_13_20170224-0824	25.348
130	13:Run_129_Well_13_20170224-0907	0
131	13:Run_130_Well_13_20170224-0949	0
132	13:Run_131_Well_13_20170224-1031	0
133	13:Run_132_Well_13_20170224-1114	24.839
134	13:Run_133_Well_13_20170224-1156	27.06
135	13:Run_134_Well_13_20170224-1239	26.538
136	13:Run_135_Well_13_20170224-1321	0
137	13:Run_136_Well_13_20170224-1404	25.125
138	13:Run_137_Well_13_20170224-1446	0
139	13:Run_138_Well_13_20170224-1528	27.074
140	13:Run_139_Well_13_20170224-1611	0
141	13:Run_140_Well_13_20170224-1653	0
142	13:Run_141_Well_13_20170224-1735	23.901
143	13:Run_142_Well_13_20170224-1818	0
144	13:Run_143_Well_13_20170224-1900	0
145	13:Run_144_Well_13_20170224-1943	28.16
146	13:Run_145_Well_13_20170224-2025	25.812
147	13:Run_146_Well_13_20170224-2108	0
148	13:Run_147_Well_13_20170224-2150	24.965
149	13:Run_148_Well_13_20170224-2232	0
150	13:Run_149_Well_13_20170224-2315	27.613
151	13:Run_150_Well_13_20170224-2357	29.703
152	13:Run_151_Well_13_20170225-0040	26.926
153	13:Run_152_Well_13_20170225-0122	0
154	13:Run_153_Well_13_20170225-0204	26.476
155	13:Run_154_Well_13_20170225-0247	0
156	13:Run_155_Well_13_20170225-0329	0
157	13:Run_156_Well_13_20170225-0412	0
158	13:Run_157_Well_13_20170225-0454	0
159	13:Run_158_Well_13_20170225-0536	0
160	13:Run_159_Well_13_20170225-0619	0
161	13:Run_160_Well_13_20170225-0701	0
162	13:Run_161_Well_13_20170225-0743	28.935
163	13:Run_162_Well_13_20170225-0826	0
164	13:Run_163_Well_13_20170225-0908	0
165	13:Run_164_Well_13_20170225-0951	27.681
166	13:Run_165_Well_13_20170225-1033	26.019
167	13:Run_166_Well_13_20170225-1115	27.722
168	13:Run_167_Well_13_20170225-1158	26.277
169	13:Run_168_Well_13_20170225-1240	0
170	13:Run_169_Well_13_20170225-1323	29.568
171	13:Run_170_Well_13_20170225-1405	31.257
172	13:Run_171_Well_13_20170225-1447	26.926
173	13:Run_172_Well_13_20170225-1530	29.262
174	13:Run_173_Well_13_20170225-1612	0
175	13:Run_174_Well_13_20170225-1655	0
176	13:Run_175_Well_13_20170225-1737	0
177	13:Run_176_Well_13_20170225-1819	0
178	13:Run_177_Well_13_20170225-1902	0
179	13:Run_178_Well_13_20170225-1944	0
180	13:Run_179_Well_13_20170225-2026	0
181	13:Run_180_Well_13_20170225-2109	27.771
182	13:Run_181_Well_13_20170225-2151	27.005
183	13:Run_182_Well_13_20170225-2234	0
184	13:Run_183_Well_13_20170225-2316	0
185	13:Run_184_Well_13_20170225-2359	25.812
186	13:Run_185_Well_13_20170226-0041	26.019
187	13:Run_186_Well_13_20170226-0123	0
188	13:Run_187_Well_13_20170226-0206	0
189	13:Run_188_Well_13_20170226-0248	0
190	13:Run_189_Well_13_20170226-0331	25.71
191	13:Run_190_Well_13_20170226-0413	0
192	13:Run_191_Well_13_20170226-0456	40.078
193	13:Run_192_Well_13_20170226-0538	39.224
194	13:Run_193_Well_13_20170226-0620	0
195	13:Run_194_Well_13_20170226-0703	39.131
196	13:Run_195_Well_13_20170226-0745	0
197	13:Run_196_Well_13_20170226-0827	37.752
198	13:Run_197_Well_13_20170226-0910	0
199	13:Run_198_Well_13_20170226-0952	0
200	13:Run_199_Well_13_20170226-1034	0
201	13:Run_200_Well_13_20170226-1117	0
202	13:Run_201_Well_13_20170226-1159	0
203	13:Run_202_Well_13_20170226-1242	0
204	13:Run_203_Well_13_20170226-1324	0
205	13:Run_204_Well_13_20170226-1407	0
206	13:Run_205_Well_13_20170226-1449	35.302
207	13:Run_206_Well_13_20170226-1531	0
208	13:Run_207_Well_13_20170226-1614	0
209	13:Run_208_Well_13_20170226-1656	37.407
210	13:Run_209_Well_13_20170226-1739	38.003
211	13:Run_210_Well_13_20170226-1821	38.949
212	13:Run_211_Well_13_20170226-1904	0
213	13:Run_212_Well_13_20170226-1946	38.148
214	13:Run_213_Well_13_20170226-2028	0
215	13:Run_214_Well_13_20170226-2111	35.924
216	13:Run_215_Well_13_20170226-2153	0
217	13:Run_216_Well_13_20170226-2235	38.833
218	13:Run_217_Well_13_20170226-2318	40.041
219	13:Run_218_Well_13_20170227-0000	0
220	13:Run_219_Well_13_20170227-0043	41.527
221	13:Run_220_Well_13_20170227-0125	36.173
222	13:Run_221_Well_13_20170227-0207	38.833
223	13:Run_222_Well_13_20170227-0250	40.942
224	13:Run_223_Well_13_20170227-0332	0
225	13:Run_224_Well_13_20170227-0415	0
226	13:Run_225_Well_13_20170227-0457	40.003
227	13:Run_226_Well_13_20170227-0539	43.6
228	13:Run_227_Well_13_20170227-0622	40.512
229	13:Run_228_Well_13_20170227-0704	40.528
230	13:Run_229_Well_13_20170227-0747	39.003
231	13:Run_230_Well_13_20170227-0829	0
232	13:Run_231_Well_13_20170227-0911	0
233	13:Run_232_Well_13_20170227-0954	41.31
234	13:Run_233_Well_13_20170227-1036	40.478
235	13:Run_234_Well_13_20170227-1119	0
236	13:Run_235_Well_13_20170227-1201	37.567
237	13:Run_236_Well_13_20170227-1243	39.08
238	13:Run_237_Well_13_20170227-1326	40.525
239	13:Run_238_Well_13_20170227-1408	42.738
240	13:Run_239_Well_13_20170227-1450	0
241	13:Run_240_Well_13_20170227-1533	0
242	13:Run_241_Well_13_20170227-1615	0
243	13:Run_242_Well_13_20170227-1658	0
244	13:Run_243_Well_13_20170227-1740	0
245	13:Run_244_Well_13_20170227-1822	0
246	13:Run_245_Well_13_20170227-1905	0
247	13:Run_246_Well_13_20170227-1947	0
248	13:Run_247_Well_13_20170227-2029	0
249	13:Run_248_Well_13_20170227-2112	0
250	13:Run_249_Well_13_20170227-2154	0
251	13:Run_250_Well_13_20170227-2237	0
252	13:Run_251_Well_13_20170227-2319	0
253	13:Run_252_Well_13_20170228-0001	0
254	13:Run_253_Well_13_20170228-0044	0
255	13:Run_254_Well_13_20170228-0126	0
256	13:Run_255_Well_13_20170228-0209	0
257	13:Run_256_Well_13_20170228-0251	0
258	13:Run_257_Well_13_20170228-0334	0
