# Supplementary material for: An affordable and automated imaging approach to acquire highly resolved individual data—an example of copepod growth in response to multiple stressors
Source: PeerJ. 2019 Apr 19;7:e6776. doi: 10.7717/peerj.6776 (PMC6476288; doi:10.7717/peerj.6776)
Supplement: Supplemental Information 1 — This zip file contains individual data files as they were acquired by the automatized platform, with each file representing measurements from one individual well plate. It also contains a table which links each file to information about the experimental treatments to which each individual was subjected. [file peerj-07-6776-s001.zip › Supplemental Data S2/Well_1_dat.csv]

Picnr	Label	Length
1	1:Run_1_Well_1_20170220-1438	0
2	1:Run_2_Well_1_20170220-1520	0
3	1:Run_3_Well_1_20170220-1603	11.66
4	1:Run_4_Well_1_20170220-1645	0
5	1:Run_5_Well_1_20170220-1727	9.07
6	1:Run_6_Well_1_20170220-1810	11.39
7	1:Run_7_Well_1_20170220-1852	0
8	1:Run_8_Well_1_20170220-1935	11.39
9	1:Run_9_Well_1_20170220-2017	0
10	1:Run_10_Well_1_20170220-2059	0
11	1:Run_11_Well_1_20170220-2142	11.1
12	1:Run_12_Well_1_20170220-2224	0
13	1:Run_13_Well_1_20170220-2307	7.45
14	1:Run_14_Well_1_20170220-2349	10.69
15	1:Run_15_Well_1_20170221-0032	0
16	1:Run_16_Well_1_20170221-0114	9.91
17	1:Run_17_Well_1_20170221-0156	8.54
18	1:Run_19_Well_1_20170221-0321	10.15
19	1:Run_20_Well_1_20170221-0403	8.89
20	1:Run_21_Well_1_20170221-0446	0
21	1:Run_22_Well_1_20170221-0528	11.41
22	1:Run_23_Well_1_20170221-0611	0
23	1:Run_24_Well_1_20170221-0653	10.85
24	1:Run_25_Well_1_20170221-0735	12.94
25	1:Run_26_Well_1_20170221-0818	10.82
26	1:Run_27_Well_1_20170221-0900	9.61
27	1:Run_28_Well_1_20170221-0943	10.3
28	1:Run_29_Well_1_20170221-1025	11.05
29	1:Run_30_Well_1_20170221-1107	0
30	1:Run_31_Well_1_20170221-1150	12.75
31	1:Run_32_Well_1_20170221-1232	12.73
32	1:Run_33_Well_1_20170221-1314	13.04
33	1:Run_34_Well_1_20170221-1357	13
34	1:Run_35_Well_1_20170221-1439	11.8
35	1:Run_36_Well_1_20170221-1522	0
36	1:Run_37_Well_1_20170221-1604	0
37	1:Run_38_Well_1_20170221-1646	0
38	1:Run_39_Well_1_20170221-1729	0
39	1:Run_40_Well_1_20170221-1811	13.09
40	1:Run_41_Well_1_20170221-1854	0
41	1:Run_42_Well_1_20170221-1936	0
42	1:Run_43_Well_1_20170221-2018	0
43	1:Run_44_Well_1_20170221-2101	0
44	1:Run_45_Well_1_20170221-2143	15.13
45	1:Run_46_Well_1_20170221-2226	15.53
46	1:Run_47_Well_1_20170221-2308	0
47	1:Run_48_Well_1_20170221-2350	13.66
48	1:Run_49_Well_1_20170222-0033	0
49	1:Run_50_Well_1_20170222-0115	14.87
50	1:Run_51_Well_1_20170222-0158	13.09
51	1:Run_52_Well_1_20170222-0240	0
52	1:Run_53_Well_1_20170222-0322	15.26
53	1:Run_54_Well_1_20170222-0405	15.44
54	1:Run_55_Well_1_20170222-0447	14.01
55	1:Run_56_Well_1_20170222-0530	0
56	1:Run_57_Well_1_20170222-0612	15.18
57	1:Run_58_Well_1_20170222-0654	14.77
58	1:Run_59_Well_1_20170222-0737	13.31
59	1:Run_60_Well_1_20170222-0819	14.71
60	1:Run_61_Well_1_20170222-0901	15.44
61	1:Run_62_Well_1_20170222-0944	15.3
62	1:Run_63_Well_1_20170222-1026	15.21
63	1:Run_64_Well_1_20170222-1109	17
64	1:Run_65_Well_1_20170222-1151	16.01
65	1:Run_66_Well_1_20170222-1233	15.69
66	1:Run_67_Well_1_20170222-1316	0
67	1:Run_68_Well_1_20170222-1358	16.98
68	1:Run_69_Well_1_20170222-1441	17.68
69	1:Run_70_Well_1_20170222-1523	16.62
70	1:Run_71_Well_1_20170222-1605	0
71	1:Run_72_Well_1_20170222-1648	16.33
72	1:Run_73_Well_1_20170222-1730	0
73	1:Run_74_Well_1_20170222-1812	18.34
74	1:Run_75_Well_1_20170222-1855	0
75	1:Run_76_Well_1_20170222-1937	16.69
76	1:Run_77_Well_1_20170222-2019	0
77	1:Run_78_Well_1_20170222-2102	0
78	1:Run_79_Well_1_20170222-2144	0
79	1:Run_80_Well_1_20170222-2227	0
80	1:Run_81_Well_1_20170222-2309	19.24
81	1:Run_82_Well_1_20170222-2351	0
82	1:Run_83_Well_1_20170223-0034	19.6
83	1:Run_84_Well_1_20170223-0116	17.76
84	1:Run_85_Well_1_20170223-0159	0
85	1:Run_86_Well_1_20170223-0241	18.2
86	1:Run_87_Well_1_20170223-0323	20.81
87	1:Run_88_Well_1_20170223-0406	18.61
88	1:Run_89_Well_1_20170223-0448	19.01
89	1:Run_90_Well_1_20170223-0531	18.44
90	1:Run_91_Well_1_20170223-0613	18.12
91	1:Run_92_Well_1_20170223-0655	22.41
92	1:Run_93_Well_1_20170223-0738	21.52
93	1:Run_94_Well_1_20170223-0820	20.81
94	1:Run_95_Well_1_20170223-0902	0
95	1:Run_96_Well_1_20170223-0945	21.69
96	1:Run_97_Well_1_20170223-1027	0
97	1:Run_98_Well_1_20170223-1110	0
98	1:Run_99_Well_1_20170223-1152	21.5
99	1:Run_100_Well_1_20170223-1234	0
100	1:Run_101_Well_1_20170223-1317	0
101	1:Run_102_Well_1_20170223-1359	0
102	1:Run_103_Well_1_20170223-1442	21.32
103	1:Run_104_Well_1_20170223-1524	19.32
104	1:Run_105_Well_1_20170223-1607	0
105	1:Run_106_Well_1_20170223-1649	0
106	1:Run_107_Well_1_20170223-1731	22.64
107	1:Run_108_Well_1_20170223-1814	21.52
108	1:Run_109_Well_1_20170223-1856	0
109	1:Run_110_Well_1_20170223-1939	24.25
110	1:Run_111_Well_1_20170223-2021	21.08
111	1:Run_112_Well_1_20170223-2103	0
112	1:Run_113_Well_1_20170223-2146	22.32
113	1:Run_114_Well_1_20170223-2228	21.54
114	1:Run_115_Well_1_20170223-2311	23.88
115	1:Run_116_Well_1_20170223-2353	23.2
116	1:Run_117_Well_1_20170224-0035	24.27
117	1:Run_118_Well_1_20170224-0118	0
118	1:Run_119_Well_1_20170224-0200	0
119	1:Run_120_Well_1_20170224-0243	0
120	1:Run_121_Well_1_20170224-0325	22.34
121	1:Run_122_Well_1_20170224-0407	0
122	1:Run_123_Well_1_20170224-0450	0
123	1:Run_124_Well_1_20170224-0532	25.5
124	1:Run_125_Well_1_20170224-0615	22.7
125	1:Run_126_Well_1_20170224-0657	24.67
126	1:Run_127_Well_1_20170224-0739	0
127	1:Run_128_Well_1_20170224-0822	24.38
128	1:Run_129_Well_1_20170224-0904	26.32
129	1:Run_130_Well_1_20170224-0946	23.26
130	1:Run_131_Well_1_20170224-1029	0
131	1:Run_132_Well_1_20170224-1111	24.55
132	1:Run_133_Well_1_20170224-1153	0
133	1:Run_134_Well_1_20170224-1236	0
134	1:Run_135_Well_1_20170224-1318	26.58
135	1:Run_136_Well_1_20170224-1401	0
136	1:Run_137_Well_1_20170224-1443	24.02
137	1:Run_138_Well_1_20170224-1526	25.87
138	1:Run_139_Well_1_20170224-1608	0
139	1:Run_140_Well_1_20170224-1650	0
140	1:Run_141_Well_1_20170224-1733	0
141	1:Run_142_Well_1_20170224-1815	26.16
142	1:Run_143_Well_1_20170224-1858	23.85
143	1:Run_144_Well_1_20170224-1940	0
144	1:Run_145_Well_1_20170224-2022	25.13
145	1:Run_146_Well_1_20170224-2105	0
146	1:Run_147_Well_1_20170224-2147	0
147	1:Run_148_Well_1_20170224-2229	26.88
148	1:Run_149_Well_1_20170224-2312	26.28
149	1:Run_150_Well_1_20170224-2354	27.46
150	1:Run_151_Well_1_20170225-0037	26.88
151	1:Run_152_Well_1_20170225-0119	26.8
152	1:Run_153_Well_1_20170225-0202	26.17
153	1:Run_154_Well_1_20170225-0244	0
154	1:Run_155_Well_1_20170225-0326	0
155	1:Run_156_Well_1_20170225-0409	0
156	1:Run_157_Well_1_20170225-0451	0
157	1:Run_158_Well_1_20170225-0534	0
158	1:Run_159_Well_1_20170225-0616	0
159	1:Run_160_Well_1_20170225-0658	21.54
160	1:Run_161_Well_1_20170225-0741	27.79
161	1:Run_162_Well_1_20170225-0823	0
162	1:Run_163_Well_1_20170225-0905	0
163	1:Run_164_Well_1_20170225-0948	0
164	1:Run_165_Well_1_20170225-1030	0
165	1:Run_166_Well_1_20170225-1113	26.4
166	1:Run_167_Well_1_20170225-1155	26.08
167	1:Run_168_Well_1_20170225-1237	0
168	1:Run_169_Well_1_20170225-1320	0
169	1:Run_170_Well_1_20170225-1402	0
170	1:Run_171_Well_1_20170225-1445	0
171	1:Run_172_Well_1_20170225-1527	0
172	1:Run_173_Well_1_20170225-1609	0
173	1:Run_174_Well_1_20170225-1652	0
174	1:Run_175_Well_1_20170225-1734	33.24
175	1:Run_176_Well_1_20170225-1817	29
176	1:Run_177_Well_1_20170225-1859	29.54
177	1:Run_178_Well_1_20170225-1941	29.75
178	1:Run_179_Well_1_20170225-2024	30.1
179	1:Run_180_Well_1_20170225-2106	27.1
180	1:Run_181_Well_1_20170225-2149	0
181	1:Run_182_Well_1_20170225-2231	0
182	1:Run_183_Well_1_20170225-2313	0
183	1:Run_184_Well_1_20170225-2356	26.4
184	1:Run_185_Well_1_20170226-0038	0
185	1:Run_186_Well_1_20170226-0121	0
186	1:Run_187_Well_1_20170226-0203	29.13
187	1:Run_188_Well_1_20170226-0246	35.23
188	1:Run_189_Well_1_20170226-0328	29.35
189	1:Run_190_Well_1_20170226-0410	0
190	1:Run_191_Well_1_20170226-0453	34.7
191	1:Run_192_Well_1_20170226-0535	31.77
192	1:Run_193_Well_1_20170226-0618	31.5
193	1:Run_194_Well_1_20170226-0700	0
194	1:Run_195_Well_1_20170226-0742	0
195	1:Run_196_Well_1_20170226-0825	0
196	1:Run_197_Well_1_20170226-0907	0
197	1:Run_198_Well_1_20170226-0949	32.47
198	1:Run_199_Well_1_20170226-1032	0
199	1:Run_200_Well_1_20170226-1114	35.47
200	1:Run_201_Well_1_20170226-1157	0
201	1:Run_202_Well_1_20170226-1239	0
202	1:Run_203_Well_1_20170226-1321	34.92
203	1:Run_204_Well_1_20170226-1404	33.68
204	1:Run_205_Well_1_20170226-1446	0
205	1:Run_206_Well_1_20170226-1529	0
206	1:Run_207_Well_1_20170226-1611	0
207	1:Run_208_Well_1_20170226-1654	0
208	1:Run_209_Well_1_20170226-1736	0
209	1:Run_210_Well_1_20170226-1818	0
210	1:Run_211_Well_1_20170226-1901	0
211	1:Run_214_Well_1_20170226-2108	0
212	1:Run_215_Well_1_20170226-2150	34.73
213	1:Run_216_Well_1_20170226-2233	32.39
214	1:Run_217_Well_1_20170226-2315	34.71
215	1:Run_218_Well_1_20170226-2357	0
216	1:Run_219_Well_1_20170227-0040	0
217	1:Run_220_Well_1_20170227-0122	37.12
218	1:Run_221_Well_1_20170227-0204	0
219	1:Run_222_Well_1_20170227-0247	0
220	1:Run_223_Well_1_20170227-0329	36.96
221	1:Run_224_Well_1_20170227-0412	41.11
222	1:Run_225_Well_1_20170227-0454	38.54
223	1:Run_226_Well_1_20170227-0537	0
224	1:Run_227_Well_1_20170227-0619	40.39
225	1:Run_228_Well_1_20170227-0701	41.87
226	1:Run_229_Well_1_20170227-0744	0
227	1:Run_230_Well_1_20170227-0826	39
228	1:Run_231_Well_1_20170227-0909	0
229	1:Run_232_Well_1_20170227-0951	35.66
230	1:Run_233_Well_1_20170227-1033	0
231	1:Run_234_Well_1_20170227-1116	0
232	1:Run_235_Well_1_20170227-1158	43.08
233	1:Run_236_Well_1_20170227-1241	0
234	1:Run_237_Well_1_20170227-1323	0
235	1:Run_238_Well_1_20170227-1405	42.01
236	1:Run_239_Well_1_20170227-1447	39.01
237	1:Run_240_Well_1_20170227-1530	44.58
238	1:Run_241_Well_1_20170227-1612	46.74
239	1:Run_242_Well_1_20170227-1655	0
240	1:Run_243_Well_1_20170227-1737	0
241	1:Run_244_Well_1_20170227-1820	0
242	1:Run_245_Well_1_20170227-1902	0
243	1:Run_246_Well_1_20170227-1944	0
244	1:Run_247_Well_1_20170227-2027	37.83
245	1:Run_248_Well_1_20170227-2109	39.76
246	1:Run_249_Well_1_20170227-2152	0
247	1:Run_250_Well_1_20170227-2234	0
248	1:Run_251_Well_1_20170227-2316	0
249	1:Run_252_Well_1_20170227-2359	44.23
250	1:Run_253_Well_1_20170228-0041	43.13
251	1:Run_254_Well_1_20170228-0123	55.97
252	1:Run_255_Well_1_20170228-0206	0
253	1:Run_256_Well_1_20170228-0248	47.19
254	1:Run_257_Well_1_20170228-0331	0
255	1:Run_258_Well_1_20170228-0413	47.78
256	1:Run_259_Well_1_20170228-0455	47.43
257	1:Run_260_Well_1_20170228-0538	43.18
258	1:Run_261_Well_1_20170228-0620	0
259	1:Run_262_Well_1_20170228-0703	0
260	1:Run_263_Well_1_20170228-0745	39.08
261	1:Run_264_Well_1_20170228-0828	44.24
262	1:Run_265_Well_1_20170228-0910	0
263	1:Run_266_Well_1_20170228-0952	0
264	1:Run_267_Well_1_20170228-1035	46.02
265	1:Run_268_Well_1_20170228-1117	50.89
266	1:Run_269_Well_1_20170228-1159	50.01
267	1:Run_270_Well_1_20170228-1242	44.1
268	1:Run_271_Well_1_20170228-1324	49.03
269	1:Run_272_Well_1_20170228-1406	0
270	1:Run_273_Well_1_20170228-1449	50.89
271	1:Run_274_Well_1_20170228-1531	50.25
272	1:Run_275_Well_1_20170228-1614	0
273	1:Run_276_Well_1_20170228-1656	0
274	1:Run_277_Well_1_20170228-1738	0
275	1:Run_278_Well_1_20170228-1821	0
276	1:Run_279_Well_1_20170228-1903	53.51
277	1:Run_280_Well_1_20170228-1946	47.2
278	1:Run_281_Well_1_20170228-2028	49.24
279	1:Run_282_Well_1_20170228-2110	48.67
280	1:Run_283_Well_1_20170228-2153	0
281	1:Run_284_Well_1_20170228-2235	51.2
282	1:Run_285_Well_1_20170228-2317	0
283	1:Run_286_Well_1_20170301-0000	0
284	1:Run_287_Well_1_20170301-0042	52.5
285	1:Run_288_Well_1_20170301-0125	46.7
286	1:Run_289_Well_1_20170301-0207	54.86
287	1:Run_290_Well_1_20170301-0250	45.13
288	1:Run_291_Well_1_20170301-0332	0
289	1:Run_292_Well_1_20170301-0414	48.42
290	1:Run_293_Well_1_20170301-0457	48.8
291	1:Run_294_Well_1_20170301-0539	55.44
292	1:Run_295_Well_1_20170301-0621	50.8
293	1:Run_296_Well_1_20170301-0704	54.82
294	1:Run_297_Well_1_20170301-0746	0
295	1:Run_298_Well_1_20170301-0829	0
296	1:Run_299_Well_1_20170301-0911	66.1
297	1:Run_300_Well_1_20170301-0953	55.79
298	1:Run_301_Well_1_20170301-1036	58.55
299	1:Run_302_Well_1_20170301-1118	58.46
300	1:Run_303_Well_1_20170301-1200	55.73
301	1:Run_304_Well_1_20170301-1243	0
302	1:Run_305_Well_1_20170301-1325	0
303	1:Run_306_Well_1_20170301-1408	0
304	1:Run_307_Well_1_20170301-1450	0
305	1:Run_308_Well_1_20170301-1532	0
306	1:Run_309_Well_1_20170301-1615	57.45
307	1:Run_310_Well_1_20170301-1657	58.24
308	1:Run_311_Well_1_20170301-1740	53
309	1:Run_312_Well_1_20170301-1822	61.81
310	1:Run_313_Well_1_20170301-1904	0
311	1:Run_314_Well_1_20170301-1947	54.64
312	1:Run_315_Well_1_20170301-2029	59.68
313	1:Run_316_Well_1_20170301-2111	0
314	1:Run_317_Well_1_20170301-2154	59.54
315	1:Run_318_Well_1_20170301-2236	59.66
316	1:Run_319_Well_1_20170301-2319	0
317	1:Run_320_Well_1_20170302-0001	66.71
318	1:Run_321_Well_1_20170302-0043	56.96
319	1:Run_322_Well_1_20170302-0126	61.13
320	1:Run_323_Well_1_20170302-0208	62.24
321	1:Run_324_Well_1_20170302-0251	63.56
322	1:Run_325_Well_1_20170302-0333	67.44
323	1:Run_326_Well_1_20170302-0415	0
324	1:Run_327_Well_1_20170302-0458	0
325	1:Run_328_Well_1_20170302-0540	63.74
326	1:Run_329_Well_1_20170302-0622	0
327	1:Run_330_Well_1_20170302-0705	68.26
328	1:Run_331_Well_1_20170302-0747	62.88
329	1:Run_332_Well_1_20170302-0830	0
330	1:Run_333_Well_1_20170302-0912	0
331	1:Run_334_Well_1_20170302-0954	67.96
332	1:Run_335_Well_1_20170302-1037	63.57
333	1:Run_336_Well_1_20170302-1119	65.91
334	1:Run_337_Well_1_20170302-1202	0
335	1:Run_338_Well_1_20170302-1244	61.35
336	1:Run_339_Well_1_20170302-1326	70.03
337	1:Run_340_Well_1_20170302-1409	0
338	1:Run_341_Well_1_20170302-1451	0
339	1:Run_342_Well_1_20170302-1534	0
340	1:Run_343_Well_1_20170302-1616	0
341	1:Run_344_Well_1_20170302-1658	71.47
342	1:Run_345_Well_1_20170302-1741	0
343	1:Run_346_Well_1_20170302-1823	74.1
344	1:Run_347_Well_1_20170302-1905	0
345	1:Run_348_Well_1_20170302-1948	70.21
346	1:Run_349_Well_1_20170302-2030	69.07
347	1:Run_350_Well_1_20170302-2112	0
348	1:Run_351_Well_1_20170302-2155	0
349	1:Run_352_Well_1_20170302-2237	69.86
350	1:Run_353_Well_1_20170302-2319	71.31
351	1:Run_354_Well_1_20170303-0002	0
352	1:Run_355_Well_1_20170303-0044	68.01
353	1:Run_356_Well_1_20170303-0126	75.13
354	1:Run_357_Well_1_20170303-0209	0
355	1:Run_358_Well_1_20170303-0251	0
356	1:Run_359_Well_1_20170303-0334	72.7
357	1:Run_360_Well_1_20170303-0416	72.78
358	1:Run_361_Well_1_20170303-0459	75.72
359	1:Run_362_Well_1_20170303-0541	75.29
360	1:Run_363_Well_1_20170303-0623	78.1
361	1:Run_364_Well_1_20170303-0706	0
362	1:Run_365_Well_1_20170303-0748	75.42
363	1:Run_366_Well_1_20170303-0831	0
364	1:Run_367_Well_1_20170303-0913	72.8
365	1:Run_368_Well_1_20170303-0955	0
366	1:Run_369_Well_1_20170303-1038	78.65
367	1:Run_370_Well_1_20170303-1120	75.09
368	1:Run_371_Well_1_20170303-1202	0
369	1:Run_372_Well_1_20170303-1245	75.66
370	1:Run_373_Well_1_20170303-1327	71.22
371	1:Run_374_Well_1_20170303-1410	0
372	1:Run_375_Well_1_20170303-1452	0
373	1:Run_376_Well_1_20170303-1534	0
374	1:Run_377_Well_1_20170303-1617	70.34
375	1:Run_378_Well_1_20170303-1659	0
376	1:Run_379_Well_1_20170303-1741	78.11
377	1:Run_380_Well_1_20170303-1824	0
378	1:Run_381_Well_1_20170303-1906	80.5
379	1:Run_382_Well_1_20170303-1949	69.89
380	1:Run_383_Well_1_20170303-2031	0
381	1:Run_384_Well_1_20170303-2113	0
382	1:Run_385_Well_1_20170303-2156	0
383	1:Run_386_Well_1_20170303-2238	0
384	1:Run_387_Well_1_20170303-2321	75.01
385	1:Run_388_Well_1_20170304-0003	73.44
386	1:Run_389_Well_1_20170304-0045	0
387	1:Run_390_Well_1_20170304-0128	76.03
388	1:Run_391_Well_1_20170304-0210	70.84
389	1:Run_392_Well_1_20170304-0253	74.16
390	1:Run_393_Well_1_20170304-0335	0
391	1:Run_394_Well_1_20170304-0417	76.03
392	1:Run_395_Well_1_20170304-0500	82.88
393	1:Run_396_Well_1_20170304-0542	76.84
394	1:Run_397_Well_1_20170304-0625	0
395	1:Run_398_Well_1_20170304-0707	76.16
396	1:Run_399_Well_1_20170304-0749	81.09
397	1:Run_400_Well_1_20170304-0832	95.43
398	1:Run_401_Well_1_20170304-0914	0
399	1:Run_402_Well_1_20170304-0957	0
400	1:Run_403_Well_1_20170304-1039	85.6
401	1:Run_404_Well_1_20170304-1121	89.94
402	1:Run_405_Well_1_20170304-1204	92.35
403	1:Run_406_Well_1_20170304-1246	91.92
404	1:Run_407_Well_1_20170304-1329	83.19
405	1:Run_408_Well_1_20170304-1411	0
406	1:Run_409_Well_1_20170304-1453	0
407	1:Run_410_Well_1_20170304-1536	94.53
408	1:Run_411_Well_1_20170304-1618	0
409	1:Run_412_Well_1_20170304-1701	0
410	1:Run_413_Well_1_20170304-1743	0
411	1:Run_414_Well_1_20170304-1825	0
412	1:Run_415_Well_1_20170304-1908	84.2
413	1:Run_416_Well_1_20170304-1950	83.62
414	1:Run_417_Well_1_20170304-2033	83.5
415	1:Run_418_Well_1_20170304-2115	0
416	1:Run_419_Well_1_20170304-2157	0
417	1:Run_420_Well_1_20170304-2240	0
418	1:Run_421_Well_1_20170304-2322	84.85
419	1:Run_422_Well_1_20170305-0004	83.19
420	1:Run_423_Well_1_20170305-0047	86.83
421	1:Run_424_Well_1_20170305-0129	85.42
422	1:Run_425_Well_1_20170305-0211	0
423	1:Run_426_Well_1_20170305-0254	94.05
424	1:Run_427_Well_1_20170305-0336	0
425	1:Run_428_Well_1_20170305-0419	0
426	1:Run_429_Well_1_20170305-0501	0
427	1:Run_430_Well_1_20170305-0543	0
428	1:Run_431_Well_1_20170305-0626	88.24
429	1:Run_432_Well_1_20170305-0708	0
430	1:Run_433_Well_1_20170305-0751	0
431	1:Run_434_Well_1_20170305-0833	0
432	1:Run_435_Well_1_20170305-0915	0
433	1:Run_436_Well_1_20170305-0958	90.05
434	1:Run_437_Well_1_20170305-1040	0
435	1:Run_438_Well_1_20170305-1122	0
436	1:Run_439_Well_1_20170305-1205	0
437	1:Run_440_Well_1_20170305-1247	0
438	1:Run_441_Well_1_20170305-1330	0
439	1:Run_442_Well_1_20170305-1412	0
440	1:Run_443_Well_1_20170305-1455	0
441	1:Run_444_Well_1_20170305-1537	0
442	1:Run_445_Well_1_20170305-1619	0
443	1:Run_446_Well_1_20170305-1702	0
444	1:Run_447_Well_1_20170305-1744	0
445	1:Run_448_Well_1_20170305-1826	0
446	1:Run_449_Well_1_20170305-1909	0
447	1:Run_450_Well_1_20170305-1951	0
448	1:Run_451_Well_1_20170305-2034	0
449	1:Run_452_Well_1_20170305-2116	0
450	1:Run_453_Well_1_20170305-2159	0
451	1:Run_454_Well_1_20170305-2241	0
