# Supplementary material for: An affordable and automated imaging approach to acquire highly resolved individual data—an example of copepod growth in response to multiple stressors
Source: PeerJ. 2019 Apr 19;7:e6776. doi: 10.7717/peerj.6776 (PMC6476288; doi:10.7717/peerj.6776)
Supplement: Supplemental Information 1 — This zip file contains individual data files as they were acquired by the automatized platform, with each file representing measurements from one individual well plate. It also contains a table which links each file to information about the experimental treatments to which each individual was subjected. [file peerj-07-6776-s001.zip › Supplemental Data S2/Well_47_dat.csv]

Picnr	Label	Length
1	47:Run_1_Well_47_20170220-1454	0
2	47:Run_2_Well_47_20170220-1536	0
3	47:Run_3_Well_47_20170220-1618	0
4	47:Run_4_Well_47_20170220-1701	0
5	47:Run_5_Well_47_20170220-1743	0
6	47:Run_6_Well_47_20170220-1826	0
7	47:Run_7_Well_47_20170220-1908	0
8	47:Run_8_Well_47_20170220-1950	0
9	47:Run_9_Well_47_20170220-2033	0
10	47:Run_10_Well_47_20170220-2115	11.096
11	47:Run_11_Well_47_20170220-2158	9.956
12	47:Run_12_Well_47_20170220-2240	0
13	47:Run_13_Well_47_20170220-2322	11.543
14	47:Run_14_Well_47_20170221-0005	11.769
15	47:Run_15_Well_47_20170221-0047	0
16	47:Run_16_Well_47_20170221-0130	11.385
17	47:Run_17_Well_47_20170221-0212	0
18	47:Run_18_Well_47_20170221-0254	0
19	47:Run_19_Well_47_20170221-0337	11.743
20	47:Run_20_Well_47_20170221-0419	0
21	47:Run_21_Well_47_20170221-0502	0
22	47:Run_22_Well_47_20170221-0544	0
23	47:Run_23_Well_47_20170221-0626	12.253
24	47:Run_24_Well_47_20170221-0709	0
25	47:Run_25_Well_47_20170221-0751	12.693
26	47:Run_26_Well_47_20170221-0833	14
27	47:Run_27_Well_47_20170221-0916	12.619
28	47:Run_28_Well_47_20170221-0958	12.618
29	47:Run_29_Well_47_20170221-1041	0
30	47:Run_30_Well_47_20170221-1123	0
31	47:Run_31_Well_47_20170221-1205	0
32	47:Run_32_Well_47_20170221-1248	13.086
33	47:Run_33_Well_47_20170221-1330	0
34	47:Run_34_Well_47_20170221-1413	0
35	47:Run_35_Well_47_20170221-1455	12.51
36	47:Run_36_Well_47_20170221-1537	0
37	47:Run_37_Well_47_20170221-1620	0
38	47:Run_38_Well_47_20170221-1702	0
39	47:Run_39_Well_47_20170221-1744	0
40	47:Run_40_Well_47_20170221-1827	0
41	47:Run_41_Well_47_20170221-1909	0
42	47:Run_42_Well_47_20170221-1952	14.215
43	47:Run_43_Well_47_20170221-2034	0
44	47:Run_44_Well_47_20170221-2116	15.652
45	47:Run_45_Well_47_20170221-2159	0
46	47:Run_46_Well_47_20170221-2241	0
47	47:Run_47_Well_47_20170221-2324	0
48	47:Run_48_Well_47_20170222-0006	15.758
49	47:Run_49_Well_47_20170222-0048	15.258
50	47:Run_50_Well_47_20170222-0131	13.314
51	47:Run_51_Well_47_20170222-0213	12.993
52	47:Run_52_Well_47_20170222-0256	0
53	47:Run_53_Well_47_20170222-0338	15.524
54	47:Run_54_Well_47_20170222-0420	15.892
55	47:Run_55_Well_47_20170222-0503	0
56	47:Run_56_Well_47_20170222-0545	0
57	47:Run_57_Well_47_20170222-0628	0
58	47:Run_58_Well_47_20170222-0710	0
59	47:Run_59_Well_47_20170222-0752	0
60	47:Run_60_Well_47_20170222-0835	0
61	47:Run_61_Well_47_20170222-0917	16.455
62	47:Run_62_Well_47_20170222-0959	16.67
63	47:Run_63_Well_47_20170222-1042	15.549
64	47:Run_64_Well_47_20170222-1124	0
65	47:Run_65_Well_47_20170222-1207	0
66	47:Run_66_Well_47_20170222-1249	18.601
67	47:Run_67_Well_47_20170222-1331	17.414
68	47:Run_68_Well_47_20170222-1414	0
69	47:Run_69_Well_47_20170222-1456	18.334
70	47:Run_70_Well_47_20170222-1539	18.347
71	47:Run_71_Well_47_20170222-1621	0
72	47:Run_72_Well_47_20170222-1703	0
73	47:Run_73_Well_47_20170222-1746	0
74	47:Run_74_Well_47_20170222-1828	19.003
75	47:Run_75_Well_47_20170222-1910	0
76	47:Run_76_Well_47_20170222-1953	16.78
77	47:Run_77_Well_47_20170222-2035	0
78	47:Run_78_Well_47_20170222-2118	17.44
79	47:Run_79_Well_47_20170222-2200	18.856
80	47:Run_80_Well_47_20170222-2242	0
81	47:Run_81_Well_47_20170222-2325	0
82	47:Run_82_Well_47_20170223-0007	0
83	47:Run_83_Well_47_20170223-0050	0
84	47:Run_84_Well_47_20170223-0132	17.601
85	47:Run_85_Well_47_20170223-0214	0
86	47:Run_86_Well_47_20170223-0257	0
87	47:Run_87_Well_47_20170223-0339	20.555
88	47:Run_88_Well_47_20170223-0421	0
89	47:Run_89_Well_47_20170223-0504	0
90	47:Run_90_Well_47_20170223-0546	19.151
91	47:Run_91_Well_47_20170223-0629	19.61
92	47:Run_92_Well_47_20170223-0711	17.951
93	47:Run_93_Well_47_20170223-0753	0
94	47:Run_94_Well_47_20170223-0836	21.911
95	47:Run_95_Well_47_20170223-0918	0
96	47:Run_96_Well_47_20170223-1000	22.209
97	47:Run_97_Well_47_20170223-1043	23.77
98	47:Run_98_Well_47_20170223-1125	23.118
99	47:Run_99_Well_47_20170223-1208	0
100	47:Run_100_Well_47_20170223-1250	0
101	47:Run_101_Well_47_20170223-1333	0
102	47:Run_102_Well_47_20170223-1415	0
103	47:Run_103_Well_47_20170223-1457	22.835
104	47:Run_104_Well_47_20170223-1540	23.162
105	47:Run_105_Well_47_20170223-1622	0
106	47:Run_106_Well_47_20170223-1705	0
107	47:Run_107_Well_47_20170223-1747	0
108	47:Run_107_Well_47_20170223-1747	0
109	47:Run_108_Well_47_20170223-1829	0
110	47:Run_109_Well_47_20170223-1912	22.718
111	47:Run_110_Well_47_20170223-1954	20.804
112	47:Run_111_Well_47_20170223-2037	23.898
113	47:Run_112_Well_47_20170223-2119	23.66
114	47:Run_113_Well_47_20170223-2201	23.751
115	47:Run_114_Well_47_20170223-2244	23.924
116	47:Run_115_Well_47_20170223-2326	0
117	47:Run_116_Well_47_20170224-0009	23.066
118	47:Run_117_Well_47_20170224-0051	23.751
119	47:Run_118_Well_47_20170224-0134	0
120	47:Run_119_Well_47_20170224-0216	0
121	47:Run_120_Well_47_20170224-0258	0
122	47:Run_121_Well_47_20170224-0341	24.21
123	47:Run_122_Well_47_20170224-0423	0
124	47:Run_123_Well_47_20170224-0505	0
125	47:Run_124_Well_47_20170224-0548	26.569
126	47:Run_125_Well_47_20170224-0630	24.81
127	47:Run_126_Well_47_20170224-0712	0
128	47:Run_127_Well_47_20170224-0755	0
129	47:Run_128_Well_47_20170224-0837	0
130	47:Run_129_Well_47_20170224-0920	0
131	47:Run_130_Well_47_20170224-1002	22.81
132	47:Run_131_Well_47_20170224-1044	0
133	47:Run_132_Well_47_20170224-1127	0
134	47:Run_133_Well_47_20170224-1209	26.145
135	47:Run_134_Well_47_20170224-1252	0
136	47:Run_135_Well_47_20170224-1334	0
137	47:Run_136_Well_47_20170224-1416	0
138	47:Run_137_Well_47_20170224-1459	0
139	47:Run_138_Well_47_20170224-1541	25.933
140	47:Run_139_Well_47_20170224-1624	0
141	47:Run_140_Well_47_20170224-1706	0
142	47:Run_141_Well_47_20170224-1748	0
143	47:Run_142_Well_47_20170224-1831	29
144	47:Run_143_Well_47_20170224-1913	27.195
145	47:Run_144_Well_47_20170224-1956	26.553
146	47:Run_145_Well_47_20170224-2038	0
147	47:Run_146_Well_47_20170224-2120	0
148	47:Run_147_Well_47_20170224-2203	0
149	47:Run_148_Well_47_20170224-2245	0
150	47:Run_149_Well_47_20170224-2328	0
151	47:Run_150_Well_47_20170225-0010	26.622
152	47:Run_151_Well_47_20170225-0052	24.667
153	47:Run_152_Well_47_20170225-0135	24.323
154	47:Run_153_Well_47_20170225-0217	0
155	47:Run_154_Well_47_20170225-0300	0
156	47:Run_155_Well_47_20170225-0342	0
157	47:Run_156_Well_47_20170225-0424	0
158	47:Run_157_Well_47_20170225-0507	0
159	47:Run_158_Well_47_20170225-0549	26.519
160	47:Run_159_Well_47_20170225-0631	28.532
161	47:Run_160_Well_47_20170225-0714	29.682
162	47:Run_161_Well_47_20170225-0756	0
163	47:Run_162_Well_47_20170225-0839	0
164	47:Run_163_Well_47_20170225-0921	0
165	47:Run_164_Well_47_20170225-1004	0
166	47:Run_165_Well_47_20170225-1046	28.307
167	47:Run_166_Well_47_20170225-1128	0
168	47:Run_167_Well_47_20170225-1211	28.504
169	47:Run_168_Well_47_20170225-1253	0
170	47:Run_169_Well_47_20170225-1335	27.012
171	47:Run_170_Well_47_20170225-1418	26.511
172	47:Run_171_Well_47_20170225-1500	27.737
173	47:Run_172_Well_47_20170225-1543	29.741
174	47:Run_173_Well_47_20170225-1625	30.004
175	47:Run_174_Well_47_20170225-1707	0
176	47:Run_175_Well_47_20170225-1750	0
177	47:Run_176_Well_47_20170225-1832	0
178	47:Run_177_Well_47_20170225-1915	0
179	47:Run_178_Well_47_20170225-1957	27.306
180	47:Run_179_Well_47_20170225-2039	28.777
181	47:Run_180_Well_47_20170225-2122	30.155
182	47:Run_181_Well_47_20170225-2204	29.649
183	47:Run_182_Well_47_20170225-2247	0
184	47:Run_183_Well_47_20170225-2329	35.341
185	47:Run_184_Well_47_20170226-0012	0
186	47:Run_185_Well_47_20170226-0054	38.108
187	47:Run_186_Well_47_20170226-0136	38.76
188	47:Run_187_Well_47_20170226-0219	0
189	47:Run_188_Well_47_20170226-0301	0
190	47:Run_189_Well_47_20170226-0344	0
191	47:Run_190_Well_47_20170226-0426	0
192	47:Run_191_Well_47_20170226-0509	0
193	47:Run_192_Well_47_20170226-0551	37.696
194	47:Run_193_Well_47_20170226-0633	0
195	47:Run_194_Well_47_20170226-0716	0
196	47:Run_195_Well_47_20170226-0758	0
197	47:Run_196_Well_47_20170226-0840	41.326
198	47:Run_197_Well_47_20170226-0923	0
199	47:Run_198_Well_47_20170226-1005	0
200	47:Run_199_Well_47_20170226-1047	0
201	47:Run_200_Well_47_20170226-1130	0
202	47:Run_201_Well_47_20170226-1212	0
203	47:Run_202_Well_47_20170226-1255	42.808
204	47:Run_203_Well_47_20170226-1337	0
205	47:Run_204_Well_47_20170226-1419	0
206	47:Run_205_Well_47_20170226-1502	0
207	47:Run_206_Well_47_20170226-1544	0
208	47:Run_207_Well_47_20170226-1627	0
209	47:Run_208_Well_47_20170226-1709	0
210	47:Run_209_Well_47_20170226-1752	0
211	47:Run_210_Well_47_20170226-1834	0
212	47:Run_211_Well_47_20170226-1916	0
213	47:Run_212_Well_47_20170226-1959	0
214	47:Run_213_Well_47_20170226-2041	43.672
215	47:Run_214_Well_47_20170226-2124	0
216	47:Run_215_Well_47_20170226-2206	0
217	47:Run_216_Well_47_20170226-2248	0
218	47:Run_217_Well_47_20170226-2331	44.194
219	47:Run_218_Well_47_20170227-0013	0
220	47:Run_219_Well_47_20170227-0055	0
221	47:Run_220_Well_47_20170227-0138	0
222	47:Run_221_Well_47_20170227-0220	0
223	47:Run_222_Well_47_20170227-0303	43.9
224	47:Run_223_Well_47_20170227-0345	43.105
225	47:Run_224_Well_47_20170227-0427	0
226	47:Run_225_Well_47_20170227-0510	43.333
227	47:Run_226_Well_47_20170227-0552	43.737
228	47:Run_227_Well_47_20170227-0635	0
229	47:Run_228_Well_47_20170227-0717	44.623
230	47:Run_229_Well_47_20170227-0759	0
231	47:Run_230_Well_47_20170227-0842	46.672
232	47:Run_231_Well_47_20170227-0924	42.942
233	47:Run_232_Well_47_20170227-1007	0
234	47:Run_233_Well_47_20170227-1049	0
235	47:Run_234_Well_47_20170227-1131	45.488
236	47:Run_235_Well_47_20170227-1214	0
237	47:Run_236_Well_47_20170227-1256	46.868
238	47:Run_237_Well_47_20170227-1338	0
239	47:Run_238_Well_47_20170227-1421	47.625
240	47:Run_239_Well_47_20170227-1503	47.984
241	47:Run_240_Well_47_20170227-1546	0
242	47:Run_241_Well_47_20170227-1628	47.724
243	47:Run_242_Well_47_20170227-1710	0
244	47:Run_243_Well_47_20170227-1753	46.568
245	47:Run_244_Well_47_20170227-1835	0
246	47:Run_245_Well_47_20170227-1918	0
247	47:Run_246_Well_47_20170227-2000	0
248	47:Run_247_Well_47_20170227-2042	0
249	47:Run_248_Well_47_20170227-2125	0
250	47:Run_249_Well_47_20170227-2207	53.612
251	47:Run_250_Well_47_20170227-2249	0
252	47:Run_251_Well_47_20170227-2332	53.882
253	47:Run_252_Well_47_20170228-0014	0
254	47:Run_253_Well_47_20170228-0057	0
255	47:Run_254_Well_47_20170228-0139	0
256	47:Run_255_Well_47_20170228-0221	47.297
257	47:Run_256_Well_47_20170228-0304	0
258	47:Run_257_Well_47_20170228-0346	0
259	47:Run_258_Well_47_20170228-0429	0
260	47:Run_259_Well_47_20170228-0511	0
261	47:Run_260_Well_47_20170228-0553	54.838
262	47:Run_261_Well_47_20170228-0636	55.22
263	47:Run_262_Well_47_20170228-0718	0
264	47:Run_263_Well_47_20170228-0801	0
265	47:Run_264_Well_47_20170228-0843	0
266	47:Run_265_Well_47_20170228-0926	59.196
267	47:Run_266_Well_47_20170228-1008	0
268	47:Run_267_Well_47_20170228-1050	0
269	47:Run_268_Well_47_20170228-1133	58.736
270	47:Run_269_Well_47_20170228-1215	58.142
271	47:Run_270_Well_47_20170228-1257	0
272	47:Run_271_Well_47_20170228-1340	0
273	47:Run_272_Well_47_20170228-1422	60.201
274	47:Run_273_Well_47_20170228-1504	0
275	47:Run_274_Well_47_20170228-1547	0
276	47:Run_275_Well_47_20170228-1629	53.854
277	47:Run_276_Well_47_20170228-1712	0
278	47:Run_277_Well_47_20170228-1754	0
279	47:Run_278_Well_47_20170228-1836	65.147
280	47:Run_279_Well_47_20170228-1919	0
281	47:Run_280_Well_47_20170228-2001	63.994
282	47:Run_281_Well_47_20170228-2044	0
283	47:Run_282_Well_47_20170228-2126	0
284	47:Run_283_Well_47_20170228-2208	0
285	47:Run_284_Well_47_20170228-2251	67.574
286	47:Run_285_Well_47_20170228-2333	65.134
287	47:Run_286_Well_47_20170301-0016	0
288	47:Run_287_Well_47_20170301-0058	0
289	47:Run_288_Well_47_20170301-0140	63.295
290	47:Run_289_Well_47_20170301-0223	0
291	47:Run_290_Well_47_20170301-0305	0
292	47:Run_291_Well_47_20170301-0347	0
293	47:Run_292_Well_47_20170301-0430	0
294	47:Run_293_Well_47_20170301-0512	0
295	47:Run_294_Well_47_20170301-0555	0
296	47:Run_295_Well_47_20170301-0637	0
297	47:Run_296_Well_47_20170301-0719	66.092
298	47:Run_297_Well_47_20170301-0802	0
299	47:Run_298_Well_47_20170301-0844	0
300	47:Run_299_Well_47_20170301-0927	65.508
301	47:Run_300_Well_47_20170301-1009	0
302	47:Run_301_Well_47_20170301-1051	0
303	47:Run_302_Well_47_20170301-1134	0
304	47:Run_303_Well_47_20170301-1216	67.532
305	47:Run_304_Well_47_20170301-1258	0
306	47:Run_305_Well_47_20170301-1341	69.973
307	47:Run_306_Well_47_20170301-1423	0
308	47:Run_307_Well_47_20170301-1505	0
309	47:Run_308_Well_47_20170301-1548	0
310	47:Run_309_Well_47_20170301-1630	0
311	47:Run_310_Well_47_20170301-1713	0
312	47:Run_311_Well_47_20170301-1755	62.7
313	47:Run_312_Well_47_20170301-1838	0
314	47:Run_313_Well_47_20170301-1920	0
315	47:Run_314_Well_47_20170301-2002	72.04
316	47:Run_315_Well_47_20170301-2045	0
317	47:Run_316_Well_47_20170301-2127	81.763
318	47:Run_317_Well_47_20170301-2210	0
319	47:Run_318_Well_47_20170301-2252	0
320	47:Run_319_Well_47_20170301-2334	0
321	47:Run_320_Well_47_20170302-0017	0
322	47:Run_321_Well_47_20170302-0059	0
323	47:Run_322_Well_47_20170302-0141	0
324	47:Run_323_Well_47_20170302-0224	0
325	47:Run_324_Well_47_20170302-0306	80.401
326	47:Run_325_Well_47_20170302-0349	0
327	47:Run_326_Well_47_20170302-0431	77.719
328	47:Run_327_Well_47_20170302-0513	0
329	47:Run_328_Well_47_20170302-0556	0
330	47:Run_329_Well_47_20170302-0638	0
331	47:Run_330_Well_47_20170302-0720	78.946
332	47:Run_331_Well_47_20170302-0803	81.227
333	47:Run_332_Well_47_20170302-0845	0
334	47:Run_333_Well_47_20170302-0928	0
335	47:Run_334_Well_47_20170302-1010	84.547
336	47:Run_335_Well_47_20170302-1052	83.44
337	47:Run_336_Well_47_20170302-1135	0
338	47:Run_337_Well_47_20170302-1217	0
339	47:Run_338_Well_47_20170302-1300	0
340	47:Run_339_Well_47_20170302-1342	0
341	47:Run_340_Well_47_20170302-1424	0
342	47:Run_341_Well_47_20170302-1507	0
343	47:Run_342_Well_47_20170302-1549	0
344	47:Run_343_Well_47_20170302-1632	84.3
345	47:Run_344_Well_47_20170302-1714	0
346	47:Run_345_Well_47_20170302-1756	0
347	47:Run_346_Well_47_20170302-1839	86.61
348	47:Run_347_Well_47_20170302-1921	0
349	47:Run_348_Well_47_20170302-2003	0
350	47:Run_349_Well_47_20170302-2046	0
351	47:Run_350_Well_47_20170302-2128	0
352	47:Run_351_Well_47_20170302-2210	89.035
353	47:Run_352_Well_47_20170302-2252	85.739
354	47:Run_353_Well_47_20170302-2335	0
355	47:Run_354_Well_47_20170303-0017	0
356	47:Run_356_Well_47_20170303-0142	85.336
357	47:Run_357_Well_47_20170303-0225	0
358	47:Run_358_Well_47_20170303-0307	0
359	47:Run_359_Well_47_20170303-0349	0
360	47:Run_360_Well_47_20170303-0432	93.628
361	47:Run_361_Well_47_20170303-0514	0
362	47:Run_362_Well_47_20170303-0557	0
363	47:Run_363_Well_47_20170303-0639	0
364	47:Run_364_Well_47_20170303-0721	0
365	47:Run_365_Well_47_20170303-0804	0
366	47:Run_366_Well_47_20170303-0846	0
367	47:Run_367_Well_47_20170303-0929	96.37
368	47:Run_368_Well_47_20170303-1011	95.901
369	47:Run_369_Well_47_20170303-1053	0
370	47:Run_370_Well_47_20170303-1136	0
371	47:Run_371_Well_47_20170303-1218	95.923
372	47:Run_372_Well_47_20170303-1301	0
373	47:Run_373_Well_47_20170303-1343	0
374	47:Run_374_Well_47_20170303-1425	0
375	47:Run_375_Well_47_20170303-1508	0
376	47:Run_376_Well_47_20170303-1550	0
377	47:Run_377_Well_47_20170303-1632	0
378	47:Run_378_Well_47_20170303-1715	0
379	47:Run_379_Well_47_20170303-1757	0
380	47:Run_380_Well_47_20170303-1839	98.229
381	47:Run_381_Well_47_20170303-1922	0
382	47:Run_382_Well_47_20170303-2004	0
383	47:Run_383_Well_47_20170303-2047	0
384	47:Run_384_Well_47_20170303-2129	0
385	47:Run_385_Well_47_20170303-2212	94.202
386	47:Run_386_Well_47_20170303-2254	0
387	47:Run_387_Well_47_20170303-2336	0
388	47:Run_388_Well_47_20170304-0019	0
389	47:Run_389_Well_47_20170304-0101	0
390	47:Run_390_Well_47_20170304-0143	0
391	47:Run_391_Well_47_20170304-0226	0
392	47:Run_392_Well_47_20170304-0308	100.305
393	47:Run_393_Well_47_20170304-0351	0
394	47:Run_394_Well_47_20170304-0433	0
395	47:Run_395_Well_47_20170304-0515	101.169
396	47:Run_396_Well_47_20170304-0558	0
397	47:Run_397_Well_47_20170304-0640	0
398	47:Run_398_Well_47_20170304-0723	95.721
399	47:Run_399_Well_47_20170304-0805	0
400	47:Run_400_Well_47_20170304-0847	0
401	47:Run_401_Well_47_20170304-0930	0
402	47:Run_402_Well_47_20170304-1012	0
403	47:Run_403_Well_47_20170304-1055	104.105
404	47:Run_404_Well_47_20170304-1137	0
405	47:Run_405_Well_47_20170304-1219	0
406	47:Run_406_Well_47_20170304-1302	0
407	47:Run_407_Well_47_20170304-1344	0
408	47:Run_408_Well_47_20170304-1427	95.22
409	47:Run_409_Well_47_20170304-1509	0
410	47:Run_410_Well_47_20170304-1551	0
411	47:Run_411_Well_47_20170304-1634	111.993
412	47:Run_412_Well_47_20170304-1716	0
413	47:Run_413_Well_47_20170304-1759	0
414	47:Run_414_Well_47_20170304-1841	0
415	47:Run_415_Well_47_20170304-1923	0
416	47:Run_416_Well_47_20170304-2006	0
417	47:Run_417_Well_47_20170304-2048	0
418	47:Run_418_Well_47_20170304-2130	0
419	47:Run_419_Well_47_20170304-2213	0
420	47:Run_420_Well_47_20170304-2255	0
421	47:Run_421_Well_47_20170304-2338	0
422	47:Run_422_Well_47_20170305-0020	0
423	47:Run_423_Well_47_20170305-0102	105.702
424	47:Run_424_Well_47_20170305-0145	0
425	47:Run_425_Well_47_20170305-0227	0
426	47:Run_426_Well_47_20170305-0310	0
427	47:Run_427_Well_47_20170305-0352	0
428	47:Run_428_Well_47_20170305-0434	0
429	47:Run_429_Well_47_20170305-0517	0
430	47:Run_430_Well_47_20170305-0559	0
431	47:Run_431_Well_47_20170305-0642	0
432	47:Run_432_Well_47_20170305-0724	0
433	47:Run_433_Well_47_20170305-0806	0
434	47:Run_434_Well_47_20170305-0849	0
435	47:Run_435_Well_47_20170305-0931	0
436	47:Run_436_Well_47_20170305-1013	0
437	47:Run_437_Well_47_20170305-1056	103.161
438	47:Run_438_Well_47_20170305-1138	0
439	47:Run_439_Well_47_20170305-1221	0
440	47:Run_440_Well_47_20170305-1303	0
441	47:Run_441_Well_47_20170305-1345	0
442	47:Run_442_Well_47_20170305-1428	0
443	47:Run_443_Well_47_20170305-1510	0
444	47:Run_444_Well_47_20170305-1553	0
445	47:Run_445_Well_47_20170305-1635	0
446	47:Run_446_Well_47_20170305-1717	0
447	47:Run_447_Well_47_20170305-1800	0
448	47:Run_448_Well_47_20170305-1842	0
449	47:Run_449_Well_47_20170305-1925	0
450	47:Run_450_Well_47_20170305-2007	0
451	47:Run_451_Well_47_20170305-2049	0
452	47:Run_452_Well_47_20170305-2132	0
453	47:Run_453_Well_47_20170305-2214	0
454	47:Run_454_Well_47_20170305-2257	0
