# Supplementary material for: An affordable and automated imaging approach to acquire highly resolved individual data—an example of copepod growth in response to multiple stressors
Source: PeerJ. 2019 Apr 19;7:e6776. doi: 10.7717/peerj.6776 (PMC6476288; doi:10.7717/peerj.6776)
Supplement: Supplemental Information 1 — This zip file contains individual data files as they were acquired by the automatized platform, with each file representing measurements from one individual well plate. It also contains a table which links each file to information about the experimental treatments to which each individual was subjected. [file peerj-07-6776-s001.zip › Supplemental Data S2/Well_35_dat.csv]

Picnr	Label	Length
1	35:Run_1_Well_35_20170220-1451	0
2	35:Run_2_Well_35_20170220-1533	0
3	35:Run_3_Well_35_20170220-1616	0
4	35:Run_4_Well_35_20170220-1658	0
5	35:Run_5_Well_35_20170220-1740	0
6	35:Run_6_Well_35_20170220-1823	0
7	35:Run_7_Well_35_20170220-1905	0
8	35:Run_8_Well_35_20170220-1948	0
9	35:Run_9_Well_35_20170220-2030	0
10	35:Run_10_Well_35_20170220-2112	0
11	35:Run_11_Well_35_20170220-2155	0
12	35:Run_12_Well_35_20170220-2237	0
13	35:Run_13_Well_35_20170220-2320	0
14	35:Run_14_Well_35_20170221-0002	10.734
15	35:Run_15_Well_35_20170221-0044	13.124
16	35:Run_16_Well_35_20170221-0127	11.18
17	35:Run_17_Well_35_20170221-0209	0
18	35:Run_18_Well_35_20170221-0252	0
19	35:Run_19_Well_35_20170221-0334	0
20	35:Run_20_Well_35_20170221-0416	0
21	35:Run_21_Well_35_20170221-0459	0
22	35:Run_22_Well_35_20170221-0541	10.883
23	35:Run_23_Well_35_20170221-0624	11.402
24	35:Run_24_Well_35_20170221-0706	11.63
25	35:Run_25_Well_35_20170221-0748	15.454
26	35:Run_26_Well_35_20170221-0831	13.222
27	35:Run_27_Well_35_20170221-0913	0
28	35:Run_28_Well_35_20170221-0956	0
29	35:Run_29_Well_35_20170221-1038	12.176
30	35:Run_30_Well_35_20170221-1120	12.402
31	35:Run_31_Well_35_20170221-1203	11.739
32	35:Run_32_Well_35_20170221-1245	12.166
33	35:Run_33_Well_35_20170221-1327	0
34	35:Run_34_Well_35_20170221-1410	0
35	35:Run_35_Well_35_20170221-1452	0
36	35:Run_36_Well_35_20170221-1535	15.075
37	35:Run_37_Well_35_20170221-1617	15.811
38	35:Run_38_Well_35_20170221-1659	0
39	35:Run_39_Well_35_20170221-1742	0
40	35:Run_40_Well_35_20170221-1824	0
41	35:Run_41_Well_35_20170221-1906	0
42	35:Run_42_Well_35_20170221-1949	13.017
43	35:Run_43_Well_35_20170221-2031	15.18
44	35:Run_44_Well_35_20170221-2114	0
45	35:Run_45_Well_35_20170221-2156	0
46	35:Run_46_Well_35_20170221-2239	15.636
47	35:Run_47_Well_35_20170221-2321	14.714
48	35:Run_48_Well_35_20170222-0003	14.022
49	35:Run_49_Well_35_20170222-0046	0
50	35:Run_50_Well_35_20170222-0128	14.682
51	35:Run_51_Well_35_20170222-0210	16.453
52	35:Run_52_Well_35_20170222-0253	15.532
53	35:Run_53_Well_35_20170222-0335	15.366
54	35:Run_54_Well_35_20170222-0418	14.834
55	35:Run_55_Well_35_20170222-0500	13.893
56	35:Run_56_Well_35_20170222-0542	14.857
57	35:Run_57_Well_35_20170222-0625	0
58	35:Run_58_Well_35_20170222-0707	14.174
59	35:Run_59_Well_35_20170222-0750	0
60	35:Run_60_Well_35_20170222-0832	14.577
61	35:Run_61_Well_35_20170222-0914	12.72
62	35:Run_62_Well_35_20170222-0957	13.969
63	35:Run_63_Well_35_20170222-1039	14.837
64	35:Run_63_Well_35_20170222-1039	14.837
65	35:Run_64_Well_35_20170222-1121	12.937
66	35:Run_65_Well_35_20170222-1204	13.956
67	35:Run_66_Well_35_20170222-1246	19.018
68	35:Run_67_Well_35_20170222-1329	20.169
69	35:Run_68_Well_35_20170222-1411	17.325
70	35:Run_69_Well_35_20170222-1454	0
71	35:Run_70_Well_35_20170222-1536	0
72	35:Run_71_Well_35_20170222-1618	21.893
73	35:Run_72_Well_35_20170222-1701	0
74	35:Run_73_Well_35_20170222-1743	0
75	35:Run_74_Well_35_20170222-1825	0
76	35:Run_75_Well_35_20170222-1908	17.867
77	35:Run_76_Well_35_20170222-1950	0
78	35:Run_77_Well_35_20170222-2032	20.248
79	35:Run_78_Well_35_20170222-2115	0
80	35:Run_79_Well_35_20170222-2157	22.003
81	35:Run_80_Well_35_20170222-2239	0
82	35:Run_81_Well_35_20170222-2322	0
83	35:Run_82_Well_35_20170223-0004	19.68
84	35:Run_83_Well_35_20170223-0047	20.304
85	35:Run_84_Well_35_20170223-0129	0
86	35:Run_85_Well_35_20170223-0211	0
87	35:Run_86_Well_35_20170223-0254	0
88	35:Run_87_Well_35_20170223-0336	0
89	35:Run_88_Well_35_20170223-0419	0
90	35:Run_89_Well_35_20170223-0501	19.267
91	35:Run_90_Well_35_20170223-0544	0
92	35:Run_91_Well_35_20170223-0626	20.003
93	35:Run_92_Well_35_20170223-0708	0
94	35:Run_93_Well_35_20170223-0751	0
95	35:Run_94_Well_35_20170223-0833	0
96	35:Run_95_Well_35_20170223-0915	0
97	35:Run_96_Well_35_20170223-0958	0
98	35:Run_97_Well_35_20170223-1040	23.271
99	35:Run_98_Well_35_20170223-1123	22.351
100	35:Run_99_Well_35_20170223-1205	0
101	35:Run_100_Well_35_20170223-1247	0
102	35:Run_101_Well_35_20170223-1330	22.132
103	35:Run_102_Well_35_20170223-1412	23.165
104	35:Run_103_Well_35_20170223-1455	0
105	35:Run_104_Well_35_20170223-1537	0
106	35:Run_105_Well_35_20170223-1619	22.451
107	35:Run_106_Well_35_20170223-1702	23.717
108	35:Run_107_Well_35_20170223-1744	0
109	35:Run_108_Well_35_20170223-1827	0
110	35:Run_109_Well_35_20170223-1909	0
111	35:Run_110_Well_35_20170223-1951	0
112	35:Run_111_Well_35_20170223-2034	23.022
113	35:Run_112_Well_35_20170223-2116	24.777
114	35:Run_113_Well_35_20170223-2159	0
115	35:Run_114_Well_35_20170223-2241	21.899
116	35:Run_115_Well_35_20170223-2323	22.03
117	35:Run_116_Well_35_20170224-0006	23.373
118	35:Run_117_Well_35_20170224-0048	0
119	35:Run_118_Well_35_20170224-0131	23.479
120	35:Run_119_Well_35_20170224-0213	24.911
121	35:Run_120_Well_35_20170224-0255	23.521
122	35:Run_121_Well_35_20170224-0338	0
123	35:Run_122_Well_35_20170224-0420	0
124	35:Run_123_Well_35_20170224-0503	25.166
125	35:Run_124_Well_35_20170224-0545	22.959
126	35:Run_125_Well_35_20170224-0627	26.359
127	35:Run_126_Well_35_20170224-0710	0
128	35:Run_127_Well_35_20170224-0752	0
129	35:Run_128_Well_35_20170224-0835	24.518
130	35:Run_129_Well_35_20170224-0917	0
131	35:Run_130_Well_35_20170224-0959	0
132	35:Run_131_Well_35_20170224-1042	0
133	35:Run_132_Well_35_20170224-1124	0
134	35:Run_133_Well_35_20170224-1206	27.295
135	35:Run_134_Well_35_20170224-1249	0
136	35:Run_135_Well_35_20170224-1331	0
137	35:Run_136_Well_35_20170224-1414	29.577
138	35:Run_137_Well_35_20170224-1456	0
139	35:Run_138_Well_35_20170224-1538	0
140	35:Run_139_Well_35_20170224-1621	0
141	35:Run_140_Well_35_20170224-1703	27.336
142	35:Run_141_Well_35_20170224-1746	0
143	35:Run_142_Well_35_20170224-1828	0
144	35:Run_143_Well_35_20170224-1910	25.701
145	35:Run_144_Well_35_20170224-1953	27.554
146	35:Run_145_Well_35_20170224-2035	0
147	35:Run_146_Well_35_20170224-2118	0
148	35:Run_147_Well_35_20170224-2200	0
149	35:Run_148_Well_35_20170224-2242	0
150	35:Run_149_Well_35_20170224-2325	28.032
151	35:Run_150_Well_35_20170225-0007	0
152	35:Run_151_Well_35_20170225-0050	26.215
153	35:Run_152_Well_35_20170225-0132	0
154	35:Run_153_Well_35_20170225-0214	0
155	35:Run_154_Well_35_20170225-0257	26.359
156	35:Run_155_Well_35_20170225-0339	28.05
157	35:Run_156_Well_35_20170225-0422	0
158	35:Run_157_Well_35_20170225-0504	0
159	35:Run_158_Well_35_20170225-0546	29.833
160	35:Run_159_Well_35_20170225-0629	0
161	35:Run_160_Well_35_20170225-0711	32.696
162	35:Run_161_Well_35_20170225-0754	0
163	35:Run_162_Well_35_20170225-0836	0
164	35:Run_163_Well_35_20170225-0918	0
165	35:Run_164_Well_35_20170225-1001	0
166	35:Run_165_Well_35_20170225-1043	0
167	35:Run_166_Well_35_20170225-1126	28.268
168	35:Run_167_Well_35_20170225-1208	0
169	35:Run_168_Well_35_20170225-1250	0
170	35:Run_169_Well_35_20170225-1333	0
171	35:Run_170_Well_35_20170225-1415	0
172	35:Run_171_Well_35_20170225-1458	28.721
173	35:Run_172_Well_35_20170225-1540	27.624
174	35:Run_173_Well_35_20170225-1622	26.426
175	35:Run_174_Well_35_20170225-1705	0
176	35:Run_175_Well_35_20170225-1747	0
177	35:Run_176_Well_35_20170225-1829	0
178	35:Run_177_Well_35_20170225-1912	0
179	35:Run_178_Well_35_20170225-1954	31.468
180	35:Run_179_Well_35_20170225-2037	28.647
181	35:Run_180_Well_35_20170225-2119	30.088
182	35:Run_181_Well_35_20170225-2201	29.75
183	35:Run_182_Well_35_20170225-2244	0
184	35:Run_183_Well_35_20170225-2326	0
185	35:Run_184_Well_35_20170226-0009	0
186	35:Run_185_Well_35_20170226-0051	0
187	35:Run_186_Well_35_20170226-0134	0
188	35:Run_187_Well_35_20170226-0216	28.812
189	35:Run_188_Well_35_20170226-0259	28.64
190	35:Run_189_Well_35_20170226-0341	29.952
191	35:Run_190_Well_35_20170226-0423	28.077
192	35:Run_191_Well_35_20170226-0506	0
193	35:Run_192_Well_35_20170226-0548	30.463
194	35:Run_193_Well_35_20170226-0630	38.077
195	35:Run_194_Well_35_20170226-0713	38.452
196	35:Run_195_Well_35_20170226-0755	0
197	35:Run_196_Well_35_20170226-0838	36.812
198	35:Run_197_Well_35_20170226-0920	0
199	35:Run_198_Well_35_20170226-1002	0
200	35:Run_199_Well_35_20170226-1045	37.46
201	35:Run_200_Well_35_20170226-1127	43.514
202	35:Run_201_Well_35_20170226-1209	37.643
203	35:Run_202_Well_35_20170226-1252	0
204	35:Run_203_Well_35_20170226-1334	0
205	35:Run_204_Well_35_20170226-1417	0
206	35:Run_205_Well_35_20170226-1459	0
207	35:Run_206_Well_35_20170226-1542	36.831
208	35:Run_207_Well_35_20170226-1624	0
209	35:Run_208_Well_35_20170226-1706	0
210	35:Run_209_Well_35_20170226-1749	0
211	35:Run_210_Well_35_20170226-1831	0
212	35:Run_211_Well_35_20170226-1914	0
213	35:Run_212_Well_35_20170226-1956	46.239
214	35:Run_213_Well_35_20170226-2038	0
215	35:Run_214_Well_35_20170226-2121	40.572
216	35:Run_215_Well_35_20170226-2203	0
217	35:Run_216_Well_35_20170226-2246	0
218	35:Run_217_Well_35_20170226-2328	0
219	35:Run_218_Well_35_20170227-0010	40.714
220	35:Run_219_Well_35_20170227-0053	42.76
221	35:Run_220_Well_35_20170227-0135	0
222	35:Run_221_Well_35_20170227-0217	0
223	35:Run_222_Well_35_20170227-0300	0
224	35:Run_223_Well_35_20170227-0342	42.851
225	35:Run_224_Well_35_20170227-0425	0
226	35:Run_225_Well_35_20170227-0507	41.743
227	35:Run_226_Well_35_20170227-0549	0
228	35:Run_227_Well_35_20170227-0632	0
229	35:Run_228_Well_35_20170227-0714	39.626
230	35:Run_229_Well_35_20170227-0757	0
231	35:Run_230_Well_35_20170227-0839	0
232	35:Run_231_Well_35_20170227-0921	44.623
233	35:Run_232_Well_35_20170227-1004	43.455
234	35:Run_233_Well_35_20170227-1046	0
235	35:Run_234_Well_35_20170227-1129	44.153
236	35:Run_235_Well_35_20170227-1211	0
237	35:Run_236_Well_35_20170227-1253	44.263
238	35:Run_237_Well_35_20170227-1336	44.503
239	35:Run_238_Well_35_20170227-1418	0
240	35:Run_239_Well_35_20170227-1500	0
241	35:Run_240_Well_35_20170227-1543	0
242	35:Run_241_Well_35_20170227-1625	0
243	35:Run_242_Well_35_20170227-1708	0
244	35:Run_243_Well_35_20170227-1750	0
245	35:Run_244_Well_35_20170227-1832	46.511
246	35:Run_245_Well_35_20170227-1915	0
247	35:Run_246_Well_35_20170227-1957	0
248	35:Run_247_Well_35_20170227-2039	0
249	35:Run_248_Well_35_20170227-2122	0
250	35:Run_249_Well_35_20170227-2204	47.405
251	35:Run_250_Well_35_20170227-2247	0
252	35:Run_251_Well_35_20170227-2329	0
253	35:Run_252_Well_35_20170228-0012	0
254	35:Run_253_Well_35_20170228-0054	0
255	35:Run_254_Well_35_20170228-0136	0
256	35:Run_255_Well_35_20170228-0219	41.967
257	35:Run_256_Well_35_20170228-0301	0
258	35:Run_257_Well_35_20170228-0344	46.328
259	35:Run_258_Well_35_20170228-0426	45.412
260	35:Run_259_Well_35_20170228-0508	0
261	35:Run_260_Well_35_20170228-0551	0
262	35:Run_261_Well_35_20170228-0633	0
263	35:Run_262_Well_35_20170228-0716	45.708
264	35:Run_263_Well_35_20170228-0758	47.273
265	35:Run_264_Well_35_20170228-0841	46.899
266	35:Run_265_Well_35_20170228-0923	0
267	35:Run_266_Well_35_20170228-1005	0
268	35:Run_267_Well_35_20170228-1048	0
269	35:Run_268_Well_35_20170228-1130	0
270	35:Run_269_Well_35_20170228-1212	46.306
271	35:Run_270_Well_35_20170228-1255	45.265
272	35:Run_271_Well_35_20170228-1337	47.755
273	35:Run_272_Well_35_20170228-1419	0
274	35:Run_273_Well_35_20170228-1502	0
275	35:Run_274_Well_35_20170228-1544	47.876
276	35:Run_275_Well_35_20170228-1627	47.597
277	35:Run_276_Well_35_20170228-1709	49.617
278	35:Run_277_Well_35_20170228-1751	0
279	35:Run_278_Well_35_20170228-1834	0
280	35:Run_279_Well_35_20170228-1916	51.04
281	35:Run_280_Well_35_20170228-1958	49.308
282	35:Run_281_Well_35_20170228-2041	0
283	35:Run_282_Well_35_20170228-2123	0
284	35:Run_283_Well_35_20170228-2205	0
285	35:Run_284_Well_35_20170228-2248	49.569
286	35:Run_285_Well_35_20170228-2330	56.189
287	35:Run_286_Well_35_20170301-0013	53.266
288	35:Run_287_Well_35_20170301-0055	59.298
289	35:Run_288_Well_35_20170301-0138	54.829
290	35:Run_289_Well_35_20170301-0220	0
291	35:Run_290_Well_35_20170301-0302	0
292	35:Run_291_Well_35_20170301-0345	0
293	35:Run_292_Well_35_20170301-0427	0
294	35:Run_293_Well_35_20170301-0510	58.534
295	35:Run_294_Well_35_20170301-0552	0
296	35:Run_295_Well_35_20170301-0634	0
297	35:Run_296_Well_35_20170301-0717	60.077
298	35:Run_297_Well_35_20170301-0759	0
299	35:Run_298_Well_35_20170301-0841	0
300	35:Run_299_Well_35_20170301-0924	0
301	35:Run_300_Well_35_20170301-1006	60.508
302	35:Run_301_Well_35_20170301-1049	0
303	35:Run_302_Well_35_20170301-1131	0
304	35:Run_303_Well_35_20170301-1213	57.212
305	35:Run_304_Well_35_20170301-1256	0
306	35:Run_305_Well_35_20170301-1338	0
307	35:Run_306_Well_35_20170301-1420	0
308	35:Run_307_Well_35_20170301-1503	0
309	35:Run_308_Well_35_20170301-1545	58.86
310	35:Run_309_Well_35_20170301-1628	0
311	35:Run_310_Well_35_20170301-1710	55.515
312	35:Run_311_Well_35_20170301-1753	0
313	35:Run_312_Well_35_20170301-1835	0
314	35:Run_313_Well_35_20170301-1917	0
315	35:Run_314_Well_35_20170301-2000	0
316	35:Run_315_Well_35_20170301-2042	59.18
317	35:Run_316_Well_35_20170301-2124	0
318	35:Run_317_Well_35_20170301-2207	0
319	35:Run_318_Well_35_20170301-2249	0
320	35:Run_319_Well_35_20170301-2332	0
321	35:Run_320_Well_35_20170302-0014	61.774
322	35:Run_321_Well_35_20170302-0056	56.58
323	35:Run_322_Well_35_20170302-0139	0
324	35:Run_323_Well_35_20170302-0221	0
325	35:Run_324_Well_35_20170302-0303	0
326	35:Run_325_Well_35_20170302-0346	0
327	35:Run_326_Well_35_20170302-0428	0
328	35:Run_327_Well_35_20170302-0511	0
329	35:Run_328_Well_35_20170302-0553	0
330	35:Run_329_Well_35_20170302-0635	64.446
331	35:Run_330_Well_35_20170302-0718	0
332	35:Run_331_Well_35_20170302-0800	0
333	35:Run_332_Well_35_20170302-0843	64.625
334	35:Run_333_Well_35_20170302-0925	60.342
335	35:Run_334_Well_35_20170302-1007	0
336	35:Run_335_Well_35_20170302-1050	0
337	35:Run_336_Well_35_20170302-1132	63.057
338	35:Run_337_Well_35_20170302-1214	70.134
339	35:Run_338_Well_35_20170302-1257	70.353
340	35:Run_339_Well_35_20170302-1339	0
341	35:Run_340_Well_35_20170302-1422	0
342	35:Run_341_Well_35_20170302-1504	0
343	35:Run_342_Well_35_20170302-1546	0
344	35:Run_343_Well_35_20170302-1629	0
345	35:Run_344_Well_35_20170302-1711	0
346	35:Run_345_Well_35_20170302-1754	0
347	35:Run_346_Well_35_20170302-1836	0
348	35:Run_347_Well_35_20170302-1918	0
349	35:Run_348_Well_35_20170302-2001	0
350	35:Run_349_Well_35_20170302-2043	0
351	35:Run_350_Well_35_20170302-2125	0
352	35:Run_351_Well_35_20170302-2207	0
353	35:Run_352_Well_35_20170302-2250	70.578
354	35:Run_353_Well_35_20170302-2332	0
355	35:Run_354_Well_35_20170303-0015	0
356	35:Run_355_Well_35_20170303-0057	0
357	35:Run_356_Well_35_20170303-0139	0
358	35:Run_357_Well_35_20170303-0222	0
359	35:Run_358_Well_35_20170303-0304	0
360	35:Run_359_Well_35_20170303-0347	0
361	35:Run_360_Well_35_20170303-0429	71.586
362	35:Run_361_Well_35_20170303-0512	0
363	35:Run_362_Well_35_20170303-0554	0
364	35:Run_363_Well_35_20170303-0636	0
365	35:Run_364_Well_35_20170303-0719	71.169
366	35:Run_365_Well_35_20170303-0801	69.998
367	35:Run_366_Well_35_20170303-0843	76.42
368	35:Run_367_Well_35_20170303-0926	0
369	35:Run_368_Well_35_20170303-1008	69.385
370	35:Run_369_Well_35_20170303-1051	72.111
371	35:Run_370_Well_35_20170303-1133	0
372	35:Run_371_Well_35_20170303-1215	0
373	35:Run_372_Well_35_20170303-1258	0
374	35:Run_373_Well_35_20170303-1340	0
375	35:Run_374_Well_35_20170303-1423	71.877
376	35:Run_375_Well_35_20170303-1505	76.382
377	35:Run_376_Well_35_20170303-1547	0
378	35:Run_377_Well_35_20170303-1630	0
379	35:Run_378_Well_35_20170303-1712	0
380	35:Run_379_Well_35_20170303-1754	0
381	35:Run_380_Well_35_20170303-1837	75.854
382	35:Run_381_Well_35_20170303-1919	0
383	35:Run_382_Well_35_20170303-2001	0
384	35:Run_383_Well_35_20170303-2044	0
385	35:Run_384_Well_35_20170303-2126	78.425
386	35:Run_385_Well_35_20170303-2209	0
387	35:Run_386_Well_35_20170303-2251	75.407
388	35:Run_387_Well_35_20170303-2334	70.566
389	35:Run_388_Well_35_20170304-0016	78.344
390	35:Run_389_Well_35_20170304-0058	77.531
391	35:Run_390_Well_35_20170304-0141	77.385
392	35:Run_391_Well_35_20170304-0223	0
393	35:Run_392_Well_35_20170304-0305	77.62
394	35:Run_393_Well_35_20170304-0348	0
395	35:Run_394_Well_35_20170304-0430	81.459
396	35:Run_395_Well_35_20170304-0513	0
397	35:Run_396_Well_35_20170304-0555	0
398	35:Run_397_Well_35_20170304-0637	0
399	35:Run_398_Well_35_20170304-0720	82.927
400	35:Run_399_Well_35_20170304-0802	0
401	35:Run_400_Well_35_20170304-0845	86.513
402	35:Run_401_Well_35_20170304-0927	0
403	35:Run_402_Well_35_20170304-1009	0
404	35:Run_403_Well_35_20170304-1052	0
405	35:Run_404_Well_35_20170304-1134	0
406	35:Run_405_Well_35_20170304-1217	89.275
407	35:Run_406_Well_35_20170304-1259	0
408	35:Run_407_Well_35_20170304-1342	85.907
409	35:Run_408_Well_35_20170304-1424	0
410	35:Run_409_Well_35_20170304-1506	0
411	35:Run_410_Well_35_20170304-1549	89.961
412	35:Run_411_Well_35_20170304-1631	82.562
413	35:Run_412_Well_35_20170304-1713	0
414	35:Run_413_Well_35_20170304-1756	82.03
415	35:Run_414_Well_35_20170304-1838	83.667
416	35:Run_415_Well_35_20170304-1921	0
417	35:Run_416_Well_35_20170304-2003	85.461
418	35:Run_417_Well_35_20170304-2045	0
419	35:Run_418_Well_35_20170304-2128	0
420	35:Run_419_Well_35_20170304-2210	0
421	35:Run_420_Well_35_20170304-2252	0
422	35:Run_421_Well_35_20170304-2335	88.154
423	35:Run_422_Well_35_20170305-0017	85.804
424	35:Run_423_Well_35_20170305-0100	0
425	35:Run_424_Well_35_20170305-0142	86.118
426	35:Run_425_Well_35_20170305-0224	0
427	35:Run_426_Well_35_20170305-0307	0
428	35:Run_427_Well_35_20170305-0349	0
429	35:Run_428_Well_35_20170305-0432	0
430	35:Run_429_Well_35_20170305-0514	0
431	35:Run_430_Well_35_20170305-0556	0
432	35:Run_431_Well_35_20170305-0639	92.571
433	35:Run_432_Well_35_20170305-0721	87.298
434	35:Run_433_Well_35_20170305-0803	82.285
435	35:Run_434_Well_35_20170305-0846	0
436	35:Run_435_Well_35_20170305-0928	0
437	35:Run_436_Well_35_20170305-1011	0
438	35:Run_437_Well_35_20170305-1053	86.4
439	35:Run_438_Well_35_20170305-1135	91.33
440	35:Run_439_Well_35_20170305-1218	0
441	35:Run_440_Well_35_20170305-1300	91.903
442	35:Run_441_Well_35_20170305-1343	91.272
443	35:Run_442_Well_35_20170305-1425	91.166
444	35:Run_443_Well_35_20170305-1508	0
445	35:Run_444_Well_35_20170305-1550	0
446	35:Run_445_Well_35_20170305-1632	0
447	35:Run_446_Well_35_20170305-1715	0
448	35:Run_447_Well_35_20170305-1757	0
449	35:Run_448_Well_35_20170305-1839	0
450	35:Run_449_Well_35_20170305-1922	0
451	35:Run_450_Well_35_20170305-2004	0
452	35:Run_451_Well_35_20170305-2047	0
453	35:Run_452_Well_35_20170305-2129	0
454	35:Run_453_Well_35_20170305-2211	0
455	35:Run_454_Well_35_20170305-2254	0
