# Supplementary material for: An affordable and automated imaging approach to acquire highly resolved individual data—an example of copepod growth in response to multiple stressors
Source: PeerJ. 2019 Apr 19;7:e6776. doi: 10.7717/peerj.6776 (PMC6476288; doi:10.7717/peerj.6776)
Supplement: Supplemental Information 1 — This zip file contains individual data files as they were acquired by the automatized platform, with each file representing measurements from one individual well plate. It also contains a table which links each file to information about the experimental treatments to which each individual was subjected. [file peerj-07-6776-s001.zip › Supplemental Data S2/Well_78_dat.csv]

Picnr	Label	Length
1	78:Run_8_Well_78_20170220-2008	0
2	78:Run_9_Well_78_20170220-2050	0
3	78:Run_10_Well_78_20170220-2132	0
4	78:Run_1_Well_78_20170220-1511	0
5	78:Run_2_Well_78_20170220-1553	0
6	78:Run_3_Well_78_20170220-1636	0
7	78:Run_4_Well_78_20170220-1718	0
8	78:Run_5_Well_78_20170220-1800	0
9	78:Run_6_Well_78_20170220-1843	0
10	78:Run_7_Well_78_20170220-1925	0
11	78:Run_11_Well_78_20170220-2215	0
12	78:Run_12_Well_78_20170220-2257	0
13	78:Run_13_Well_78_20170220-2340	0
14	78:Run_14_Well_78_20170221-0022	11.479
15	78:Run_15_Well_78_20170221-0104	11.511
16	78:Run_16_Well_78_20170221-0147	11.919
17	78:Run_17_Well_78_20170221-0229	0
18	78:Run_18_Well_78_20170221-0312	0
19	78:Run_19_Well_78_20170221-0354	0
20	78:Run_20_Well_78_20170221-0436	0
21	78:Run_21_Well_78_20170221-0519	0
22	78:Run_22_Well_78_20170221-0601	11.281
23	78:Run_23_Well_78_20170221-0644	0
24	78:Run_24_Well_78_20170221-0726	0
25	78:Run_25_Well_78_20170221-0808	13.193
26	78:Run_26_Well_78_20170221-0851	0
27	78:Run_27_Well_78_20170221-0933	0
28	78:Run_28_Well_78_20170221-1016	0
29	78:Run_29_Well_78_20170221-1058	0
30	78:Run_30_Well_78_20170221-1140	0
31	78:Run_31_Well_78_20170221-1223	0
32	78:Run_32_Well_78_20170221-1305	14.519
33	78:Run_33_Well_78_20170221-1347	13.695
34	78:Run_34_Well_78_20170221-1430	14.213
35	78:Run_35_Well_78_20170221-1512	16.204
36	78:Run_36_Well_78_20170221-1554	0
37	78:Run_37_Well_78_20170221-1637	14.38
38	78:Run_38_Well_78_20170221-1719	0
39	78:Run_39_Well_78_20170221-1802	0
40	78:Run_40_Well_78_20170221-1844	0
41	78:Run_41_Well_78_20170221-1926	0
42	78:Run_42_Well_78_20170221-2009	0
43	78:Run_43_Well_78_20170221-2051	15.063
44	78:Run_44_Well_78_20170221-2134	14.701
45	78:Run_45_Well_78_20170221-2216	0
46	78:Run_46_Well_78_20170221-2258	0
47	78:Run_47_Well_78_20170221-2341	14.845
48	78:Run_48_Well_78_20170222-0023	15.332
49	78:Run_49_Well_78_20170222-0106	0
50	78:Run_50_Well_78_20170222-0148	17.029
51	78:Run_51_Well_78_20170222-0230	0
52	78:Run_52_Well_78_20170222-0313	0
53	78:Run_53_Well_78_20170222-0355	0
54	78:Run_54_Well_78_20170222-0438	16.304
55	78:Run_55_Well_78_20170222-0520	15.876
56	78:Run_56_Well_78_20170222-0602	0
57	78:Run_57_Well_78_20170222-0645	17.477
58	78:Run_58_Well_78_20170222-0727	0
59	78:Run_59_Well_78_20170222-0810	15.275
60	78:Run_60_Well_78_20170222-0852	0
61	78:Run_61_Well_78_20170222-0934	16.347
62	78:Run_62_Well_78_20170222-1017	15.297
63	78:Run_63_Well_78_20170222-1059	18.007
64	78:Run_64_Well_78_20170222-1141	0
65	78:Run_65_Well_78_20170222-1224	19.925
66	78:Run_66_Well_78_20170222-1306	0
67	78:Run_67_Well_78_20170222-1349	0
68	78:Run_68_Well_78_20170222-1431	0
69	78:Run_69_Well_78_20170222-1514	18.446
70	78:Run_70_Well_78_20170222-1556	0
71	78:Run_71_Well_78_20170222-1638	17.705
72	78:Run_72_Well_78_20170222-1721	0
73	78:Run_73_Well_78_20170222-1803	20.202
74	78:Run_74_Well_78_20170222-1845	0
75	78:Run_75_Well_78_20170222-1928	0
76	78:Run_76_Well_78_20170222-2010	0
77	78:Run_77_Well_78_20170222-2052	0
78	78:Run_78_Well_78_20170222-2135	0
79	78:Run_79_Well_78_20170222-2217	0
80	78:Run_80_Well_78_20170222-2259	0
81	78:Run_81_Well_78_20170222-2342	0
82	78:Run_82_Well_78_20170223-0024	18.551
83	78:Run_83_Well_78_20170223-0107	0
84	78:Run_84_Well_78_20170223-0149	0
85	78:Run_85_Well_78_20170223-0231	0
86	78:Run_86_Well_78_20170223-0314	0
87	78:Run_87_Well_78_20170223-0356	19.827
88	78:Run_88_Well_78_20170223-0439	19.849
89	78:Run_89_Well_78_20170223-0521	19.953
90	78:Run_90_Well_78_20170223-0603	19.981
91	78:Run_91_Well_78_20170223-0646	0
92	78:Run_92_Well_78_20170223-0728	23.561
93	78:Run_93_Well_78_20170223-0810	20.138
94	78:Run_94_Well_78_20170223-0853	0
95	78:Run_95_Well_78_20170223-0935	0
96	78:Run_96_Well_78_20170223-1018	22.397
97	78:Run_97_Well_78_20170223-1100	21.8
98	78:Run_98_Well_78_20170223-1142	23.212
99	78:Run_99_Well_78_20170223-1225	0
100	78:Run_100_Well_78_20170223-1307	0
101	78:Run_101_Well_78_20170223-1350	0
102	78:Run_102_Well_78_20170223-1432	0
103	78:Run_103_Well_78_20170223-1515	0
104	78:Run_104_Well_78_20170223-1557	25.831
105	78:Run_105_Well_78_20170223-1639	0
106	78:Run_106_Well_78_20170223-1722	0
107	78:Run_107_Well_78_20170223-1804	0
108	78:Run_108_Well_78_20170223-1847	0
109	78:Run_109_Well_78_20170223-1929	0
110	78:Run_110_Well_78_20170223-2011	24.91
111	78:Run_111_Well_78_20170223-2054	0
112	78:Run_112_Well_78_20170223-2136	25.46
113	78:Run_113_Well_78_20170223-2219	22.419
114	78:Run_114_Well_78_20170223-2301	0
115	78:Run_115_Well_78_20170223-2344	0
116	78:Run_116_Well_78_20170224-0026	23.104
117	78:Run_117_Well_78_20170224-0108	25.21
118	78:Run_118_Well_78_20170224-0151	0
119	78:Run_119_Well_78_20170224-0233	0
120	78:Run_120_Well_78_20170224-0316	0
121	78:Run_121_Well_78_20170224-0358	0
122	78:Run_122_Well_78_20170224-0440	0
123	78:Run_123_Well_78_20170224-0523	0
124	78:Run_124_Well_78_20170224-0605	0
125	78:Run_125_Well_78_20170224-0647	0
126	78:Run_126_Well_78_20170224-0730	0
127	78:Run_127_Well_78_20170224-0812	0
128	78:Run_128_Well_78_20170224-0855	0
129	78:Run_129_Well_78_20170224-0937	0
130	78:Run_130_Well_78_20170224-1019	24.982
131	78:Run_131_Well_78_20170224-1102	0
132	78:Run_132_Well_78_20170224-1144	28.771
133	78:Run_133_Well_78_20170224-1226	0
134	78:Run_134_Well_78_20170224-1309	0
135	78:Run_135_Well_78_20170224-1351	0
136	78:Run_136_Well_78_20170224-1434	0
137	78:Run_137_Well_78_20170224-1516	0
138	78:Run_138_Well_78_20170224-1558	0
139	78:Run_139_Well_78_20170224-1641	28.018
140	78:Run_140_Well_78_20170224-1723	27.014
141	78:Run_141_Well_78_20170224-1806	0
142	78:Run_142_Well_78_20170224-1848	0
143	78:Run_143_Well_78_20170224-1930	0
144	78:Run_144_Well_78_20170224-2013	29.3
145	78:Run_145_Well_78_20170224-2055	0
146	78:Run_146_Well_78_20170224-2138	0
147	78:Run_147_Well_78_20170224-2220	30.594
148	78:Run_148_Well_78_20170224-2302	29.517
149	78:Run_149_Well_78_20170224-2345	0
150	78:Run_150_Well_78_20170225-0027	0
151	78:Run_151_Well_78_20170225-0110	30.155
152	78:Run_152_Well_78_20170225-0152	0
153	78:Run_153_Well_78_20170225-0234	32.016
154	78:Run_154_Well_78_20170225-0317	0
155	78:Run_155_Well_78_20170225-0359	27.514
156	78:Run_156_Well_78_20170225-0442	0
157	78:Run_157_Well_78_20170225-0524	0
158	78:Run_158_Well_78_20170225-0606	0
159	78:Run_159_Well_78_20170225-0649	0
160	78:Run_160_Well_78_20170225-0731	0
161	78:Run_161_Well_78_20170225-0814	0
162	78:Run_162_Well_78_20170225-0856	0
163	78:Run_163_Well_78_20170225-0938	0
164	78:Run_164_Well_78_20170225-1021	30.48
165	78:Run_165_Well_78_20170225-1103	0
166	78:Run_166_Well_78_20170225-1145	0
167	78:Run_167_Well_78_20170225-1228	0
168	78:Run_168_Well_78_20170225-1310	0
169	78:Run_169_Well_78_20170225-1353	0
170	78:Run_170_Well_78_20170225-1435	0
171	78:Run_171_Well_78_20170225-1518	0
172	78:Run_172_Well_78_20170225-1600	0
173	78:Run_173_Well_78_20170225-1642	0
174	78:Run_174_Well_78_20170225-1725	0
175	78:Run_175_Well_78_20170225-1807	0
176	78:Run_176_Well_78_20170225-1849	0
177	78:Run_177_Well_78_20170225-1932	0
178	78:Run_178_Well_78_20170225-2014	0
179	78:Run_179_Well_78_20170225-2057	0
180	78:Run_180_Well_78_20170225-2139	33.004
181	78:Run_181_Well_78_20170225-2221	32.932
182	78:Run_182_Well_78_20170225-2304	0
183	78:Run_183_Well_78_20170225-2346	0
184	78:Run_184_Well_78_20170226-0029	27.879
185	78:Run_185_Well_78_20170226-0111	29.275
186	78:Run_186_Well_78_20170226-0154	0
187	78:Run_187_Well_78_20170226-0236	0
188	78:Run_188_Well_78_20170226-0318	42.648
189	78:Run_189_Well_78_20170226-0401	36.28
190	78:Run_190_Well_78_20170226-0443	0
191	78:Run_191_Well_78_20170226-0526	0
192	78:Run_192_Well_78_20170226-0608	39.538
193	78:Run_193_Well_78_20170226-0650	38.326
194	78:Run_194_Well_78_20170226-0733	0
195	78:Run_195_Well_78_20170226-0815	0
196	78:Run_196_Well_78_20170226-0857	38.668
197	78:Run_197_Well_78_20170226-0940	0
198	78:Run_198_Well_78_20170226-1022	0
199	78:Run_199_Well_78_20170226-1104	0
200	78:Run_200_Well_78_20170226-1147	0
201	78:Run_201_Well_78_20170226-1229	0
202	78:Run_202_Well_78_20170226-1312	35.569
203	78:Run_203_Well_78_20170226-1354	0
204	78:Run_204_Well_78_20170226-1437	0
205	78:Run_205_Well_78_20170226-1519	0
206	78:Run_206_Well_78_20170226-1601	0
207	78:Run_207_Well_78_20170226-1644	0
208	78:Run_208_Well_78_20170226-1727	0
209	78:Run_209_Well_78_20170226-1809	0
210	78:Run_210_Well_78_20170226-1851	0
211	78:Run_211_Well_78_20170226-1934	0
212	78:Run_212_Well_78_20170226-2016	0
213	78:Run_213_Well_78_20170226-2058	0
214	78:Run_214_Well_78_20170226-2141	39.027
215	78:Run_215_Well_78_20170226-2223	42.191
216	78:Run_216_Well_78_20170226-2305	0
217	78:Run_217_Well_78_20170226-2348	44.843
218	78:Run_218_Well_78_20170227-0030	0
219	78:Run_219_Well_78_20170227-0113	47.076
220	78:Run_220_Well_78_20170227-0155	0
221	78:Run_221_Well_78_20170227-0237	46.252
222	78:Run_222_Well_78_20170227-0320	0
223	78:Run_223_Well_78_20170227-0402	0
224	78:Run_224_Well_78_20170227-0445	45.001
225	78:Run_225_Well_78_20170227-0527	0
226	78:Run_226_Well_78_20170227-0609	0
227	78:Run_227_Well_78_20170227-0652	0
228	78:Run_228_Well_78_20170227-0734	0
229	78:Run_229_Well_78_20170227-0817	0
230	78:Run_230_Well_78_20170227-0859	49.237
231	78:Run_231_Well_78_20170227-0941	0
232	78:Run_232_Well_78_20170227-1024	0
233	78:Run_233_Well_78_20170227-1106	0
234	78:Run_234_Well_78_20170227-1149	46.69
235	78:Run_235_Well_78_20170227-1231	0
236	78:Run_236_Well_78_20170227-1313	0
237	78:Run_237_Well_78_20170227-1356	0
238	78:Run_238_Well_78_20170227-1438	0
239	78:Run_239_Well_78_20170227-1520	0
240	78:Run_240_Well_78_20170227-1603	0
241	78:Run_241_Well_78_20170227-1645	0
242	78:Run_242_Well_78_20170227-1728	0
243	78:Run_243_Well_78_20170227-1810	0
244	78:Run_244_Well_78_20170227-1852	0
245	78:Run_245_Well_78_20170227-1935	0
246	78:Run_246_Well_78_20170227-2017	0
247	78:Run_247_Well_78_20170227-2059	0
248	78:Run_248_Well_78_20170227-2142	0
249	78:Run_249_Well_78_20170227-2224	52.738
250	78:Run_250_Well_78_20170227-2307	0
251	78:Run_251_Well_78_20170227-2349	0
252	78:Run_252_Well_78_20170228-0032	0
253	78:Run_253_Well_78_20170228-0114	0
254	78:Run_254_Well_78_20170228-0156	0
255	78:Run_255_Well_78_20170228-0239	53.956
256	78:Run_256_Well_78_20170228-0321	56.608
257	78:Run_257_Well_78_20170228-0404	0
258	78:Run_258_Well_78_20170228-0446	0
259	78:Run_259_Well_78_20170228-0528	0
260	78:Run_260_Well_78_20170228-0611	0
261	78:Run_261_Well_78_20170228-0653	0
262	78:Run_262_Well_78_20170228-0736	59.348
263	78:Run_263_Well_78_20170228-0818	0
264	78:Run_264_Well_78_20170228-0900	0
265	78:Run_265_Well_78_20170228-0943	0
266	78:Run_266_Well_78_20170228-1025	0
267	78:Run_267_Well_78_20170228-1107	0
268	78:Run_268_Well_78_20170228-1150	0
269	78:Run_269_Well_78_20170228-1232	0
270	78:Run_270_Well_78_20170228-1314	0
271	78:Run_271_Well_78_20170228-1357	0
272	78:Run_272_Well_78_20170228-1439	0
273	78:Run_273_Well_78_20170228-1522	0
274	78:Run_274_Well_78_20170228-1604	58.826
275	78:Run_275_Well_78_20170228-1646	0
276	78:Run_276_Well_78_20170228-1729	0
277	78:Run_277_Well_78_20170228-1811	61.654
278	78:Run_278_Well_78_20170228-1854	0
279	78:Run_279_Well_78_20170228-1936	0
280	78:Run_280_Well_78_20170228-2018	0
281	78:Run_281_Well_78_20170228-2101	0
282	78:Run_282_Well_78_20170228-2143	0
283	78:Run_283_Well_78_20170228-2226	0
284	78:Run_284_Well_78_20170228-2308	0
285	78:Run_285_Well_78_20170228-2350	0
286	78:Run_286_Well_78_20170301-0033	0
287	78:Run_287_Well_78_20170301-0115	0
288	78:Run_288_Well_78_20170301-0158	0
289	78:Run_289_Well_78_20170301-0240	67.422
290	78:Run_290_Well_78_20170301-0322	63.218
291	78:Run_291_Well_78_20170301-0405	0
292	78:Run_292_Well_78_20170301-0447	0
293	78:Run_293_Well_78_20170301-0530	0
294	78:Run_294_Well_78_20170301-0612	0
295	78:Run_295_Well_78_20170301-0654	0
296	78:Run_296_Well_78_20170301-0737	0
297	78:Run_297_Well_78_20170301-0819	0
298	78:Run_298_Well_78_20170301-0902	0
299	78:Run_299_Well_78_20170301-0944	0
300	78:Run_300_Well_78_20170301-1026	0
301	78:Run_301_Well_78_20170301-1109	0
302	78:Run_302_Well_78_20170301-1151	0
303	78:Run_303_Well_78_20170301-1233	0
304	78:Run_304_Well_78_20170301-1316	0
305	78:Run_305_Well_78_20170301-1358	66.038
306	78:Run_306_Well_78_20170301-1440	0
307	78:Run_307_Well_78_20170301-1523	0
308	78:Run_308_Well_78_20170301-1605	0
309	78:Run_309_Well_78_20170301-1648	0
310	78:Run_310_Well_78_20170301-1730	67.537
311	78:Run_311_Well_78_20170301-1812	0
312	78:Run_312_Well_78_20170301-1855	63.071
313	78:Run_313_Well_78_20170301-1937	0
314	78:Run_314_Well_78_20170301-2020	0
315	78:Run_315_Well_78_20170301-2102	0
316	78:Run_316_Well_78_20170301-2144	68.283
317	78:Run_317_Well_78_20170301-2227	74.035
318	78:Run_318_Well_78_20170301-2309	0
319	78:Run_319_Well_78_20170301-2352	0
320	78:Run_320_Well_78_20170302-0034	0
321	78:Run_321_Well_78_20170302-0116	79.588
322	78:Run_322_Well_78_20170302-0159	0
323	78:Run_323_Well_78_20170302-0241	73.787
324	78:Run_324_Well_78_20170302-0323	0
325	78:Run_325_Well_78_20170302-0406	0
326	78:Run_326_Well_78_20170302-0448	0
327	78:Run_327_Well_78_20170302-0531	0
328	78:Run_328_Well_78_20170302-0613	75.698
329	78:Run_329_Well_78_20170302-0655	0
330	78:Run_330_Well_78_20170302-0738	0
331	78:Run_331_Well_78_20170302-0820	0
332	78:Run_332_Well_78_20170302-0902	69.871
333	78:Run_333_Well_78_20170302-0945	0
334	78:Run_334_Well_78_20170302-1027	0
335	78:Run_335_Well_78_20170302-1110	0
336	78:Run_336_Well_78_20170302-1152	0
337	78:Run_337_Well_78_20170302-1235	0
338	78:Run_338_Well_78_20170302-1317	0
339	78:Run_339_Well_78_20170302-1359	0
340	78:Run_340_Well_78_20170302-1442	0
341	78:Run_341_Well_78_20170302-1524	0
342	78:Run_342_Well_78_20170302-1606	0
343	78:Run_343_Well_78_20170302-1649	0
344	78:Run_344_Well_78_20170302-1731	0
345	78:Run_345_Well_78_20170302-1814	0
346	78:Run_346_Well_78_20170302-1856	0
347	78:Run_347_Well_78_20170302-1938	0
348	78:Run_348_Well_78_20170302-2020	80.278
349	78:Run_349_Well_78_20170302-2103	0
350	78:Run_350_Well_78_20170302-2145	80.645
351	78:Run_351_Well_78_20170302-2227	0
352	78:Run_352_Well_78_20170302-2310	0
353	78:Run_353_Well_78_20170302-2352	74.219
354	78:Run_354_Well_78_20170303-0035	0
355	78:Run_355_Well_78_20170303-0117	82.003
356	78:Run_356_Well_78_20170303-0159	81.678
357	78:Run_357_Well_78_20170303-0242	73.442
358	78:Run_358_Well_78_20170303-0324	78.645
359	78:Run_359_Well_78_20170303-0407	0
360	78:Run_360_Well_78_20170303-0449	0
361	78:Run_361_Well_78_20170303-0531	81.991
362	78:Run_362_Well_78_20170303-0614	0
363	78:Run_363_Well_78_20170303-0656	0
364	78:Run_364_Well_78_20170303-0739	0
365	78:Run_365_Well_78_20170303-0821	0
366	78:Run_366_Well_78_20170303-0903	0
367	78:Run_367_Well_78_20170303-0946	0
368	78:Run_368_Well_78_20170303-1028	0
369	78:Run_369_Well_78_20170303-1111	0
370	78:Run_370_Well_78_20170303-1153	0
371	78:Run_371_Well_78_20170303-1235	0
372	78:Run_372_Well_78_20170303-1318	0
373	78:Run_373_Well_78_20170303-1400	0
374	78:Run_374_Well_78_20170303-1443	89.315
375	78:Run_375_Well_78_20170303-1525	0
376	78:Run_376_Well_78_20170303-1607	0
377	78:Run_377_Well_78_20170303-1650	0
378	78:Run_378_Well_78_20170303-1732	0
379	78:Run_379_Well_78_20170303-1814	0
380	78:Run_380_Well_78_20170303-1857	92.472
381	78:Run_381_Well_78_20170303-1939	0
382	78:Run_382_Well_78_20170303-2021	0
383	78:Run_383_Well_78_20170303-2104	0
384	78:Run_384_Well_78_20170303-2146	0
385	78:Run_385_Well_78_20170303-2229	0
386	78:Run_386_Well_78_20170303-2311	0
387	78:Run_387_Well_78_20170303-2353	0
388	78:Run_388_Well_78_20170304-0036	0
389	78:Run_389_Well_78_20170304-0118	0
390	78:Run_390_Well_78_20170304-0201	0
391	78:Run_391_Well_78_20170304-0243	0
392	78:Run_392_Well_78_20170304-0325	0
393	78:Run_393_Well_78_20170304-0408	0
394	78:Run_394_Well_78_20170304-0450	0
395	78:Run_395_Well_78_20170304-0533	0
396	78:Run_396_Well_78_20170304-0615	0
397	78:Run_397_Well_78_20170304-0657	100.734
398	78:Run_398_Well_78_20170304-0740	0
399	78:Run_399_Well_78_20170304-0822	90.443
400	78:Run_400_Well_78_20170304-0905	0
401	78:Run_401_Well_78_20170304-0947	0
402	78:Run_402_Well_78_20170304-1029	0
403	78:Run_403_Well_78_20170304-1112	0
404	78:Run_404_Well_78_20170304-1154	0
405	78:Run_405_Well_78_20170304-1237	0
406	78:Run_406_Well_78_20170304-1319	0
407	78:Run_407_Well_78_20170304-1401	0
408	78:Run_408_Well_78_20170304-1444	0
409	78:Run_409_Well_78_20170304-1526	0
410	78:Run_410_Well_78_20170304-1609	0
411	78:Run_411_Well_78_20170304-1651	0
412	78:Run_412_Well_78_20170304-1733	0
413	78:Run_413_Well_78_20170304-1816	0
414	78:Run_414_Well_78_20170304-1858	0
415	78:Run_415_Well_78_20170304-1941	0
416	78:Run_416_Well_78_20170304-2023	0
417	78:Run_417_Well_78_20170304-2105	0
418	78:Run_418_Well_78_20170304-2148	0
419	78:Run_419_Well_78_20170304-2230	0
420	78:Run_420_Well_78_20170304-2313	0
421	78:Run_421_Well_78_20170304-2355	0
422	78:Run_422_Well_78_20170305-0037	0
423	78:Run_423_Well_78_20170305-0120	0
424	78:Run_424_Well_78_20170305-0202	0
425	78:Run_425_Well_78_20170305-0244	0
426	78:Run_426_Well_78_20170305-0327	0
427	78:Run_427_Well_78_20170305-0409	0
428	78:Run_428_Well_78_20170305-0452	0
429	78:Run_429_Well_78_20170305-0534	0
430	78:Run_430_Well_78_20170305-0616	0
431	78:Run_431_Well_78_20170305-0659	0
432	78:Run_432_Well_78_20170305-0741	97.199
433	78:Run_433_Well_78_20170305-0824	0
434	78:Run_434_Well_78_20170305-0906	0
435	78:Run_435_Well_78_20170305-0948	0
436	78:Run_436_Well_78_20170305-1031	0
437	78:Run_437_Well_78_20170305-1113	0
438	78:Run_438_Well_78_20170305-1155	0
439	78:Run_439_Well_78_20170305-1238	0
440	78:Run_440_Well_78_20170305-1320	0
441	78:Run_441_Well_78_20170305-1403	0
442	78:Run_442_Well_78_20170305-1445	0
443	78:Run_443_Well_78_20170305-1528	0
444	78:Run_444_Well_78_20170305-1610	0
445	78:Run_445_Well_78_20170305-1652	0
446	78:Run_446_Well_78_20170305-1735	0
447	78:Run_447_Well_78_20170305-1817	0
448	78:Run_448_Well_78_20170305-1859	0
449	78:Run_449_Well_78_20170305-1942	0
450	78:Run_450_Well_78_20170305-2024	0
451	78:Run_451_Well_78_20170305-2107	0
452	78:Run_452_Well_78_20170305-2149	0
453	78:Run_453_Well_78_20170305-2231	0
