# Supplementary material for: An affordable and automated imaging approach to acquire highly resolved individual data—an example of copepod growth in response to multiple stressors
Source: PeerJ. 2019 Apr 19;7:e6776. doi: 10.7717/peerj.6776 (PMC6476288; doi:10.7717/peerj.6776)
Supplement: Supplemental Information 1 — This zip file contains individual data files as they were acquired by the automatized platform, with each file representing measurements from one individual well plate. It also contains a table which links each file to information about the experimental treatments to which each individual was subjected. [file peerj-07-6776-s001.zip › Supplemental Data S2/Well_8_dat.csv]

Picnr	Label	Length
1	8:Run_1_Well_8_20170220-1440	0
2	8:Run_2_Well_8_20170220-1522	0
3	8:Run_3_Well_8_20170220-1604	0
4	8:Run_4_Well_8_20170220-1647	0
5	8:Run_5_Well_8_20170220-1729	0
6	8:Run_6_Well_8_20170220-1812	0
7	8:Run_7_Well_8_20170220-1854	11.662
8	8:Run_8_Well_8_20170220-1936	9.487
9	8:Run_9_Well_8_20170220-2019	10.296
10	8:Run_10_Well_8_20170220-2101	0
11	8:Run_11_Well_8_20170220-2143	0
12	8:Run_12_Well_8_20170220-2226	0
13	8:Run_13_Well_8_20170220-2308	0
14	8:Run_14_Well_8_20170220-2351	12.083
15	8:Run_15_Well_8_20170221-0033	13.454
16	8:Run_16_Well_8_20170221-0116	0
17	8:Run_17_Well_8_20170221-0158	10.63
18	8:Run_18_Well_8_20170221-0240	11
19	8:Run_19_Well_8_20170221-0323	0
20	8:Run_20_Well_8_20170221-0405	10.296
21	8:Run_21_Well_8_20170221-0448	0
22	8:Run_22_Well_8_20170221-0530	11.18
23	8:Run_23_Well_8_20170221-0612	11.045
24	8:Run_24_Well_8_20170221-0655	14.142
25	8:Run_25_Well_8_20170221-0737	11.045
26	8:Run_26_Well_8_20170221-0819	0
27	8:Run_27_Well_8_20170221-0902	14.142
28	8:Run_28_Well_8_20170221-0944	10.198
29	8:Run_29_Well_8_20170221-1027	12.207
30	8:Run_30_Well_8_20170221-1109	0
31	8:Run_31_Well_8_20170221-1151	13.601
32	8:Run_32_Well_8_20170221-1234	0
33	8:Run_33_Well_8_20170221-1316	0
34	8:Run_34_Well_8_20170221-1358	0
35	8:Run_35_Well_8_20170221-1441	16.279
36	8:Run_36_Well_8_20170221-1523	13.928
37	8:Run_37_Well_8_20170221-1606	0
38	8:Run_38_Well_8_20170221-1648	0
39	8:Run_39_Well_8_20170221-1730	0
40	8:Run_40_Well_8_20170221-1813	0
41	8:Run_41_Well_8_20170221-1855	13.153
42	8:Run_42_Well_8_20170221-1938	13.153
43	8:Run_43_Well_8_20170221-2020	0
44	8:Run_44_Well_8_20170221-2102	0
45	8:Run_45_Well_8_20170221-2145	0
46	8:Run_46_Well_8_20170221-2227	17.029
47	8:Run_47_Well_8_20170221-2310	14.56
48	8:Run_48_Well_8_20170221-2352	0
49	8:Run_49_Well_8_20170222-0034	0
50	8:Run_50_Well_8_20170222-0117	14.422
51	8:Run_51_Well_8_20170222-0159	15
52	8:Run_52_Well_8_20170222-0242	0
53	8:Run_53_Well_8_20170222-0324	13.928
54	8:Run_54_Well_8_20170222-0406	15.264
55	8:Run_55_Well_8_20170222-0449	17.263
56	8:Run_56_Well_8_20170222-0531	0
57	8:Run_57_Well_8_20170222-0614	14.56
58	8:Run_58_Well_8_20170222-0656	19.235
59	8:Run_59_Well_8_20170222-0738	0
60	8:Run_60_Well_8_20170222-0821	0
61	8:Run_61_Well_8_20170222-0903	0
62	8:Run_62_Well_8_20170222-0945	0
63	8:Run_63_Well_8_20170222-1028	18.601
64	8:Run_64_Well_8_20170222-1110	0
65	8:Run_65_Well_8_20170222-1153	0
66	8:Run_66_Well_8_20170222-1235	0
67	8:Run_67_Well_8_20170222-1317	0
68	8:Run_68_Well_8_20170222-1400	17.72
69	8:Run_69_Well_8_20170222-1442	17.72
70	8:Run_70_Well_8_20170222-1525	19
71	8:Run_71_Well_8_20170222-1607	0
72	8:Run_72_Well_8_20170222-1649	0
73	8:Run_73_Well_8_20170222-1732	18.028
74	8:Run_74_Well_8_20170222-1814	0
75	8:Run_75_Well_8_20170222-1856	18.358
76	8:Run_76_Well_8_20170222-1939	0
77	8:Run_77_Well_8_20170222-2021	17.464
78	8:Run_78_Well_8_20170222-2104	21.024
79	8:Run_79_Well_8_20170222-2146	0
80	8:Run_80_Well_8_20170222-2228	0
81	8:Run_81_Well_8_20170222-2311	0
82	8:Run_82_Well_8_20170222-2353	18.028
83	8:Run_83_Well_8_20170223-0036	19.723
84	8:Run_84_Well_8_20170223-0118	0
85	8:Run_85_Well_8_20170223-0200	0
86	8:Run_86_Well_8_20170223-0243	19.925
87	8:Run_87_Well_8_20170223-0325	20.809
88	8:Run_88_Well_8_20170223-0407	23.022
89	8:Run_89_Well_8_20170223-0450	0
90	8:Run_90_Well_8_20170223-0532	0
91	8:Run_91_Well_8_20170223-0615	20.616
92	8:Run_92_Well_8_20170223-0657	0
93	8:Run_93_Well_8_20170223-0739	0
94	8:Run_94_Well_8_20170223-0822	26
95	8:Run_95_Well_8_20170223-0904	0
96	8:Run_96_Well_8_20170223-0946	22.804
97	8:Run_97_Well_8_20170223-1029	23.022
98	8:Run_98_Well_8_20170223-1111	0
99	8:Run_99_Well_8_20170223-1154	0
100	8:Run_100_Well_8_20170223-1236	24.331
101	8:Run_101_Well_8_20170223-1319	23.087
102	8:Run_102_Well_8_20170223-1401	21.541
103	8:Run_103_Well_8_20170223-1443	0
104	8:Run_104_Well_8_20170223-1526	0
105	8:Run_105_Well_8_20170223-1608	0
106	8:Run_106_Well_8_20170223-1651	0
107	8:Run_107_Well_8_20170223-1733	0
108	8:Run_108_Well_8_20170223-1815	23.259
109	8:Run_109_Well_8_20170223-1858	24.042
110	8:Run_110_Well_8_20170223-1940	0
111	8:Run_111_Well_8_20170223-2023	23.022
112	8:Run_112_Well_8_20170223-2105	23.259
113	8:Run_113_Well_8_20170223-2147	0
114	8:Run_114_Well_8_20170223-2230	0
115	8:Run_115_Well_8_20170223-2312	26.42
116	8:Run_116_Well_8_20170223-2355	0
117	8:Run_117_Well_8_20170224-0037	0
118	8:Run_118_Well_8_20170224-0120	0
119	8:Run_119_Well_8_20170224-0202	0
120	8:Run_120_Well_8_20170224-0244	0
121	8:Run_121_Well_8_20170224-0327	24.698
122	8:Run_122_Well_8_20170224-0409	27.295
123	8:Run_123_Well_8_20170224-0451	25.962
124	8:Run_124_Well_8_20170224-0534	26.926
125	8:Run_125_Well_8_20170224-0616	26.571
126	8:Run_126_Well_8_20170224-0659	28.178
127	8:Run_127_Well_8_20170224-0741	26.907
128	8:Run_128_Well_8_20170224-0823	0
129	8:Run_129_Well_8_20170224-0906	0
130	8:Run_130_Well_8_20170224-0948	0
131	8:Run_131_Well_8_20170224-1030	0
132	8:Run_132_Well_8_20170224-1113	27.514
133	8:Run_133_Well_8_20170224-1155	27.295
134	8:Run_134_Well_8_20170224-1238	25.962
135	8:Run_135_Well_8_20170224-1320	28.284
136	8:Run_136_Well_8_20170224-1402	27.295
137	8:Run_137_Well_8_20170224-1445	27.019
138	8:Run_138_Well_8_20170224-1527	0
139	8:Run_139_Well_8_20170224-1610	0
140	8:Run_140_Well_8_20170224-1652	0
141	8:Run_141_Well_8_20170224-1734	26.476
142	8:Run_142_Well_8_20170224-1817	29.275
143	8:Run_143_Well_8_20170224-1859	27.803
144	8:Run_144_Well_8_20170224-1942	0
145	8:Run_145_Well_8_20170224-2024	27.019
146	8:Run_146_Well_8_20170224-2106	28.443
147	8:Run_147_Well_8_20170224-2149	0
148	8:Run_148_Well_8_20170224-2231	0
149	8:Run_149_Well_8_20170224-2314	28.653
150	8:Run_150_Well_8_20170224-2356	25.495
151	8:Run_151_Well_8_20170225-0038	27.203
152	8:Run_152_Well_8_20170225-0121	30.232
153	8:Run_153_Well_8_20170225-0203	29.732
154	8:Run_154_Well_8_20170225-0246	0
155	8:Run_155_Well_8_20170225-0328	0
156	8:Run_156_Well_8_20170225-0410	27.803
157	8:Run_157_Well_8_20170225-0453	0
158	8:Run_158_Well_8_20170225-0535	28.601
159	8:Run_159_Well_8_20170225-0618	28.844
160	8:Run_160_Well_8_20170225-0700	28.443
161	8:Run_161_Well_8_20170225-0742	29.017
162	8:Run_162_Well_8_20170225-0825	28.46
163	8:Run_163_Well_8_20170225-0907	0
164	8:Run_164_Well_8_20170225-0950	30
165	8:Run_165_Well_8_20170225-1032	27.295
166	8:Run_166_Well_8_20170225-1114	0
167	8:Run_167_Well_8_20170225-1157	27.459
168	8:Run_168_Well_8_20170225-1239	26.907
169	8:Run_169_Well_8_20170225-1321	27.803
170	8:Run_170_Well_8_20170225-1404	30.871
171	8:Run_171_Well_8_20170225-1446	29.732
172	8:Run_172_Well_8_20170225-1529	30.463
173	8:Run_173_Well_8_20170225-1611	0
174	8:Run_174_Well_8_20170225-1653	0
175	8:Run_175_Well_8_20170225-1736	29.967
176	8:Run_176_Well_8_20170225-1818	28.636
177	8:Run_177_Well_8_20170225-1901	30.871
178	8:Run_178_Well_8_20170225-1943	0
179	8:Run_179_Well_8_20170225-2025	35.511
180	8:Run_180_Well_8_20170225-2108	35.341
181	8:Run_181_Well_8_20170225-2150	0
182	8:Run_182_Well_8_20170225-2233	0
183	8:Run_183_Well_8_20170225-2315	35.511
184	8:Run_184_Well_8_20170225-2358	0
185	8:Run_185_Well_8_20170226-0040	0
186	8:Run_186_Well_8_20170226-0122	0
187	8:Run_187_Well_8_20170226-0205	39
188	8:Run_188_Well_8_20170226-0247	37.121
189	8:Run_189_Well_8_20170226-0330	0
190	8:Run_190_Well_8_20170226-0412	0
191	8:Run_191_Well_8_20170226-0455	0
192	8:Run_192_Well_8_20170226-0537	34.188
193	8:Run_193_Well_8_20170226-0619	0
194	8:Run_194_Well_8_20170226-0702	34.886
195	8:Run_195_Well_8_20170226-0744	39.623
196	8:Run_196_Well_8_20170226-0826	0
197	8:Run_197_Well_8_20170226-0909	0
198	8:Run_198_Well_8_20170226-0951	38.639
199	8:Run_199_Well_8_20170226-1033	40.772
200	8:Run_200_Well_8_20170226-1116	0
201	8:Run_201_Well_8_20170226-1158	0
202	8:Run_202_Well_8_20170226-1241	44
203	8:Run_203_Well_8_20170226-1323	0
204	8:Run_204_Well_8_20170226-1405	0
205	8:Run_205_Well_8_20170226-1448	39.408
206	8:Run_206_Well_8_20170226-1530	0
207	8:Run_207_Well_8_20170226-1613	0
208	8:Run_208_Well_8_20170226-1655	0
209	8:Run_210_Well_8_20170226-1820	0
210	8:Run_211_Well_8_20170226-1902	0
211	8:Run_212_Well_8_20170226-1945	0
212	8:Run_213_Well_8_20170226-2027	0
213	8:Run_214_Well_8_20170226-2110	0
214	8:Run_215_Well_8_20170226-2152	0
215	8:Run_216_Well_8_20170226-2234	0
216	8:Run_217_Well_8_20170226-2317	46.615
217	8:Run_218_Well_8_20170226-2359	0
218	8:Run_219_Well_8_20170227-0041	0
219	8:Run_220_Well_8_20170227-0124	0
220	8:Run_221_Well_8_20170227-0206	0
221	8:Run_222_Well_8_20170227-0248	46.733
222	8:Run_223_Well_8_20170227-0331	0
223	8:Run_224_Well_8_20170227-0413	45.541
224	8:Run_225_Well_8_20170227-0456	0
225	8:Run_226_Well_8_20170227-0538	47.113
226	8:Run_227_Well_8_20170227-0621	0
227	8:Run_228_Well_8_20170227-0703	45.717
228	8:Run_229_Well_8_20170227-0745	46.098
229	8:Run_230_Well_8_20170227-0828	0
230	8:Run_231_Well_8_20170227-0910	46.69
231	8:Run_232_Well_8_20170227-0953	0
232	8:Run_233_Well_8_20170227-1035	48.836
233	8:Run_234_Well_8_20170227-1117	0
234	8:Run_235_Well_8_20170227-1200	0
235	8:Run_236_Well_8_20170227-1242	0
236	8:Run_237_Well_8_20170227-1324	47.518
237	8:Run_238_Well_8_20170227-1407	46.755
238	8:Run_239_Well_8_20170227-1449	0
239	8:Run_240_Well_8_20170227-1532	0
240	8:Run_241_Well_8_20170227-1614	0
241	8:Run_242_Well_8_20170227-1656	0
242	8:Run_243_Well_8_20170227-1739	0
243	8:Run_244_Well_8_20170227-1821	0
244	8:Run_245_Well_8_20170227-1904	0
245	8:Run_246_Well_8_20170227-1946	0
246	8:Run_247_Well_8_20170227-2028	0
247	8:Run_248_Well_8_20170227-2111	53.339
248	8:Run_249_Well_8_20170227-2153	51.624
249	8:Run_250_Well_8_20170227-2236	0
250	8:Run_251_Well_8_20170227-2318	55.154
251	8:Run_252_Well_8_20170228-0000	53.935
252	8:Run_253_Well_8_20170228-0043	55.317
253	8:Run_254_Well_8_20170228-0125	0
254	8:Run_255_Well_8_20170228-0207	0
255	8:Run_256_Well_8_20170228-0250	0
256	8:Run_257_Well_8_20170228-0332	51.74
257	8:Run_258_Well_8_20170228-0415	0
258	8:Run_259_Well_8_20170228-0457	0
259	8:Run_260_Well_8_20170228-0539	50.488
260	8:Run_261_Well_8_20170228-0622	0
261	8:Run_262_Well_8_20170228-0704	0
262	8:Run_263_Well_8_20170228-0747	51.42
263	8:Run_264_Well_8_20170228-0829	53.263
264	8:Run_265_Well_8_20170228-0912	56.321
265	8:Run_266_Well_8_20170228-0954	53.151
266	8:Run_267_Well_8_20170228-1036	53.6
267	8:Run_268_Well_8_20170228-1119	0
268	8:Run_269_Well_8_20170228-1201	0
269	8:Run_270_Well_8_20170228-1243	0
270	8:Run_271_Well_8_20170228-1326	57.871
271	8:Run_272_Well_8_20170228-1408	53.226
272	8:Run_273_Well_8_20170228-1450	53.581
273	8:Run_274_Well_8_20170228-1533	0
274	8:Run_275_Well_8_20170228-1615	0
275	8:Run_276_Well_8_20170228-1658	0
276	8:Run_277_Well_8_20170228-1740	0
277	8:Run_278_Well_8_20170228-1822	55.154
278	8:Run_279_Well_8_20170228-1905	0
279	8:Run_280_Well_8_20170228-1947	0
280	8:Run_281_Well_8_20170228-2030	59.203
281	8:Run_282_Well_8_20170228-2112	0
282	8:Run_283_Well_8_20170228-2154	55.082
283	8:Run_284_Well_8_20170228-2237	54.626
284	8:Run_285_Well_8_20170228-2319	0
285	8:Run_286_Well_8_20170301-0002	59.264
286	8:Run_287_Well_8_20170301-0044	57.94
287	8:Run_288_Well_8_20170301-0126	0
288	8:Run_289_Well_8_20170301-0209	64.205
289	8:Run_290_Well_8_20170301-0251	0
290	8:Run_291_Well_8_20170301-0334	0
291	8:Run_292_Well_8_20170301-0416	62.968
292	8:Run_293_Well_8_20170301-0458	0
293	8:Run_294_Well_8_20170301-0541	61.465
294	8:Run_295_Well_8_20170301-0623	0
295	8:Run_296_Well_8_20170301-0705	65.46
296	8:Run_297_Well_8_20170301-0748	65.513
297	8:Run_298_Well_8_20170301-0830	0
298	8:Run_299_Well_8_20170301-0913	65.192
299	8:Run_300_Well_8_20170301-0955	62.642
300	8:Run_301_Well_8_20170301-1037	0
301	8:Run_302_Well_8_20170301-1120	64.475
302	8:Run_303_Well_8_20170301-1202	0
303	8:Run_304_Well_8_20170301-1244	0
304	8:Run_305_Well_8_20170301-1327	60.448
305	8:Run_306_Well_8_20170301-1409	0
306	8:Run_307_Well_8_20170301-1452	0
307	8:Run_308_Well_8_20170301-1534	0
308	8:Run_309_Well_8_20170301-1616	0
309	8:Run_310_Well_8_20170301-1659	0
310	8:Run_311_Well_8_20170301-1741	62.682
311	8:Run_312_Well_8_20170301-1824	0
312	8:Run_313_Well_8_20170301-1906	63.812
313	8:Run_314_Well_8_20170301-1948	67.701
314	8:Run_315_Well_8_20170301-2031	65
315	8:Run_316_Well_8_20170301-2113	76.655
316	8:Run_317_Well_8_20170301-2156	72.993
317	8:Run_318_Well_8_20170301-2238	0
318	8:Run_319_Well_8_20170301-2320	0
319	8:Run_320_Well_8_20170302-0003	0
320	8:Run_321_Well_8_20170302-0045	0
321	8:Run_322_Well_8_20170302-0127	69.289
322	8:Run_323_Well_8_20170302-0210	71.847
323	8:Run_324_Well_8_20170302-0252	71.589
324	8:Run_325_Well_8_20170302-0335	70.024
325	8:Run_326_Well_8_20170302-0417	76.822
326	8:Run_327_Well_8_20170302-0459	68.71
327	8:Run_328_Well_8_20170302-0542	71.449
328	8:Run_329_Well_8_20170302-0624	71.527
329	8:Run_330_Well_8_20170302-0706	74.967
330	8:Run_331_Well_8_20170302-0749	72.615
331	8:Run_332_Well_8_20170302-0831	0
332	8:Run_333_Well_8_20170302-0914	80.062
333	8:Run_334_Well_8_20170302-0956	77.963
334	8:Run_335_Well_8_20170302-1038	72.667
335	8:Run_336_Well_8_20170302-1121	0
336	8:Run_337_Well_8_20170302-1203	79.336
337	8:Run_338_Well_8_20170302-1246	0
338	8:Run_339_Well_8_20170302-1328	75.849
339	8:Run_340_Well_8_20170302-1410	0
340	8:Run_341_Well_8_20170302-1453	0
341	8:Run_342_Well_8_20170302-1535	0
342	8:Run_343_Well_8_20170302-1618	80.957
343	8:Run_344_Well_8_20170302-1700	0
344	8:Run_345_Well_8_20170302-1742	0
345	8:Run_346_Well_8_20170302-1825	78.546
346	8:Run_347_Well_8_20170302-1907	73.644
347	8:Run_348_Well_8_20170302-1949	77.492
348	8:Run_349_Well_8_20170302-2032	79.076
349	8:Run_350_Well_8_20170302-2114	80.498
350	8:Run_351_Well_8_20170302-2156	79.721
351	8:Run_352_Well_8_20170302-2239	79.259
352	8:Run_353_Well_8_20170302-2321	80.897
353	8:Run_354_Well_8_20170303-0003	80.884
354	8:Run_355_Well_8_20170303-0046	82.848
355	8:Run_356_Well_8_20170303-0128	0
356	8:Run_357_Well_8_20170303-0211	77.104
357	8:Run_358_Well_8_20170303-0253	0
358	8:Run_359_Well_8_20170303-0335	0
359	8:Run_360_Well_8_20170303-0418	0
360	8:Run_361_Well_8_20170303-0500	82.861
361	8:Run_362_Well_8_20170303-0543	76.741
362	8:Run_362_Well_8_20170303-0543	78.806
363	8:Run_363_Well_8_20170303-0625	81.609
364	8:Run_364_Well_8_20170303-0707	84.731
365	8:Run_365_Well_8_20170303-0750	87.367
366	8:Run_366_Well_8_20170303-0832	84.155
367	8:Run_367_Well_8_20170303-0915	78.447
368	8:Run_368_Well_8_20170303-0957	81.025
369	8:Run_369_Well_8_20170303-1039	84.941
370	8:Run_370_Well_8_20170303-1122	83.869
371	8:Run_371_Well_8_20170303-1204	79.48
372	8:Run_372_Well_8_20170303-1246	86.977
373	8:Run_373_Well_8_20170303-1329	86.145
374	8:Run_374_Well_8_20170303-1411	86.145
375	8:Run_375_Well_8_20170303-1454	0
376	8:Run_376_Well_8_20170303-1536	0
377	8:Run_377_Well_8_20170303-1618	83.738
378	8:Run_378_Well_8_20170303-1701	0
379	8:Run_379_Well_8_20170303-1743	0
380	8:Run_380_Well_8_20170303-1826	92.396
381	8:Run_381_Well_8_20170303-1908	93.381
382	8:Run_382_Well_8_20170303-1950	0
383	8:Run_383_Well_8_20170303-2033	0
384	8:Run_384_Well_8_20170303-2115	0
385	8:Run_385_Well_8_20170303-2158	88.491
386	8:Run_386_Well_8_20170303-2240	85.088
387	8:Run_387_Well_8_20170303-2322	0
388	8:Run_388_Well_8_20170304-0005	87.681
389	8:Run_389_Well_8_20170304-0047	92.347
390	8:Run_390_Well_8_20170304-0129	95.603
391	8:Run_391_Well_8_20170304-0212	0
392	8:Run_392_Well_8_20170304-0254	91.815
393	8:Run_393_Well_8_20170304-0337	0
394	8:Run_394_Well_8_20170304-0419	0
395	8:Run_395_Well_8_20170304-0501	89.275
396	8:Run_396_Well_8_20170304-0544	0
397	8:Run_397_Well_8_20170304-0626	0
398	8:Run_398_Well_8_20170304-0709	0
399	8:Run_399_Well_8_20170304-0751	0
400	8:Run_400_Well_8_20170304-0833	0
401	8:Run_401_Well_8_20170304-0916	98.087
402	8:Run_402_Well_8_20170304-0958	93.266
403	8:Run_403_Well_8_20170304-1041	0
404	8:Run_404_Well_8_20170304-1123	0
405	8:Run_405_Well_8_20170304-1205	0
406	8:Run_406_Well_8_20170304-1248	0
407	8:Run_407_Well_8_20170304-1330	95.061
408	8:Run_408_Well_8_20170304-1413	99.915
409	8:Run_409_Well_8_20170304-1455	0
410	8:Run_410_Well_8_20170304-1537	0
411	8:Run_410_Well_8_20170304-1537	0
412	8:Run_411_Well_8_20170304-1620	0
413	8:Run_412_Well_8_20170304-1702	0
414	8:Run_413_Well_8_20170304-1745	0
415	8:Run_414_Well_8_20170304-1827	0
416	8:Run_414_Well_8_20170304-1827	85.147
417	8:Run_415_Well_8_20170304-1909	0
418	8:Run_416_Well_8_20170304-1952	92.282
419	8:Run_417_Well_8_20170304-2034	0
420	8:Run_418_Well_8_20170304-2117	0
421	8:Run_419_Well_8_20170304-2159	91.984
422	8:Run_420_Well_8_20170304-2241	0
423	8:Run_421_Well_8_20170304-2324	0
424	8:Run_422_Well_8_20170305-0006	91.938
425	8:Run_423_Well_8_20170305-0048	96.675
426	8:Run_424_Well_8_20170305-0131	96.462
427	8:Run_425_Well_8_20170305-0213	0
428	8:Run_426_Well_8_20170305-0256	0
429	8:Run_427_Well_8_20170305-0338	97.459
430	8:Run_428_Well_8_20170305-0420	0
431	8:Run_429_Well_8_20170305-0503	91.819
432	8:Run_430_Well_8_20170305-0545	0
433	8:Run_431_Well_8_20170305-0628	0
434	8:Run_432_Well_8_20170305-0710	0
435	8:Run_433_Well_8_20170305-0752	0
436	8:Run_434_Well_8_20170305-0835	0
437	8:Run_435_Well_8_20170305-0917	0
438	8:Run_436_Well_8_20170305-0959	0
439	8:Run_437_Well_8_20170305-1042	0
440	8:Run_438_Well_8_20170305-1124	89.889
441	8:Run_439_Well_8_20170305-1207	0
442	8:Run_440_Well_8_20170305-1249	0
443	8:Run_441_Well_8_20170305-1331	0
444	8:Run_443_Well_8_20170305-1456	0
445	8:Run_444_Well_8_20170305-1539	0
446	8:Run_445_Well_8_20170305-1621	0
447	8:Run_446_Well_8_20170305-1703	0
448	8:Run_447_Well_8_20170305-1746	0
449	8:Run_448_Well_8_20170305-1828	0
450	8:Run_449_Well_8_20170305-1911	0
451	8:Run_450_Well_8_20170305-1953	0
452	8:Run_451_Well_8_20170305-2035	0
453	8:Run_452_Well_8_20170305-2118	0
454	8:Run_453_Well_8_20170305-2200	0
455	8:Run_454_Well_8_20170305-2243	0
