# Supplementary material for: An affordable and automated imaging approach to acquire highly resolved individual data—an example of copepod growth in response to multiple stressors
Source: PeerJ. 2019 Apr 19;7:e6776. doi: 10.7717/peerj.6776 (PMC6476288; doi:10.7717/peerj.6776)
Supplement: Supplemental Information 1 — This zip file contains individual data files as they were acquired by the automatized platform, with each file representing measurements from one individual well plate. It also contains a table which links each file to information about the experimental treatments to which each individual was subjected. [file peerj-07-6776-s001.zip › Supplemental Data S2/Well_46_dat.csv]

Picnr	Label	Length
1	46:Run_1_Well_46_20170220-1454	0
2	46:Run_2_Well_46_20170220-1536	0
3	46:Run_3_Well_46_20170220-1618	0
4	46:Run_4_Well_46_20170220-1701	0
5	46:Run_5_Well_46_20170220-1743	0
6	46:Run_6_Well_46_20170220-1825	0
7	46:Run_7_Well_46_20170220-1908	0
8	46:Run_8_Well_46_20170220-1950	11.138
9	46:Run_9_Well_46_20170220-2033	0
10	46:Run_10_Well_46_20170220-2115	12.494
11	46:Run_11_Well_46_20170220-2157	0
12	46:Run_12_Well_46_20170220-2240	12.343
13	46:Run_13_Well_46_20170220-2322	0
14	46:Run_14_Well_46_20170221-0005	0
15	46:Run_15_Well_46_20170221-0047	0
16	46:Run_16_Well_46_20170221-0129	0
17	46:Run_17_Well_46_20170221-0212	11.052
18	46:Run_18_Well_46_20170221-0254	0
19	46:Run_19_Well_46_20170221-0337	12.127
20	46:Run_20_Well_46_20170221-0419	12.781
21	46:Run_21_Well_46_20170221-0501	11.353
22	46:Run_22_Well_46_20170221-0544	0
23	46:Run_23_Well_46_20170221-0626	0
24	46:Run_24_Well_46_20170221-0709	13.508
25	46:Run_25_Well_46_20170221-0751	0
26	46:Run_26_Well_46_20170221-0833	11.427
27	46:Run_27_Well_46_20170221-0916	0
28	46:Run_28_Well_46_20170221-0958	0
29	46:Run_29_Well_46_20170221-1041	12.806
30	46:Run_30_Well_46_20170221-1123	0
31	46:Run_31_Well_46_20170221-1205	0
32	46:Run_32_Well_46_20170221-1248	0
33	46:Run_33_Well_46_20170221-1330	0
34	46:Run_34_Well_46_20170221-1412	0
35	46:Run_35_Well_46_20170221-1455	0
36	46:Run_36_Well_46_20170221-1537	15.951
37	46:Run_37_Well_46_20170221-1619	14.441
38	46:Run_38_Well_46_20170221-1702	0
39	46:Run_39_Well_46_20170221-1744	0
40	46:Run_40_Well_46_20170221-1826	15.983
41	46:Run_41_Well_46_20170221-1909	16.441
42	46:Run_42_Well_46_20170221-1951	15.811
43	46:Run_43_Well_46_20170221-2034	16.279
44	46:Run_44_Well_46_20170221-2116	14.24
45	46:Run_45_Well_46_20170221-2159	0
46	46:Run_46_Well_46_20170221-2241	0
47	46:Run_47_Well_46_20170221-2323	0
48	46:Run_48_Well_46_20170222-0006	16.67
49	46:Run_49_Well_46_20170222-0048	0
50	46:Run_50_Well_46_20170222-0131	16.003
51	46:Run_51_Well_46_20170222-0213	15.794
52	46:Run_52_Well_46_20170222-0255	0
53	46:Run_53_Well_46_20170222-0338	0
54	46:Run_54_Well_46_20170222-0420	14.311
55	46:Run_55_Well_46_20170222-0503	15.652
56	46:Run_56_Well_46_20170222-0545	17.351
57	46:Run_57_Well_46_20170222-0627	17.33
58	46:Run_58_Well_46_20170222-0710	17.734
59	46:Run_59_Well_46_20170222-0752	16.66
60	46:Run_60_Well_46_20170222-0834	16.165
61	46:Run_61_Well_46_20170222-0917	16.553
62	46:Run_62_Well_46_20170222-0959	16.683
63	46:Run_63_Well_46_20170222-1042	0
64	46:Run_64_Well_46_20170222-1124	0
65	46:Run_65_Well_46_20170222-1206	16.111
66	46:Run_66_Well_46_20170222-1249	17.443
67	46:Run_67_Well_46_20170222-1331	19.906
68	46:Run_68_Well_46_20170222-1414	0
69	46:Run_69_Well_46_20170222-1456	0
70	46:Run_70_Well_46_20170222-1538	0
71	46:Run_71_Well_46_20170222-1621	0
72	46:Run_72_Well_46_20170222-1703	0
73	46:Run_73_Well_46_20170222-1745	0
74	46:Run_74_Well_46_20170222-1828	0
75	46:Run_75_Well_46_20170222-1910	0
76	46:Run_76_Well_46_20170222-1953	19.687
77	46:Run_77_Well_46_20170222-2035	0
78	46:Run_78_Well_46_20170222-2117	18.028
79	46:Run_79_Well_46_20170222-2200	0
80	46:Run_80_Well_46_20170222-2242	0
81	46:Run_81_Well_46_20170222-2324	19.602
82	46:Run_82_Well_46_20170223-0007	16.906
83	46:Run_83_Well_46_20170223-0049	0
84	46:Run_84_Well_46_20170223-0132	21.001
85	46:Run_85_Well_46_20170223-0214	0
86	46:Run_86_Well_46_20170223-0256	20.506
87	46:Run_87_Well_46_20170223-0339	18.756
88	46:Run_88_Well_46_20170223-0421	17.78
89	46:Run_89_Well_46_20170223-0504	0
90	46:Run_90_Well_46_20170223-0546	16.398
91	46:Run_91_Well_46_20170223-0628	19.729
92	46:Run_92_Well_46_20170223-0711	19.007
93	46:Run_93_Well_46_20170223-0753	22.887
94	46:Run_94_Well_46_20170223-0835	0
95	46:Run_95_Well_46_20170223-0918	21.667
96	46:Run_96_Well_46_20170223-1000	21.336
97	46:Run_97_Well_46_20170223-1043	0
98	46:Run_98_Well_46_20170223-1125	0
99	46:Run_99_Well_46_20170223-1207	0
100	46:Run_100_Well_46_20170223-1250	22.486
101	46:Run_101_Well_46_20170223-1332	0
102	46:Run_102_Well_46_20170223-1415	22.573
103	46:Run_103_Well_46_20170223-1457	0
104	46:Run_104_Well_46_20170223-1539	23.635
105	46:Run_105_Well_46_20170223-1622	23.29
106	46:Run_106_Well_46_20170223-1704	0
107	46:Run_107_Well_46_20170223-1747	0
108	46:Run_108_Well_46_20170223-1829	0
109	46:Run_109_Well_46_20170223-1912	21.019
110	46:Run_110_Well_46_20170223-1954	24.092
111	46:Run_111_Well_46_20170223-2036	22.619
112	46:Run_112_Well_46_20170223-2119	24.034
113	46:Run_113_Well_46_20170223-2201	0
114	46:Run_114_Well_46_20170223-2244	23.228
115	46:Run_115_Well_46_20170223-2326	0
116	46:Run_116_Well_46_20170224-0008	22.611
117	46:Run_117_Well_46_20170224-0051	20.989
118	46:Run_118_Well_46_20170224-0133	23.732
119	46:Run_119_Well_46_20170224-0216	23.863
120	46:Run_120_Well_46_20170224-0258	0
121	46:Run_121_Well_46_20170224-0340	0
122	46:Run_122_Well_46_20170224-0423	0
123	46:Run_123_Well_46_20170224-0505	24.224
124	46:Run_124_Well_46_20170224-0548	0
125	46:Run_125_Well_46_20170224-0630	0
126	46:Run_126_Well_46_20170224-0712	0
127	46:Run_127_Well_46_20170224-0755	0
128	46:Run_128_Well_46_20170224-0837	0
129	46:Run_129_Well_46_20170224-0919	0
130	46:Run_130_Well_46_20170224-1002	26.652
131	46:Run_131_Well_46_20170224-1044	0
132	46:Run_132_Well_46_20170224-1127	27.8
133	46:Run_133_Well_46_20170224-1209	25.131
134	46:Run_134_Well_46_20170224-1251	0
135	46:Run_135_Well_46_20170224-1334	0
136	46:Run_136_Well_46_20170224-1416	25.428
137	46:Run_137_Well_46_20170224-1459	25.181
138	46:Run_138_Well_46_20170224-1541	0
139	46:Run_139_Well_46_20170224-1623	0
140	46:Run_140_Well_46_20170224-1706	0
141	46:Run_141_Well_46_20170224-1748	0
142	46:Run_142_Well_46_20170224-1831	0
143	46:Run_143_Well_46_20170224-1913	0
144	46:Run_144_Well_46_20170224-1955	25.944
145	46:Run_145_Well_46_20170224-2038	0
146	46:Run_146_Well_46_20170224-2120	28.698
147	46:Run_147_Well_46_20170224-2203	24.13
148	46:Run_148_Well_46_20170224-2245	0
149	46:Run_149_Well_46_20170224-2327	0
150	46:Run_150_Well_46_20170225-0010	0
151	46:Run_151_Well_46_20170225-0052	28.111
152	46:Run_152_Well_46_20170225-0135	0
153	46:Run_153_Well_46_20170225-0217	0
154	46:Run_154_Well_46_20170225-0259	27.075
155	46:Run_155_Well_46_20170225-0342	0
156	46:Run_156_Well_46_20170225-0424	0
157	46:Run_157_Well_46_20170225-0507	0
158	46:Run_158_Well_46_20170225-0549	0
159	46:Run_159_Well_46_20170225-0631	0
160	46:Run_160_Well_46_20170225-0714	0
161	46:Run_161_Well_46_20170225-0756	0
162	46:Run_162_Well_46_20170225-0838	0
163	46:Run_163_Well_46_20170225-0921	0
164	46:Run_164_Well_46_20170225-1003	0
165	46:Run_165_Well_46_20170225-1046	0
166	46:Run_166_Well_46_20170225-1128	0
167	46:Run_167_Well_46_20170225-1210	0
168	46:Run_168_Well_46_20170225-1253	0
169	46:Run_169_Well_46_20170225-1335	29.177
170	46:Run_170_Well_46_20170225-1418	28.802
171	46:Run_171_Well_46_20170225-1500	0
172	46:Run_172_Well_46_20170225-1543	30.48
173	46:Run_173_Well_46_20170225-1625	29.206
174	46:Run_174_Well_46_20170225-1707	0
175	46:Run_175_Well_46_20170225-1750	0
176	46:Run_176_Well_46_20170225-1832	0
177	46:Run_177_Well_46_20170225-1914	0
178	46:Run_178_Well_46_20170225-1957	0
179	46:Run_179_Well_46_20170225-2039	28.538
180	46:Run_180_Well_46_20170225-2122	0
181	46:Run_181_Well_46_20170225-2204	30.187
182	46:Run_182_Well_46_20170225-2246	0
183	46:Run_183_Well_46_20170225-2329	0
184	46:Run_184_Well_46_20170226-0011	25.009
185	46:Run_185_Well_46_20170226-0054	29.214
186	46:Run_186_Well_46_20170226-0136	0
187	46:Run_187_Well_46_20170226-0219	0
188	46:Run_188_Well_46_20170226-0301	0
189	46:Run_189_Well_46_20170226-0343	0
190	46:Run_190_Well_46_20170226-0426	38.658
191	46:Run_191_Well_46_20170226-0508	0
192	46:Run_192_Well_46_20170226-0551	0
193	46:Run_193_Well_46_20170226-0633	37.769
194	46:Run_194_Well_46_20170226-0715	40.454
195	46:Run_195_Well_46_20170226-0758	36.591
196	46:Run_196_Well_46_20170226-0840	0
197	46:Run_197_Well_46_20170226-0922	0
198	46:Run_198_Well_46_20170226-1005	0
199	46:Run_199_Well_46_20170226-1047	0
200	46:Run_200_Well_46_20170226-1129	0
201	46:Run_201_Well_46_20170226-1212	0
202	46:Run_202_Well_46_20170226-1254	37.878
203	46:Run_203_Well_46_20170226-1337	0
204	46:Run_204_Well_46_20170226-1419	0
205	46:Run_205_Well_46_20170226-1502	0
206	46:Run_206_Well_46_20170226-1544	39.301
207	46:Run_207_Well_46_20170226-1626	0
208	46:Run_208_Well_46_20170226-1709	0
209	46:Run_209_Well_46_20170226-1751	39.801
210	46:Run_210_Well_46_20170226-1834	0
211	46:Run_211_Well_46_20170226-1916	40.267
212	46:Run_212_Well_46_20170226-1958	0
213	46:Run_213_Well_46_20170226-2041	0
214	46:Run_214_Well_46_20170226-2123	0
215	46:Run_215_Well_46_20170226-2206	0
216	46:Run_216_Well_46_20170226-2248	42.366
217	46:Run_217_Well_46_20170226-2330	42.061
218	46:Run_218_Well_46_20170227-0013	42.128
219	46:Run_219_Well_46_20170227-0055	0
220	46:Run_220_Well_46_20170227-0138	0
221	46:Run_221_Well_46_20170227-0220	0
222	46:Run_222_Well_46_20170227-0302	0
223	46:Run_223_Well_46_20170227-0345	0
224	46:Run_224_Well_46_20170227-0427	0
225	46:Run_225_Well_46_20170227-0509	0
226	46:Run_226_Well_46_20170227-0552	43.924
227	46:Run_227_Well_46_20170227-0634	0
228	46:Run_228_Well_46_20170227-0717	0
229	46:Run_229_Well_46_20170227-0759	0
230	46:Run_230_Well_46_20170227-0841	0
231	46:Run_231_Well_46_20170227-0924	0
232	46:Run_232_Well_46_20170227-1006	0
233	46:Run_233_Well_46_20170227-1049	0
234	46:Run_234_Well_46_20170227-1131	44.283
235	46:Run_235_Well_46_20170227-1214	46.496
236	46:Run_236_Well_46_20170227-1256	0
237	46:Run_237_Well_46_20170227-1338	0
238	46:Run_238_Well_46_20170227-1421	0
239	46:Run_239_Well_46_20170227-1503	0
240	46:Run_240_Well_46_20170227-1545	0
241	46:Run_241_Well_46_20170227-1628	0
242	46:Run_242_Well_46_20170227-1710	0
243	46:Run_243_Well_46_20170227-1753	0
244	46:Run_244_Well_46_20170227-1835	0
245	46:Run_245_Well_46_20170227-1917	0
246	46:Run_246_Well_46_20170227-2000	0
247	46:Run_247_Well_46_20170227-2042	0
248	46:Run_248_Well_46_20170227-2124	43.01
249	46:Run_249_Well_46_20170227-2207	40.041
250	46:Run_250_Well_46_20170227-2249	51.091
251	46:Run_251_Well_46_20170227-2332	0
252	46:Run_252_Well_46_20170228-0014	49.018
253	46:Run_253_Well_46_20170228-0056	0
254	46:Run_254_Well_46_20170228-0139	0
255	46:Run_255_Well_46_20170228-0221	0
256	46:Run_256_Well_46_20170228-0304	0
257	46:Run_257_Well_46_20170228-0346	51.908
258	46:Run_258_Well_46_20170228-0428	0
259	46:Run_259_Well_46_20170228-0511	0
260	46:Run_260_Well_46_20170228-0553	0
261	46:Run_261_Well_46_20170228-0636	0
262	46:Run_262_Well_46_20170228-0718	0
263	46:Run_263_Well_46_20170228-0801	51.975
264	46:Run_264_Well_46_20170228-0843	0
265	46:Run_265_Well_46_20170228-0925	0
266	46:Run_266_Well_46_20170228-1008	0
267	46:Run_267_Well_46_20170228-1050	0
268	46:Run_268_Well_46_20170228-1132	0
269	46:Run_269_Well_46_20170228-1215	0
270	46:Run_270_Well_46_20170228-1257	0
271	46:Run_271_Well_46_20170228-1339	0
272	46:Run_272_Well_46_20170228-1422	0
273	46:Run_273_Well_46_20170228-1504	0
274	46:Run_274_Well_46_20170228-1547	0
275	46:Run_275_Well_46_20170228-1629	0
276	46:Run_276_Well_46_20170228-1711	0
277	46:Run_277_Well_46_20170228-1754	0
278	46:Run_278_Well_46_20170228-1836	56.349
279	46:Run_279_Well_46_20170228-1919	0
280	46:Run_280_Well_46_20170228-2001	0
281	46:Run_281_Well_46_20170228-2043	0
282	46:Run_282_Well_46_20170228-2126	0
283	46:Run_283_Well_46_20170228-2208	0
284	46:Run_284_Well_46_20170228-2250	0
285	46:Run_285_Well_46_20170228-2333	0
286	46:Run_286_Well_46_20170301-0015	0
287	46:Run_287_Well_46_20170301-0058	0
288	46:Run_288_Well_46_20170301-0140	0
289	46:Run_289_Well_46_20170301-0223	0
290	46:Run_290_Well_46_20170301-0305	63.771
291	46:Run_291_Well_46_20170301-0347	0
292	46:Run_292_Well_46_20170301-0430	60.668
293	46:Run_293_Well_46_20170301-0512	0
294	46:Run_294_Well_46_20170301-0554	0
295	46:Run_295_Well_46_20170301-0637	0
296	46:Run_296_Well_46_20170301-0719	0
297	46:Run_297_Well_46_20170301-0802	0
298	46:Run_298_Well_46_20170301-0844	0
299	46:Run_299_Well_46_20170301-0926	65.532
300	46:Run_300_Well_46_20170301-1009	0
301	46:Run_301_Well_46_20170301-1051	0
302	46:Run_302_Well_46_20170301-1133	0
303	46:Run_303_Well_46_20170301-1216	0
304	46:Run_304_Well_46_20170301-1258	0
305	46:Run_305_Well_46_20170301-1341	0
306	46:Run_306_Well_46_20170301-1423	0
307	46:Run_307_Well_46_20170301-1505	0
308	46:Run_308_Well_46_20170301-1548	0
309	46:Run_309_Well_46_20170301-1630	65.088
310	46:Run_310_Well_46_20170301-1713	0
311	46:Run_311_Well_46_20170301-1755	0
312	46:Run_312_Well_46_20170301-1837	0
313	46:Run_313_Well_46_20170301-1920	0
314	46:Run_314_Well_46_20170301-2002	0
315	46:Run_315_Well_46_20170301-2045	65.229
316	46:Run_316_Well_46_20170301-2127	0
317	46:Run_317_Well_46_20170301-2209	0
318	46:Run_318_Well_46_20170301-2252	0
319	46:Run_319_Well_46_20170301-2334	72.859
320	46:Run_320_Well_46_20170302-0016	0
321	46:Run_321_Well_46_20170302-0059	66.003
322	46:Run_322_Well_46_20170302-0141	72.003
323	46:Run_323_Well_46_20170302-0224	0
324	46:Run_324_Well_46_20170302-0306	0
325	46:Run_325_Well_46_20170302-0348	0
326	46:Run_326_Well_46_20170302-0431	0
327	46:Run_327_Well_46_20170302-0513	0
328	46:Run_328_Well_46_20170302-0555	0
329	46:Run_329_Well_46_20170302-0638	0
330	46:Run_330_Well_46_20170302-0720	0
331	46:Run_331_Well_46_20170302-0803	74.555
332	46:Run_332_Well_46_20170302-0845	70.938
333	46:Run_333_Well_46_20170302-0927	0
334	46:Run_334_Well_46_20170302-1010	0
335	46:Run_335_Well_46_20170302-1052	0
336	46:Run_336_Well_46_20170302-1135	0
337	46:Run_337_Well_46_20170302-1217	0
338	46:Run_338_Well_46_20170302-1259	0
339	46:Run_339_Well_46_20170302-1342	0
340	46:Run_340_Well_46_20170302-1424	75.994
341	46:Run_341_Well_46_20170302-1507	0
342	46:Run_342_Well_46_20170302-1549	0
343	46:Run_343_Well_46_20170302-1631	0
344	46:Run_344_Well_46_20170302-1714	0
345	46:Run_345_Well_46_20170302-1756	84.919
346	46:Run_346_Well_46_20170302-1839	79.55
347	46:Run_347_Well_46_20170302-1921	0
348	46:Run_348_Well_46_20170302-2003	0
349	46:Run_349_Well_46_20170302-2045	0
350	46:Run_350_Well_46_20170302-2128	0
351	46:Run_351_Well_46_20170302-2210	0
352	46:Run_352_Well_46_20170302-2252	0
353	46:Run_353_Well_46_20170302-2335	0
354	46:Run_354_Well_46_20170303-0017	82.973
355	46:Run_355_Well_46_20170303-0059	0
356	46:Run_356_Well_46_20170303-0142	0
357	46:Run_357_Well_46_20170303-0224	0
358	46:Run_358_Well_46_20170303-0307	0
359	46:Run_359_Well_46_20170303-0349	0
360	46:Run_360_Well_46_20170303-0432	0
361	46:Run_361_Well_46_20170303-0514	0
362	46:Run_362_Well_46_20170303-0556	81.346
363	46:Run_363_Well_46_20170303-0639	82.098
364	46:Run_364_Well_46_20170303-0721	84.34
365	46:Run_365_Well_46_20170303-0804	0
366	46:Run_366_Well_46_20170303-0846	0
367	46:Run_367_Well_46_20170303-0928	83.19
368	46:Run_368_Well_46_20170303-1011	77.473
369	46:Run_369_Well_46_20170303-1053	78.334
370	46:Run_370_Well_46_20170303-1136	0
371	46:Run_371_Well_46_20170303-1218	84.595
372	46:Run_372_Well_46_20170303-1300	0
373	46:Run_373_Well_46_20170303-1343	0
374	46:Run_374_Well_46_20170303-1425	88.441
375	46:Run_375_Well_46_20170303-1508	83.952
376	46:Run_376_Well_46_20170303-1550	0
377	46:Run_377_Well_46_20170303-1632	0
378	46:Run_378_Well_46_20170303-1715	85.586
379	46:Run_379_Well_46_20170303-1757	0
380	46:Run_380_Well_46_20170303-1839	0
381	46:Run_381_Well_46_20170303-1922	0
382	46:Run_382_Well_46_20170303-2004	0
383	46:Run_383_Well_46_20170303-2046	0
384	46:Run_384_Well_46_20170303-2129	0
385	46:Run_385_Well_46_20170303-2211	0
386	46:Run_386_Well_46_20170303-2254	0
387	46:Run_387_Well_46_20170303-2336	88.817
388	46:Run_388_Well_46_20170304-0018	0
389	46:Run_389_Well_46_20170304-0101	0
390	46:Run_390_Well_46_20170304-0143	0
391	46:Run_391_Well_46_20170304-0226	0
392	46:Run_392_Well_46_20170304-0308	94.048
393	46:Run_393_Well_46_20170304-0350	89.405
394	46:Run_394_Well_46_20170304-0433	0
395	46:Run_395_Well_46_20170304-0515	0
396	46:Run_396_Well_46_20170304-0558	0
397	46:Run_397_Well_46_20170304-0640	0
398	46:Run_398_Well_46_20170304-0722	0
399	46:Run_399_Well_46_20170304-0805	89.127
400	46:Run_400_Well_46_20170304-0847	0
401	46:Run_401_Well_46_20170304-0930	0
402	46:Run_402_Well_46_20170304-1012	93.162
403	46:Run_403_Well_46_20170304-1054	0
404	46:Run_404_Well_46_20170304-1137	0
405	46:Run_405_Well_46_20170304-1219	0
406	46:Run_406_Well_46_20170304-1302	93.859
407	46:Run_407_Well_46_20170304-1344	0
408	46:Run_408_Well_46_20170304-1426	87.258
409	46:Run_409_Well_46_20170304-1509	91.709
410	46:Run_410_Well_46_20170304-1551	0
411	46:Run_411_Well_46_20170304-1634	0
412	46:Run_412_Well_46_20170304-1716	0
413	46:Run_413_Well_46_20170304-1758	0
414	46:Run_414_Well_46_20170304-1841	0
415	46:Run_415_Well_46_20170304-1923	0
416	46:Run_416_Well_46_20170304-2006	0
417	46:Run_417_Well_46_20170304-2048	0
418	46:Run_418_Well_46_20170304-2130	0
419	46:Run_419_Well_46_20170304-2212	0
420	46:Run_420_Well_46_20170304-2255	95.901
421	46:Run_421_Well_46_20170304-2337	93.078
422	46:Run_422_Well_46_20170305-0020	0
423	46:Run_423_Well_46_20170305-0102	0
424	46:Run_424_Well_46_20170305-0145	0
425	46:Run_425_Well_46_20170305-0227	0
426	46:Run_426_Well_46_20170305-0309	0
427	46:Run_427_Well_46_20170305-0352	92.246
428	46:Run_428_Well_46_20170305-0434	0
429	46:Run_429_Well_46_20170305-0516	0
430	46:Run_430_Well_46_20170305-0559	0
431	46:Run_431_Well_46_20170305-0641	93.932
432	46:Run_432_Well_46_20170305-0724	0
433	46:Run_433_Well_46_20170305-0806	0
434	46:Run_434_Well_46_20170305-0848	0
435	46:Run_435_Well_46_20170305-0931	96.229
436	46:Run_436_Well_46_20170305-1013	96.229
437	46:Run_437_Well_46_20170305-1056	96.229
438	46:Run_438_Well_46_20170305-1138	0
439	46:Run_439_Well_46_20170305-1220	0
440	46:Run_440_Well_46_20170305-1303	0
441	46:Run_441_Well_46_20170305-1345	0
442	46:Run_442_Well_46_20170305-1428	0
443	46:Run_443_Well_46_20170305-1510	0
444	46:Run_444_Well_46_20170305-1552	0
445	46:Run_445_Well_46_20170305-1635	0
446	46:Run_446_Well_46_20170305-1717	0
447	46:Run_447_Well_46_20170305-1759	0
448	46:Run_448_Well_46_20170305-1842	0
449	46:Run_449_Well_46_20170305-1924	0
450	46:Run_450_Well_46_20170305-2007	0
451	46:Run_451_Well_46_20170305-2049	0
452	46:Run_452_Well_46_20170305-2132	0
453	46:Run_453_Well_46_20170305-2214	0
454	46:Run_454_Well_46_20170305-2256	0
