# Supplementary material for: An affordable and automated imaging approach to acquire highly resolved individual data—an example of copepod growth in response to multiple stressors
Source: PeerJ. 2019 Apr 19;7:e6776. doi: 10.7717/peerj.6776 (PMC6476288; doi:10.7717/peerj.6776)
Supplement: Supplemental Information 1 — This zip file contains individual data files as they were acquired by the automatized platform, with each file representing measurements from one individual well plate. It also contains a table which links each file to information about the experimental treatments to which each individual was subjected. [file peerj-07-6776-s001.zip › Supplemental Data S2/Well_24_dat.csv]

Picnr	Label	Length
1	24:Run_1_Well_24_20170220-1443	0
2	24:Run_2_Well_24_20170220-1526	0
3	24:Run_4_Well_24_20170220-1650	0
4	24:Run_5_Well_24_20170220-1733	0
5	24:Run_6_Well_24_20170220-1815	0
6	24:Run_6_Well_24_20170220-1815	0
7	24:Run_7_Well_24_20170220-1858	11.045
8	24:Run_8_Well_24_20170220-1940	12.5
9	24:Run_9_Well_24_20170220-2022	0
10	24:Run_10_Well_24_20170220-2105	0
11	24:Run_11_Well_24_20170220-2147	0
12	24:Run_12_Well_24_20170220-2230	13.017
13	24:Run_13_Well_24_20170220-2312	12.078
14	24:Run_14_Well_24_20170220-2355	11.823
15	24:Run_15_Well_24_20170221-0037	12.777
16	24:Run_16_Well_24_20170221-0119	11.78
17	24:Run_17_Well_24_20170221-0202	0
18	24:Run_18_Well_24_20170221-0244	10.966
19	24:Run_19_Well_24_20170221-0326	0
20	24:Run_20_Well_24_20170221-0409	0
21	24:Run_21_Well_24_20170221-0451	0
22	24:Run_22_Well_24_20170221-0534	16.935
23	24:Run_23_Well_24_20170221-0616	11.724
24	24:Run_24_Well_24_20170221-0658	0
25	24:Run_25_Well_24_20170221-0741	0
26	24:Run_26_Well_24_20170221-0823	0
27	24:Run_27_Well_24_20170221-0906	14.23
28	24:Run_28_Well_24_20170221-0948	14.318
29	24:Run_29_Well_24_20170221-1030	12.093
30	24:Run_30_Well_24_20170221-1113	0
31	24:Run_31_Well_24_20170221-1155	0
32	24:Run_32_Well_24_20170221-1237	15.355
33	24:Run_33_Well_24_20170221-1320	13.96
34	24:Run_34_Well_24_20170221-1402	0
35	24:Run_35_Well_24_20170221-1445	0
36	24:Run_36_Well_24_20170221-1527	14.509
37	24:Run_37_Well_24_20170221-1609	0
38	24:Run_38_Well_24_20170221-1652	0
39	24:Run_39_Well_24_20170221-1734	12.59
40	24:Run_40_Well_24_20170221-1816	0
41	24:Run_41_Well_24_20170221-1859	13.928
42	24:Run_42_Well_24_20170221-1941	0
43	24:Run_43_Well_24_20170221-2024	15.133
44	24:Run_44_Well_24_20170221-2106	13.536
45	24:Run_45_Well_24_20170221-2149	0
46	24:Run_46_Well_24_20170221-2231	12.875
47	24:Run_47_Well_24_20170221-2313	14.761
48	24:Run_48_Well_24_20170221-2356	15.723
49	24:Run_49_Well_24_20170222-0038	14.43
50	24:Run_50_Well_24_20170222-0121	0
51	24:Run_51_Well_24_20170222-0203	0
52	24:Run_52_Well_24_20170222-0245	0
53	24:Run_53_Well_24_20170222-0328	0
54	24:Run_54_Well_24_20170222-0410	17.324
55	24:Run_55_Well_24_20170222-0452	17.263
56	24:Run_56_Well_24_20170222-0535	0
57	24:Run_57_Well_24_20170222-0617	0
58	24:Run_58_Well_24_20170222-0700	0
59	24:Run_59_Well_24_20170222-0742	15.66
60	24:Run_60_Well_24_20170222-0824	16.378
61	24:Run_61_Well_24_20170222-0907	0
62	24:Run_62_Well_24_20170222-0949	0
63	24:Run_63_Well_24_20170222-1032	0
64	24:Run_64_Well_24_20170222-1114	0
65	24:Run_65_Well_24_20170222-1156	0
66	24:Run_66_Well_24_20170222-1239	0
67	24:Run_67_Well_24_20170222-1321	17.14
68	24:Run_68_Well_24_20170222-1403	19.5
69	24:Run_69_Well_24_20170222-1446	0
70	24:Run_70_Well_24_20170222-1528	0
71	24:Run_71_Well_24_20170222-1611	0
72	24:Run_72_Well_24_20170222-1653	21.03
73	24:Run_73_Well_24_20170222-1735	0
74	24:Run_74_Well_24_20170222-1818	0
75	24:Run_75_Well_24_20170222-1900	0
76	24:Run_76_Well_24_20170222-1942	17.678
77	24:Run_77_Well_24_20170222-2025	0
78	24:Run_78_Well_24_20170222-2107	16.279
79	24:Run_79_Well_24_20170222-2150	0
80	24:Run_80_Well_24_20170222-2232	0
81	24:Run_81_Well_24_20170222-2314	0
82	24:Run_82_Well_24_20170222-2357	19.619
83	24:Run_83_Well_24_20170223-0039	0
84	24:Run_84_Well_24_20170223-0122	17.117
85	24:Run_85_Well_24_20170223-0204	0
86	24:Run_86_Well_24_20170223-0246	0
87	24:Run_87_Well_24_20170223-0329	0
88	24:Run_88_Well_24_20170223-0411	0
89	24:Run_89_Well_24_20170223-0453	19.164
90	24:Run_90_Well_24_20170223-0536	0
91	24:Run_91_Well_24_20170223-0618	0
92	24:Run_92_Well_24_20170223-0701	21.889
93	24:Run_93_Well_24_20170223-0743	0
94	24:Run_94_Well_24_20170223-0825	0
95	24:Run_95_Well_24_20170223-0908	22
96	24:Run_96_Well_24_20170223-0950	0
97	24:Run_97_Well_24_20170223-1032	0
98	24:Run_98_Well_24_20170223-1115	0
99	24:Run_99_Well_24_20170223-1157	16.292
100	24:Run_100_Well_24_20170223-1240	0
101	24:Run_101_Well_24_20170223-1322	0
102	24:Run_102_Well_24_20170223-1405	0
103	24:Run_103_Well_24_20170223-1447	0
104	24:Run_104_Well_24_20170223-1529	0
105	24:Run_105_Well_24_20170223-1612	0
106	24:Run_106_Well_24_20170223-1654	0
107	24:Run_107_Well_24_20170223-1737	22.277
108	24:Run_108_Well_24_20170223-1819	18.742
109	24:Run_109_Well_24_20170223-1901	20.742
110	24:Run_110_Well_24_20170223-1944	0
111	24:Run_111_Well_24_20170223-2026	0
112	24:Run_112_Well_24_20170223-2109	22.006
113	24:Run_113_Well_24_20170223-2151	0
114	24:Run_114_Well_24_20170223-2234	23.308
115	24:Run_115_Well_24_20170223-2316	23.548
116	24:Run_116_Well_24_20170223-2358	0
117	24:Run_117_Well_24_20170224-0041	20.304
118	24:Run_118_Well_24_20170224-0123	22.589
119	24:Run_119_Well_24_20170224-0206	21.095
120	24:Run_120_Well_24_20170224-0248	0
121	24:Run_121_Well_24_20170224-0330	23.61
122	24:Run_122_Well_24_20170224-0413	22.874
123	24:Run_123_Well_24_20170224-0455	24.597
124	24:Run_124_Well_24_20170224-0537	0
125	24:Run_125_Well_24_20170224-0620	0
126	24:Run_126_Well_24_20170224-0702	0
127	24:Run_127_Well_24_20170224-0745	0
128	24:Run_128_Well_24_20170224-0827	0
129	24:Run_129_Well_24_20170224-0909	0
130	24:Run_130_Well_24_20170224-0952	27.406
131	24:Run_131_Well_24_20170224-1034	0
132	24:Run_132_Well_24_20170224-1116	0
133	24:Run_133_Well_24_20170224-1159	28.412
134	24:Run_134_Well_24_20170224-1241	0
135	24:Run_135_Well_24_20170224-1324	24.749
136	24:Run_136_Well_24_20170224-1406	22.988
137	24:Run_137_Well_24_20170224-1448	26.201
138	24:Run_138_Well_24_20170224-1531	0
139	24:Run_139_Well_24_20170224-1613	0
140	24:Run_139_Well_24_20170224-1613	0
141	24:Run_140_Well_24_20170224-1656	0
142	24:Run_141_Well_24_20170224-1738	26.315
143	24:Run_142_Well_24_20170224-1820	25.244
144	24:Run_143_Well_24_20170224-1903	0
145	24:Run_144_Well_24_20170224-1945	0
146	24:Run_145_Well_24_20170224-2028	0
147	24:Run_146_Well_24_20170224-2110	0
148	24:Run_147_Well_24_20170224-2152	0
149	24:Run_148_Well_24_20170224-2235	0
150	24:Run_149_Well_24_20170224-2317	0
151	24:Run_150_Well_24_20170225-0000	0
152	24:Run_151_Well_24_20170225-0042	0
153	24:Run_152_Well_24_20170225-0124	0
154	24:Run_153_Well_24_20170225-0207	27.358
155	24:Run_154_Well_24_20170225-0249	0
156	24:Run_155_Well_24_20170225-0332	28.636
157	24:Run_156_Well_24_20170225-0414	28.636
158	24:Run_157_Well_24_20170225-0456	24.668
159	24:Run_158_Well_24_20170225-0539	0
160	24:Run_159_Well_24_20170225-0621	0
161	24:Run_160_Well_24_20170225-0704	0
162	24:Run_161_Well_24_20170225-0746	28.129
163	24:Run_162_Well_24_20170225-0828	0
164	24:Run_163_Well_24_20170225-0911	30.95
165	24:Run_164_Well_24_20170225-0953	28.412
166	24:Run_165_Well_24_20170225-1036	25.493
167	24:Run_166_Well_24_20170225-1118	0
168	24:Run_167_Well_24_20170225-1200	0
169	24:Run_168_Well_24_20170225-1243	0
170	24:Run_169_Well_24_20170225-1325	0
171	24:Run_170_Well_24_20170225-1408	0
172	24:Run_171_Well_24_20170225-1450	0
173	24:Run_172_Well_24_20170225-1532	28.674
174	24:Run_173_Well_24_20170225-1615	0
175	24:Run_174_Well_24_20170225-1657	0
176	24:Run_175_Well_24_20170225-1740	0
177	24:Run_176_Well_24_20170225-1822	0
178	24:Run_177_Well_24_20170225-1904	29.669
179	24:Run_178_Well_24_20170225-1947	0
180	24:Run_179_Well_24_20170225-2029	29.684
181	24:Run_180_Well_24_20170225-2111	0
182	24:Run_181_Well_24_20170225-2154	26.55
183	24:Run_182_Well_24_20170225-2236	0
184	24:Run_183_Well_24_20170225-2319	30.438
185	24:Run_184_Well_24_20170226-0001	30.45
186	24:Run_185_Well_24_20170226-0044	29.12
187	24:Run_186_Well_24_20170226-0126	0
188	24:Run_187_Well_24_20170226-0208	0
189	24:Run_188_Well_24_20170226-0251	28.182
190	24:Run_189_Well_24_20170226-0333	0
191	24:Run_190_Well_24_20170226-0416	27.281
192	24:Run_191_Well_24_20170226-0458	27.659
193	24:Run_192_Well_24_20170226-0541	28.178
194	24:Run_193_Well_24_20170226-0623	29.967
195	24:Run_194_Well_24_20170226-0705	0
196	24:Run_195_Well_24_20170226-0748	0
197	24:Run_196_Well_24_20170226-0830	33.667
198	24:Run_197_Well_24_20170226-0912	37.53
199	24:Run_198_Well_24_20170226-0955	0
200	24:Run_199_Well_24_20170226-1037	0
201	24:Run_200_Well_24_20170226-1119	0
202	24:Run_201_Well_24_20170226-1202	0
203	24:Run_202_Well_24_20170226-1244	0
204	24:Run_203_Well_24_20170226-1327	39.551
205	24:Run_204_Well_24_20170226-1409	0
206	24:Run_205_Well_24_20170226-1452	0
207	24:Run_206_Well_24_20170226-1534	0
208	24:Run_207_Well_24_20170226-1616	0
209	24:Run_208_Well_24_20170226-1659	0
210	24:Run_209_Well_24_20170226-1741	0
211	24:Run_210_Well_24_20170226-1824	0
212	24:Run_211_Well_24_20170226-1906	0
213	24:Run_212_Well_24_20170226-1948	0
214	24:Run_213_Well_24_20170226-2031	39
215	24:Run_214_Well_24_20170226-2113	0
216	24:Run_215_Well_24_20170226-2156	38.21
217	24:Run_216_Well_24_20170226-2238	41.692
218	24:Run_217_Well_24_20170226-2320	0
219	24:Run_218_Well_24_20170227-0003	0
220	24:Run_219_Well_24_20170227-0045	36.003
221	24:Run_220_Well_24_20170227-0127	0
222	24:Run_221_Well_24_20170227-0210	0
223	24:Run_222_Well_24_20170227-0252	0
224	24:Run_223_Well_24_20170227-0335	0
225	24:Run_224_Well_24_20170227-0417	0
226	24:Run_225_Well_24_20170227-0459	0
227	24:Run_226_Well_24_20170227-0542	0
228	24:Run_227_Well_24_20170227-0624	0
229	24:Run_228_Well_24_20170227-0707	0
230	24:Run_229_Well_24_20170227-0749	0
231	24:Run_230_Well_24_20170227-0831	0
232	24:Run_231_Well_24_20170227-0914	0
233	24:Run_232_Well_24_20170227-0956	40.475
234	24:Run_233_Well_24_20170227-1039	0
235	24:Run_234_Well_24_20170227-1121	0
236	24:Run_235_Well_24_20170227-1204	41.773
237	24:Run_236_Well_24_20170227-1246	0
238	24:Run_237_Well_24_20170227-1328	0
239	24:Run_238_Well_24_20170227-1410	0
240	24:Run_239_Well_24_20170227-1453	0
241	24:Run_240_Well_24_20170227-1535	0
242	24:Run_241_Well_24_20170227-1618	0
243	24:Run_242_Well_24_20170227-1700	0
244	24:Run_243_Well_24_20170227-1742	0
245	24:Run_244_Well_24_20170227-1825	0
246	24:Run_245_Well_24_20170227-1907	0
247	24:Run_246_Well_24_20170227-1950	45.525
248	24:Run_247_Well_24_20170227-2032	0
249	24:Run_248_Well_24_20170227-2114	0
250	24:Run_249_Well_24_20170227-2157	45.774
251	24:Run_250_Well_24_20170227-2239	0
252	24:Run_251_Well_24_20170227-2322	0
253	24:Run_252_Well_24_20170228-0004	49.822
254	24:Run_254_Well_24_20170228-0129	0
255	24:Run_255_Well_24_20170228-0211	47.539
256	24:Run_256_Well_24_20170228-0254	0
257	24:Run_257_Well_24_20170228-0336	0
258	24:Run_258_Well_24_20170228-0418	0
259	24:Run_259_Well_24_20170228-0501	0
260	24:Run_260_Well_24_20170228-0543	0
261	24:Run_261_Well_24_20170228-0626	50.112
262	24:Run_262_Well_24_20170228-0708	0
263	24:Run_263_Well_24_20170228-0751	47.94
264	24:Run_264_Well_24_20170228-0833	0
265	24:Run_265_Well_24_20170228-0915	0
266	24:Run_266_Well_24_20170228-0958	50.284
267	24:Run_267_Well_24_20170228-1040	0
268	24:Run_268_Well_24_20170228-1122	50.092
269	24:Run_269_Well_24_20170228-1205	44.981
270	24:Run_270_Well_24_20170228-1247	0
271	24:Run_271_Well_24_20170228-1329	0
272	24:Run_272_Well_24_20170228-1412	0
273	24:Run_273_Well_24_20170228-1454	47.14
274	24:Run_274_Well_24_20170228-1536	0
275	24:Run_275_Well_24_20170228-1619	0
276	24:Run_276_Well_24_20170228-1701	0
277	24:Run_277_Well_24_20170228-1744	44.003
278	24:Run_278_Well_24_20170228-1826	0
279	24:Run_279_Well_24_20170228-1908	0
280	24:Run_280_Well_24_20170228-1951	0
281	24:Run_281_Well_24_20170228-2033	0
282	24:Run_282_Well_24_20170228-2116	0
283	24:Run_283_Well_24_20170228-2158	0
284	24:Run_284_Well_24_20170228-2240	0
285	24:Run_285_Well_24_20170228-2323	0
286	24:Run_286_Well_24_20170301-0005	52.242
287	24:Run_287_Well_24_20170301-0048	52.101
288	24:Run_288_Well_24_20170301-0130	54.113
289	24:Run_289_Well_24_20170301-0212	53.444
290	24:Run_290_Well_24_20170301-0255	0
291	24:Run_291_Well_24_20170301-0337	57.717
292	24:Run_292_Well_24_20170301-0420	57.02
293	24:Run_293_Well_24_20170301-0502	53.074
294	24:Run_294_Well_24_20170301-0544	0
295	24:Run_295_Well_24_20170301-0627	0
296	24:Run_296_Well_24_20170301-0709	52.965
297	24:Run_297_Well_24_20170301-0752	54.893
298	24:Run_298_Well_24_20170301-0834	0
299	24:Run_299_Well_24_20170301-0916	53.235
300	24:Run_300_Well_24_20170301-0959	0
301	24:Run_301_Well_24_20170301-1041	55.238
302	24:Run_302_Well_24_20170301-1123	0
303	24:Run_303_Well_24_20170301-1206	52.194
304	24:Run_304_Well_24_20170301-1248	0
305	24:Run_305_Well_24_20170301-1331	57.009
306	24:Run_306_Well_24_20170301-1413	0
307	24:Run_307_Well_24_20170301-1455	0
308	24:Run_308_Well_24_20170301-1538	0
309	24:Run_309_Well_24_20170301-1620	0
310	24:Run_310_Well_24_20170301-1703	0
311	24:Run_311_Well_24_20170301-1745	0
312	24:Run_312_Well_24_20170301-1827	0
313	24:Run_313_Well_24_20170301-1910	52.69
314	24:Run_314_Well_24_20170301-1952	61.832
315	24:Run_315_Well_24_20170301-2034	0
316	24:Run_316_Well_24_20170301-2117	0
317	24:Run_317_Well_24_20170301-2159	60.632
318	24:Run_318_Well_24_20170301-2242	0
319	24:Run_319_Well_24_20170301-2324	0
320	24:Run_320_Well_24_20170302-0006	59.481
321	24:Run_321_Well_24_20170302-0049	0
322	24:Run_322_Well_24_20170302-0131	0
323	24:Run_323_Well_24_20170302-0214	60.502
324	24:Run_324_Well_24_20170302-0256	60
325	24:Run_325_Well_24_20170302-0338	66.406
326	24:Run_326_Well_24_20170302-0421	60.809
327	24:Run_327_Well_24_20170302-0503	0
328	24:Run_328_Well_24_20170302-0545	62.83
329	24:Run_329_Well_24_20170302-0628	0
330	24:Run_330_Well_24_20170302-0710	0
331	24:Run_331_Well_24_20170302-0752	0
332	24:Run_332_Well_24_20170302-0835	0
333	24:Run_333_Well_24_20170302-0917	66.483
334	24:Run_334_Well_24_20170302-1000	0
335	24:Run_335_Well_24_20170302-1042	0
336	24:Run_336_Well_24_20170302-1125	57.009
337	24:Run_337_Well_24_20170302-1207	67.125
338	24:Run_338_Well_24_20170302-1249	69.298
339	24:Run_339_Well_24_20170302-1332	0
340	24:Run_340_Well_24_20170302-1414	0
341	24:Run_341_Well_24_20170302-1456	0
342	24:Run_342_Well_24_20170302-1539	0
343	24:Run_343_Well_24_20170302-1621	0
344	24:Run_344_Well_24_20170302-1704	0
345	24:Run_345_Well_24_20170302-1746	0
346	24:Run_346_Well_24_20170302-1828	0
347	24:Run_347_Well_24_20170302-1911	0
348	24:Run_348_Well_24_20170302-1953	68.964
349	24:Run_349_Well_24_20170302-2035	65.354
350	24:Run_350_Well_24_20170302-2118	0
351	24:Run_351_Well_24_20170302-2200	0
352	24:Run_352_Well_24_20170302-2242	0
353	24:Run_353_Well_24_20170302-2325	70.66
354	24:Run_354_Well_24_20170303-0007	69.672
355	24:Run_355_Well_24_20170303-0049	73.493
356	24:Run_356_Well_24_20170303-0132	70.959
357	24:Run_357_Well_24_20170303-0214	0
358	24:Run_358_Well_24_20170303-0257	0
359	24:Run_359_Well_24_20170303-0339	0
360	24:Run_360_Well_24_20170303-0421	0
361	24:Run_361_Well_24_20170303-0504	73.069
362	24:Run_362_Well_24_20170303-0546	0
363	24:Run_363_Well_24_20170303-0629	0
364	24:Run_364_Well_24_20170303-0711	0
365	24:Run_365_Well_24_20170303-0753	0
366	24:Run_366_Well_24_20170303-0836	0
367	24:Run_367_Well_24_20170303-0918	0
368	24:Run_368_Well_24_20170303-1001	0
369	24:Run_369_Well_24_20170303-1043	0
370	24:Run_370_Well_24_20170303-1125	80.011
371	24:Run_371_Well_24_20170303-1208	82.289
372	24:Run_372_Well_24_20170303-1250	84.164
373	24:Run_373_Well_24_20170303-1333	0
374	24:Run_374_Well_24_20170303-1415	0
375	24:Run_375_Well_24_20170303-1457	0
376	24:Run_376_Well_24_20170303-1540	0
377	24:Run_377_Well_24_20170303-1622	0
378	24:Run_378_Well_24_20170303-1704	0
379	24:Run_379_Well_24_20170303-1747	0
380	24:Run_380_Well_24_20170303-1829	0
381	24:Run_381_Well_24_20170303-1912	0
382	24:Run_382_Well_24_20170303-1954	0
383	24:Run_383_Well_24_20170303-2036	88.091
384	24:Run_384_Well_24_20170303-2119	81.946
385	24:Run_385_Well_24_20170303-2201	0
386	24:Run_386_Well_24_20170303-2244	0
387	24:Run_387_Well_24_20170303-2326	0
388	24:Run_388_Well_24_20170304-0008	0
389	24:Run_389_Well_24_20170304-0051	87.686
390	24:Run_390_Well_24_20170304-0133	78.937
391	24:Run_391_Well_24_20170304-0215	0
392	24:Run_392_Well_24_20170304-0258	0
393	24:Run_393_Well_24_20170304-0340	0
394	24:Run_394_Well_24_20170304-0423	0
395	24:Run_395_Well_24_20170304-0505	79.008
396	24:Run_397_Well_24_20170304-0630	0
397	24:Run_396_Well_24_20170304-0547	0
398	24:Run_398_Well_24_20170304-0712	0
399	24:Run_399_Well_24_20170304-0755	0
400	24:Run_400_Well_24_20170304-0837	0
401	24:Run_401_Well_24_20170304-0919	77.316
402	24:Run_402_Well_24_20170304-1002	86.759
403	24:Run_403_Well_24_20170304-1044	0
404	24:Run_404_Well_24_20170304-1127	79.31
405	24:Run_405_Well_24_20170304-1209	81.584
406	24:Run_406_Well_24_20170304-1251	92.049
407	24:Run_407_Well_24_20170304-1334	0
408	24:Run_408_Well_24_20170304-1416	0
409	24:Run_409_Well_24_20170304-1459	0
410	24:Run_410_Well_24_20170304-1541	0
411	24:Run_411_Well_24_20170304-1624	0
412	24:Run_412_Well_24_20170304-1706	0
413	24:Run_413_Well_24_20170304-1748	0
414	24:Run_414_Well_24_20170304-1831	0
415	24:Run_415_Well_24_20170304-1913	0
416	24:Run_416_Well_24_20170304-1955	0
417	24:Run_417_Well_24_20170304-2038	0
418	24:Run_418_Well_24_20170304-2120	0
419	24:Run_419_Well_24_20170304-2202	85.866
420	24:Run_420_Well_24_20170304-2245	0
421	24:Run_421_Well_24_20170304-2327	0
422	24:Run_422_Well_24_20170305-0010	0
423	24:Run_423_Well_24_20170305-0052	0
424	24:Run_424_Well_24_20170305-0134	0
425	24:Run_425_Well_24_20170305-0217	88.238
426	24:Run_426_Well_24_20170305-0259	87.982
427	24:Run_427_Well_24_20170305-0342	0
428	24:Run_428_Well_24_20170305-0424	0
429	24:Run_429_Well_24_20170305-0506	0
430	24:Run_430_Well_24_20170305-0549	83.63
431	24:Run_431_Well_24_20170305-0631	0
432	24:Run_432_Well_24_20170305-0714	0
433	24:Run_433_Well_24_20170305-0756	0
434	24:Run_434_Well_24_20170305-0838	0
435	24:Run_435_Well_24_20170305-0921	107.517
436	24:Run_436_Well_24_20170305-1003	0
437	24:Run_437_Well_24_20170305-1046	94.33
438	24:Run_438_Well_24_20170305-1128	0
439	24:Run_439_Well_24_20170305-1210	0
440	24:Run_440_Well_24_20170305-1253	0
441	24:Run_441_Well_24_20170305-1335	0
442	24:Run_442_Well_24_20170305-1418	0
443	24:Run_443_Well_24_20170305-1500	0
444	24:Run_444_Well_24_20170305-1542	0
445	24:Run_445_Well_24_20170305-1625	0
446	24:Run_446_Well_24_20170305-1707	0
447	24:Run_447_Well_24_20170305-1749	0
448	24:Run_448_Well_24_20170305-1832	0
449	24:Run_449_Well_24_20170305-1914	0
450	24:Run_450_Well_24_20170305-1957	0
451	24:Run_451_Well_24_20170305-2039	0
452	24:Run_452_Well_24_20170305-2122	0
453	24:Run_453_Well_24_20170305-2204	0
454	24:Run_454_Well_24_20170305-2246	0
