# Supplementary material for: An affordable and automated imaging approach to acquire highly resolved individual data—an example of copepod growth in response to multiple stressors
Source: PeerJ. 2019 Apr 19;7:e6776. doi: 10.7717/peerj.6776 (PMC6476288; doi:10.7717/peerj.6776)
Supplement: Supplemental Information 1 — This zip file contains individual data files as they were acquired by the automatized platform, with each file representing measurements from one individual well plate. It also contains a table which links each file to information about the experimental treatments to which each individual was subjected. [file peerj-07-6776-s001.zip › Supplemental Data S2/Well_34_dat.csv]

Picnr	Label	Length
1	34:Run_1_Well_34_20170220-1451	0
2	34:Run_2_Well_34_20170220-1533	0
3	34:Run_3_Well_34_20170220-1615	0
4	34:Run_4_Well_34_20170220-1658	0
5	34:Run_5_Well_34_20170220-1740	0
6	34:Run_6_Well_34_20170220-1823	0
7	34:Run_7_Well_34_20170220-1905	0
8	34:Run_8_Well_34_20170220-1947	11.314
9	34:Run_9_Well_34_20170220-2030	11.253
10	34:Run_10_Well_34_20170220-2112	11.071
11	34:Run_11_Well_34_20170220-2155	12.763
12	34:Run_12_Well_34_20170220-2237	0
13	34:Run_13_Well_34_20170220-2319	13.314
14	34:Run_14_Well_34_20170221-0002	12.405
15	34:Run_15_Well_34_20170221-0044	15.366
16	34:Run_16_Well_34_20170221-0127	18.141
17	34:Run_17_Well_34_20170221-0209	11.926
18	34:Run_18_Well_34_20170221-0251	13.864
19	34:Run_19_Well_34_20170221-0334	10.965
20	34:Run_20_Well_34_20170221-0416	0
21	34:Run_21_Well_34_20170221-0459	14.142
22	34:Run_22_Well_34_20170221-0541	0
23	34:Run_23_Well_34_20170221-0623	15.258
24	34:Run_24_Well_34_20170221-0706	13.703
25	34:Run_25_Well_34_20170221-0748	0
26	34:Run_26_Well_34_20170221-0831	14.252
27	34:Run_27_Well_34_20170221-0913	0
28	34:Run_28_Well_34_20170221-0955	13.78
29	34:Run_29_Well_34_20170221-1038	0
30	34:Run_30_Well_34_20170221-1120	12.491
31	34:Run_31_Well_34_20170221-1202	12.828
32	34:Run_32_Well_34_20170221-1245	0
33	34:Run_33_Well_34_20170221-1327	0
34	34:Run_34_Well_34_20170221-1410	0
35	34:Run_35_Well_34_20170221-1452	13.933
36	34:Run_36_Well_34_20170221-1534	15.345
37	34:Run_37_Well_34_20170221-1617	14.916
38	34:Run_38_Well_34_20170221-1659	0
39	34:Run_39_Well_34_20170221-1741	0
40	34:Run_40_Well_34_20170221-1824	15.7
41	34:Run_41_Well_34_20170221-1906	15.075
42	34:Run_44_Well_34_20170221-2114	0
43	34:Run_45_Well_34_20170221-2156	0
44	34:Run_46_Well_34_20170221-2238	14.708
45	34:Run_47_Well_34_20170221-2321	17.678
46	34:Run_48_Well_34_20170222-0003	16.441
47	34:Run_49_Well_34_20170222-0045	0
48	34:Run_50_Well_34_20170222-0128	0
49	34:Run_51_Well_34_20170222-0210	0
50	34:Run_52_Well_34_20170222-0253	16.487
51	34:Run_53_Well_34_20170222-0335	14.16
52	34:Run_54_Well_34_20170222-0417	14.534
53	34:Run_55_Well_34_20170222-0500	15.381
54	34:Run_56_Well_34_20170222-0542	15.38
55	34:Run_57_Well_34_20170222-0625	15.976
56	34:Run_58_Well_34_20170222-0707	15.041
57	34:Run_59_Well_34_20170222-0749	16.125
58	34:Run_60_Well_34_20170222-0832	16.064
59	34:Run_61_Well_34_20170222-0914	0
60	34:Run_62_Well_34_20170222-0956	18.515
61	34:Run_63_Well_34_20170222-1039	0
62	34:Run_64_Well_34_20170222-1121	19.514
63	34:Run_65_Well_34_20170222-1204	17.135
64	34:Run_66_Well_34_20170222-1246	0
65	34:Run_67_Well_34_20170222-1328	0
66	34:Run_68_Well_34_20170222-1411	19.026
67	34:Run_69_Well_34_20170222-1453	20.5
68	34:Run_70_Well_34_20170222-1536	19.574
69	34:Run_71_Well_34_20170222-1618	0
70	34:Run_72_Well_34_20170222-1700	0
71	34:Run_73_Well_34_20170222-1743	19.867
72	34:Run_74_Well_34_20170222-1825	15.808
73	34:Run_75_Well_34_20170222-1907	19.746
74	34:Run_76_Well_34_20170222-1950	0
75	34:Run_77_Well_34_20170222-2032	21.501
76	34:Run_78_Well_34_20170222-2115	17.799
77	34:Run_79_Well_34_20170222-2157	19.474
78	34:Run_80_Well_34_20170222-2239	19.165
79	34:Run_81_Well_34_20170222-2322	18.409
80	34:Run_82_Well_34_20170223-0004	20.553
81	34:Run_83_Well_34_20170223-0047	18.514
82	34:Run_84_Well_34_20170223-0129	19.003
83	34:Run_85_Well_34_20170223-0211	0
84	34:Run_86_Well_34_20170223-0254	0
85	34:Run_87_Well_34_20170223-0336	19.379
86	34:Run_88_Well_34_20170223-0418	0
87	34:Run_89_Well_34_20170223-0501	0
88	34:Run_90_Well_34_20170223-0543	0
89	34:Run_91_Well_34_20170223-0626	20.774
90	34:Run_92_Well_34_20170223-0708	21.148
91	34:Run_93_Well_34_20170223-0750	21.243
92	34:Run_94_Well_34_20170223-0833	24.047
93	34:Run_95_Well_34_20170223-0915	0
94	34:Run_96_Well_34_20170223-0958	23.564
95	34:Run_97_Well_34_20170223-1040	0
96	34:Run_98_Well_34_20170223-1122	0
97	34:Run_99_Well_34_20170223-1205	22.018
98	34:Run_100_Well_34_20170223-1247	0
99	34:Run_101_Well_34_20170223-1330	0
100	34:Run_102_Well_34_20170223-1412	24.292
101	34:Run_103_Well_34_20170223-1454	23.142
102	34:Run_104_Well_34_20170223-1537	21.639
103	34:Run_105_Well_34_20170223-1619	19.092
104	34:Run_106_Well_34_20170223-1702	0
105	34:Run_107_Well_34_20170223-1744	0
106	34:Run_108_Well_34_20170223-1826	22.023
107	34:Run_109_Well_34_20170223-1909	0
108	34:Run_110_Well_34_20170223-1951	22.618
109	34:Run_111_Well_34_20170223-2034	0
110	34:Run_112_Well_34_20170223-2116	24.831
111	34:Run_113_Well_34_20170223-2158	26.189
112	34:Run_114_Well_34_20170223-2241	26.685
113	34:Run_115_Well_34_20170223-2323	0
114	34:Run_116_Well_34_20170224-0006	23.783
115	34:Run_117_Well_34_20170224-0048	0
116	34:Run_118_Well_34_20170224-0131	23.262
117	34:Run_119_Well_34_20170224-0213	0
118	34:Run_120_Well_34_20170224-0255	27.579
119	34:Run_121_Well_34_20170224-0338	28.015
120	34:Run_122_Well_34_20170224-0420	26.352
121	34:Run_123_Well_34_20170224-0502	26.466
122	34:Run_124_Well_34_20170224-0545	0
123	34:Run_125_Well_34_20170224-0627	26.685
124	34:Run_126_Well_34_20170224-0709	0
125	34:Run_127_Well_34_20170224-0752	0
126	34:Run_128_Well_34_20170224-0834	28.858
127	34:Run_129_Well_34_20170224-0917	29.758
128	34:Run_130_Well_34_20170224-0959	0
129	34:Run_131_Well_34_20170224-1041	0
130	34:Run_132_Well_34_20170224-1124	0
131	34:Run_133_Well_34_20170224-1206	23.505
132	34:Run_134_Well_34_20170224-1249	23.521
133	34:Run_135_Well_34_20170224-1331	27.392
134	34:Run_136_Well_34_20170224-1413	29.19
135	34:Run_137_Well_34_20170224-1456	30.676
136	34:Run_138_Well_34_20170224-1538	0
137	34:Run_139_Well_34_20170224-1621	30.934
138	34:Run_140_Well_34_20170224-1703	28.288
139	34:Run_141_Well_34_20170224-1745	0
140	34:Run_142_Well_34_20170224-1828	0
141	34:Run_143_Well_34_20170224-1910	0
142	34:Run_144_Well_34_20170224-1953	32.541
143	34:Run_145_Well_34_20170224-2035	0
144	34:Run_146_Well_34_20170224-2117	28.674
145	34:Run_147_Well_34_20170224-2200	28.111
146	34:Run_148_Well_34_20170224-2242	27.168
147	34:Run_149_Well_34_20170224-2325	0
148	34:Run_150_Well_34_20170225-0007	0
149	34:Run_151_Well_34_20170225-0049	28.838
150	34:Run_152_Well_34_20170225-0132	29.067
151	34:Run_153_Well_34_20170225-0214	31.695
152	34:Run_154_Well_34_20170225-0257	31.643
153	34:Run_155_Well_34_20170225-0339	0
154	34:Run_156_Well_34_20170225-0421	0
155	34:Run_157_Well_34_20170225-0504	0
156	34:Run_158_Well_34_20170225-0546	0
157	34:Run_159_Well_34_20170225-0629	0
158	34:Run_160_Well_34_20170225-0711	0
159	34:Run_161_Well_34_20170225-0753	0
160	34:Run_162_Well_34_20170225-0836	28.022
161	34:Run_163_Well_34_20170225-0918	31.627
162	34:Run_164_Well_34_20170225-1001	29.568
163	34:Run_165_Well_34_20170225-1043	29.334
164	34:Run_166_Well_34_20170225-1125	27.505
165	34:Run_167_Well_34_20170225-1208	28.853
166	34:Run_168_Well_34_20170225-1250	28.218
167	34:Run_169_Well_34_20170225-1332	0
168	34:Run_170_Well_34_20170225-1415	30.004
169	34:Run_171_Well_34_20170225-1457	30.401
170	34:Run_172_Well_34_20170225-1540	29.364
171	34:Run_173_Well_34_20170225-1622	27.879
172	34:Run_174_Well_34_20170225-1704	28.399
173	34:Run_175_Well_34_20170225-1747	0
174	34:Run_176_Well_34_20170225-1829	0
175	34:Run_177_Well_34_20170225-1912	29.155
176	34:Run_178_Well_34_20170225-1954	0
177	34:Run_179_Well_34_20170225-2036	28.636
178	34:Run_180_Well_34_20170225-2119	31.004
179	34:Run_181_Well_34_20170225-2201	30.108
180	34:Run_182_Well_34_20170225-2244	0
181	34:Run_183_Well_34_20170225-2326	39.469
182	34:Run_184_Well_34_20170226-0009	36.683
183	34:Run_185_Well_34_20170226-0051	39.279
184	34:Run_186_Well_34_20170226-0133	0
185	34:Run_187_Well_34_20170226-0216	0
186	34:Run_188_Well_34_20170226-0258	0
187	34:Run_189_Well_34_20170226-0341	38.195
188	34:Run_190_Well_34_20170226-0423	39.834
189	34:Run_191_Well_34_20170226-0506	0
190	34:Run_192_Well_34_20170226-0548	0
191	34:Run_193_Well_34_20170226-0630	38.596
192	34:Run_194_Well_34_20170226-0713	0
193	34:Run_195_Well_34_20170226-0755	0
194	34:Run_196_Well_34_20170226-0837	44.033
195	34:Run_197_Well_34_20170226-0920	0
196	34:Run_198_Well_34_20170226-1002	0
197	34:Run_199_Well_34_20170226-1044	41.356
198	34:Run_200_Well_34_20170226-1127	0
199	34:Run_201_Well_34_20170226-1209	0
200	34:Run_202_Well_34_20170226-1252	42.854
201	34:Run_203_Well_34_20170226-1334	0
202	34:Run_204_Well_34_20170226-1416	0
203	34:Run_205_Well_34_20170226-1459	0
204	34:Run_206_Well_34_20170226-1541	0
205	34:Run_207_Well_34_20170226-1624	41.333
206	34:Run_208_Well_34_20170226-1706	41.437
207	34:Run_209_Well_34_20170226-1749	40.022
208	34:Run_210_Well_34_20170226-1831	0
209	34:Run_211_Well_34_20170226-1913	0
210	34:Run_212_Well_34_20170226-1956	0
211	34:Run_213_Well_34_20170226-2038	45.305
212	34:Run_214_Well_34_20170226-2121	0
213	34:Run_215_Well_34_20170226-2203	43.419
214	34:Run_216_Well_34_20170226-2245	0
215	34:Run_217_Well_34_20170226-2328	46.03
216	34:Run_218_Well_34_20170227-0010	0
217	34:Run_219_Well_34_20170227-0053	45.686
218	34:Run_220_Well_34_20170227-0135	0
219	34:Run_221_Well_34_20170227-0217	47.32
220	34:Run_222_Well_34_20170227-0300	47.482
221	34:Run_223_Well_34_20170227-0342	0
222	34:Run_224_Well_34_20170227-0424	0
223	34:Run_225_Well_34_20170227-0507	0
224	34:Run_226_Well_34_20170227-0549	0
225	34:Run_227_Well_34_20170227-0632	0
226	34:Run_228_Well_34_20170227-0714	0
227	34:Run_229_Well_34_20170227-0756	50.601
228	34:Run_230_Well_34_20170227-0839	0
229	34:Run_231_Well_34_20170227-0921	0
230	34:Run_232_Well_34_20170227-1004	0
231	34:Run_233_Well_34_20170227-1046	51.373
232	34:Run_234_Well_34_20170227-1129	0
233	34:Run_235_Well_34_20170227-1211	0
234	34:Run_236_Well_34_20170227-1253	0
235	34:Run_237_Well_34_20170227-1335	0
236	34:Run_238_Well_34_20170227-1418	0
237	34:Run_239_Well_34_20170227-1500	0
238	34:Run_240_Well_34_20170227-1543	46.971
239	34:Run_241_Well_34_20170227-1625	54.601
240	34:Run_242_Well_34_20170227-1707	0
241	34:Run_243_Well_34_20170227-1750	0
242	34:Run_244_Well_34_20170227-1832	0
243	34:Run_245_Well_34_20170227-1915	0
244	34:Run_246_Well_34_20170227-1957	0
245	34:Run_247_Well_34_20170227-2039	0
246	34:Run_248_Well_34_20170227-2122	51.21
247	34:Run_249_Well_34_20170227-2204	55.383
248	34:Run_250_Well_34_20170227-2247	0
249	34:Run_251_Well_34_20170227-2329	0
250	34:Run_252_Well_34_20170228-0011	0
251	34:Run_253_Well_34_20170228-0054	59.808
252	34:Run_254_Well_34_20170228-0136	0
253	34:Run_255_Well_34_20170228-0218	0
254	34:Run_256_Well_34_20170228-0301	0
255	34:Run_257_Well_34_20170228-0343	0
256	34:Run_258_Well_34_20170228-0426	56.886
257	34:Run_259_Well_34_20170228-0508	0
258	34:Run_260_Well_34_20170228-0550	0
259	34:Run_261_Well_34_20170228-0633	59.611
260	34:Run_262_Well_34_20170228-0715	0
261	34:Run_263_Well_34_20170228-0758	0
262	34:Run_264_Well_34_20170228-0840	0
263	34:Run_265_Well_34_20170228-0923	59.737
264	34:Run_266_Well_34_20170228-1005	60.868
265	34:Run_267_Well_34_20170228-1047	0
266	34:Run_268_Well_34_20170228-1130	56.321
267	34:Run_269_Well_34_20170228-1212	62.883
268	34:Run_270_Well_34_20170228-1254	61.4
269	34:Run_271_Well_34_20170228-1337	62.558
270	34:Run_272_Well_34_20170228-1419	0
271	34:Run_273_Well_34_20170228-1501	0
272	34:Run_274_Well_34_20170228-1544	66.427
273	34:Run_275_Well_34_20170228-1626	0
274	34:Run_276_Well_34_20170228-1709	61.451
275	34:Run_277_Well_34_20170228-1751	0
276	34:Run_278_Well_34_20170228-1833	0
277	34:Run_279_Well_34_20170228-1916	0
278	34:Run_280_Well_34_20170228-1958	66.37
279	34:Run_281_Well_34_20170228-2041	0
280	34:Run_282_Well_34_20170228-2123	0
281	34:Run_283_Well_34_20170228-2205	0
282	34:Run_284_Well_34_20170228-2248	0
283	34:Run_285_Well_34_20170228-2330	65.179
284	34:Run_286_Well_34_20170301-0013	0
285	34:Run_287_Well_34_20170301-0055	65.517
286	34:Run_288_Well_34_20170301-0137	63.789
287	34:Run_289_Well_34_20170301-0220	65.078
288	34:Run_290_Well_34_20170301-0302	0
289	34:Run_291_Well_34_20170301-0345	0
290	34:Run_292_Well_34_20170301-0427	0
291	34:Run_293_Well_34_20170301-0509	0
292	34:Run_294_Well_34_20170301-0552	66.851
293	34:Run_295_Well_34_20170301-0634	0
294	34:Run_296_Well_34_20170301-0716	0
295	34:Run_297_Well_34_20170301-0759	0
296	34:Run_298_Well_34_20170301-0841	0
297	34:Run_299_Well_34_20170301-0924	0
298	34:Run_300_Well_34_20170301-1006	66.129
299	34:Run_301_Well_34_20170301-1048	0
300	34:Run_302_Well_34_20170301-1131	0
301	34:Run_303_Well_34_20170301-1213	71.84
302	34:Run_304_Well_34_20170301-1255	0
303	34:Run_305_Well_34_20170301-1338	70.123
304	34:Run_306_Well_34_20170301-1420	0
305	34:Run_307_Well_34_20170301-1503	0
306	34:Run_308_Well_34_20170301-1545	71.259
307	34:Run_309_Well_34_20170301-1627	70.937
308	34:Run_310_Well_34_20170301-1710	74.985
309	34:Run_311_Well_34_20170301-1752	85.796
310	34:Run_312_Well_34_20170301-1835	0
311	34:Run_313_Well_34_20170301-1917	0
312	34:Run_314_Well_34_20170301-1959	0
313	34:Run_315_Well_34_20170301-2042	77.131
314	34:Run_316_Well_34_20170301-2124	82.037
315	34:Run_317_Well_34_20170301-2207	0
316	34:Run_318_Well_34_20170301-2249	80.519
317	34:Run_319_Well_34_20170301-2331	0
318	34:Run_320_Well_34_20170302-0014	79.627
319	34:Run_321_Well_34_20170302-0056	81.5
320	34:Run_322_Well_34_20170302-0138	0
321	34:Run_323_Well_34_20170302-0221	83.442
322	34:Run_324_Well_34_20170302-0303	79.694
323	34:Run_325_Well_34_20170302-0346	0
324	34:Run_326_Well_34_20170302-0428	83.853
325	34:Run_327_Well_34_20170302-0510	78.315
326	34:Run_328_Well_34_20170302-0553	0
327	34:Run_329_Well_34_20170302-0635	0
328	34:Run_330_Well_34_20170302-0717	86.598
329	34:Run_331_Well_34_20170302-0800	0
330	34:Run_332_Well_34_20170302-0842	79.48
331	34:Run_333_Well_34_20170302-0925	0
332	34:Run_334_Well_34_20170302-1007	0
333	34:Run_335_Well_34_20170302-1049	0
334	34:Run_336_Well_34_20170302-1132	90.136
335	34:Run_337_Well_34_20170302-1214	81.165
336	34:Run_338_Well_34_20170302-1257	0
337	34:Run_339_Well_34_20170302-1339	83.322
338	34:Run_340_Well_34_20170302-1421	87.242
339	34:Run_341_Well_34_20170302-1504	84.553
340	34:Run_342_Well_34_20170302-1546	0
341	34:Run_343_Well_34_20170302-1629	80.295
342	34:Run_344_Well_34_20170302-1711	0
343	34:Run_345_Well_34_20170302-1753	0
344	34:Run_346_Well_34_20170302-1836	81.946
345	34:Run_347_Well_34_20170302-1918	0
346	34:Run_348_Well_34_20170302-2000	0
347	34:Run_349_Well_34_20170302-2043	0
348	34:Run_350_Well_34_20170302-2125	84.748
349	34:Run_351_Well_34_20170302-2207	77.931
350	34:Run_352_Well_34_20170302-2250	84.535
351	34:Run_353_Well_34_20170302-2332	85.065
352	34:Run_354_Well_34_20170303-0014	85.471
353	34:Run_355_Well_34_20170303-0057	83.452
354	34:Run_356_Well_34_20170303-0139	82.5
355	34:Run_357_Well_34_20170303-0222	91.444
356	34:Run_358_Well_34_20170303-0304	0
357	34:Run_359_Well_34_20170303-0346	88.204
358	34:Run_360_Well_34_20170303-0429	0
359	34:Run_361_Well_34_20170303-0511	0
360	34:Run_362_Well_34_20170303-0554	0
361	34:Run_363_Well_34_20170303-0636	99.765
362	34:Run_364_Well_34_20170303-0718	97.409
363	34:Run_365_Well_34_20170303-0801	96.418
364	34:Run_366_Well_34_20170303-0843	0
365	34:Run_367_Well_34_20170303-0926	96.313
366	34:Run_368_Well_34_20170303-1008	0
367	34:Run_369_Well_34_20170303-1050	96.841
368	34:Run_370_Well_34_20170303-1133	94.255
369	34:Run_371_Well_34_20170303-1215	97.409
370	34:Run_372_Well_34_20170303-1258	0
371	34:Run_373_Well_34_20170303-1340	99.771
372	34:Run_374_Well_34_20170303-1422	97.532
373	34:Run_375_Well_34_20170303-1505	0
374	34:Run_376_Well_34_20170303-1547	0
375	34:Run_377_Well_34_20170303-1629	96.138
376	34:Run_378_Well_34_20170303-1712	0
377	34:Run_379_Well_34_20170303-1754	0
378	34:Run_380_Well_34_20170303-1837	0
379	34:Run_381_Well_34_20170303-1919	0
380	34:Run_382_Well_34_20170303-2001	0
381	34:Run_383_Well_34_20170303-2044	0
382	34:Run_384_Well_34_20170303-2126	97.1
383	34:Run_385_Well_34_20170303-2209	0
384	34:Run_386_Well_34_20170303-2251	0
385	34:Run_387_Well_34_20170303-2333	0
386	34:Run_388_Well_34_20170304-0016	0
387	34:Run_389_Well_34_20170304-0058	0
388	34:Run_390_Well_34_20170304-0140	0
389	34:Run_391_Well_34_20170304-0223	0
390	34:Run_392_Well_34_20170304-0305	0
391	34:Run_393_Well_34_20170304-0348	0
392	34:Run_394_Well_34_20170304-0430	0
393	34:Run_395_Well_34_20170304-0513	0
394	34:Run_396_Well_34_20170304-0555	0
395	34:Run_397_Well_34_20170304-0637	0
396	34:Run_398_Well_34_20170304-0720	0
397	34:Run_399_Well_34_20170304-0802	104.137
398	34:Run_400_Well_34_20170304-0844	0
399	34:Run_401_Well_34_20170304-0927	0
400	34:Run_402_Well_34_20170304-1009	0
401	34:Run_403_Well_34_20170304-1052	0
402	34:Run_404_Well_34_20170304-1134	0
403	34:Run_405_Well_34_20170304-1216	0
404	34:Run_406_Well_34_20170304-1259	94.47
405	34:Run_407_Well_34_20170304-1341	0
406	34:Run_408_Well_34_20170304-1424	0
407	34:Run_409_Well_34_20170304-1506	0
408	34:Run_410_Well_34_20170304-1548	0
409	34:Run_411_Well_34_20170304-1631	0
410	34:Run_412_Well_34_20170304-1713	0
411	34:Run_413_Well_34_20170304-1756	0
412	34:Run_414_Well_34_20170304-1838	0
413	34:Run_415_Well_34_20170304-1920	0
414	34:Run_416_Well_34_20170304-2003	0
415	34:Run_417_Well_34_20170304-2045	0
416	34:Run_418_Well_34_20170304-2128	0
417	34:Run_419_Well_34_20170304-2210	0
418	34:Run_420_Well_34_20170304-2252	0
419	34:Run_421_Well_34_20170304-2335	0
420	34:Run_422_Well_34_20170305-0017	0
421	34:Run_423_Well_34_20170305-0059	0
422	34:Run_424_Well_34_20170305-0142	0
423	34:Run_425_Well_34_20170305-0224	0
424	34:Run_426_Well_34_20170305-0307	0
425	34:Run_427_Well_34_20170305-0349	0
426	34:Run_428_Well_34_20170305-0431	0
427	34:Run_429_Well_34_20170305-0514	95.453
428	34:Run_430_Well_34_20170305-0556	0
429	34:Run_431_Well_34_20170305-0639	0
430	34:Run_432_Well_34_20170305-0721	0
431	34:Run_433_Well_34_20170305-0803	0
432	34:Run_434_Well_34_20170305-0846	0
433	34:Run_435_Well_34_20170305-0928	0
434	34:Run_436_Well_34_20170305-1010	0
435	34:Run_437_Well_34_20170305-1053	0
436	34:Run_438_Well_34_20170305-1135	102.001
437	34:Run_439_Well_34_20170305-1218	0
438	34:Run_440_Well_34_20170305-1300	0
439	34:Run_441_Well_34_20170305-1342	0
440	34:Run_442_Well_34_20170305-1425	0
441	34:Run_443_Well_34_20170305-1507	0
442	34:Run_444_Well_34_20170305-1550	0
443	34:Run_445_Well_34_20170305-1632	0
444	34:Run_446_Well_34_20170305-1714	0
445	34:Run_447_Well_34_20170305-1757	0
446	34:Run_448_Well_34_20170305-1839	0
447	34:Run_449_Well_34_20170305-1922	0
448	34:Run_450_Well_34_20170305-2004	0
449	34:Run_451_Well_34_20170305-2046	0
450	34:Run_452_Well_34_20170305-2129	0
451	34:Run_453_Well_34_20170305-2211	0
452	34:Run_454_Well_34_20170305-2254	0
