# Supplementary material for: An affordable and automated imaging approach to acquire highly resolved individual data—an example of copepod growth in response to multiple stressors
Source: PeerJ. 2019 Apr 19;7:e6776. doi: 10.7717/peerj.6776 (PMC6476288; doi:10.7717/peerj.6776)
Supplement: Supplemental Information 1 — This zip file contains individual data files as they were acquired by the automatized platform, with each file representing measurements from one individual well plate. It also contains a table which links each file to information about the experimental treatments to which each individual was subjected. [file peerj-07-6776-s001.zip › Supplemental Data S2/Well_9_dat.csv]

Picnr	Label	Length
1	9:Run_1_Well_9_20170220-1440	7.616
2	9:Run_2_Well_9_20170220-1522	0
3	9:Run_3_Well_9_20170220-1605	9.22
4	9:Run_4_Well_9_20170220-1647	0
5	9:Run_5_Well_9_20170220-1729	0
6	9:Run_6_Well_9_20170220-1812	0
7	9:Run_7_Well_9_20170220-1854	12.207
8	9:Run_8_Well_9_20170220-1937	9.487
9	9:Run_9_Well_9_20170220-2019	0
10	9:Run_10_Well_9_20170220-2101	10
11	9:Run_11_Well_9_20170220-2144	0
12	9:Run_12_Well_9_20170220-2226	0
13	9:Run_13_Well_9_20170220-2309	10.63
14	9:Run_14_Well_9_20170220-2351	0
15	9:Run_15_Well_9_20170221-0033	11.045
16	9:Run_16_Well_9_20170221-0116	10.198
17	9:Run_17_Well_9_20170221-0158	11.402
18	9:Run_18_Well_9_20170221-0241	0
19	9:Run_19_Well_9_20170221-0323	0
20	9:Run_20_Well_9_20170221-0405	0
21	9:Run_21_Well_9_20170221-0448	0
22	9:Run_22_Well_9_20170221-0530	0
23	9:Run_23_Well_9_20170221-0613	0
24	9:Run_24_Well_9_20170221-0655	0
25	9:Run_25_Well_9_20170221-0737	13.342
26	9:Run_26_Well_9_20170221-0820	12.207
27	9:Run_27_Well_9_20170221-0902	0
28	9:Run_28_Well_9_20170221-0945	0
29	9:Run_29_Well_9_20170221-1027	0
30	9:Run_30_Well_9_20170221-1109	0
31	9:Run_31_Well_9_20170221-1152	13
32	9:Run_32_Well_9_20170221-1234	14.213
33	9:Run_33_Well_9_20170221-1316	0
34	9:Run_34_Well_9_20170221-1359	13
35	9:Run_35_Well_9_20170221-1441	12.207
36	9:Run_36_Well_9_20170221-1523	14.765
37	9:Run_37_Well_9_20170221-1606	0
38	9:Run_38_Well_9_20170221-1648	0
39	9:Run_39_Well_9_20170221-1731	12.728
40	9:Run_40_Well_9_20170221-1813	0
41	9:Run_41_Well_9_20170221-1855	16.279
42	9:Run_42_Well_9_20170221-1938	13
43	9:Run_43_Well_9_20170221-2020	0
44	9:Run_44_Well_9_20170221-2103	13.416
45	9:Run_45_Well_9_20170221-2145	12.042
46	9:Run_46_Well_9_20170221-2227	11.402
47	9:Run_47_Well_9_20170221-2310	0
48	9:Run_48_Well_9_20170221-2352	0
49	9:Run_49_Well_9_20170222-0035	13
50	9:Run_50_Well_9_20170222-0117	14.142
51	9:Run_51_Well_9_20170222-0159	12
52	9:Run_52_Well_9_20170222-0242	12.806
53	9:Run_53_Well_9_20170222-0324	0
54	9:Run_54_Well_9_20170222-0407	13.416
55	9:Run_55_Well_9_20170222-0449	14.422
56	9:Run_56_Well_9_20170222-0531	0
57	9:Run_57_Well_9_20170222-0614	0
58	9:Run_58_Well_9_20170222-0656	11.18
59	9:Run_59_Well_9_20170222-0739	0
60	9:Run_60_Well_9_20170222-0821	0
61	9:Run_61_Well_9_20170222-0903	14.866
62	9:Run_62_Well_9_20170222-0946	0
63	9:Run_63_Well_9_20170222-1028	12.806
64	9:Run_64_Well_9_20170222-1111	12.649
65	9:Run_65_Well_9_20170222-1153	13.928
66	9:Run_66_Well_9_20170222-1235	0
67	9:Run_67_Well_9_20170222-1318	15
68	9:Run_68_Well_9_20170222-1400	14.56
69	9:Run_69_Well_9_20170222-1442	14.142
70	9:Run_70_Well_9_20170222-1525	18.439
71	9:Run_71_Well_9_20170222-1607	0
72	9:Run_72_Well_9_20170222-1650	0
73	9:Run_73_Well_9_20170222-1732	0
74	9:Run_74_Well_9_20170222-1814	13.928
75	9:Run_75_Well_9_20170222-1857	14.866
76	9:Run_76_Well_9_20170222-1939	16.125
77	9:Run_77_Well_9_20170222-2021	0
78	9:Run_78_Well_9_20170222-2104	19.313
79	9:Run_79_Well_9_20170222-2146	18.028
80	9:Run_80_Well_9_20170222-2229	16.763
81	9:Run_81_Well_9_20170222-2311	0
82	9:Run_82_Well_9_20170222-2353	0
83	9:Run_83_Well_9_20170223-0036	18.028
84	9:Run_84_Well_9_20170223-0118	17.804
85	9:Run_85_Well_9_20170223-0200	0
86	9:Run_86_Well_9_20170223-0243	0
87	9:Run_87_Well_9_20170223-0325	0
88	9:Run_88_Well_9_20170223-0408	19.698
89	9:Run_89_Well_9_20170223-0450	20.616
90	9:Run_90_Well_9_20170223-0532	0
91	9:Run_91_Well_9_20170223-0615	19.235
92	9:Run_92_Well_9_20170223-0657	19.313
93	9:Run_93_Well_9_20170223-0740	20.248
94	9:Run_94_Well_9_20170223-0822	22.136
95	9:Run_95_Well_9_20170223-0904	0
96	9:Run_96_Well_9_20170223-0947	22.472
97	9:Run_97_Well_9_20170223-1029	22
98	9:Run_98_Well_9_20170223-1111	21.213
99	9:Run_99_Well_9_20170223-1154	0
100	9:Run_100_Well_9_20170223-1236	22.472
101	9:Run_101_Well_9_20170223-1319	0
102	9:Run_102_Well_9_20170223-1401	0
103	9:Run_103_Well_9_20170223-1444	0
104	9:Run_104_Well_9_20170223-1526	0
105	9:Run_105_Well_9_20170223-1608	0
106	9:Run_106_Well_9_20170223-1651	0
107	9:Run_107_Well_9_20170223-1733	0
108	9:Run_108_Well_9_20170223-1816	22.361
109	9:Run_109_Well_9_20170223-1858	24.083
110	9:Run_110_Well_9_20170223-1940	22.361
111	9:Run_111_Well_9_20170223-2023	19.313
112	9:Run_112_Well_9_20170223-2105	0
113	9:Run_113_Well_9_20170223-2148	0
114	9:Run_114_Well_9_20170223-2230	21.633
115	9:Run_115_Well_9_20170223-2312	0
116	9:Run_116_Well_9_20170223-2355	22.804
117	9:Run_117_Well_9_20170224-0037	23.022
118	9:Run_118_Well_9_20170224-0120	25.456
119	9:Run_119_Well_9_20170224-0202	24
120	9:Run_120_Well_9_20170224-0245	25.71
121	9:Run_121_Well_9_20170224-0327	25
122	9:Run_122_Well_9_20170224-0409	24.515
123	9:Run_123_Well_9_20170224-0452	26.019
124	9:Run_124_Well_9_20170224-0534	0
125	9:Run_125_Well_9_20170224-0616	26.019
126	9:Run_126_Well_9_20170224-0659	25.554
127	9:Run_127_Well_9_20170224-0741	25.495
128	9:Run_128_Well_9_20170224-0824	23.537
129	9:Run_129_Well_9_20170224-0906	25.239
130	9:Run_130_Well_9_20170224-0948	25.495
131	9:Run_131_Well_9_20170224-1031	0
132	9:Run_132_Well_9_20170224-1113	0
133	9:Run_133_Well_9_20170224-1155	0
134	9:Run_134_Well_9_20170224-1238	26.019
135	9:Run_135_Well_9_20170224-1320	0
136	9:Run_136_Well_9_20170224-1403	25.495
137	9:Run_137_Well_9_20170224-1445	26.077
138	9:Run_138_Well_9_20170224-1527	0
139	9:Run_139_Well_9_20170224-1610	0
140	9:Run_140_Well_9_20170224-1652	0
141	9:Run_141_Well_9_20170224-1735	24.739
142	9:Run_142_Well_9_20170224-1817	23.022
143	9:Run_143_Well_9_20170224-1859	0
144	9:Run_144_Well_9_20170224-1942	27.459
145	9:Run_145_Well_9_20170224-2024	0
146	9:Run_146_Well_9_20170224-2107	26.019
147	9:Run_147_Well_9_20170224-2149	24.597
148	9:Run_148_Well_9_20170224-2231	24.839
149	9:Run_149_Well_9_20170224-2314	29.411
150	9:Run_150_Well_9_20170224-2356	0
151	9:Run_151_Well_9_20170225-0039	0
152	9:Run_152_Well_9_20170225-0121	26.926
153	9:Run_153_Well_9_20170225-0203	0
154	9:Run_154_Well_9_20170225-0246	0
155	9:Run_155_Well_9_20170225-0328	25.612
156	9:Run_156_Well_9_20170225-0411	0
157	9:Run_157_Well_9_20170225-0453	0
158	9:Run_158_Well_9_20170225-0535	0
159	9:Run_159_Well_9_20170225-0618	26.173
160	9:Run_160_Well_9_20170225-0700	26.249
161	9:Run_161_Well_9_20170225-0742	27.074
162	9:Run_162_Well_9_20170225-0825	0
163	9:Run_163_Well_9_20170225-0907	26.627
164	9:Run_164_Well_9_20170225-0950	0
165	9:Run_165_Well_9_20170225-1032	27.203
166	9:Run_166_Well_9_20170225-1115	27.074
167	9:Run_167_Well_9_20170225-1157	27.857
168	9:Run_168_Well_9_20170225-1239	0
169	9:Run_169_Well_9_20170225-1322	26.833
170	9:Run_170_Well_9_20170225-1404	26.401
171	9:Run_171_Well_9_20170225-1447	29.017
172	9:Run_172_Well_9_20170225-1529	27.295
173	9:Run_173_Well_9_20170225-1611	0
174	9:Run_174_Well_9_20170225-1654	0
175	9:Run_175_Well_9_20170225-1736	26.019
176	9:Run_176_Well_9_20170225-1818	0
177	9:Run_177_Well_9_20170225-1901	27.586
178	9:Run_178_Well_9_20170225-1943	27.803
179	9:Run_179_Well_9_20170225-2025	28.425
180	9:Run_180_Well_9_20170225-2108	29
181	9:Run_181_Well_9_20170225-2150	26.907
182	9:Run_181_Well_9_20170225-2150	27.586
183	9:Run_182_Well_9_20170225-2233	0
184	9:Run_183_Well_9_20170225-2315	0
185	9:Run_183_Well_9_20170225-2315	0
186	9:Run_184_Well_9_20170225-2358	34.986
187	9:Run_185_Well_9_20170226-0040	36.346
188	9:Run_186_Well_9_20170226-0123	0
189	9:Run_187_Well_9_20170226-0205	0
190	9:Run_188_Well_9_20170226-0247	37.054
191	9:Run_189_Well_9_20170226-0330	35.511
192	9:Run_190_Well_9_20170226-0412	0
193	9:Run_191_Well_9_20170226-0455	0
194	9:Run_192_Well_9_20170226-0537	0
195	9:Run_193_Well_9_20170226-0619	0
196	9:Run_194_Well_9_20170226-0702	35
197	9:Run_195_Well_9_20170226-0744	37.336
198	9:Run_196_Well_9_20170226-0827	33.015
199	9:Run_197_Well_9_20170226-0909	0
200	9:Run_198_Well_9_20170226-0951	37
201	9:Run_199_Well_9_20170226-1033	0
202	9:Run_200_Well_9_20170226-1116	38.626
203	9:Run_201_Well_9_20170226-1158	0
204	9:Run_202_Well_9_20170226-1241	0
205	9:Run_203_Well_9_20170226-1323	0
206	9:Run_204_Well_9_20170226-1406	42.953
207	9:Run_205_Well_9_20170226-1448	34.205
208	9:Run_206_Well_9_20170226-1530	0
209	9:Run_207_Well_9_20170226-1613	0
210	9:Run_208_Well_9_20170226-1655	0
211	9:Run_209_Well_9_20170226-1738	0
212	9:Run_210_Well_9_20170226-1820	0
213	9:Run_211_Well_9_20170226-1903	0
214	9:Run_212_Well_9_20170226-1945	0
215	9:Run_213_Well_9_20170226-2027	39.962
216	9:Run_214_Well_9_20170226-2110	43.278
217	9:Run_215_Well_9_20170226-2152	41.485
218	9:Run_216_Well_9_20170226-2234	43.046
219	9:Run_217_Well_9_20170226-2317	43.829
220	9:Run_218_Well_9_20170226-2359	43.738
221	9:Run_219_Well_9_20170227-0042	43.046
222	9:Run_220_Well_9_20170227-0124	0
223	9:Run_221_Well_9_20170227-0206	0
224	9:Run_222_Well_9_20170227-0249	0
225	9:Run_223_Well_9_20170227-0331	43.358
226	9:Run_224_Well_9_20170227-0414	0
227	9:Run_225_Well_9_20170227-0456	0
228	9:Run_226_Well_9_20170227-0538	41.761
229	9:Run_227_Well_9_20170227-0621	43.638
230	9:Run_228_Well_9_20170227-0703	0
231	9:Run_229_Well_9_20170227-0746	0
232	9:Run_230_Well_9_20170227-0828	0
233	9:Run_231_Well_9_20170227-0910	0
234	9:Run_232_Well_9_20170227-0953	0
235	9:Run_233_Well_9_20170227-1035	0
236	9:Run_234_Well_9_20170227-1118	0
237	9:Run_235_Well_9_20170227-1200	0
238	9:Run_236_Well_9_20170227-1242	48.021
239	9:Run_237_Well_9_20170227-1325	45.793
240	9:Run_238_Well_9_20170227-1407	0
241	9:Run_239_Well_9_20170227-1449	0
242	9:Run_240_Well_9_20170227-1532	0
243	9:Run_241_Well_9_20170227-1614	0
244	9:Run_242_Well_9_20170227-1657	0
245	9:Run_243_Well_9_20170227-1739	0
246	9:Run_244_Well_9_20170227-1822	52.086
247	9:Run_245_Well_9_20170227-1904	0
248	9:Run_246_Well_9_20170227-1946	50.774
249	9:Run_247_Well_9_20170227-2029	0
250	9:Run_248_Well_9_20170227-2111	0
251	9:Run_249_Well_9_20170227-2153	0
252	9:Run_250_Well_9_20170227-2236	56.334
253	9:Run_251_Well_9_20170227-2318	0
254	9:Run_252_Well_9_20170228-0001	0
255	9:Run_253_Well_9_20170228-0043	51.624
256	9:Run_254_Well_9_20170228-0125	51.088
257	9:Run_255_Well_9_20170228-0208	47.17
258	9:Run_256_Well_9_20170228-0250	0
259	9:Run_257_Well_9_20170228-0333	50.804
260	9:Run_258_Well_9_20170228-0415	50.249
261	9:Run_259_Well_9_20170228-0457	0
262	9:Run_260_Well_9_20170228-0540	50.479
263	9:Run_261_Well_9_20170228-0622	55.154
264	9:Run_262_Well_9_20170228-0705	0
265	9:Run_263_Well_9_20170228-0747	0
266	9:Run_264_Well_9_20170228-0830	0
267	9:Run_265_Well_9_20170228-0912	56.613
268	9:Run_266_Well_9_20170228-0954	55.326
269	9:Run_267_Well_9_20170228-1037	56.859
270	9:Run_268_Well_9_20170228-1119	57.201
271	9:Run_269_Well_9_20170228-1201	57.271
272	9:Run_270_Well_9_20170228-1244	0
273	9:Run_271_Well_9_20170228-1326	56.303
274	9:Run_272_Well_9_20170228-1408	55.362
275	9:Run_273_Well_9_20170228-1451	0
276	9:Run_274_Well_9_20170228-1533	0
277	9:Run_275_Well_9_20170228-1616	0
278	9:Run_276_Well_9_20170228-1658	0
279	9:Run_277_Well_9_20170228-1740	0
280	9:Run_278_Well_9_20170228-1823	0
281	9:Run_279_Well_9_20170228-1905	63.812
282	9:Run_280_Well_9_20170228-1947	62.368
283	9:Run_281_Well_9_20170228-2030	0
284	9:Run_282_Well_9_20170228-2112	0
285	9:Run_283_Well_9_20170228-2154	0
286	9:Run_284_Well_9_20170228-2237	0
287	9:Run_285_Well_9_20170228-2319	63.569
288	9:Run_286_Well_9_20170301-0002	63.008
289	9:Run_287_Well_9_20170301-0044	0
290	9:Run_288_Well_9_20170301-0127	0
291	9:Run_289_Well_9_20170301-0209	0
292	9:Run_290_Well_9_20170301-0251	0
293	9:Run_291_Well_9_20170301-0334	65.85
294	9:Run_292_Well_9_20170301-0416	57.585
295	9:Run_293_Well_9_20170301-0459	0
296	9:Run_294_Well_9_20170301-0541	63.723
297	9:Run_295_Well_9_20170301-0623	61.033
298	9:Run_296_Well_9_20170301-0706	61.522
299	9:Run_297_Well_9_20170301-0748	0
300	9:Run_298_Well_9_20170301-0830	0
301	9:Run_299_Well_9_20170301-0913	0
302	9:Run_300_Well_9_20170301-0955	68.711
303	9:Run_301_Well_9_20170301-1038	67.476
304	9:Run_302_Well_9_20170301-1120	65.788
305	9:Run_303_Well_9_20170301-1202	0
306	9:Run_304_Well_9_20170301-1245	67.119
307	9:Run_305_Well_9_20170301-1327	65.115
308	9:Run_306_Well_9_20170301-1409	0
309	9:Run_307_Well_9_20170301-1452	0
310	9:Run_308_Well_9_20170301-1534	0
311	9:Run_309_Well_9_20170301-1617	0
312	9:Run_310_Well_9_20170301-1659	0
313	9:Run_311_Well_9_20170301-1742	0
314	9:Run_312_Well_9_20170301-1824	0
315	9:Run_313_Well_9_20170301-1906	0
316	9:Run_314_Well_9_20170301-1949	0
317	9:Run_315_Well_9_20170301-2031	74.226
318	9:Run_316_Well_9_20170301-2113	0
319	9:Run_317_Well_9_20170301-2156	78.882
320	9:Run_318_Well_9_20170301-2238	0
321	9:Run_319_Well_9_20170301-2321	81.563
322	9:Run_320_Well_9_20170302-0003	77.654
323	9:Run_321_Well_9_20170302-0045	0
324	9:Run_322_Well_9_20170302-0128	0
325	9:Run_323_Well_9_20170302-0210	0
326	9:Run_324_Well_9_20170302-0252	0
327	9:Run_325_Well_9_20170302-0335	0
328	9:Run_326_Well_9_20170302-0417	0
329	9:Run_327_Well_9_20170302-0500	0
330	9:Run_328_Well_9_20170302-0542	0
331	9:Run_329_Well_9_20170302-0624	0
332	9:Run_331_Well_9_20170302-0749	73.24
333	9:Run_330_Well_9_20170302-0707	79.831
334	9:Run_332_Well_9_20170302-0831	71.47
335	9:Run_333_Well_9_20170302-0914	0
336	9:Run_334_Well_9_20170302-0956	0
337	9:Run_335_Well_9_20170302-1039	82.902
338	9:Run_336_Well_9_20170302-1121	0
339	9:Run_337_Well_9_20170302-1203	0
340	9:Run_338_Well_9_20170302-1246	0
341	9:Run_339_Well_9_20170302-1328	0
342	9:Run_339_Well_9_20170302-1328	84.386
343	9:Run_340_Well_9_20170302-1411	0
344	9:Run_341_Well_9_20170302-1453	0
345	9:Run_342_Well_9_20170302-1535	0
346	9:Run_343_Well_9_20170302-1618	0
347	9:Run_344_Well_9_20170302-1700	0
348	9:Run_345_Well_9_20170302-1743	0
349	9:Run_346_Well_9_20170302-1825	0
350	9:Run_347_Well_9_20170302-1907	0
351	9:Run_348_Well_9_20170302-1950	0
352	9:Run_349_Well_9_20170302-2032	0
353	9:Run_350_Well_9_20170302-2114	0
354	9:Run_352_Well_9_20170302-2239	0
355	9:Run_353_Well_9_20170302-2321	83.934
356	9:Run_354_Well_9_20170303-0004	87.298
357	9:Run_355_Well_9_20170303-0046	0
358	9:Run_356_Well_9_20170303-0128	89.914
359	9:Run_357_Well_9_20170303-0211	84.223
360	9:Run_358_Well_9_20170303-0253	0
361	9:Run_359_Well_9_20170303-0336	0
362	9:Run_360_Well_9_20170303-0418	0
363	9:Run_361_Well_9_20170303-0500	0
364	9:Run_362_Well_9_20170303-0543	0
365	9:Run_363_Well_9_20170303-0625	0
366	9:Run_364_Well_9_20170303-0708	89.499
367	9:Run_365_Well_9_20170303-0750	0
368	9:Run_366_Well_9_20170303-0832	0
369	9:Run_367_Well_9_20170303-0915	91.082
370	9:Run_368_Well_9_20170303-0957	93.771
371	9:Run_369_Well_9_20170303-1040	0
372	9:Run_370_Well_9_20170303-1122	0
373	9:Run_371_Well_9_20170303-1204	95.576
374	9:Run_372_Well_9_20170303-1247	0
375	9:Run_373_Well_9_20170303-1329	0
376	9:Run_374_Well_9_20170303-1412	0
377	9:Run_375_Well_9_20170303-1454	0
378	9:Run_376_Well_9_20170303-1536	0
379	9:Run_377_Well_9_20170303-1619	92.315
380	9:Run_378_Well_9_20170303-1701	0
381	9:Run_379_Well_9_20170303-1743	82.201
382	9:Run_380_Well_9_20170303-1826	0
383	9:Run_381_Well_9_20170303-1908	0
384	9:Run_382_Well_9_20170303-1950	0
385	9:Run_383_Well_9_20170303-2033	0
386	9:Run_384_Well_9_20170303-2115	0
387	9:Run_385_Well_9_20170303-2158	0
388	9:Run_386_Well_9_20170303-2240	0
389	9:Run_387_Well_9_20170303-2323	0
390	9:Run_388_Well_9_20170304-0005	0
391	9:Run_389_Well_9_20170304-0047	0
392	9:Run_390_Well_9_20170304-0130	0
393	9:Run_391_Well_9_20170304-0212	0
394	9:Run_392_Well_9_20170304-0254	0
395	9:Run_393_Well_9_20170304-0337	91.202
396	9:Run_394_Well_9_20170304-0419	0
397	9:Run_395_Well_9_20170304-0502	0
398	9:Run_396_Well_9_20170304-0544	0
399	9:Run_397_Well_9_20170304-0626	0
400	9:Run_398_Well_9_20170304-0709	0
401	9:Run_399_Well_9_20170304-0751	0
402	9:Run_400_Well_9_20170304-0834	97.673
403	9:Run_401_Well_9_20170304-0916	0
404	9:Run_402_Well_9_20170304-0958	0
405	9:Run_403_Well_9_20170304-1041	0
406	9:Run_404_Well_9_20170304-1123	0
407	9:Run_405_Well_9_20170304-1206	0
408	9:Run_406_Well_9_20170304-1248	0
409	9:Run_407_Well_9_20170304-1330	0
410	9:Run_408_Well_9_20170304-1413	93.287
411	9:Run_409_Well_9_20170304-1455	0
412	9:Run_410_Well_9_20170304-1538	0
413	9:Run_411_Well_9_20170304-1620	0
414	9:Run_412_Well_9_20170304-1702	0
415	9:Run_413_Well_9_20170304-1745	0
416	9:Run_414_Well_9_20170304-1827	100.125
417	9:Run_415_Well_9_20170304-1910	95.095
418	9:Run_416_Well_9_20170304-1952	95.576
419	9:Run_417_Well_9_20170304-2034	94.214
420	9:Run_418_Well_9_20170304-2117	0
421	9:Run_419_Well_9_20170304-2159	0
422	9:Run_420_Well_9_20170304-2241	0
423	9:Run_421_Well_9_20170304-2324	0
424	9:Run_422_Well_9_20170305-0006	0
425	9:Run_423_Well_9_20170305-0049	94.541
426	9:Run_424_Well_9_20170305-0131	0
427	9:Run_425_Well_9_20170305-0213	95.525
428	9:Run_426_Well_9_20170305-0256	95.131
429	9:Run_427_Well_9_20170305-0338	0
430	9:Run_428_Well_9_20170305-0421	0
431	9:Run_429_Well_9_20170305-0503	0
432	9:Run_430_Well_9_20170305-0545	0
433	9:Run_431_Well_9_20170305-0628	96.742
434	9:Run_432_Well_9_20170305-0710	0
435	9:Run_433_Well_9_20170305-0752	0
436	9:Run_434_Well_9_20170305-0835	98.102
437	9:Run_435_Well_9_20170305-0917	0
438	9:Run_436_Well_9_20170305-1000	0
439	9:Run_437_Well_9_20170305-1042	0
440	9:Run_438_Well_9_20170305-1124	0
441	9:Run_439_Well_9_20170305-1207	0
442	9:Run_440_Well_9_20170305-1249	0
443	9:Run_441_Well_9_20170305-1332	0
444	9:Run_442_Well_9_20170305-1414	0
445	9:Run_443_Well_9_20170305-1457	0
446	9:Run_444_Well_9_20170305-1539	0
447	9:Run_445_Well_9_20170305-1621	0
448	9:Run_446_Well_9_20170305-1704	0
449	9:Run_447_Well_9_20170305-1746	0
450	9:Run_448_Well_9_20170305-1828	0
451	9:Run_449_Well_9_20170305-1911	0
452	9:Run_450_Well_9_20170305-1953	0
453	9:Run_451_Well_9_20170305-2036	0
454	9:Run_452_Well_9_20170305-2118	0
455	9:Run_453_Well_9_20170305-2200	0
456	9:Run_454_Well_9_20170305-2243	0
