# Supplementary material for: An affordable and automated imaging approach to acquire highly resolved individual data—an example of copepod growth in response to multiple stressors
Source: PeerJ. 2019 Apr 19;7:e6776. doi: 10.7717/peerj.6776 (PMC6476288; doi:10.7717/peerj.6776)
Supplement: Supplemental Information 1 — This zip file contains individual data files as they were acquired by the automatized platform, with each file representing measurements from one individual well plate. It also contains a table which links each file to information about the experimental treatments to which each individual was subjected. [file peerj-07-6776-s001.zip › Supplemental Data S2/Well_79_dat.csv]

Picnr	Label	Length
1	79:Run_1_Well_79_20170220-1511	0
2	79:Run_2_Well_79_20170220-1553	0
3	79:Run_3_Well_79_20170220-1636	0
4	79:Run_4_Well_79_20170220-1718	13.759
5	79:Run_5_Well_79_20170220-1801	0
6	79:Run_6_Well_79_20170220-1843	13.583
7	79:Run_7_Well_79_20170220-1925	12.127
8	79:Run_8_Well_79_20170220-2008	14.547
9	79:Run_9_Well_79_20170220-2050	0
10	79:Run_10_Well_79_20170220-2133	12.388
11	79:Run_11_Well_79_20170220-2215	0
12	79:Run_12_Well_79_20170220-2257	11.404
13	79:Run_13_Well_79_20170220-2340	0
14	79:Run_14_Well_79_20170221-0022	13.946
15	79:Run_15_Well_79_20170221-0105	0
16	79:Run_16_Well_79_20170221-0147	0
17	79:Run_17_Well_79_20170221-0229	14.056
18	79:Run_18_Well_79_20170221-0312	0
19	79:Run_19_Well_79_20170221-0354	15.293
20	79:Run_20_Well_79_20170221-0437	0
21	79:Run_21_Well_79_20170221-0519	0
22	79:Run_22_Well_79_20170221-0601	14.311
23	79:Run_23_Well_79_20170221-0644	0
24	79:Run_24_Well_79_20170221-0726	13.44
25	79:Run_25_Well_79_20170221-0809	14.016
26	79:Run_26_Well_79_20170221-0851	0
27	79:Run_27_Well_79_20170221-0933	0
28	79:Run_28_Well_79_20170221-1016	14.372
29	79:Run_29_Well_79_20170221-1058	14.08
30	79:Run_30_Well_79_20170221-1141	13.158
31	79:Run_31_Well_79_20170221-1223	13.876
32	79:Run_32_Well_79_20170221-1305	13.553
33	79:Run_33_Well_79_20170221-1348	14.801
34	79:Run_34_Well_79_20170221-1430	0
35	79:Run_35_Well_79_20170221-1512	0
36	79:Run_36_Well_79_20170221-1555	14.867
37	79:Run_37_Well_79_20170221-1637	0
38	79:Run_38_Well_79_20170221-1719	14.036
39	79:Run_39_Well_79_20170221-1802	13.869
40	79:Run_40_Well_79_20170221-1844	0
41	79:Run_41_Well_79_20170221-1927	0
42	79:Run_42_Well_79_20170221-2009	12.674
43	79:Run_43_Well_79_20170221-2051	15.151
44	79:Run_44_Well_79_20170221-2134	0
45	79:Run_45_Well_79_20170221-2216	14.554
46	79:Run_46_Well_79_20170221-2259	0
47	79:Run_47_Well_79_20170221-2341	0
48	79:Run_48_Well_79_20170222-0024	14.357
49	79:Run_49_Well_79_20170222-0106	0
50	79:Run_50_Well_79_20170222-0148	0
51	79:Run_51_Well_79_20170222-0231	0
52	79:Run_52_Well_79_20170222-0313	0
53	79:Run_52_Well_79_20170222-0313	14.885
54	79:Run_53_Well_79_20170222-0355	0
55	79:Run_54_Well_79_20170222-0438	0
56	79:Run_55_Well_79_20170222-0520	14.603
57	79:Run_56_Well_79_20170222-0603	15.832
58	79:Run_57_Well_79_20170222-0645	15.117
59	79:Run_58_Well_79_20170222-0727	15.749
60	79:Run_59_Well_79_20170222-0810	14.072
61	79:Run_60_Well_79_20170222-0852	0
62	79:Run_61_Well_79_20170222-0934	0
63	79:Run_62_Well_79_20170222-1017	17.766
64	79:Run_63_Well_79_20170222-1059	15.35
65	79:Run_64_Well_79_20170222-1142	14.16
66	79:Run_65_Well_79_20170222-1224	15.052
67	79:Run_66_Well_79_20170222-1306	15.7
68	79:Run_67_Well_79_20170222-1349	0
69	79:Run_68_Well_79_20170222-1431	17.33
70	79:Run_69_Well_79_20170222-1514	0
71	79:Run_70_Well_79_20170222-1556	0
72	79:Run_71_Well_79_20170222-1638	19.345
73	79:Run_72_Well_79_20170222-1721	17.385
74	79:Run_73_Well_79_20170222-1803	20.069
75	79:Run_74_Well_79_20170222-1846	0
76	79:Run_75_Well_79_20170222-1928	0
77	79:Run_76_Well_79_20170222-2010	0
78	79:Run_77_Well_79_20170222-2053	18.447
79	79:Run_78_Well_79_20170222-2135	17.459
80	79:Run_79_Well_79_20170222-2217	17.627
81	79:Run_80_Well_79_20170222-2300	0
82	79:Run_81_Well_79_20170222-2342	0
83	79:Run_82_Well_79_20170223-0025	17.819
84	79:Run_83_Well_79_20170223-0107	0
85	79:Run_84_Well_79_20170223-0149	0
86	79:Run_85_Well_79_20170223-0232	17.087
87	79:Run_86_Well_79_20170223-0314	18.188
88	79:Run_87_Well_79_20170223-0356	19.426
89	79:Run_88_Well_79_20170223-0439	0
90	79:Run_89_Well_79_20170223-0521	16.66
91	79:Run_90_Well_79_20170223-0604	19.224
92	79:Run_91_Well_79_20170223-0646	18.982
93	79:Run_92_Well_79_20170223-0728	18.446
94	79:Run_93_Well_79_20170223-0811	19.015
95	79:Run_94_Well_79_20170223-0853	18.334
96	79:Run_95_Well_79_20170223-0936	18.551
97	79:Run_96_Well_79_20170223-1018	17.709
98	79:Run_97_Well_79_20170223-1100	19.54
99	79:Run_98_Well_79_20170223-1143	16.643
100	79:Run_99_Well_79_20170223-1225	0
101	79:Run_100_Well_79_20170223-1308	0
102	79:Run_101_Well_79_20170223-1350	0
103	79:Run_102_Well_79_20170223-1432	0
104	79:Run_103_Well_79_20170223-1515	0
105	79:Run_104_Well_79_20170223-1557	0
106	79:Run_105_Well_79_20170223-1640	0
107	79:Run_106_Well_79_20170223-1722	0
108	79:Run_107_Well_79_20170223-1804	0
109	79:Run_108_Well_79_20170223-1847	0
110	79:Run_109_Well_79_20170223-1929	0
111	79:Run_110_Well_79_20170223-2012	22.211
112	79:Run_111_Well_79_20170223-2054	22.534
113	79:Run_112_Well_79_20170223-2137	21.932
114	79:Run_113_Well_79_20170223-2219	23.068
115	79:Run_114_Well_79_20170223-2301	21.929
116	79:Run_115_Well_79_20170223-2344	22.142
117	79:Run_116_Well_79_20170224-0026	20.442
118	79:Run_117_Well_79_20170224-0109	23.154
119	79:Run_118_Well_79_20170224-0151	0
120	79:Run_119_Well_79_20170224-0233	20.066
121	79:Run_120_Well_79_20170224-0316	23.377
122	79:Run_121_Well_79_20170224-0358	22.522
123	79:Run_122_Well_79_20170224-0440	23.352
124	79:Run_123_Well_79_20170224-0523	22.751
125	79:Run_124_Well_79_20170224-0605	23.73
126	79:Run_125_Well_79_20170224-0648	0
127	79:Run_126_Well_79_20170224-0730	0
128	79:Run_127_Well_79_20170224-0812	23.866
129	79:Run_128_Well_79_20170224-0855	22.051
130	79:Run_129_Well_79_20170224-0937	23.648
131	79:Run_130_Well_79_20170224-1019	0
132	79:Run_131_Well_79_20170224-1102	23.034
133	79:Run_132_Well_79_20170224-1144	21.536
134	79:Run_133_Well_79_20170224-1227	0
135	79:Run_134_Well_79_20170224-1309	0
136	79:Run_135_Well_79_20170224-1351	0
137	79:Run_136_Well_79_20170224-1434	25.79
138	79:Run_137_Well_79_20170224-1516	24.152
139	79:Run_138_Well_79_20170224-1559	26.077
140	79:Run_139_Well_79_20170224-1641	25.721
141	79:Run_140_Well_79_20170224-1723	0
142	79:Run_141_Well_79_20170224-1806	0
143	79:Run_142_Well_79_20170224-1848	0
144	79:Run_143_Well_79_20170224-1931	0
145	79:Run_144_Well_79_20170224-2013	0
146	79:Run_145_Well_79_20170224-2055	27.579
147	79:Run_146_Well_79_20170224-2138	24.522
148	79:Run_147_Well_79_20170224-2220	28
149	79:Run_148_Well_79_20170224-2303	27.335
150	79:Run_149_Well_79_20170224-2345	0
151	79:Run_150_Well_79_20170225-0027	0
152	79:Run_151_Well_79_20170225-0110	0
153	79:Run_152_Well_79_20170225-0152	26.034
154	79:Run_153_Well_79_20170225-0235	0
155	79:Run_154_Well_79_20170225-0317	0
156	79:Run_155_Well_79_20170225-0359	0
157	79:Run_156_Well_79_20170225-0442	26.215
158	79:Run_157_Well_79_20170225-0524	26.71
159	79:Run_158_Well_79_20170225-0607	0
160	79:Run_159_Well_79_20170225-0649	23.01
161	79:Run_160_Well_79_20170225-0731	27.829
162	79:Run_161_Well_79_20170225-0814	27.3
163	79:Run_162_Well_79_20170225-0856	0
164	79:Run_163_Well_79_20170225-0939	26.34
165	79:Run_164_Well_79_20170225-1021	0
166	79:Run_165_Well_79_20170225-1103	27.413
167	79:Run_166_Well_79_20170225-1146	25.801
168	79:Run_167_Well_79_20170225-1228	25.634
169	79:Run_168_Well_79_20170225-1311	0
170	79:Run_169_Well_79_20170225-1353	26.994
171	79:Run_170_Well_79_20170225-1435	28.435
172	79:Run_171_Well_79_20170225-1518	28.88
173	79:Run_172_Well_79_20170225-1600	0
174	79:Run_173_Well_79_20170225-1643	0
175	79:Run_174_Well_79_20170225-1725	0
176	79:Run_175_Well_79_20170225-1807	0
177	79:Run_176_Well_79_20170225-1850	0
178	79:Run_177_Well_79_20170225-1932	0
179	79:Run_178_Well_79_20170225-2014	0
180	79:Run_179_Well_79_20170225-2057	29.867
181	79:Run_180_Well_79_20170225-2139	28.29
182	79:Run_181_Well_79_20170225-2222	0
183	79:Run_182_Well_79_20170225-2304	0
184	79:Run_183_Well_79_20170225-2347	29.868
185	79:Run_184_Well_79_20170226-0029	32.103
186	79:Run_185_Well_79_20170226-0111	27.372
187	79:Run_186_Well_79_20170226-0154	28.991
188	79:Run_187_Well_79_20170226-0236	0
189	79:Run_188_Well_79_20170226-0319	0
190	79:Run_189_Well_79_20170226-0401	0
191	79:Run_190_Well_79_20170226-0444	0
192	79:Run_191_Well_79_20170226-0526	25.986
193	79:Run_192_Well_79_20170226-0608	29.841
194	79:Run_193_Well_79_20170226-0651	0
195	79:Run_194_Well_79_20170226-0733	28.64
196	79:Run_195_Well_79_20170226-0815	0
197	79:Run_196_Well_79_20170226-0858	28.64
198	79:Run_197_Well_79_20170226-0940	29.77
199	79:Run_198_Well_79_20170226-1022	27.893
200	79:Run_199_Well_79_20170226-1105	30.15
201	79:Run_200_Well_79_20170226-1147	29.026
202	79:Run_201_Well_79_20170226-1230	27.203
203	79:Run_202_Well_79_20170226-1312	28.151
204	79:Run_203_Well_79_20170226-1355	0
205	79:Run_204_Well_79_20170226-1437	0
206	79:Run_205_Well_79_20170226-1519	42.711
207	79:Run_206_Well_79_20170226-1602	42.267
208	79:Run_207_Well_79_20170226-1644	0
209	79:Run_207_Well_79_20170226-1644	0
210	79:Run_208_Well_79_20170226-1727	0
211	79:Run_209_Well_79_20170226-1809	0
212	79:Run_210_Well_79_20170226-1851	37.914
213	79:Run_211_Well_79_20170226-1934	0
214	79:Run_212_Well_79_20170226-2016	35.872
215	79:Run_213_Well_79_20170226-2059	34.523
216	79:Run_214_Well_79_20170226-2141	0
217	79:Run_215_Well_79_20170226-2223	36.457
218	79:Run_216_Well_79_20170226-2306	0
219	79:Run_217_Well_79_20170226-2348	0
220	79:Run_218_Well_79_20170227-0030	0
221	79:Run_219_Well_79_20170227-0113	0
222	79:Run_220_Well_79_20170227-0155	0
223	79:Run_221_Well_79_20170227-0238	0
224	79:Run_222_Well_79_20170227-0320	0
225	79:Run_223_Well_79_20170227-0402	0
226	79:Run_224_Well_79_20170227-0445	0
227	79:Run_225_Well_79_20170227-0527	38.58
228	79:Run_226_Well_79_20170227-0610	0
229	79:Run_227_Well_79_20170227-0652	40.66
230	79:Run_228_Well_79_20170227-0734	0
231	79:Run_229_Well_79_20170227-0817	0
232	79:Run_230_Well_79_20170227-0859	0
233	79:Run_231_Well_79_20170227-0942	36.776
234	79:Run_232_Well_79_20170227-1024	38.693
235	79:Run_233_Well_79_20170227-1106	0
236	79:Run_234_Well_79_20170227-1149	0
237	79:Run_235_Well_79_20170227-1231	0
238	79:Run_236_Well_79_20170227-1313	39.329
239	79:Run_237_Well_79_20170227-1356	42.339
240	79:Run_238_Well_79_20170227-1438	0
241	79:Run_239_Well_79_20170227-1521	0
242	79:Run_240_Well_79_20170227-1603	0
243	79:Run_241_Well_79_20170227-1646	0
244	79:Run_242_Well_79_20170227-1728	37.494
245	79:Run_243_Well_79_20170227-1810	0
246	79:Run_244_Well_79_20170227-1853	42.426
247	79:Run_245_Well_79_20170227-1935	0
248	79:Run_246_Well_79_20170227-2017	0
249	79:Run_247_Well_79_20170227-2100	42.9
250	79:Run_248_Well_79_20170227-2142	0
251	79:Run_249_Well_79_20170227-2225	0
252	79:Run_250_Well_79_20170227-2307	0
253	79:Run_251_Well_79_20170227-2349	0
254	79:Run_252_Well_79_20170228-0032	45.054
255	79:Run_253_Well_79_20170228-0114	42.902
256	79:Run_254_Well_79_20170228-0157	42.902
257	79:Run_255_Well_79_20170228-0239	0
258	79:Run_256_Well_79_20170228-0321	40.64
259	79:Run_257_Well_79_20170228-0404	0
260	79:Run_258_Well_79_20170228-0446	0
261	79:Run_259_Well_79_20170228-0529	0
262	79:Run_260_Well_79_20170228-0611	0
263	79:Run_261_Well_79_20170228-0653	0
264	79:Run_262_Well_79_20170228-0736	0
265	79:Run_263_Well_79_20170228-0818	43.698
266	79:Run_264_Well_79_20170228-0901	42.898
267	79:Run_265_Well_79_20170228-0943	44.511
268	79:Run_266_Well_79_20170228-1025	0
269	79:Run_267_Well_79_20170228-1108	0
270	79:Run_268_Well_79_20170228-1150	0
271	79:Run_269_Well_79_20170228-1232	0
272	79:Run_270_Well_79_20170228-1315	0
273	79:Run_271_Well_79_20170228-1357	0
274	79:Run_272_Well_79_20170228-1439	43.712
275	79:Run_273_Well_79_20170228-1522	0
276	79:Run_274_Well_79_20170228-1604	0
277	79:Run_275_Well_79_20170228-1647	50.913
278	79:Run_276_Well_79_20170228-1729	0
279	79:Run_277_Well_79_20170228-1811	51.208
280	79:Run_278_Well_79_20170228-1854	0
281	79:Run_279_Well_79_20170228-1936	0
282	79:Run_280_Well_79_20170228-2019	0
283	79:Run_281_Well_79_20170228-2101	0
284	79:Run_282_Well_79_20170228-2143	0
285	79:Run_283_Well_79_20170228-2226	47.051
286	79:Run_284_Well_79_20170228-2308	54.285
287	79:Run_285_Well_79_20170228-2351	0
288	79:Run_286_Well_79_20170301-0033	0
289	79:Run_287_Well_79_20170301-0115	0
290	79:Run_288_Well_79_20170301-0158	0
291	79:Run_289_Well_79_20170301-0240	0
292	79:Run_290_Well_79_20170301-0323	0
293	79:Run_291_Well_79_20170301-0405	0
294	79:Run_292_Well_79_20170301-0447	0
295	79:Run_293_Well_79_20170301-0530	0
296	79:Run_294_Well_79_20170301-0612	0
297	79:Run_295_Well_79_20170301-0654	0
298	79:Run_296_Well_79_20170301-0737	0
299	79:Run_297_Well_79_20170301-0819	0
300	79:Run_298_Well_79_20170301-0902	0
301	79:Run_299_Well_79_20170301-0944	0
302	79:Run_300_Well_79_20170301-1026	0
303	79:Run_301_Well_79_20170301-1109	0
304	79:Run_302_Well_79_20170301-1151	53.872
305	79:Run_303_Well_79_20170301-1234	0
306	79:Run_304_Well_79_20170301-1316	0
307	79:Run_305_Well_79_20170301-1358	0
308	79:Run_306_Well_79_20170301-1441	0
309	79:Run_307_Well_79_20170301-1523	62.867
310	79:Run_308_Well_79_20170301-1605	0
311	79:Run_309_Well_79_20170301-1648	0
312	79:Run_310_Well_79_20170301-1730	52.393
313	79:Run_311_Well_79_20170301-1813	63.149
314	79:Run_312_Well_79_20170301-1855	0
315	79:Run_313_Well_79_20170301-1937	55.22
316	79:Run_314_Well_79_20170301-2020	0
317	79:Run_315_Well_79_20170301-2102	60.877
318	79:Run_316_Well_79_20170301-2145	59.707
319	79:Run_317_Well_79_20170301-2227	0
320	79:Run_318_Well_79_20170301-2309	0
321	79:Run_319_Well_79_20170301-2352	0
322	79:Run_320_Well_79_20170302-0034	0
323	79:Run_321_Well_79_20170302-0117	62.54
324	79:Run_322_Well_79_20170302-0159	0
325	79:Run_323_Well_79_20170302-0241	63.719
326	79:Run_324_Well_79_20170302-0324	64.08
327	79:Run_325_Well_79_20170302-0406	63.953
328	79:Run_326_Well_79_20170302-0448	0
329	79:Run_327_Well_79_20170302-0531	0
330	79:Run_328_Well_79_20170302-0613	0
331	79:Run_329_Well_79_20170302-0655	0
332	79:Run_330_Well_79_20170302-0738	0
333	79:Run_331_Well_79_20170302-0820	0
334	79:Run_332_Well_79_20170302-0903	0
335	79:Run_333_Well_79_20170302-0945	0
336	79:Run_334_Well_79_20170302-1027	0
337	79:Run_335_Well_79_20170302-1110	0
338	79:Run_336_Well_79_20170302-1152	66.634
339	79:Run_337_Well_79_20170302-1235	0
340	79:Run_338_Well_79_20170302-1317	66.483
341	79:Run_339_Well_79_20170302-1400	0
342	79:Run_340_Well_79_20170302-1442	0
343	79:Run_342_Well_79_20170302-1607	65.431
344	79:Run_341_Well_79_20170302-1524	0
345	79:Run_343_Well_79_20170302-1649	0
346	79:Run_344_Well_79_20170302-1732	0
347	79:Run_345_Well_79_20170302-1814	0
348	79:Run_346_Well_79_20170302-1856	0
349	79:Run_347_Well_79_20170302-1938	62.738
350	79:Run_348_Well_79_20170302-2021	67.692
351	79:Run_349_Well_79_20170302-2103	65.913
352	79:Run_350_Well_79_20170302-2145	63.329
353	79:Run_351_Well_79_20170302-2228	0
354	79:Run_352_Well_79_20170302-2310	0
355	79:Run_353_Well_79_20170302-2353	0
356	79:Run_354_Well_79_20170303-0035	67.417
357	79:Run_355_Well_79_20170303-0117	0
358	79:Run_356_Well_79_20170303-0200	56.665
359	79:Run_357_Well_79_20170303-0242	64.914
360	79:Run_358_Well_79_20170303-0324	63.939
361	79:Run_359_Well_79_20170303-0407	66.877
362	79:Run_360_Well_79_20170303-0449	0
363	79:Run_361_Well_79_20170303-0532	0
364	79:Run_362_Well_79_20170303-0614	0
365	79:Run_363_Well_79_20170303-0656	0
366	79:Run_364_Well_79_20170303-0739	71.589
367	79:Run_365_Well_79_20170303-0821	71.891
368	79:Run_366_Well_79_20170303-0904	0
369	79:Run_367_Well_79_20170303-0946	72.995
370	79:Run_368_Well_79_20170303-1028	0
371	79:Run_369_Well_79_20170303-1111	0
372	79:Run_370_Well_79_20170303-1153	0
373	79:Run_371_Well_79_20170303-1236	64.288
374	79:Run_372_Well_79_20170303-1318	72.225
375	79:Run_373_Well_79_20170303-1400	0
376	79:Run_374_Well_79_20170303-1443	0
377	79:Run_375_Well_79_20170303-1525	75.933
378	79:Run_376_Well_79_20170303-1607	0
379	79:Run_377_Well_79_20170303-1650	0
380	79:Run_378_Well_79_20170303-1732	0
381	79:Run_379_Well_79_20170303-1815	0
382	79:Run_380_Well_79_20170303-1857	0
383	79:Run_381_Well_79_20170303-1939	0
384	79:Run_382_Well_79_20170303-2022	71.436
385	79:Run_383_Well_79_20170303-2104	0
386	79:Run_384_Well_79_20170303-2147	0
387	79:Run_385_Well_79_20170303-2229	0
388	79:Run_386_Well_79_20170303-2311	0
389	79:Run_387_Well_79_20170303-2354	76.236
390	79:Run_388_Well_79_20170304-0036	86.617
391	79:Run_389_Well_79_20170304-0119	86.617
392	79:Run_390_Well_79_20170304-0201	0
393	79:Run_391_Well_79_20170304-0243	0
394	79:Run_392_Well_79_20170304-0326	77.403
395	79:Run_393_Well_79_20170304-0408	72.672
396	79:Run_394_Well_79_20170304-0450	80.011
397	79:Run_395_Well_79_20170304-0533	0
398	79:Run_396_Well_79_20170304-0615	82.02
399	79:Run_397_Well_79_20170304-0658	0
400	79:Run_398_Well_79_20170304-0740	0
401	79:Run_399_Well_79_20170304-0822	0
402	79:Run_400_Well_79_20170304-0905	80.997
403	79:Run_401_Well_79_20170304-0947	0
404	79:Run_402_Well_79_20170304-1030	0
405	79:Run_403_Well_79_20170304-1112	0
406	79:Run_404_Well_79_20170304-1155	80.887
407	79:Run_405_Well_79_20170304-1237	79.359
408	79:Run_406_Well_79_20170304-1319	76.161
409	79:Run_407_Well_79_20170304-1402	83.024
410	79:Run_408_Well_79_20170304-1444	0
411	79:Run_409_Well_79_20170304-1527	83.101
412	79:Run_410_Well_79_20170304-1609	0
413	79:Run_411_Well_79_20170304-1651	0
414	79:Run_412_Well_79_20170304-1734	0
415	79:Run_413_Well_79_20170304-1816	0
416	79:Run_414_Well_79_20170304-1858	0
417	79:Run_415_Well_79_20170304-1941	0
418	79:Run_416_Well_79_20170304-2023	0
419	79:Run_417_Well_79_20170304-2106	89.006
420	79:Run_418_Well_79_20170304-2148	0
421	79:Run_419_Well_79_20170304-2230	81.218
422	79:Run_420_Well_79_20170304-2313	81.218
423	79:Run_421_Well_79_20170304-2355	0
424	79:Run_422_Well_79_20170305-0037	0
425	79:Run_423_Well_79_20170305-0120	81.205
426	79:Run_424_Well_79_20170305-0202	88.07
427	79:Run_425_Well_79_20170305-0245	0
428	79:Run_426_Well_79_20170305-0327	0
429	79:Run_427_Well_79_20170305-0409	87.273
430	79:Run_428_Well_79_20170305-0452	0
431	79:Run_429_Well_79_20170305-0534	0
432	79:Run_430_Well_79_20170305-0617	0
433	79:Run_431_Well_79_20170305-0659	0
434	79:Run_432_Well_79_20170305-0741	81.41
435	79:Run_433_Well_79_20170305-0824	88.036
436	79:Run_434_Well_79_20170305-0906	93.96
437	79:Run_435_Well_79_20170305-0949	90.522
438	79:Run_436_Well_79_20170305-1031	95.908
439	79:Run_437_Well_79_20170305-1113	91.672
440	79:Run_438_Well_79_20170305-1156	0
441	79:Run_439_Well_79_20170305-1238	0
442	79:Run_440_Well_79_20170305-1320	0
443	79:Run_441_Well_79_20170305-1403	0
444	79:Run_442_Well_79_20170305-1445	0
445	79:Run_443_Well_79_20170305-1528	0
446	79:Run_444_Well_79_20170305-1610	0
447	79:Run_445_Well_79_20170305-1652	0
448	79:Run_446_Well_79_20170305-1735	0
449	79:Run_447_Well_79_20170305-1817	0
450	79:Run_448_Well_79_20170305-1900	0
451	79:Run_449_Well_79_20170305-1942	0
452	79:Run_450_Well_79_20170305-2024	0
453	79:Run_451_Well_79_20170305-2107	0
454	79:Run_452_Well_79_20170305-2149	0
455	79:Run_453_Well_79_20170305-2232	0
