# Supplementary material for: An affordable and automated imaging approach to acquire highly resolved individual data—an example of copepod growth in response to multiple stressors
Source: PeerJ. 2019 Apr 19;7:e6776. doi: 10.7717/peerj.6776 (PMC6476288; doi:10.7717/peerj.6776)
Supplement: Supplemental Information 1 — This zip file contains individual data files as they were acquired by the automatized platform, with each file representing measurements from one individual well plate. It also contains a table which links each file to information about the experimental treatments to which each individual was subjected. [file peerj-07-6776-s001.zip › Supplemental Data S2/Well_84_dat.csv]

Picnr	Label	Length
1	84:Run_1_Well_84_20170220-1512	0
2	84:Run_2_Well_84_20170220-1555	0
3	84:Run_3_Well_84_20170220-1637	0
4	84:Run_4_Well_84_20170220-1719	13.437
5	84:Run_5_Well_84_20170220-1802	14.921
6	84:Run_6_Well_84_20170220-1844	11.574
7	84:Run_7_Well_84_20170220-1926	12.855
8	84:Run_8_Well_84_20170220-2009	12.438
9	84:Run_9_Well_84_20170220-2051	12.88
10	84:Run_10_Well_84_20170220-2134	12.388
11	84:Run_11_Well_84_20170220-2216	11.501
12	84:Run_12_Well_84_20170220-2259	0
13	84:Run_13_Well_84_20170220-2341	13.271
14	84:Run_14_Well_84_20170221-0023	10.522
15	84:Run_15_Well_84_20170221-0106	0
16	84:Run_16_Well_84_20170221-0148	0
17	84:Run_17_Well_84_20170221-0231	10.495
18	84:Run_18_Well_84_20170221-0313	13.106
19	84:Run_19_Well_84_20170221-0355	12.273
20	84:Run_20_Well_84_20170221-0438	11.581
21	84:Run_21_Well_84_20170221-0520	13.468
22	84:Run_22_Well_84_20170221-0603	11.001
23	84:Run_23_Well_84_20170221-0645	12.284
24	84:Run_24_Well_84_20170221-0727	13.989
25	84:Run_25_Well_84_20170221-0810	13.504
26	84:Run_26_Well_84_20170221-0852	13.095
27	84:Run_27_Well_84_20170221-0935	12.76
28	84:Run_28_Well_84_20170221-1017	0
29	84:Run_29_Well_84_20170221-1059	15.015
30	84:Run_30_Well_84_20170221-1142	15.381
31	84:Run_31_Well_84_20170221-1224	0
32	84:Run_32_Well_84_20170221-1306	15.729
33	84:Run_33_Well_84_20170221-1349	0
34	84:Run_34_Well_84_20170221-1431	13.44
35	84:Run_35_Well_84_20170221-1514	14.981
36	84:Run_36_Well_84_20170221-1556	13.761
37	84:Run_37_Well_84_20170221-1638	13.647
38	84:Run_38_Well_84_20170221-1721	0
39	84:Run_39_Well_84_20170221-1803	0
40	84:Run_40_Well_84_20170221-1845	0
41	84:Run_41_Well_84_20170221-1928	0
42	84:Run_42_Well_84_20170221-2010	16.094
43	84:Run_43_Well_84_20170221-2053	15.186
44	84:Run_44_Well_84_20170221-2135	0
45	84:Run_45_Well_84_20170221-2217	14.754
46	84:Run_46_Well_84_20170221-2300	15.723
47	84:Run_47_Well_84_20170221-2342	0
48	84:Run_48_Well_84_20170222-0025	0
49	84:Run_49_Well_84_20170222-0107	0
50	84:Run_50_Well_84_20170222-0149	16.292
51	84:Run_51_Well_84_20170222-0232	0
52	84:Run_52_Well_84_20170222-0314	0
53	84:Run_53_Well_84_20170222-0357	0
54	84:Run_54_Well_84_20170222-0439	17.017
55	84:Run_55_Well_84_20170222-0521	16.29
56	84:Run_56_Well_84_20170222-0604	15.35
57	84:Run_57_Well_84_20170222-0646	15.723
58	84:Run_58_Well_84_20170222-0728	14.765
59	84:Run_59_Well_84_20170222-0811	0
60	84:Run_60_Well_84_20170222-0853	0
61	84:Run_61_Well_84_20170222-0936	0
62	84:Run_62_Well_84_20170222-1018	16.474
63	84:Run_63_Well_84_20170222-1100	0
64	84:Run_64_Well_84_20170222-1143	0
65	84:Run_65_Well_84_20170222-1225	19.85
66	84:Run_66_Well_84_20170222-1308	17.989
67	84:Run_67_Well_84_20170222-1350	0
68	84:Run_68_Well_84_20170222-1432	0
69	84:Run_69_Well_84_20170222-1515	0
70	84:Run_70_Well_84_20170222-1557	20.497
71	84:Run_71_Well_84_20170222-1640	20.156
72	84:Run_72_Well_84_20170222-1722	0
73	84:Run_73_Well_84_20170222-1804	0
74	84:Run_74_Well_84_20170222-1847	0
75	84:Run_75_Well_84_20170222-1929	0
76	84:Run_76_Well_84_20170222-2011	0
77	84:Run_77_Well_84_20170222-2054	0
78	84:Run_78_Well_84_20170222-2136	19.208
79	84:Run_79_Well_84_20170222-2218	20.422
80	84:Run_80_Well_84_20170222-2301	0
81	84:Run_81_Well_84_20170222-2343	0
82	84:Run_82_Well_84_20170223-0026	20.587
83	84:Run_83_Well_84_20170223-0108	20.58
84	84:Run_84_Well_84_20170223-0150	0
85	84:Run_85_Well_84_20170223-0233	18.886
86	84:Run_86_Well_84_20170223-0315	0
87	84:Run_87_Well_84_20170223-0358	20.866
88	84:Run_88_Well_84_20170223-0440	0
89	84:Run_89_Well_84_20170223-0522	0
90	84:Run_90_Well_84_20170223-0605	0
91	84:Run_91_Well_84_20170223-0647	0
92	84:Run_92_Well_84_20170223-0730	22.251
93	84:Run_93_Well_84_20170223-0812	21.378
94	84:Run_94_Well_84_20170223-0854	0
95	84:Run_95_Well_84_20170223-0937	22.84
96	84:Run_96_Well_84_20170223-1019	0
97	84:Run_97_Well_84_20170223-1101	21.662
98	84:Run_98_Well_84_20170223-1144	0
99	84:Run_99_Well_84_20170223-1226	0
100	84:Run_100_Well_84_20170223-1309	0
101	84:Run_101_Well_84_20170223-1351	24.486
102	84:Run_102_Well_84_20170223-1433	0
103	84:Run_103_Well_84_20170223-1516	0
104	84:Run_104_Well_84_20170223-1558	0
105	84:Run_105_Well_84_20170223-1641	21.985
106	84:Run_106_Well_84_20170223-1723	0
107	84:Run_107_Well_84_20170223-1806	23.88
108	84:Run_108_Well_84_20170223-1848	0
109	84:Run_109_Well_84_20170223-1930	0
110	84:Run_110_Well_84_20170223-2013	0
111	84:Run_111_Well_84_20170223-2055	0
112	84:Run_112_Well_84_20170223-2138	0
113	84:Run_113_Well_84_20170223-2220	0
114	84:Run_114_Well_84_20170223-2302	0
115	84:Run_115_Well_84_20170223-2345	0
116	84:Run_116_Well_84_20170224-0027	24.52
117	84:Run_117_Well_84_20170224-0110	26.891
118	84:Run_118_Well_84_20170224-0152	23.589
119	84:Run_119_Well_84_20170224-0234	24.012
120	84:Run_120_Well_84_20170224-0317	0
121	84:Run_121_Well_84_20170224-0359	0
122	84:Run_122_Well_84_20170224-0442	0
123	84:Run_123_Well_84_20170224-0524	28.304
124	84:Run_124_Well_84_20170224-0606	0
125	84:Run_125_Well_84_20170224-0649	0
126	84:Run_126_Well_84_20170224-0731	0
127	84:Run_127_Well_84_20170224-0813	0
128	84:Run_128_Well_84_20170224-0856	0
129	84:Run_129_Well_84_20170224-0938	0
130	84:Run_130_Well_84_20170224-1021	0
131	84:Run_131_Well_84_20170224-1103	0
132	84:Run_132_Well_84_20170224-1145	27.565
133	84:Run_133_Well_84_20170224-1228	0
134	84:Run_134_Well_84_20170224-1310	27.659
135	84:Run_135_Well_84_20170224-1353	0
136	84:Run_136_Well_84_20170224-1435	0
137	84:Run_137_Well_84_20170224-1517	27.042
138	84:Run_139_Well_84_20170224-1642	0
139	84:Run_140_Well_84_20170224-1725	28.601
140	84:Run_141_Well_84_20170224-1807	0
141	84:Run_142_Well_84_20170224-1849	0
142	84:Run_143_Well_84_20170224-1932	0
143	84:Run_144_Well_84_20170224-2014	26.946
144	84:Run_145_Well_84_20170224-2057	0
145	84:Run_146_Well_84_20170224-2139	28.777
146	84:Run_147_Well_84_20170224-2221	0
147	84:Run_148_Well_84_20170224-2304	0
148	84:Run_149_Well_84_20170224-2346	0
149	84:Run_150_Well_84_20170225-0029	0
150	84:Run_151_Well_84_20170225-0111	0
151	84:Run_152_Well_84_20170225-0153	31.78
152	84:Run_153_Well_84_20170225-0236	0
153	84:Run_154_Well_84_20170225-0318	0
154	84:Run_155_Well_84_20170225-0401	28.04
155	84:Run_156_Well_84_20170225-0443	0
156	84:Run_157_Well_84_20170225-0525	0
157	84:Run_158_Well_84_20170225-0608	0
158	84:Run_159_Well_84_20170225-0650	0
159	84:Run_160_Well_84_20170225-0732	0
160	84:Run_161_Well_84_20170225-0815	0
161	84:Run_162_Well_84_20170225-0857	31.159
162	84:Run_163_Well_84_20170225-0940	0
163	84:Run_164_Well_84_20170225-1022	0
164	84:Run_165_Well_84_20170225-1104	0
165	84:Run_166_Well_84_20170225-1147	0
166	84:Run_167_Well_84_20170225-1229	0
167	84:Run_168_Well_84_20170225-1312	0
168	84:Run_169_Well_84_20170225-1354	0
169	84:Run_170_Well_84_20170225-1436	0
170	84:Run_171_Well_84_20170225-1519	29.267
171	84:Run_172_Well_84_20170225-1601	0
172	84:Run_173_Well_84_20170225-1644	29.774
173	84:Run_174_Well_84_20170225-1726	0
174	84:Run_175_Well_84_20170225-1808	0
175	84:Run_175_Well_84_20170225-1808	0
176	84:Run_176_Well_84_20170225-1851	0
177	84:Run_177_Well_84_20170225-1933	0
178	84:Run_178_Well_84_20170225-2015	0
179	84:Run_179_Well_84_20170225-2058	31.869
180	84:Run_180_Well_84_20170225-2140	32.784
181	84:Run_181_Well_84_20170225-2223	0
182	84:Run_182_Well_84_20170225-2305	0
183	84:Run_183_Well_84_20170225-2348	0
184	84:Run_184_Well_84_20170226-0030	0
185	84:Run_185_Well_84_20170226-0113	0
186	84:Run_186_Well_84_20170226-0155	0
187	84:Run_187_Well_84_20170226-0237	0
188	84:Run_188_Well_84_20170226-0320	41.503
189	84:Run_189_Well_84_20170226-0402	40.404
190	84:Run_190_Well_84_20170226-0445	0
191	84:Run_191_Well_84_20170226-0527	0
192	84:Run_192_Well_84_20170226-0609	0
193	84:Run_193_Well_84_20170226-0652	43.798
194	84:Run_194_Well_84_20170226-0734	37.937
195	84:Run_195_Well_84_20170226-0816	0
196	84:Run_196_Well_84_20170226-0859	0
197	84:Run_197_Well_84_20170226-0941	38.303
198	84:Run_198_Well_84_20170226-1023	0
199	84:Run_199_Well_84_20170226-1106	0
200	84:Run_200_Well_84_20170226-1148	0
201	84:Run_201_Well_84_20170226-1231	0
202	84:Run_202_Well_84_20170226-1313	41.331
203	84:Run_203_Well_84_20170226-1356	37.074
204	84:Run_204_Well_84_20170226-1438	42.042
205	84:Run_205_Well_84_20170226-1521	0
206	84:Run_206_Well_84_20170226-1603	0
207	84:Run_207_Well_84_20170226-1645	0
208	84:Run_208_Well_84_20170226-1728	0
209	84:Run_209_Well_84_20170226-1810	41.667
210	84:Run_210_Well_84_20170226-1853	43.791
211	84:Run_211_Well_84_20170226-1935	0
212	84:Run_212_Well_84_20170226-2017	44.644
213	84:Run_213_Well_84_20170226-2100	43.094
214	84:Run_214_Well_84_20170226-2142	0
215	84:Run_215_Well_84_20170226-2225	0
216	84:Run_216_Well_84_20170226-2307	0
217	84:Run_217_Well_84_20170226-2349	0
218	84:Run_218_Well_84_20170227-0032	0
219	84:Run_219_Well_84_20170227-0114	0
220	84:Run_220_Well_84_20170227-0156	49.702
221	84:Run_221_Well_84_20170227-0239	0
222	84:Run_222_Well_84_20170227-0321	0
223	84:Run_223_Well_84_20170227-0404	0
224	84:Run_224_Well_84_20170227-0446	0
225	84:Run_225_Well_84_20170227-0528	0
226	84:Run_226_Well_84_20170227-0611	0
227	84:Run_227_Well_84_20170227-0653	47.356
228	84:Run_228_Well_84_20170227-0736	44.711
229	84:Run_229_Well_84_20170227-0818	0
230	84:Run_230_Well_84_20170227-0900	0
231	84:Run_231_Well_84_20170227-0943	0
232	84:Run_232_Well_84_20170227-1025	0
233	84:Run_233_Well_84_20170227-1108	0
234	84:Run_234_Well_84_20170227-1150	47.599
235	84:Run_235_Well_84_20170227-1232	0
236	84:Run_236_Well_84_20170227-1315	0
237	84:Run_237_Well_84_20170227-1357	49.721
238	84:Run_238_Well_84_20170227-1439	48.476
239	84:Run_239_Well_84_20170227-1522	49.118
240	84:Run_240_Well_84_20170227-1604	0
241	84:Run_241_Well_84_20170227-1647	0
242	84:Run_242_Well_84_20170227-1729	0
243	84:Run_243_Well_84_20170227-1811	0
244	84:Run_244_Well_84_20170227-1854	0
245	84:Run_245_Well_84_20170227-1936	48.627
246	84:Run_246_Well_84_20170227-2018	0
247	84:Run_247_Well_84_20170227-2101	56.4
248	84:Run_248_Well_84_20170227-2143	0
249	84:Run_249_Well_84_20170227-2226	0
250	84:Run_250_Well_84_20170227-2308	0
251	84:Run_251_Well_84_20170227-2350	0
252	84:Run_252_Well_84_20170228-0033	57.245
253	84:Run_253_Well_84_20170228-0115	54.846
254	84:Run_254_Well_84_20170228-0158	0
255	84:Run_255_Well_84_20170228-0240	0
256	84:Run_256_Well_84_20170228-0323	60.467
257	84:Run_257_Well_84_20170228-0405	0
258	84:Run_258_Well_84_20170228-0447	0
259	84:Run_259_Well_84_20170228-0530	0
260	84:Run_260_Well_84_20170228-0612	0
261	84:Run_261_Well_84_20170228-0655	0
262	84:Run_262_Well_84_20170228-0737	0
263	84:Run_263_Well_84_20170228-0819	0
264	84:Run_264_Well_84_20170228-0902	51.589
265	84:Run_265_Well_84_20170228-0944	0
266	84:Run_266_Well_84_20170228-1026	0
267	84:Run_267_Well_84_20170228-1109	0
268	84:Run_268_Well_84_20170228-1151	0
269	84:Run_269_Well_84_20170228-1233	0
270	84:Run_270_Well_84_20170228-1316	0
271	84:Run_271_Well_84_20170228-1358	0
272	84:Run_272_Well_84_20170228-1441	58.684
273	84:Run_273_Well_84_20170228-1523	61.076
274	84:Run_274_Well_84_20170228-1605	0
275	84:Run_275_Well_84_20170228-1648	0
276	84:Run_276_Well_84_20170228-1730	0
277	84:Run_277_Well_84_20170228-1813	0
278	84:Run_278_Well_84_20170228-1855	0
279	84:Run_279_Well_84_20170228-1937	0
280	84:Run_280_Well_84_20170228-2020	0
281	84:Run_281_Well_84_20170228-2102	65.857
282	84:Run_282_Well_84_20170228-2144	0
283	84:Run_283_Well_84_20170228-2227	0
284	84:Run_284_Well_84_20170228-2309	0
285	84:Run_285_Well_84_20170228-2352	0
286	84:Run_286_Well_84_20170301-0034	0
287	84:Run_287_Well_84_20170301-0117	0
288	84:Run_288_Well_84_20170301-0159	70.494
289	84:Run_289_Well_84_20170301-0241	0
290	84:Run_290_Well_84_20170301-0324	0
291	84:Run_291_Well_84_20170301-0406	64.368
292	84:Run_292_Well_84_20170301-0449	0
293	84:Run_293_Well_84_20170301-0531	0
294	84:Run_294_Well_84_20170301-0613	0
295	84:Run_295_Well_84_20170301-0656	0
296	84:Run_296_Well_84_20170301-0738	0
297	84:Run_297_Well_84_20170301-0820	66.189
298	84:Run_298_Well_84_20170301-0903	71.016
299	84:Run_299_Well_84_20170301-0945	68.165
300	84:Run_300_Well_84_20170301-1028	70.705
301	84:Run_301_Well_84_20170301-1110	0
302	84:Run_302_Well_84_20170301-1152	0
303	84:Run_303_Well_84_20170301-1235	69.379
304	84:Run_304_Well_84_20170301-1317	70.096
305	84:Run_305_Well_84_20170301-1359	0
306	84:Run_306_Well_84_20170301-1442	0
307	84:Run_307_Well_84_20170301-1524	0
308	84:Run_308_Well_84_20170301-1607	0
309	84:Run_309_Well_84_20170301-1649	0
310	84:Run_310_Well_84_20170301-1731	0
311	84:Run_311_Well_84_20170301-1814	70.725
312	84:Run_312_Well_84_20170301-1856	0
313	84:Run_313_Well_84_20170301-1939	77.478
314	84:Run_314_Well_84_20170301-2021	0
315	84:Run_315_Well_84_20170301-2103	0
316	84:Run_316_Well_84_20170301-2146	77.798
317	84:Run_317_Well_84_20170301-2228	0
318	84:Run_318_Well_84_20170301-2311	0
319	84:Run_319_Well_84_20170301-2353	0
320	84:Run_320_Well_84_20170302-0035	0
321	84:Run_321_Well_84_20170302-0118	0
322	84:Run_322_Well_84_20170302-0200	0
323	84:Run_323_Well_84_20170302-0242	0
324	84:Run_324_Well_84_20170302-0325	79.464
325	84:Run_325_Well_84_20170302-0407	82.656
326	84:Run_326_Well_84_20170302-0449	0
327	84:Run_327_Well_84_20170302-0532	0
328	84:Run_328_Well_84_20170302-0614	0
329	84:Run_329_Well_84_20170302-0657	0
330	84:Run_330_Well_84_20170302-0739	0
331	84:Run_331_Well_84_20170302-0821	0
332	84:Run_332_Well_84_20170302-0904	0
333	84:Run_333_Well_84_20170302-0946	0
334	84:Run_334_Well_84_20170302-1029	76.415
335	84:Run_335_Well_84_20170302-1111	0
336	84:Run_336_Well_84_20170302-1153	80.719
337	84:Run_337_Well_84_20170302-1236	0
338	84:Run_338_Well_84_20170302-1318	84.244
339	84:Run_339_Well_84_20170302-1401	0
340	84:Run_340_Well_84_20170302-1443	82.872
341	84:Run_341_Well_84_20170302-1525	0
342	84:Run_342_Well_84_20170302-1608	0
343	84:Run_343_Well_84_20170302-1650	0
344	84:Run_344_Well_84_20170302-1733	0
345	84:Run_345_Well_84_20170302-1815	0
346	84:Run_346_Well_84_20170302-1857	90.61
347	84:Run_347_Well_84_20170302-1940	79.196
348	84:Run_348_Well_84_20170302-2022	0
349	84:Run_349_Well_84_20170302-2104	85.494
350	84:Run_350_Well_84_20170302-2146	88.119
351	84:Run_351_Well_84_20170302-2229	84.345
352	84:Run_352_Well_84_20170302-2311	0
353	84:Run_353_Well_84_20170302-2354	0
354	84:Run_354_Well_84_20170303-0036	0
355	84:Run_355_Well_84_20170303-0118	0
356	84:Run_356_Well_84_20170303-0201	0
357	84:Run_357_Well_84_20170303-0243	0
358	84:Run_358_Well_84_20170303-0326	85.277
359	84:Run_359_Well_84_20170303-0408	86.963
360	84:Run_360_Well_84_20170303-0450	88.874
361	84:Run_361_Well_84_20170303-0533	0
362	84:Run_362_Well_84_20170303-0615	76.84
363	84:Run_363_Well_84_20170303-0658	89.627
364	84:Run_364_Well_84_20170303-0740	0
365	84:Run_365_Well_84_20170303-0822	90.898
366	84:Run_366_Well_84_20170303-0905	89.554
367	84:Run_367_Well_84_20170303-0947	0
368	84:Run_368_Well_84_20170303-1030	0
369	84:Run_369_Well_84_20170303-1112	0
370	84:Run_370_Well_84_20170303-1154	0
371	84:Run_371_Well_84_20170303-1237	0
372	84:Run_372_Well_84_20170303-1319	0
373	84:Run_373_Well_84_20170303-1402	0
374	84:Run_374_Well_84_20170303-1444	0
375	84:Run_375_Well_84_20170303-1526	0
376	84:Run_376_Well_84_20170303-1609	0
377	84:Run_377_Well_84_20170303-1651	0
378	84:Run_378_Well_84_20170303-1733	0
379	84:Run_379_Well_84_20170303-1816	0
380	84:Run_380_Well_84_20170303-1858	0
381	84:Run_381_Well_84_20170303-1940	0
382	84:Run_382_Well_84_20170303-2023	99.765
383	84:Run_383_Well_84_20170303-2105	0
384	84:Run_384_Well_84_20170303-2148	95.771
385	84:Run_385_Well_84_20170303-2230	99.623
386	84:Run_386_Well_84_20170303-2312	0
387	84:Run_387_Well_84_20170303-2355	0
388	84:Run_388_Well_84_20170304-0037	0
389	84:Run_389_Well_84_20170304-0120	91.937
390	84:Run_390_Well_84_20170304-0202	0
391	84:Run_391_Well_84_20170304-0244	0
392	84:Run_392_Well_84_20170304-0327	0
393	84:Run_393_Well_84_20170304-0409	97.195
394	84:Run_394_Well_84_20170304-0452	0
395	84:Run_395_Well_84_20170304-0534	0
396	84:Run_396_Well_84_20170304-0616	104.216
397	84:Run_397_Well_84_20170304-0659	0
398	84:Run_398_Well_84_20170304-0741	0
399	84:Run_399_Well_84_20170304-0824	0
400	84:Run_400_Well_84_20170304-0906	103.592
401	84:Run_401_Well_84_20170304-0948	0
402	84:Run_402_Well_84_20170304-1031	0
403	84:Run_403_Well_84_20170304-1113	99.218
404	84:Run_404_Well_84_20170304-1156	98.226
405	84:Run_405_Well_84_20170304-1238	0
406	84:Run_406_Well_84_20170304-1320	0
407	84:Run_407_Well_84_20170304-1403	0
408	84:Run_408_Well_84_20170304-1445	0
409	84:Run_409_Well_84_20170304-1528	104.877
410	84:Run_410_Well_84_20170304-1610	0
411	84:Run_411_Well_84_20170304-1652	0
412	84:Run_412_Well_84_20170304-1735	0
413	84:Run_413_Well_84_20170304-1817	0
414	84:Run_414_Well_84_20170304-1900	0
415	84:Run_415_Well_84_20170304-1942	0
416	84:Run_416_Well_84_20170304-2024	0
417	84:Run_417_Well_84_20170304-2107	0
418	84:Run_418_Well_84_20170304-2149	0
419	84:Run_419_Well_84_20170304-2231	0
420	84:Run_420_Well_84_20170304-2314	0
421	84:Run_421_Well_84_20170304-2356	0
422	84:Run_422_Well_84_20170305-0039	0
423	84:Run_423_Well_84_20170305-0121	0
424	84:Run_424_Well_84_20170305-0203	0
425	84:Run_425_Well_84_20170305-0246	0
426	84:Run_426_Well_84_20170305-0328	0
427	84:Run_427_Well_84_20170305-0411	94.701
428	84:Run_428_Well_84_20170305-0453	107.408
429	84:Run_430_Well_84_20170305-0618	0
430	84:Run_431_Well_84_20170305-0700	0
431	84:Run_432_Well_84_20170305-0742	0
432	84:Run_433_Well_84_20170305-0825	0
433	84:Run_434_Well_84_20170305-0907	0
434	84:Run_435_Well_84_20170305-0950	0
435	84:Run_436_Well_84_20170305-1032	0
436	84:Run_437_Well_84_20170305-1114	102.591
437	84:Run_438_Well_84_20170305-1157	0
438	84:Run_439_Well_84_20170305-1239	102.06
439	84:Run_440_Well_84_20170305-1322	0
440	84:Run_441_Well_84_20170305-1404	0
441	84:Run_442_Well_84_20170305-1447	0
442	84:Run_443_Well_84_20170305-1529	0
443	84:Run_444_Well_84_20170305-1611	0
444	84:Run_445_Well_84_20170305-1653	0
445	84:Run_446_Well_84_20170305-1736	0
446	84:Run_447_Well_84_20170305-1818	0
447	84:Run_448_Well_84_20170305-1901	0
448	84:Run_449_Well_84_20170305-1943	0
449	84:Run_450_Well_84_20170305-2026	0
450	84:Run_451_Well_84_20170305-2108	0
451	84:Run_452_Well_84_20170305-2150	0
452	84:Run_453_Well_84_20170305-2233	0
453	84:Run_429_Well_84_20170305-0535	0
