# Supplementary material for: An affordable and automated imaging approach to acquire highly resolved individual data—an example of copepod growth in response to multiple stressors
Source: PeerJ. 2019 Apr 19;7:e6776. doi: 10.7717/peerj.6776 (PMC6476288; doi:10.7717/peerj.6776)
Supplement: Supplemental Information 1 — This zip file contains individual data files as they were acquired by the automatized platform, with each file representing measurements from one individual well plate. It also contains a table which links each file to information about the experimental treatments to which each individual was subjected. [file peerj-07-6776-s001.zip › Supplemental Data S2/Well_94_dat.csv]

Picnr	Label	Length
1	94:Run_1_Well_94_20170220-1515	0
2	94:Run_2_Well_94_20170220-1557	0
3	94:Run_3_Well_94_20170220-1639	0
4	94:Run_4_Well_94_20170220-1722	0
5	94:Run_5_Well_94_20170220-1804	0
6	94:Run_6_Well_94_20170220-1846	12.906
7	94:Run_7_Well_94_20170220-1929	0
8	94:Run_8_Well_94_20170220-2011	12.218
9	94:Run_9_Well_94_20170220-2054	0
10	94:Run_10_Well_94_20170220-2136	10.76
11	94:Run_11_Well_94_20170220-2218	0
12	94:Run_12_Well_94_20170220-2301	0
13	94:Run_13_Well_94_20170220-2343	14.252
14	94:Run_14_Well_94_20170221-0026	12.15
15	94:Run_15_Well_94_20170221-0108	0
16	94:Run_16_Well_94_20170221-0151	0
17	94:Run_17_Well_94_20170221-0233	13.072
18	94:Run_18_Well_94_20170221-0315	14.921
19	94:Run_19_Well_94_20170221-0358	12.28
20	94:Run_20_Well_94_20170221-0440	0
21	94:Run_21_Well_94_20170221-0523	0
22	94:Run_22_Well_94_20170221-0605	0
23	94:Run_23_Well_94_20170221-0647	0
24	94:Run_24_Well_94_20170221-0730	0
25	94:Run_25_Well_94_20170221-0812	0
26	94:Run_26_Well_94_20170221-0854	0
27	94:Run_27_Well_94_20170221-0937	0
28	94:Run_28_Well_94_20170221-1019	13.737
29	94:Run_29_Well_94_20170221-1102	0
30	94:Run_30_Well_94_20170221-1144	0
31	94:Run_31_Well_94_20170221-1226	12.807
32	94:Run_32_Well_94_20170221-1309	12.776
33	94:Run_33_Well_94_20170221-1351	0
34	94:Run_34_Well_94_20170221-1433	12.855
35	94:Run_35_Well_94_20170221-1516	12.225
36	94:Run_36_Well_94_20170221-1558	0
37	94:Run_37_Well_94_20170221-1640	0
38	94:Run_38_Well_94_20170221-1723	15.782
39	94:Run_39_Well_94_20170221-1805	15.55
40	94:Run_40_Well_94_20170221-1848	0
41	94:Run_41_Well_94_20170221-1930	0
42	94:Run_42_Well_94_20170221-2012	14.126
43	94:Run_43_Well_94_20170221-2055	14.221
44	94:Run_44_Well_94_20170221-2137	0
45	94:Run_45_Well_94_20170221-2220	15.013
46	94:Run_46_Well_94_20170221-2302	14.968
47	94:Run_47_Well_94_20170221-2344	15.236
48	94:Run_48_Well_94_20170222-0027	0
49	94:Run_49_Well_94_20170222-0109	0
50	94:Run_50_Well_94_20170222-0152	0
51	94:Run_51_Well_94_20170222-0234	0
52	94:Run_52_Well_94_20170222-0316	15.616
53	94:Run_53_Well_94_20170222-0359	0
54	94:Run_54_Well_94_20170222-0441	0
55	94:Run_55_Well_94_20170222-0524	15.228
56	94:Run_56_Well_94_20170222-0606	0
57	94:Run_57_Well_94_20170222-0648	0
58	94:Run_58_Well_94_20170222-0731	0
59	94:Run_59_Well_94_20170222-0813	0
60	94:Run_60_Well_94_20170222-0856	0
61	94:Run_61_Well_94_20170222-0938	0
62	94:Run_62_Well_94_20170222-1020	0
63	94:Run_63_Well_94_20170222-1103	14.761
64	94:Run_64_Well_94_20170222-1145	14.705
65	94:Run_65_Well_94_20170222-1227	0
66	94:Run_66_Well_94_20170222-1310	14.109
67	94:Run_67_Well_94_20170222-1352	0
68	94:Run_68_Well_94_20170222-1435	0
69	94:Run_69_Well_94_20170222-1517	0
70	94:Run_70_Well_94_20170222-1600	15.878
71	94:Run_71_Well_94_20170222-1642	15.774
72	94:Run_72_Well_94_20170222-1724	0
73	94:Run_73_Well_94_20170222-1807	18.769
74	94:Run_74_Well_94_20170222-1849	0
75	94:Run_75_Well_94_20170222-1931	0
76	94:Run_76_Well_94_20170222-2014	0
77	94:Run_77_Well_94_20170222-2056	19.178
78	94:Run_78_Well_94_20170222-2138	0
79	94:Run_79_Well_94_20170222-2221	18.14
80	94:Run_80_Well_94_20170222-2303	17.17
81	94:Run_81_Well_94_20170222-2345	17.487
82	94:Run_82_Well_94_20170223-0028	0
83	94:Run_83_Well_94_20170223-0110	18.658
84	94:Run_84_Well_94_20170223-0153	0
85	94:Run_85_Well_94_20170223-0235	17.007
86	94:Run_86_Well_94_20170223-0317	0
87	94:Run_87_Well_94_20170223-0400	16.853
88	94:Run_88_Well_94_20170223-0442	18.703
89	94:Run_89_Well_94_20170223-0525	0
90	94:Run_90_Well_94_20170223-0607	18.907
91	94:Run_91_Well_94_20170223-0649	18.712
92	94:Run_92_Well_94_20170223-0732	18.561
93	94:Run_93_Well_94_20170223-0814	0
94	94:Run_94_Well_94_20170223-0857	0
95	94:Run_95_Well_94_20170223-0939	20.57
96	94:Run_96_Well_94_20170223-1021	19.201
97	94:Run_97_Well_94_20170223-1104	0
98	94:Run_98_Well_94_20170223-1146	0
99	94:Run_99_Well_94_20170223-1229	21.686
100	94:Run_100_Well_94_20170223-1311	0
101	94:Run_101_Well_94_20170223-1353	0
102	94:Run_102_Well_94_20170223-1436	0
103	94:Run_103_Well_94_20170223-1518	24.291
104	94:Run_104_Well_94_20170223-1601	21.805
105	94:Run_105_Well_94_20170223-1643	21.588
106	94:Run_106_Well_94_20170223-1725	0
107	94:Run_107_Well_94_20170223-1808	22.6
108	94:Run_108_Well_94_20170223-1850	0
109	94:Run_109_Well_94_20170223-1933	0
110	94:Run_110_Well_94_20170223-2015	21.25
111	94:Run_111_Well_94_20170223-2058	25.605
112	94:Run_112_Well_94_20170223-2140	0
113	94:Run_113_Well_94_20170223-2222	0
114	94:Run_114_Well_94_20170223-2305	24.291
115	94:Run_115_Well_94_20170223-2347	0
116	94:Run_116_Well_94_20170224-0030	0
117	94:Run_117_Well_94_20170224-0112	0
118	94:Run_118_Well_94_20170224-0154	0
119	94:Run_119_Well_94_20170224-0237	0
120	94:Run_120_Well_94_20170224-0319	23.614
121	94:Run_121_Well_94_20170224-0402	0
122	94:Run_122_Well_94_20170224-0444	0
123	94:Run_123_Well_94_20170224-0526	0
124	94:Run_124_Well_94_20170224-0609	23.901
125	94:Run_125_Well_94_20170224-0651	0
126	94:Run_126_Well_94_20170224-0733	0
127	94:Run_127_Well_94_20170224-0816	0
128	94:Run_128_Well_94_20170224-0858	27.605
129	94:Run_129_Well_94_20170224-0941	26.872
130	94:Run_130_Well_94_20170224-1023	0
131	94:Run_131_Well_94_20170224-1105	25.224
132	94:Run_132_Well_94_20170224-1148	28.392
133	94:Run_133_Well_94_20170224-1230	28.111
134	94:Run_134_Well_94_20170224-1312	25.162
135	94:Run_135_Well_94_20170224-1355	0
136	94:Run_136_Well_94_20170224-1437	0
137	94:Run_137_Well_94_20170224-1520	0
138	94:Run_138_Well_94_20170224-1602	26.476
139	94:Run_139_Well_94_20170224-1644	0
140	94:Run_140_Well_94_20170224-1727	0
141	94:Run_141_Well_94_20170224-1809	0
142	94:Run_142_Well_94_20170224-1852	0
143	94:Run_143_Well_94_20170224-1934	0
144	94:Run_144_Well_94_20170224-2017	0
145	94:Run_145_Well_94_20170224-2059	26.8
146	94:Run_146_Well_94_20170224-2141	0
147	94:Run_147_Well_94_20170224-2224	0
148	94:Run_148_Well_94_20170224-2306	0
149	94:Run_149_Well_94_20170224-2348	0
150	94:Run_150_Well_94_20170225-0031	29.568
151	94:Run_151_Well_94_20170225-0113	0
152	94:Run_152_Well_94_20170225-0156	0
153	94:Run_153_Well_94_20170225-0238	0
154	94:Run_154_Well_94_20170225-0321	0
155	94:Run_155_Well_94_20170225-0403	27.281
156	94:Run_156_Well_94_20170225-0445	28.111
157	94:Run_157_Well_94_20170225-0528	0
158	94:Run_158_Well_94_20170225-0610	0
159	94:Run_159_Well_94_20170225-0652	32.173
160	94:Run_160_Well_94_20170225-0735	0
161	94:Run_161_Well_94_20170225-0817	29.153
162	94:Run_162_Well_94_20170225-0900	0
163	94:Run_163_Well_94_20170225-0942	0
164	94:Run_164_Well_94_20170225-1024	0
165	94:Run_165_Well_94_20170225-1107	0
166	94:Run_166_Well_94_20170225-1149	0
167	94:Run_167_Well_94_20170225-1232	0
168	94:Run_168_Well_94_20170225-1314	28.426
169	94:Run_169_Well_94_20170225-1356	30
170	94:Run_170_Well_94_20170225-1439	0
171	94:Run_171_Well_94_20170225-1521	25.882
172	94:Run_172_Well_94_20170225-1604	0
173	94:Run_173_Well_94_20170225-1646	28.684
174	94:Run_174_Well_94_20170225-1728	0
175	94:Run_175_Well_94_20170225-1811	31.213
176	94:Run_176_Well_94_20170225-1853	0
177	94:Run_177_Well_94_20170225-1935	0
178	94:Run_178_Well_94_20170225-2018	0
179	94:Run_179_Well_94_20170225-2100	0
180	94:Run_180_Well_94_20170225-2143	0
181	94:Run_181_Well_94_20170225-2225	29.126
182	94:Run_182_Well_94_20170225-2308	0
183	94:Run_183_Well_94_20170225-2350	29.262
184	94:Run_184_Well_94_20170226-0032	0
185	94:Run_185_Well_94_20170226-0115	30.316
186	94:Run_186_Well_94_20170226-0157	29.734
187	94:Run_187_Well_94_20170226-0240	0
188	94:Run_188_Well_94_20170226-0322	29.486
189	94:Run_189_Well_94_20170226-0405	0
190	94:Run_190_Well_94_20170226-0447	0
191	94:Run_191_Well_94_20170226-0529	35.673
192	94:Run_192_Well_94_20170226-0612	41.788
193	94:Run_193_Well_94_20170226-0654	0
194	94:Run_194_Well_94_20170226-0736	40.05
195	94:Run_195_Well_94_20170226-0819	0
196	94:Run_196_Well_94_20170226-0901	38.727
197	94:Run_197_Well_94_20170226-0943	0
198	94:Run_198_Well_94_20170226-1026	0
199	94:Run_199_Well_94_20170226-1108	0
200	94:Run_200_Well_94_20170226-1151	0
201	94:Run_201_Well_94_20170226-1233	0
202	94:Run_202_Well_94_20170226-1316	0
203	94:Run_203_Well_94_20170226-1358	37.179
204	94:Run_204_Well_94_20170226-1440	0
205	94:Run_205_Well_94_20170226-1523	41.001
206	94:Run_206_Well_94_20170226-1605	0
207	94:Run_207_Well_94_20170226-1648	0
208	94:Run_208_Well_94_20170226-1730	0
209	94:Run_209_Well_94_20170226-1813	0
210	94:Run_210_Well_94_20170226-1855	0
211	94:Run_211_Well_94_20170226-1937	0
212	94:Run_212_Well_94_20170226-2020	0
213	94:Run_213_Well_94_20170226-2102	0
214	94:Run_214_Well_94_20170226-2144	0
215	94:Run_215_Well_94_20170226-2227	0
216	94:Run_216_Well_94_20170226-2309	0
217	94:Run_217_Well_94_20170226-2351	0
218	94:Run_218_Well_94_20170227-0034	0
219	94:Run_219_Well_94_20170227-0116	45.642
220	94:Run_220_Well_94_20170227-0159	43.851
221	94:Run_221_Well_94_20170227-0241	45.258
222	94:Run_222_Well_94_20170227-0323	0
223	94:Run_223_Well_94_20170227-0406	44.548
224	94:Run_224_Well_94_20170227-0448	0
225	94:Run_225_Well_94_20170227-0531	45.222
226	94:Run_226_Well_94_20170227-0613	0
227	94:Run_227_Well_94_20170227-0656	44.85
228	94:Run_228_Well_94_20170227-0738	44.762
229	94:Run_229_Well_94_20170227-0820	41.107
230	94:Run_230_Well_94_20170227-0903	43.125
231	94:Run_231_Well_94_20170227-0945	0
232	94:Run_232_Well_94_20170227-1028	47.614
233	94:Run_233_Well_94_20170227-1110	0
234	94:Run_234_Well_94_20170227-1152	44.991
235	94:Run_235_Well_94_20170227-1235	0
236	94:Run_236_Well_94_20170227-1317	0
237	94:Run_237_Well_94_20170227-1359	0
238	94:Run_238_Well_94_20170227-1442	50.028
239	94:Run_239_Well_94_20170227-1524	48.415
240	94:Run_240_Well_94_20170227-1606	0
241	94:Run_241_Well_94_20170227-1649	0
242	94:Run_242_Well_94_20170227-1731	0
243	94:Run_243_Well_94_20170227-1814	0
244	94:Run_244_Well_94_20170227-1856	0
245	94:Run_245_Well_94_20170227-1938	0
246	94:Run_246_Well_94_20170227-2021	0
247	94:Run_247_Well_94_20170227-2103	0
248	94:Run_248_Well_94_20170227-2146	0
249	94:Run_249_Well_94_20170227-2228	54.737
250	94:Run_250_Well_94_20170227-2310	0
251	94:Run_251_Well_94_20170227-2353	0
252	94:Run_252_Well_94_20170228-0035	0
253	94:Run_253_Well_94_20170228-0118	49.894
254	94:Run_254_Well_94_20170228-0200	0
255	94:Run_255_Well_94_20170228-0242	52.668
256	94:Run_256_Well_94_20170228-0325	0
257	94:Run_257_Well_94_20170228-0407	0
258	94:Run_258_Well_94_20170228-0450	0
259	94:Run_259_Well_94_20170228-0532	0
260	94:Run_260_Well_94_20170228-0614	0
261	94:Run_261_Well_94_20170228-0657	0
262	94:Run_262_Well_94_20170228-0739	56.103
263	94:Run_263_Well_94_20170228-0822	56.366
264	94:Run_264_Well_94_20170228-0904	0
265	94:Run_265_Well_94_20170228-0946	0
266	94:Run_266_Well_94_20170228-1029	0
267	94:Run_267_Well_94_20170228-1111	0
268	94:Run_268_Well_94_20170228-1153	0
269	94:Run_269_Well_94_20170228-1236	55.286
270	94:Run_270_Well_94_20170228-1318	54.12
271	94:Run_271_Well_94_20170228-1400	0
272	94:Run_272_Well_94_20170228-1443	0
273	94:Run_273_Well_94_20170228-1525	0
274	94:Run_274_Well_94_20170228-1608	0
275	94:Run_275_Well_94_20170228-1650	0
276	94:Run_276_Well_94_20170228-1732	57.019
277	94:Run_277_Well_94_20170228-1815	0
278	94:Run_278_Well_94_20170228-1857	0
279	94:Run_279_Well_94_20170228-1940	0
280	94:Run_280_Well_94_20170228-2022	0
281	94:Run_281_Well_94_20170228-2104	0
282	94:Run_282_Well_94_20170228-2147	57.43
283	94:Run_283_Well_94_20170228-2229	0
284	94:Run_284_Well_94_20170228-2312	57.436
285	94:Run_285_Well_94_20170228-2354	0
286	94:Run_286_Well_94_20170301-0036	58.473
287	94:Run_287_Well_94_20170301-0119	59.634
288	94:Run_288_Well_94_20170301-0201	0
289	94:Run_289_Well_94_20170301-0244	0
290	94:Run_290_Well_94_20170301-0326	62.801
291	94:Run_291_Well_94_20170301-0408	0
292	94:Run_292_Well_94_20170301-0451	0
293	94:Run_293_Well_94_20170301-0533	0
294	94:Run_294_Well_94_20170301-0616	65.998
295	94:Run_295_Well_94_20170301-0658	0
296	94:Run_296_Well_94_20170301-0740	0
297	94:Run_297_Well_94_20170301-0823	60.392
298	94:Run_298_Well_94_20170301-0905	65.94
299	94:Run_299_Well_94_20170301-0948	0
300	94:Run_300_Well_94_20170301-1030	0
301	94:Run_301_Well_94_20170301-1112	0
302	94:Run_302_Well_94_20170301-1155	0
303	94:Run_303_Well_94_20170301-1237	0
304	94:Run_304_Well_94_20170301-1319	0
305	94:Run_305_Well_94_20170301-1402	0
306	94:Run_306_Well_94_20170301-1444	0
307	94:Run_307_Well_94_20170301-1526	0
308	94:Run_308_Well_94_20170301-1609	0
309	94:Run_309_Well_94_20170301-1651	0
310	94:Run_310_Well_94_20170301-1734	0
311	94:Run_311_Well_94_20170301-1816	0
312	94:Run_312_Well_94_20170301-1858	66.667
313	94:Run_313_Well_94_20170301-1941	0
314	94:Run_314_Well_94_20170301-2023	70.605
315	94:Run_315_Well_94_20170301-2106	66.458
316	94:Run_316_Well_94_20170301-2148	0
317	94:Run_317_Well_94_20170301-2230	0
318	94:Run_318_Well_94_20170301-2313	66.46
319	94:Run_319_Well_94_20170301-2355	0
320	94:Run_320_Well_94_20170302-0038	0
321	94:Run_321_Well_94_20170302-0120	0
322	94:Run_322_Well_94_20170302-0202	78.04
323	94:Run_323_Well_94_20170302-0245	0
324	94:Run_324_Well_94_20170302-0327	0
325	94:Run_325_Well_94_20170302-0409	78.29
326	94:Run_326_Well_94_20170302-0452	74.527
327	94:Run_327_Well_94_20170302-0534	0
328	94:Run_328_Well_94_20170302-0617	0
329	94:Run_329_Well_94_20170302-0659	0
330	94:Run_330_Well_94_20170302-0741	0
331	94:Run_331_Well_94_20170302-0824	0
332	94:Run_332_Well_94_20170302-0906	0
333	94:Run_333_Well_94_20170302-0948	0
334	94:Run_334_Well_94_20170302-1031	0
335	94:Run_335_Well_94_20170302-1113	0
336	94:Run_336_Well_94_20170302-1156	0
337	94:Run_337_Well_94_20170302-1238	0
338	94:Run_338_Well_94_20170302-1321	0
339	94:Run_339_Well_94_20170302-1403	0
340	94:Run_340_Well_94_20170302-1445	0
341	94:Run_341_Well_94_20170302-1528	83.889
342	94:Run_342_Well_94_20170302-1610	0
343	94:Run_343_Well_94_20170302-1653	0
344	94:Run_344_Well_94_20170302-1735	0
345	94:Run_345_Well_94_20170302-1817	0
346	94:Run_346_Well_94_20170302-1900	0
347	94:Run_347_Well_94_20170302-1942	79.682
348	94:Run_348_Well_94_20170302-2024	0
349	94:Run_349_Well_94_20170302-2106	0
350	94:Run_350_Well_94_20170302-2149	0
351	94:Run_351_Well_94_20170302-2231	0
352	94:Run_352_Well_94_20170302-2313	85.094
353	94:Run_353_Well_94_20170302-2356	0
354	94:Run_354_Well_94_20170303-0038	0
355	94:Run_355_Well_94_20170303-0121	85.708
356	94:Run_356_Well_94_20170303-0203	82.439
357	94:Run_357_Well_94_20170303-0245	0
358	94:Run_358_Well_94_20170303-0328	84.024
359	94:Run_359_Well_94_20170303-0410	0
360	94:Run_360_Well_94_20170303-0453	0
361	94:Run_361_Well_94_20170303-0535	0
362	94:Run_362_Well_94_20170303-0617	0
363	94:Run_363_Well_94_20170303-0700	84.039
364	94:Run_364_Well_94_20170303-0742	87.374
365	94:Run_365_Well_94_20170303-0825	0
366	94:Run_366_Well_94_20170303-0907	87.757
367	94:Run_367_Well_94_20170303-0949	85.48
368	94:Run_368_Well_94_20170303-1032	0
369	94:Run_369_Well_94_20170303-1114	0
370	94:Run_370_Well_94_20170303-1157	0
371	94:Run_371_Well_94_20170303-1239	0
372	94:Run_372_Well_94_20170303-1321	0
373	94:Run_373_Well_94_20170303-1404	0
374	94:Run_374_Well_94_20170303-1446	0
375	94:Run_375_Well_94_20170303-1529	0
376	94:Run_376_Well_94_20170303-1611	0
377	94:Run_377_Well_94_20170303-1653	0
378	94:Run_378_Well_94_20170303-1736	0
379	94:Run_379_Well_94_20170303-1818	94.366
380	94:Run_380_Well_94_20170303-1900	93.565
381	94:Run_381_Well_94_20170303-1943	0
382	94:Run_382_Well_94_20170303-2025	93.276
383	94:Run_383_Well_94_20170303-2108	94.56
384	94:Run_384_Well_94_20170303-2150	0
385	94:Run_385_Well_94_20170303-2232	0
386	94:Run_386_Well_94_20170303-2315	0
387	94:Run_387_Well_94_20170303-2357	0
388	94:Run_388_Well_94_20170304-0040	0
389	94:Run_389_Well_94_20170304-0122	0
390	94:Run_390_Well_94_20170304-0204	0
391	94:Run_391_Well_94_20170304-0247	0
392	94:Run_392_Well_94_20170304-0329	0
393	94:Run_393_Well_94_20170304-0411	0
394	94:Run_394_Well_94_20170304-0454	0
395	94:Run_395_Well_94_20170304-0536	0
396	94:Run_396_Well_94_20170304-0619	0
397	94:Run_397_Well_94_20170304-0701	94.595
398	94:Run_398_Well_94_20170304-0744	0
399	94:Run_399_Well_94_20170304-0826	85.33
400	94:Run_400_Well_94_20170304-0908	0
401	94:Run_401_Well_94_20170304-0951	0
402	94:Run_402_Well_94_20170304-1033	0
403	94:Run_403_Well_94_20170304-1116	0
404	94:Run_404_Well_94_20170304-1158	0
405	94:Run_405_Well_94_20170304-1240	92.5
406	94:Run_406_Well_94_20170304-1323	0
407	94:Run_407_Well_94_20170304-1405	0
408	94:Run_408_Well_94_20170304-1448	0
409	94:Run_409_Well_94_20170304-1530	0
410	94:Run_410_Well_94_20170304-1612	0
411	94:Run_411_Well_94_20170304-1655	0
412	94:Run_412_Well_94_20170304-1737	0
413	94:Run_413_Well_94_20170304-1819	0
414	94:Run_414_Well_94_20170304-1902	0
415	94:Run_415_Well_94_20170304-1944	0
416	94:Run_416_Well_94_20170304-2027	0
417	94:Run_417_Well_94_20170304-2109	0
418	94:Run_418_Well_94_20170304-2151	0
419	94:Run_419_Well_94_20170304-2234	89.506
420	94:Run_420_Well_94_20170304-2316	0
421	94:Run_421_Well_94_20170304-2359	0
422	94:Run_422_Well_94_20170305-0041	0
423	94:Run_423_Well_94_20170305-0123	0
424	94:Run_424_Well_94_20170305-0206	0
425	94:Run_425_Well_94_20170305-0248	0
426	94:Run_426_Well_94_20170305-0330	0
427	94:Run_427_Well_94_20170305-0413	0
428	94:Run_428_Well_94_20170305-0455	0
429	94:Run_429_Well_94_20170305-0538	0
430	94:Run_430_Well_94_20170305-0620	0
431	94:Run_431_Well_94_20170305-0702	0
432	94:Run_432_Well_94_20170305-0745	0
433	94:Run_433_Well_94_20170305-0827	0
434	94:Run_434_Well_94_20170305-0910	86.617
435	94:Run_435_Well_94_20170305-0952	0
436	94:Run_436_Well_94_20170305-1034	0
437	94:Run_437_Well_94_20170305-1117	0
438	94:Run_438_Well_94_20170305-1159	0
439	94:Run_439_Well_94_20170305-1242	0
440	94:Run_440_Well_94_20170305-1324	0
441	94:Run_441_Well_94_20170305-1406	0
442	94:Run_442_Well_94_20170305-1449	0
443	94:Run_443_Well_94_20170305-1531	0
444	94:Run_444_Well_94_20170305-1613	0
445	94:Run_445_Well_94_20170305-1656	0
446	94:Run_446_Well_94_20170305-1738	0
447	94:Run_447_Well_94_20170305-1821	0
448	94:Run_448_Well_94_20170305-1903	0
449	94:Run_449_Well_94_20170305-1945	0
450	94:Run_452_Well_94_20170305-2153	0
451	94:Run_452_Well_94_20170305-2153	0
452	94:Run_453_Well_94_20170305-2235	0
