# Supplementary material for: An affordable and automated imaging approach to acquire highly resolved individual data—an example of copepod growth in response to multiple stressors
Source: PeerJ. 2019 Apr 19;7:e6776. doi: 10.7717/peerj.6776 (PMC6476288; doi:10.7717/peerj.6776)
Supplement: Supplemental Information 1 — This zip file contains individual data files as they were acquired by the automatized platform, with each file representing measurements from one individual well plate. It also contains a table which links each file to information about the experimental treatments to which each individual was subjected. [file peerj-07-6776-s001.zip › Supplemental Data S2/Well_12_dat.csv]

Picnr	Label	Length
1	12:Run_1_Well_12_20170220-1441	0
2	12:Run_2_Well_12_20170220-1523	0
3	12:Run_3_Well_12_20170220-1605	0
4	12:Run_4_Well_12_20170220-1648	12.042
5	12:Run_5_Well_12_20170220-1730	0
6	12:Run_6_Well_12_20170220-1812	0
7	12:Run_7_Well_12_20170220-1855	0
8	12:Run_8_Well_12_20170220-1937	12.083
9	12:Run_10_Well_12_20170220-2102	0
10	12:Run_11_Well_12_20170220-2144	13.038
11	12:Run_12_Well_12_20170220-2227	12.042
12	12:Run_13_Well_12_20170220-2309	0
13	12:Run_14_Well_12_20170220-2352	0
14	12:Run_15_Well_12_20170221-0034	0
15	12:Run_16_Well_12_20170221-0117	10.77
16	12:Run_17_Well_12_20170221-0159	0
17	12:Run_18_Well_12_20170221-0241	13.454
18	12:Run_19_Well_12_20170221-0324	0
19	12:Run_20_Well_12_20170221-0406	0
20	12:Run_21_Well_12_20170221-0449	11.402
21	12:Run_22_Well_12_20170221-0531	11.662
22	12:Run_23_Well_12_20170221-0613	9.899
23	12:Run_24_Well_12_20170221-0656	0
24	12:Run_25_Well_12_20170221-0738	0
25	12:Run_26_Well_12_20170221-0820	0
26	12:Run_27_Well_12_20170221-0903	0
27	12:Run_28_Well_12_20170221-0945	11.314
28	12:Run_29_Well_12_20170221-1028	13.454
29	12:Run_30_Well_12_20170221-1110	0
30	12:Run_31_Well_12_20170221-1152	13.038
31	12:Run_32_Well_12_20170221-1235	0
32	12:Run_33_Well_12_20170221-1317	11.18
33	12:Run_34_Well_12_20170221-1359	12.042
34	12:Run_35_Well_12_20170221-1442	13.038
35	12:Run_36_Well_12_20170221-1524	13
36	12:Run_37_Well_12_20170221-1607	0
37	12:Run_38_Well_12_20170221-1649	0
38	12:Run_39_Well_12_20170221-1731	0
39	12:Run_40_Well_12_20170221-1814	0
40	12:Run_41_Well_12_20170221-1856	13.416
41	12:Run_42_Well_12_20170221-1938	0
42	12:Run_43_Well_12_20170221-2021	0
43	12:Run_44_Well_12_20170221-2103	0
44	12:Run_45_Well_12_20170221-2146	13.153
45	12:Run_46_Well_12_20170221-2228	11.705
46	12:Run_47_Well_12_20170221-2311	0
47	12:Run_48_Well_12_20170221-2353	0
48	12:Run_49_Well_12_20170222-0035	0
49	12:Run_50_Well_12_20170222-0118	0
50	12:Run_51_Well_12_20170222-0200	0
51	12:Run_52_Well_12_20170222-0242	0
52	12:Run_53_Well_12_20170222-0325	0
53	12:Run_54_Well_12_20170222-0407	13.601
54	12:Run_55_Well_12_20170222-0450	14.318
55	12:Run_56_Well_12_20170222-0532	0
56	12:Run_57_Well_12_20170222-0614	12.042
57	12:Run_58_Well_12_20170222-0657	14.866
58	12:Run_59_Well_12_20170222-0739	12.728
59	12:Run_60_Well_12_20170222-0822	0
60	12:Run_61_Well_12_20170222-0904	0
61	12:Run_62_Well_12_20170222-0946	16.125
62	12:Run_63_Well_12_20170222-1029	17.263
63	12:Run_64_Well_12_20170222-1111	16.155
64	12:Run_65_Well_12_20170222-1154	18.601
65	12:Run_66_Well_12_20170222-1236	0
66	12:Run_67_Well_12_20170222-1318	17
67	12:Run_68_Well_12_20170222-1401	17
68	12:Run_69_Well_12_20170222-1443	0
69	12:Run_70_Well_12_20170222-1526	15.811
70	12:Run_71_Well_12_20170222-1608	0
71	12:Run_72_Well_12_20170222-1650	18.111
72	12:Run_73_Well_12_20170222-1733	0
73	12:Run_74_Well_12_20170222-1815	0
74	12:Run_75_Well_12_20170222-1857	0
75	12:Run_76_Well_12_20170222-1940	0
76	12:Run_77_Well_12_20170222-2022	18.385
77	12:Run_78_Well_12_20170222-2104	0
78	12:Run_79_Well_12_20170222-2147	0
79	12:Run_80_Well_12_20170222-2229	0
80	12:Run_81_Well_12_20170222-2312	0
81	12:Run_82_Well_12_20170222-2354	0
82	12:Run_83_Well_12_20170223-0036	19.723
83	12:Run_84_Well_12_20170223-0119	19.698
84	12:Run_85_Well_12_20170223-0201	0
85	12:Run_86_Well_12_20170223-0244	0
86	12:Run_87_Well_12_20170223-0326	0
87	12:Run_88_Well_12_20170223-0408	19.925
88	12:Run_89_Well_12_20170223-0451	0
89	12:Run_90_Well_12_20170223-0533	21.633
90	12:Run_91_Well_12_20170223-0616	0
91	12:Run_92_Well_12_20170223-0658	23.77
92	12:Run_93_Well_12_20170223-0740	22.204
93	12:Run_94_Well_12_20170223-0823	0
94	12:Run_95_Well_12_20170223-0905	0
95	12:Run_96_Well_12_20170223-0947	0
96	12:Run_97_Well_12_20170223-1030	21.213
97	12:Run_98_Well_12_20170223-1112	19.647
98	12:Run_99_Well_12_20170223-1155	23.345
99	12:Run_100_Well_12_20170223-1237	0
100	12:Run_101_Well_12_20170223-1320	22.847
101	12:Run_102_Well_12_20170223-1402	22.204
102	12:Run_103_Well_12_20170223-1444	0
103	12:Run_104_Well_12_20170223-1527	23.324
104	12:Run_105_Well_12_20170223-1609	0
105	12:Run_106_Well_12_20170223-1651	0
106	12:Run_107_Well_12_20170223-1734	0
107	12:Run_108_Well_12_20170223-1816	21.954
108	12:Run_109_Well_12_20170223-1859	22.825
109	12:Run_110_Well_12_20170223-1941	24.083
110	12:Run_111_Well_12_20170223-2024	23.345
111	12:Run_112_Well_12_20170223-2106	0
112	12:Run_113_Well_12_20170223-2148	0
113	12:Run_114_Well_12_20170223-2231	0
114	12:Run_115_Well_12_20170223-2313	0
115	12:Run_116_Well_12_20170223-2356	0
116	12:Run_117_Well_12_20170224-0038	23.431
117	12:Run_118_Well_12_20170224-0120	21.401
118	12:Run_119_Well_12_20170224-0203	26.173
119	12:Run_120_Well_12_20170224-0245	0
120	12:Run_121_Well_12_20170224-0328	25.807
121	12:Run_122_Well_12_20170224-0410	0
122	12:Run_123_Well_12_20170224-0452	21.932
123	12:Run_124_Well_12_20170224-0535	25.71
124	12:Run_125_Well_12_20170224-0617	0
125	12:Run_126_Well_12_20170224-0659	0
126	12:Run_127_Well_12_20170224-0742	26.926
127	12:Run_128_Well_12_20170224-0824	0
128	12:Run_129_Well_12_20170224-0907	0
129	12:Run_130_Well_12_20170224-0949	25.495
130	12:Run_131_Well_12_20170224-1031	0
131	12:Run_132_Well_12_20170224-1114	26.249
132	12:Run_133_Well_12_20170224-1156	23.77
133	12:Run_134_Well_12_20170224-1239	25
134	12:Run_135_Well_12_20170224-1321	24.739
135	12:Run_136_Well_12_20170224-1403	0
136	12:Run_137_Well_12_20170224-1446	24.083
137	12:Run_138_Well_12_20170224-1528	25.179
138	12:Run_139_Well_12_20170224-1610	0
139	12:Run_140_Well_12_20170224-1653	0
140	12:Run_141_Well_12_20170224-1735	28.16
141	12:Run_141_Well_12_20170224-1735	0
142	12:Run_142_Well_12_20170224-1818	29.275
143	12:Run_143_Well_12_20170224-1900	0
144	12:Run_144_Well_12_20170224-1943	0
145	12:Run_145_Well_12_20170224-2025	27.102
146	12:Run_146_Well_12_20170224-2107	27.505
147	12:Run_147_Well_12_20170224-2150	26.879
148	12:Run_148_Well_12_20170224-2232	0
149	12:Run_149_Well_12_20170224-2315	28.218
150	12:Run_150_Well_12_20170224-2357	0
151	12:Run_151_Well_12_20170225-0039	0
152	12:Run_152_Well_12_20170225-0122	0
153	12:Run_153_Well_12_20170225-0204	27.115
154	12:Run_154_Well_12_20170225-0247	0
155	12:Run_155_Well_12_20170225-0329	0
156	12:Run_156_Well_12_20170225-0411	0
157	12:Run_157_Well_12_20170225-0454	0
158	12:Run_158_Well_12_20170225-0536	29.538
159	12:Run_159_Well_12_20170225-0618	26.907
160	12:Run_160_Well_12_20170225-0701	30.992
161	12:Run_161_Well_12_20170225-0743	27.951
162	12:Run_162_Well_12_20170225-0826	0
163	12:Run_163_Well_12_20170225-0908	0
164	12:Run_164_Well_12_20170225-0950	0
165	12:Run_165_Well_12_20170225-1033	0
166	12:Run_166_Well_12_20170225-1115	26.215
167	12:Run_167_Well_12_20170225-1158	29.017
168	12:Run_168_Well_12_20170225-1240	27.06
169	12:Run_169_Well_12_20170225-1322	0
170	12:Run_170_Well_12_20170225-1405	0
171	12:Run_171_Well_12_20170225-1447	0
172	12:Run_172_Well_12_20170225-1530	0
173	12:Run_173_Well_12_20170225-1612	0
174	12:Run_174_Well_12_20170225-1654	0
175	12:Run_175_Well_12_20170225-1737	0
176	12:Run_176_Well_12_20170225-1819	28.745
177	12:Run_177_Well_12_20170225-1901	27.735
178	12:Run_178_Well_12_20170225-1944	25
179	12:Run_179_Well_12_20170225-2026	26.5
180	12:Run_180_Well_12_20170225-2109	26.101
181	12:Run_181_Well_12_20170225-2151	27.102
182	12:Run_182_Well_12_20170225-2234	0
183	12:Run_183_Well_12_20170225-2316	28.714
184	12:Run_184_Well_12_20170225-2359	28.469
185	12:Run_185_Well_12_20170226-0041	0
186	12:Run_186_Well_12_20170226-0123	36.62
187	12:Run_187_Well_12_20170226-0206	38.552
188	12:Run_188_Well_12_20170226-0248	0
189	12:Run_189_Well_12_20170226-0331	0
190	12:Run_190_Well_12_20170226-0413	0
191	12:Run_191_Well_12_20170226-0455	35.532
192	12:Run_192_Well_12_20170226-0538	0
193	12:Run_193_Well_12_20170226-0620	0
194	12:Run_194_Well_12_20170226-0702	0
195	12:Run_195_Well_12_20170226-0745	0
196	12:Run_196_Well_12_20170226-0827	0
197	12:Run_197_Well_12_20170226-0910	0
198	12:Run_198_Well_12_20170226-0952	0
199	12:Run_199_Well_12_20170226-1034	0
200	12:Run_200_Well_12_20170226-1117	0
201	12:Run_201_Well_12_20170226-1159	0
202	12:Run_202_Well_12_20170226-1241	0
203	12:Run_203_Well_12_20170226-1324	0
204	12:Run_204_Well_12_20170226-1406	34.946
205	12:Run_205_Well_12_20170226-1449	0
206	12:Run_206_Well_12_20170226-1531	0
207	12:Run_207_Well_12_20170226-1614	0
208	12:Run_208_Well_12_20170226-1656	0
209	12:Run_209_Well_12_20170226-1739	40.028
210	12:Run_210_Well_12_20170226-1821	39.319
211	12:Run_211_Well_12_20170226-1903	0
212	12:Run_212_Well_12_20170226-1946	0
213	12:Run_213_Well_12_20170226-2028	0
214	12:Run_214_Well_12_20170226-2111	39.528
215	12:Run_215_Well_12_20170226-2153	0
216	12:Run_216_Well_12_20170226-2235	0
217	12:Run_217_Well_12_20170226-2318	0
218	12:Run_218_Well_12_20170227-0000	41.761
219	12:Run_219_Well_12_20170227-0042	0
220	12:Run_220_Well_12_20170227-0125	0
221	12:Run_221_Well_12_20170227-0207	0
222	12:Run_222_Well_12_20170227-0249	43.684
223	12:Run_223_Well_12_20170227-0332	0
224	12:Run_224_Well_12_20170227-0414	0
225	12:Run_225_Well_12_20170227-0457	41.283
226	12:Run_226_Well_12_20170227-0539	41.881
227	12:Run_227_Well_12_20170227-0622	0
228	12:Run_228_Well_12_20170227-0704	0
229	12:Run_229_Well_12_20170227-0746	0
230	12:Run_230_Well_12_20170227-0829	0
231	12:Run_231_Well_12_20170227-0911	0
232	12:Run_232_Well_12_20170227-0953	41.629
233	12:Run_233_Well_12_20170227-1036	0
234	12:Run_234_Well_12_20170227-1118	0
235	12:Run_235_Well_12_20170227-1201	44.283
236	12:Run_236_Well_12_20170227-1243	0
237	12:Run_237_Well_12_20170227-1325	0
238	12:Run_238_Well_12_20170227-1408	44.139
239	12:Run_239_Well_12_20170227-1450	46.39
240	12:Run_240_Well_12_20170227-1532	45.544
241	12:Run_241_Well_12_20170227-1615	0
242	12:Run_242_Well_12_20170227-1657	0
243	12:Run_243_Well_12_20170227-1740	47.056
244	12:Run_244_Well_12_20170227-1822	0
245	12:Run_245_Well_12_20170227-1905	0
246	12:Run_246_Well_12_20170227-1947	42.526
247	12:Run_247_Well_12_20170227-2029	46.287
248	12:Run_248_Well_12_20170227-2112	49.247
249	12:Run_249_Well_12_20170227-2154	0
250	12:Run_250_Well_12_20170227-2236	0
251	12:Run_251_Well_12_20170227-2319	45.305
252	12:Run_252_Well_12_20170228-0001	0
253	12:Run_253_Well_12_20170228-0044	0
254	12:Run_254_Well_12_20170228-0126	0
255	12:Run_255_Well_12_20170228-0208	0
256	12:Run_256_Well_12_20170228-0251	0
257	12:Run_257_Well_12_20170228-0333	0
258	12:Run_258_Well_12_20170228-0416	0
259	12:Run_259_Well_12_20170228-0458	0
260	12:Run_260_Well_12_20170228-0540	0
261	12:Run_261_Well_12_20170228-0623	55.973
262	12:Run_262_Well_12_20170228-0705	55.068
263	12:Run_263_Well_12_20170228-0748	0
264	12:Run_264_Well_12_20170228-0830	0
265	12:Run_265_Well_12_20170228-0913	52.719
266	12:Run_266_Well_12_20170228-0955	0
267	12:Run_267_Well_12_20170228-1037	0
268	12:Run_268_Well_12_20170228-1120	53.537
269	12:Run_269_Well_12_20170228-1202	52.586
270	12:Run_270_Well_12_20170228-1244	54.701
271	12:Run_271_Well_12_20170228-1327	0
272	12:Run_272_Well_12_20170228-1409	0
273	12:Run_273_Well_12_20170228-1451	0
274	12:Run_274_Well_12_20170228-1534	0
275	12:Run_275_Well_12_20170228-1616	0
276	12:Run_276_Well_12_20170228-1659	0
277	12:Run_277_Well_12_20170228-1741	0
278	12:Run_278_Well_12_20170228-1823	0
279	12:Run_279_Well_12_20170228-1906	0
280	12:Run_280_Well_12_20170228-1948	54.489
281	12:Run_281_Well_12_20170228-2031	0
282	12:Run_282_Well_12_20170228-2113	0
283	12:Run_283_Well_12_20170228-2155	0
284	12:Run_284_Well_12_20170228-2238	0
285	12:Run_285_Well_12_20170228-2320	62.268
286	12:Run_286_Well_12_20170301-0002	60.301
287	12:Run_287_Well_12_20170301-0045	57.52
288	12:Run_288_Well_12_20170301-0127	0
289	12:Run_289_Well_12_20170301-0210	60.749
290	12:Run_290_Well_12_20170301-0252	0
291	12:Run_291_Well_12_20170301-0334	58.523
292	12:Run_292_Well_12_20170301-0417	0
293	12:Run_293_Well_12_20170301-0459	0
294	12:Run_294_Well_12_20170301-0542	0
295	12:Run_295_Well_12_20170301-0624	61.247
296	12:Run_296_Well_12_20170301-0706	0
297	12:Run_297_Well_12_20170301-0749	61.459
298	12:Run_298_Well_12_20170301-0831	0
299	12:Run_299_Well_12_20170301-0914	0
300	12:Run_300_Well_12_20170301-0956	0
301	12:Run_301_Well_12_20170301-1038	59.816
302	12:Run_302_Well_12_20170301-1121	0
303	12:Run_303_Well_12_20170301-1203	65.873
304	12:Run_304_Well_12_20170301-1245	59.601
305	12:Run_305_Well_12_20170301-1328	0
306	12:Run_306_Well_12_20170301-1410	0
307	12:Run_307_Well_12_20170301-1452	0
308	12:Run_308_Well_12_20170301-1535	0
309	12:Run_309_Well_12_20170301-1617	0
310	12:Run_310_Well_12_20170301-1700	0
311	12:Run_311_Well_12_20170301-1742	67.676
312	12:Run_312_Well_12_20170301-1825	0
313	12:Run_313_Well_12_20170301-1907	0
314	12:Run_314_Well_12_20170301-1949	62.326
315	12:Run_315_Well_12_20170301-2032	0
316	12:Run_316_Well_12_20170301-2114	0
317	12:Run_317_Well_12_20170301-2156	62.268
318	12:Run_318_Well_12_20170301-2239	0
319	12:Run_319_Well_12_20170301-2321	0
320	12:Run_320_Well_12_20170302-0004	0
321	12:Run_321_Well_12_20170302-0046	70.103
322	12:Run_322_Well_12_20170302-0128	74.314
323	12:Run_323_Well_12_20170302-0211	0
324	12:Run_324_Well_12_20170302-0253	0
325	12:Run_325_Well_12_20170302-0335	0
326	12:Run_326_Well_12_20170302-0418	73.493
327	12:Run_327_Well_12_20170302-0500	71.086
328	12:Run_328_Well_12_20170302-0543	72.236
329	12:Run_329_Well_12_20170302-0625	0
330	12:Run_330_Well_12_20170302-0707	0
331	12:Run_331_Well_12_20170302-0750	0
332	12:Run_332_Well_12_20170302-0832	0
333	12:Run_333_Well_12_20170302-0915	77.824
334	12:Run_334_Well_12_20170302-0957	0
335	12:Run_335_Well_12_20170302-1039	0
336	12:Run_336_Well_12_20170302-1122	0
337	12:Run_337_Well_12_20170302-1204	0
338	12:Run_338_Well_12_20170302-1247	69.584
339	12:Run_339_Well_12_20170302-1329	0
340	12:Run_340_Well_12_20170302-1411	0
341	12:Run_341_Well_12_20170302-1454	0
342	12:Run_342_Well_12_20170302-1536	0
343	12:Run_343_Well_12_20170302-1619	0
344	12:Run_344_Well_12_20170302-1701	0
345	12:Run_345_Well_12_20170302-1743	0
346	12:Run_346_Well_12_20170302-1826	77.08
347	12:Run_347_Well_12_20170302-1908	75.634
348	12:Run_348_Well_12_20170302-1950	0
349	12:Run_349_Well_12_20170302-2033	0
350	12:Run_350_Well_12_20170302-2115	0
351	12:Run_351_Well_12_20170302-2157	0
352	12:Run_352_Well_12_20170302-2239	72.624
353	12:Run_353_Well_12_20170302-2322	76.605
354	12:Run_354_Well_12_20170303-0004	80.897
355	12:Run_355_Well_12_20170303-0047	67.507
356	12:Run_356_Well_12_20170303-0129	72.196
357	12:Run_357_Well_12_20170303-0212	0
358	12:Run_358_Well_12_20170303-0254	78.272
359	12:Run_359_Well_12_20170303-0336	0
360	12:Run_360_Well_12_20170303-0419	0
361	12:Run_361_Well_12_20170303-0501	0
362	12:Run_362_Well_12_20170303-0543	0
363	12:Run_363_Well_12_20170303-0626	77.782
364	12:Run_364_Well_12_20170303-0708	75
365	12:Run_365_Well_12_20170303-0751	0
366	12:Run_366_Well_12_20170303-0833	0
367	12:Run_367_Well_12_20170303-0915	77.347
368	12:Run_368_Well_12_20170303-0958	0
369	12:Run_369_Well_12_20170303-1040	78.27
370	12:Run_370_Well_12_20170303-1123	84.547
371	12:Run_371_Well_12_20170303-1205	0
372	12:Run_372_Well_12_20170303-1247	0
373	12:Run_373_Well_12_20170303-1330	0
374	12:Run_374_Well_12_20170303-1412	0
375	12:Run_375_Well_12_20170303-1455	0
376	12:Run_376_Well_12_20170303-1537	0
377	12:Run_377_Well_12_20170303-1619	0
378	12:Run_378_Well_12_20170303-1702	0
379	12:Run_379_Well_12_20170303-1744	0
380	12:Run_380_Well_12_20170303-1826	0
381	12:Run_381_Well_12_20170303-1909	0
382	12:Run_382_Well_12_20170303-1951	0
383	12:Run_383_Well_12_20170303-2034	0
384	12:Run_384_Well_12_20170303-2116	97.529
385	12:Run_385_Well_12_20170303-2158	87.145
386	12:Run_386_Well_12_20170303-2241	0
387	12:Run_387_Well_12_20170303-2323	0
388	12:Run_388_Well_12_20170304-0006	0
389	12:Run_389_Well_12_20170304-0048	0
390	12:Run_390_Well_12_20170304-0130	0
391	12:Run_391_Well_12_20170304-0213	0
392	12:Run_392_Well_12_20170304-0255	0
393	12:Run_393_Well_12_20170304-0338	0
394	12:Run_394_Well_12_20170304-0420	0
395	12:Run_395_Well_12_20170304-0502	0
396	12:Run_396_Well_12_20170304-0545	0
397	12:Run_397_Well_12_20170304-0627	0
398	12:Run_398_Well_12_20170304-0710	0
399	12:Run_399_Well_12_20170304-0752	87.616
400	12:Run_400_Well_12_20170304-0834	84.919
401	12:Run_401_Well_12_20170304-0917	87.842
402	12:Run_402_Well_12_20170304-0959	0
403	12:Run_403_Well_12_20170304-1042	0
404	12:Run_404_Well_12_20170304-1124	0
405	12:Run_405_Well_12_20170304-1206	0
406	12:Run_406_Well_12_20170304-1249	0
407	12:Run_407_Well_12_20170304-1331	0
408	12:Run_408_Well_12_20170304-1414	0
409	12:Run_409_Well_12_20170304-1456	0
410	12:Run_410_Well_12_20170304-1538	0
411	12:Run_411_Well_12_20170304-1621	0
412	12:Run_412_Well_12_20170304-1703	0
413	12:Run_413_Well_12_20170304-1746	0
414	12:Run_414_Well_12_20170304-1828	0
415	12:Run_415_Well_12_20170304-1910	98.489
416	12:Run_416_Well_12_20170304-1953	88.091
417	12:Run_417_Well_12_20170304-2035	86.783
418	12:Run_418_Well_12_20170304-2117	0
419	12:Run_419_Well_12_20170304-2200	0
420	12:Run_420_Well_12_20170304-2242	0
421	12:Run_421_Well_12_20170304-2325	0
422	12:Run_422_Well_12_20170305-0007	0
423	12:Run_423_Well_12_20170305-0049	0
424	12:Run_424_Well_12_20170305-0132	88.671
425	12:Run_425_Well_12_20170305-0214	0
426	12:Run_426_Well_12_20170305-0256	0
427	12:Run_427_Well_12_20170305-0339	0
428	12:Run_428_Well_12_20170305-0421	0
429	12:Run_429_Well_12_20170305-0504	83.644
430	12:Run_430_Well_12_20170305-0546	97.327
431	12:Run_431_Well_12_20170305-0628	0
432	12:Run_432_Well_12_20170305-0711	0
433	12:Run_433_Well_12_20170305-0753	0
434	12:Run_434_Well_12_20170305-0836	0
435	12:Run_435_Well_12_20170305-0918	0
436	12:Run_436_Well_12_20170305-1000	0
437	12:Run_437_Well_12_20170305-1043	0
438	12:Run_438_Well_12_20170305-1125	0
439	12:Run_439_Well_12_20170305-1208	0
440	12:Run_440_Well_12_20170305-1250	0
441	12:Run_441_Well_12_20170305-1332	0
442	12:Run_442_Well_12_20170305-1415	0
443	12:Run_443_Well_12_20170305-1457	0
444	12:Run_444_Well_12_20170305-1540	0
445	12:Run_445_Well_12_20170305-1622	0
446	12:Run_446_Well_12_20170305-1704	0
447	12:Run_447_Well_12_20170305-1747	0
448	12:Run_448_Well_12_20170305-1829	0
449	12:Run_449_Well_12_20170305-1912	0
450	12:Run_450_Well_12_20170305-1954	0
451	12:Run_451_Well_12_20170305-2036	0
452	12:Run_452_Well_12_20170305-2119	0
453	12:Run_453_Well_12_20170305-2201	0
454	12:Run_454_Well_12_20170305-2244	0
