# Supplementary material for: An affordable and automated imaging approach to acquire highly resolved individual data—an example of copepod growth in response to multiple stressors
Source: PeerJ. 2019 Apr 19;7:e6776. doi: 10.7717/peerj.6776 (PMC6476288; doi:10.7717/peerj.6776)
Supplement: Supplemental Information 2 — Code that was used to operate the described automated imaging platform [file peerj-07-6776-s002.zip]

Archive with 16 entries (13 files):
- Supplemental File S1/
- Supplemental File S1/4x24well_2.gcode
- __MACOSX/
- __MACOSX/Supplemental File S1/
- __MACOSX/Supplemental File S1/._4x24well_2.gcode
- Supplemental File S1/4x24well_4.gcode
- __MACOSX/Supplemental File S1/._4x24well_4.gcode
- Supplemental File S1/4x24well_3.gcode
- __MACOSX/Supplemental File S1/._4x24well_3.gcode
- Supplemental File S1/4x24well_4 2.gcode
- __MACOSX/Supplemental File S1/._4x24well_4 2.gcode
- Supplemental File S1/4x24well_1.gcode
- __MACOSX/Supplemental File S1/._4x24well_1.gcode
- Supplemental File S1/XYControlPics20170221.py
- __MACOSX/Supplemental File S1/._XYControlPics20170221.py
- __MACOSX/._Supplemental File S1
