# Supplementary material for: An affordable and automated imaging approach to acquire highly resolved individual data—an example of copepod growth in response to multiple stressors
Source: PeerJ. 2019 Apr 19;7:e6776. doi: 10.7717/peerj.6776 (PMC6476288; doi:10.7717/peerj.6776)
Supplement: Supplemental Information 2 — Code that was used to operate the described automated imaging platform [file peerj-07-6776-s002.zip › Supplemental File S1/4x24well_2.gcode]

G1 X151.7 Y6.0
G1 X151.7 Y25.5
G1 X151.7 Y45
G1 X151.7 Y64.5
G1 X151.7 Y84
G1 X151.7 Y103.5
G1 X131.6 Y6.0
G1 X131.6 Y25.5
G1 X131.6 Y45
G1 X131.6 Y64.5
G1 X131.6 Y84
G1 X131.6 Y104.5
G1 X112.55 Y6.0
G1 X112.55 Y25.5
G1 X112.55 Y45
G1 X112.55 Y64.5
G1 X112.55 Y84
G1 X112.55 Y103.5
G1 X93.5 Y6.0
G1 X93.5 Y25.5
G1 X93.5 Y45
G1 X93.5 Y64.5
G1 X93.5 Y84
G1 X93.5 Y103.5
