# Supplementary material for: An affordable and automated imaging approach to acquire highly resolved individual data—an example of copepod growth in response to multiple stressors
Source: PeerJ. 2019 Apr 19;7:e6776. doi: 10.7717/peerj.6776 (PMC6476288; doi:10.7717/peerj.6776)
Supplement: Supplemental Information 2 — Code that was used to operate the described automated imaging platform [file peerj-07-6776-s002.zip › Supplemental File S1/4x24well_4.gcode]

G1 X152 Y140
G1 X152 Y158.5
G1 X152 Y179
G1 X152 Y198.5
G1 X152 Y218
G1 X152 Y237.5
G1 X131.9 Y140
G1 X131.9 Y158.5
G1 X131.9 Y179
G1 X131.9 Y198.5
G1 X131.9 Y218
G1 X131.9 Y237.5
G1 X112.8 Y140
G1 X112.8 Y158.5
G1 X112.8 Y179
G1 X112.8 Y198.5
G1 X112.8 Y218
G1 X112.8 Y237.5
G1 X93.8 Y140
G1 X93.8 Y158.5
G1 X93.8 Y179
G1 X93.8 Y198.5
G1 X93.8 Y218
G1 X93.8 Y237.5
