# Supplementary material for: An affordable and automated imaging approach to acquire highly resolved individual data—an example of copepod growth in response to multiple stressors
Source: PeerJ. 2019 Apr 19;7:e6776. doi: 10.7717/peerj.6776 (PMC6476288; doi:10.7717/peerj.6776)
Supplement: Supplemental Information 2 — Code that was used to operate the described automated imaging platform [file peerj-07-6776-s002.zip › Supplemental File S1/4x24well_3.gcode]

G1 X60.5 Y140
G1 X60.5 Y158.5
G1 X60.5 Y179
G1 X60.5 Y198.5
G1 X60.5 Y218
G1 X60.5 Y237.5
G1 X41.5  Y140
G1 X41.5  Y158.5
G1 X41.5  Y179
G1 X41.5  Y198.5
G1 X41.5  Y218
G1 X41.5  Y237.5
G1 X22.5  Y140
G1 X22.5  Y159.5
G1 X22.5  Y179
G1 X22.5  Y198.5
G1 X22.5  Y218
G1 X22.5  Y237.5
G1 X3.7  Y140
G1 X3.5  Y158.5
G1 X3.5  Y179
G1 X3.5  Y198.5
G1 X3.5  Y218
G1 X3.5  Y237.5
