# Supplementary material for: An affordable and automated imaging approach to acquire highly resolved individual data—an example of copepod growth in response to multiple stressors
Source: PeerJ. 2019 Apr 19;7:e6776. doi: 10.7717/peerj.6776 (PMC6476288; doi:10.7717/peerj.6776)
Supplement: Supplemental Information 2 — Code that was used to operate the described automated imaging platform [file peerj-07-6776-s002.zip › Supplemental File S1/4x24well_1.gcode]

G1 X60 Y6.0
G1 X60 Y25.5
G1 X60 Y45
G1 X60 Y64.5
G1 X60 Y84
G1 X60 Y103.5
G1 X41 Y6.0
G1 X41 Y25.5
G1 X41 Y45
G1 X41 Y64.5
G1 X41 Y84
G1 X41 Y103.5
G1 X22 Y6.0
G1 X22 Y25.5
G1 X22 Y45
G1 X22 Y64.5
G1 X22 Y84
G1 X22 Y103.5
G1 X3 Y6.0
G1 X3 Y25.5
G1 X3 Y45
G1 X3 Y64.5
G1 X3 Y84
G1 X3 Y103.5
