# Supplementary material for: An affordable and automated imaging approach to acquire highly resolved individual data—an example of copepod growth in response to multiple stressors
Source: PeerJ. 2019 Apr 19;7:e6776. doi: 10.7717/peerj.6776 (PMC6476288; doi:10.7717/peerj.6776)
Supplement: Supplemental Information 2 — Code that was used to operate the described automated imaging platform [file peerj-07-6776-s002.zip › Supplemental File S1/XYControlPics20170221.py]

import serial
import time
from time import sleep
from picamera import PiCamera
import os

s = serial.Serial('/dev/ttyUSB0',115200) #Initiate Serial port

# Camera settings
camera = PiCamera(resolution=(2592,1944))
camera.iso = 200
time.sleep(10) # give the camera time to balance the picture

# Now fix the camera values to get consistent images
camera.shutter_speed = camera.exposure_speed
camera.exposure_mode = 'off'
g = camera.awb_gains
camera.awb_mode = 'off'
camera.awb_gains = g
time.sleep(10)

# Run number specification
Nor = 1000 # Number of Runs

# Initiate counters
Runcounter = 1  # Counter for sequential runs
Wc = 1          # Wellcounter

# Tell the total number of wells here:
Totalnumber = 96    

usbstick  = "/media/pi/EXPERIMENTA/Table2017/" # Choose the path to the usb stick

# Make directories, so the photos can be safed in their own folder
i = 1


while i <= Totalnumber:
    directory = str(usbstick) + str(i) 
    if not os.path.exists(directory):
        os.makedirs(directory)
    i = i + 1

while Runcounter <= Nor:
    s.close()                       #reset serial and reopen it.
    s.open()
    s.flushInput()                  # Flush startup text in serial input
    time.sleep(300)                 # Waiting time for next round and to finish homing
    f = open("4x24well_1.gcode","r")    # Choose how many plates and which type
    for line in f:
        l = line.strip()            # Strip all EOL characters for streaming
        print ('Sending: ' + l)
        s.write(bytes (l + '\n'))   # Send g-code block to grbl
        grbl_out = s.readline()     # Wait for grbl response with carriage return
        time.sleep(3)               # Waiting time before taking pictures
        print (' : ' + grbl_out.strip())
        time.sleep(10)               # Waiting time before taking pictures

        directory = str(Wc) + "/"
##        
        ### Picturesection start ###
        #camera.start_preview()
        timestr = time.strftime("%Y%m%d-%H%M")
        filename = str(usbstick) + str(directory) +"Run_" + str(Runcounter) + "_Well_" + str(Wc) + "_" + timestr + ".jpg"
        camera.capture(str(filename))
        #camera.stop_preview()
        ### Picturesection stop ###

        Wc = Wc + 1                 # update wellcounter

    f.close()                       # close the coordinate file
###2
    s.close()                       #reset serial and reopen it.
    s.open()
    s.flushInput()                  # Flush startup text in serial input
    time.sleep(300)                 # Waiting time for next round and to finish homing
    f = open("4x24well_2.gcode","r")    # Choose how many plates and which type
    for line in f:
        l = line.strip()            # Strip all EOL characters for streaming
        print ('Sending: ' + l)
        s.write(bytes (l + '\n'))   # Send g-code block to grbl
        grbl_out = s.readline()     # Wait for grbl response with carriage return
        time.sleep(3)               # Waiting time before taking pictures

        print (' : ' + grbl_out.strip())
        time.sleep(10)               # Waiting time before taking pictures

        directory = str(Wc) + "/"
       
        ### Picturesection start ###
        #camera.start_preview()
        timestr = time.strftime("%Y%m%d-%H%M")
        filename = str(usbstick) + str(directory) +"Run_" + str(Runcounter) + "_Well_" + str(Wc) + "_" + timestr + ".jpg"
        camera.capture(str(filename))
        #camera.stop_preview()
        ### Picturesection stop ###

        Wc = Wc + 1                 # update wellcounter

    f.close()                       # close the coordinate file
####
    s.close()                       #reset serial and reopen it.
    s.open()
    s.flushInput()                  # Flush startup text in serial input
    time.sleep(300)                 # Waiting time for next round and to finish homing
    f = open("4x24well_3.gcode","r")    # Choose how many plates and which type
    for line in f:
        l = line.strip()            # Strip all EOL characters for streaming
        print ('Sending: ' + l)
        s.write(bytes (l + '\n'))   # Send g-code block to grbl
        grbl_out = s.readline()     # Wait for grbl response with carriage return
        time.sleep(3)               # Waiting time before taking pictures
        print (' : ' + grbl_out.strip())
        time.sleep(10)               # Waiting time before taking pictures

        directory = str(Wc) + "/"
       
        ### Picturesection start ###
        #camera.start_preview()
        timestr = time.strftime("%Y%m%d-%H%M")
        filename = str(usbstick) + str(directory) +"Run_" + str(Runcounter) + "_Well_" + str(Wc) + "_" + timestr + ".jpg"
        camera.capture(str(filename))
        #camera.stop_preview()
        ### Picturesection stop ###

        Wc = Wc + 1                 # update wellcounter

    f.close()                       # close the coordinate file

    ####4
    s.close()                       #reset serial and reopen it.
    s.open()
    s.flushInput()                  # Flush startup text in serial input
    time.sleep(300)                 # Waiting time for next round and to finish homing
    f = open("4x24well_4.gcode","r")    # Choose how many plates and which type
    for line in f:
        l = line.strip()            # Strip all EOL characters for streaming
        print ('Sending: ' + l)
        s.write(bytes (l + '\n'))   # Send g-code block to grbl
        grbl_out = s.readline()     # Wait for grbl response with carriage return
        time.sleep(3)               # Waiting time before taking pictures
        print (' : ' + grbl_out.strip())
        time.sleep(10)               # Waiting time before taking pictures

        directory = str(Wc) + "/"
       
        ### Picturesection start ###
        #camera.start_preview()
        timestr = time.strftime("%Y%m%d-%H%M")
        filename = str(usbstick) + str(directory) +"Run_" + str(Runcounter) + "_Well_" + str(Wc) + "_" + timestr + ".jpg"
        camera.capture(str(filename))
        #camera.stop_preview()
        ### Picturesection stop ###

        Wc = Wc + 1                 # update wellcounter

    f.close()                       # close the coordinate file
    
    Wc = 1                          # reset the wellcounter
    Runcounter = Runcounter + 1     # update the Runcounter
    time.sleep(10)                  # Time to rest between the runs.

s.close()                           # Close the serial connection
print "Done !"
